# Supplementary material for: Reference transcriptomes and comparative analyses of six species in the threatened rosewood genus Dalbergia
Source: Sci Rep. 2020 Oct 20;10:17749. doi: 10.1038/s41598-020-74814-2 (PMC7576600; doi:10.1038/s41598-020-74814-2)
Supplement: Supplementary file 2 — Supplementary Data 1a. [file 41598_2020_74814_MOESM2_ESM.xlsx]

## Sheet: SD1a - Dalbergia_cochinchinensi
gene_id	sprot_Top_BLASTP_hit	Araip1.1_BLASTP	Araip1.1_gene_description	Araport11_BLASTP	Pfam	SignalP	TmHMM	eggnog	Kegg	gene_ontology_blast	gene_ontology_pfam
DBCO_DN88420_c0_g1_i1.p3	.	.	.	.	.	.	.	.	.	.	.
DBCO_DN88478_c0_g1_i1.p1	POLR2_ARATH^POLR2_ARATH^Q:31-120,H:444-535^39.785%ID^E:5.78e-14^RecName: Full=Retrovirus-related Pol polyprotein from transposon RE2;^Eukaryota; Viridiplantae; Streptophyta; Embryophyta; Tracheophyta; Spermatophyta; Magnoliophyta; eudicotyledons; Gunneridae; Pentapetalae; rosids; malvids; Brassicales; Brassicaceae; Camelineae; Arabidopsis	XP_016204952.1^XP_016204952.1^Q:4-120,H:384-500^50.847%ID^E:6.41e-32^.^.	uncharacterized protein LOC107645440	ATMG00300.1^ATMG00300.1^Q:28-100,H:67-141^37.333%ID^E:1.24e-09^.^.	PF13976.6^gag_pre-integrs^GAG-pre-integrase domain^3-70^E:4.3e-12	.	.	.	.	GO:0000943^cellular_component^retrotransposon nucleocapsid`GO:0004190^molecular_function^aspartic-type endopeptidase activity`GO:0004519^molecular_function^endonuclease activity`GO:0046872^molecular_function^metal ion binding`GO:0003676^molecular_function^nucleic acid binding`GO:0003964^molecular_function^RNA-directed DNA polymerase activity`GO:0015074^biological_process^DNA integration`GO:000631…	.
DBCO_DN88455_c0_g1_i1.p1	.	.	.	.	.	sigP:1^15^0.484^YES	.	.	.	.	.
DBCO_DN88405_c0_g1_i1.p2	BACC_BACLI^BACC_BACLI^Q:32-122,H:5561-5651^37.363%ID^E:7.41e-17^RecName: Full=Bacitracin synthase 3;^Bacteria; Firmicutes; Bacilli; Bacillales; Bacillaceae; Bacillus`BACC_BACLI^BACC_BACLI^Q:17-126,H:461-567^35.455%ID^E:3.7e-13^RecName: Full=Bacitracin synthase 3;^Bacteria; Firmicutes; Bacilli; Bacillales; Bacillaceae; Bacillus`BACC_BACLI^BACC_BACLI^Q:42-122,H:1520-1600^38.272%ID^E:5.72e-13^RecNam…	XP_016204268.1^XP_016204268.1^Q:10-123,H:2-113^29.825%ID^E:7.8e-07^.^.	oxalate--CoA ligase	.	PF00501.28^AMP-binding^AMP-binding enzyme^22-120^E:3.4e-24	.	.	.	.	GO:0047689^molecular_function^aspartate racemase activity`GO:0005524^molecular_function^ATP binding`GO:0016788^molecular_function^hydrolase activity, acting on ester bonds`GO:0016874^molecular_function^ligase activity`GO:0047462^molecular_function^phenylalanine racemase (ATP-hydrolyzing) activity`GO:0031177^molecular_function^phosphopantetheine binding`GO:0017000^biological_process^antibiotic bio…	GO:0003824^molecular_function^catalytic activity
DBCO_DN88435_c0_g1_i1.p1	PLY2_ARATH^PLY2_ARATH^Q:1-140,H:244-384^65.957%ID^E:1.72e-63^RecName: Full=Putative pectate lyase 2;^Eukaryota; Viridiplantae; Streptophyta; Embryophyta; Tracheophyta; Spermatophyta; Magnoliophyta; eudicotyledons; Gunneridae; Pentapetalae; rosids; malvids; Brassicales; Brassicaceae; Camelineae; Arabidopsis	XP_016170346.1^XP_016170346.1^Q:1-140,H:251-390^71.429%ID^E:3.46e-74^.^.	probable pectate lyase 16	AT1G11920.1^AT1G11920.1^Q:1-140,H:244-384^65.957%ID^E:1.78e-64^.^.	PF00544.19^Pec_lyase_C^Pectate lyase^4-58^E:3.3e-07	.	.	COG3866^pectate lyase activity	KEGG:ath:AT1G11920`KO:K01728	GO:0046872^molecular_function^metal ion binding`GO:0030570^molecular_function^pectate lyase activity`GO:0045490^biological_process^pectin catabolic process	.
DBCO_DN88498_c0_g1_i1.p1	.	XP_016175786.1^XP_016175786.1^Q:58-138,H:103-180^50.617%ID^E:5.17e-14^.^.`XP_016175786.1^XP_016175786.1^Q:3-77,H:96-170^44.737%ID^E:4.85e-10^.^.	F-box/FBD/LRR-repeat protein At4g26340-like	AT5G56700.1^AT5G56700.1^Q:3-66,H:55-119^40%ID^E:1.07e-06^.^.	.	.	.	.	.	.	.
DBCO_DN88409_c0_g1_i1.p1	CAMKI_MACNP^CAMKI_MACNP^Q:1-202,H:136-335^35.377%ID^E:1.03e-33^RecName: Full=Calcium/calmodulin-dependent protein kinase type 1 {ECO:0000305};^Eukaryota; Metazoa; Ecdysozoa; Arthropoda; Crustacea; Multicrustacea; Malacostraca; Eumalacostraca; Eucarida; Decapoda; Pleocyemata; Caridea; Palaemonoidea; Palaemonidae; Macrobrachium	XP_016205357.1^XP_016205357.1^Q:1-159,H:115-266^35.976%ID^E:7.29e-28^.^.	phosphoenolpyruvate carboxylase kinase 2	AT1G08650.1^AT1G08650.1^Q:1-167,H:123-283^34.118%ID^E:3.95e-29^.^.	PF00069.25^Pkinase^Protein kinase domain^1-157^E:1.5e-43`PF14531.6^Kinase-like^Kinase-like^1-105^E:3.4e-10`PF07714.17^Pkinase_Tyr^Protein tyrosine kinase^3-153^E:9.4e-18	.	.	.	.	GO:0005524^molecular_function^ATP binding`GO:0005516^molecular_function^calmodulin binding`GO:0004683^molecular_function^calmodulin-dependent protein kinase activity`GO:0022404^biological_process^molting cycle process`GO:0006468^biological_process^protein phosphorylation	GO:0004672^molecular_function^protein kinase activity`GO:0005524^molecular_function^ATP binding`GO:0006468^biological_process^protein phosphorylation
DBCO_DN21463_c0_g2_i2.p1	PER63_ARATH^PER63_ARATH^Q:22-327,H:28-328^66.013%ID^E:4.18e-154^RecName: Full=Peroxidase 63;^Eukaryota; Viridiplantae; Streptophyta; Embryophyta; Tracheophyta; Spermatophyta; Magnoliophyta; eudicotyledons; Gunneridae; Pentapetalae; rosids; malvids; Brassicales; Brassicaceae; Camelineae; Arabidopsis	XP_016162585.1^XP_016162585.1^Q:1-327,H:1-325^85.015%ID^E:0^.^.	peroxidase 31	AT5G40150.1^AT5G40150.1^Q:22-327,H:28-328^66.013%ID^E:4.34e-155^.^.	PF00141.23^peroxidase^Peroxidase^45-291^E:3.7e-66	sigP:1^24^0.728^YES	.	ENOG4111FDS^peroxidase	KEGG:ath:AT5G40150`KO:K00430	GO:0005576^cellular_component^extracellular region`GO:0020037^molecular_function^heme binding`GO:0046872^molecular_function^metal ion binding`GO:0004601^molecular_function^peroxidase activity`GO:0042744^biological_process^hydrogen peroxide catabolic process`GO:0006979^biological_process^response to oxidative stress	GO:0004601^molecular_function^peroxidase activity`GO:0020037^molecular_function^heme binding`GO:0006979^biological_process^response to oxidative stress`GO:0055114^biological_process^oxidation-reduction process
DBCO_DN21483_c0_g1_i3.p1	.	XP_020966213.1^XP_020966213.1^Q:6-134,H:34-154^51.163%ID^E:7.57e-32^.^.	zinc finger BED domain-containing protein RICESLEEPER 2-like	.	.	.	.	.	.	.	.
DBCO_DN21419_c0_g1_i1.p1	RPK1_IPONI^RPK1_IPONI^Q:1-114,H:344-457^50.877%ID^E:4.93e-29^RecName: Full=Receptor-like protein kinase;^Eukaryota; Viridiplantae; Streptophyta; Embryophyta; Tracheophyta; Spermatophyta; Magnoliophyta; eudicotyledons; Gunneridae; Pentapetalae; asterids; lamiids; Solanales; Convolvulaceae; Ipomoeeae; Ipomoea`RPK1_IPONI^RPK1_IPONI^Q:1-112,H:176-287^41.964%ID^E:1.17e-19^RecName: Full=Receptor-like p…	XP_016165467.1^XP_016165467.1^Q:1-116,H:176-291^78.448%ID^E:1.14e-52^.^.`XP_016165467.1^XP_016165467.1^Q:1-116,H:272-386^38.793%ID^E:5.38e-16^.^.`XP_016165467.1^XP_016165467.1^Q:1-115,H:104-220^36.752%ID^E:2.11e-14^.^.`XP_016165467.1^XP_016165467.1^Q:1-105,H:367-471^33.333%ID^E:3.2e-11^.^.`XP_016165467.1^XP_016165467.1^Q:1-102,H:343-444^35.294%ID^E:5.72e-11^.^.`XP_016165467.1^XP_016165467.1^Q:1-1…	receptor-like protein kinase	AT1G73080.1^AT1G73080.1^Q:1-116,H:327-466^42.857%ID^E:2.43e-27^.^.`AT1G73080.1^AT1G73080.1^Q:1-114,H:111-224^37.719%ID^E:3.37e-17^.^.`AT1G73080.1^AT1G73080.1^Q:1-105,H:183-287^40.952%ID^E:9.7e-16^.^.`AT1G73080.1^AT1G73080.1^Q:1-116,H:87-202^39.655%ID^E:4e-15^.^.`AT1G73080.1^AT1G73080.1^Q:1-105,H:447-550^40%ID^E:4.58e-14^.^.`AT1G73080.1^AT1G73080.1^Q:1-102,H:135-236^38.235%ID^E:2.19e-13^.^.`AT1G73…	PF00560.33^LRR_1^Leucine Rich Repeat^15-36^E:1.1`PF13516.6^LRR_6^Leucine Rich repeat^15-27^E:1200`PF13516.6^LRR_6^Leucine Rich repeat^35-51^E:19`PF00560.33^LRR_1^Leucine Rich Repeat^38-58^E:16`PF13516.6^LRR_6^Leucine Rich repeat^61-75^E:220`PF00560.33^LRR_1^Leucine Rich Repeat^65-81^E:140`PF13516.6^LRR_6^Leucine Rich repeat^84-95^E:9`PF00560.33^LRR_1^Leucine Rich Repeat^86-106^E:38`PF00560.33^LRR…	.	.	.	KEGG:ini:109187519	GO:0005576^cellular_component^extracellular region`GO:0016021^cellular_component^integral component of membrane`GO:0005886^cellular_component^plasma membrane`GO:0005524^molecular_function^ATP binding`GO:0004674^molecular_function^protein serine/threonine kinase activity`GO:0019199^molecular_function^transmembrane receptor protein kinase activity`GO:0006468^biological_process^protein phosphorylati…	GO:0005515^molecular_function^protein binding
DBCO_DN21454_c0_g1_i1.p1	GLYT8_ARATH^GLYT8_ARATH^Q:23-126,H:2-97^45.192%ID^E:8.56e-19^RecName: Full=Glycosyltransferase-like At2g41451 {ECO:0000305};^Eukaryota; Viridiplantae; Streptophyta; Embryophyta; Tracheophyta; Spermatophyta; Magnoliophyta; eudicotyledons; Gunneridae; Pentapetalae; rosids; malvids; Brassicales; Brassicaceae; Camelineae; Arabidopsis	XP_020965371.1^XP_020965371.1^Q:30-126,H:31-122^46.939%ID^E:1.95e-15^.^.	glycosyltransferase-like KOBITO 1	AT2G41451.1^AT2G41451.1^Q:23-126,H:2-97^45.192%ID^E:8.88e-20^.^.	.	.	.	ENOG411081K^NA	KEGG:ath:AT2G41451	GO:0005737^cellular_component^cytoplasm`GO:0005576^cellular_component^extracellular region`GO:0009505^cellular_component^plant-type cell wall`GO:0005886^cellular_component^plasma membrane`GO:0016757^molecular_function^transferase activity, transferring glycosyl groups`GO:0007049^biological_process^cell cycle`GO:0030154^biological_process^cell differentiation`GO:0051301^biological_process^cell div…	.
DBCO_DN21405_c0_g1_i1.p1	.	.	.	.	.	.	.	.	.	.	.
DBCO_DN21441_c0_g1_i1.p1	.	.	.	.	.	.	.	.	.	.	.
DBCO_DN21414_c0_g1_i1.p1	AK10B_ARATH^AK10B_ARATH^Q:3-369,H:194-568^60.422%ID^E:6.57e-145^RecName: Full=RNA demethylase ALKBH10B {ECO:0000305};^Eukaryota; Viridiplantae; Streptophyta; Embryophyta; Tracheophyta; Spermatophyta; Magnoliophyta; eudicotyledons; Gunneridae; Pentapetalae; rosids; malvids; Brassicales; Brassicaceae; Camelineae; Arabidopsis	XP_016204861.1^XP_016204861.1^Q:1-371,H:155-521^85.753%ID^E:0^.^.	uncharacterized protein LOC107645365	AT4G02940.1^AT4G02940.1^Q:3-369,H:194-568^60.422%ID^E:6.81e-146^.^.	.	.	.	ENOG410YEYR^2OG-Fe(II) oxygenase superfamily	KEGG:ath:AT4G02940	GO:0032451^molecular_function^demethylase activity`GO:0051213^molecular_function^dioxygenase activity`GO:0046872^molecular_function^metal ion binding`GO:0003729^molecular_function^mRNA binding`GO:1990931^molecular_function^RNA N6-methyladenosine dioxygenase activity`GO:0006402^biological_process^mRNA catabolic process`GO:0080167^biological_process^response to karrikin`GO:0010228^biological_proces…	.
DBCO_DN21414_c0_g3_i1.p1	BSDC1_CHICK^BSDC1_CHICK^Q:62-245,H:24-210^28.272%ID^E:9.56e-14^RecName: Full=BSD domain-containing protein 1;^Eukaryota; Metazoa; Chordata; Craniata; Vertebrata; Euteleostomi; Archelosauria; Archosauria; Dinosauria; Saurischia; Theropoda; Coelurosauria; Aves; Neognathae; Galloanserae; Galliformes; Phasianidae; Phasianinae; Gallus	XP_016204862.1^XP_016204862.1^Q:1-466,H:1-467^63.017%ID^E:0^.^.	BSD domain-containing protein 1 isoform X1	AT1G03350.1^AT1G03350.1^Q:1-463,H:1-455^47.458%ID^E:1.29e-113^.^.	PF03909.17^BSD^BSD domain^181-237^E:6.4e-13	.	.	ENOG4110FD4^BSD domain containing 1	KEGG:gga:419658	.	.
DBCO_DN21499_c0_g1_i2.p1	RGA2_SOLBU^RGA2_SOLBU^Q:1-125,H:627-750^36.8%ID^E:1.74e-18^RecName: Full=Disease resistance protein RGA2;^Eukaryota; Viridiplantae; Streptophyta; Embryophyta; Tracheophyta; Spermatophyta; Magnoliophyta; eudicotyledons; Gunneridae; Pentapetalae; asterids; lamiids; Solanales; Solanaceae; Solanoideae; Solaneae; Solanum	XP_016186227.1^XP_016186227.1^Q:1-125,H:715-841^62.205%ID^E:1.43e-46^.^.	putative disease resistance RPP13-like protein 1	AT3G14460.1^AT3G14460.1^Q:1-125,H:673-804^32.576%ID^E:1.91e-19^.^.	.	.	.	.	.	GO:0043531^molecular_function^ADP binding`GO:0005524^molecular_function^ATP binding`GO:0006952^biological_process^defense response	.
DBCO_DN21421_c0_g1_i2.p1	.	.	.	.	.	.	.	.	.	.	.
DBCO_DN21437_c0_g1_i2.p1	SIP21_ARATH^SIP21_ARATH^Q:9-118,H:96-205^69.091%ID^E:5.01e-53^RecName: Full=Probable aquaporin SIP2-1;^Eukaryota; Viridiplantae; Streptophyta; Embryophyta; Tracheophyta; Spermatophyta; Magnoliophyta; eudicotyledons; Gunneridae; Pentapetalae; rosids; malvids; Brassicales; Brassicaceae; Camelineae; Arabidopsis	XP_016161855.1^XP_016161855.1^Q:8-119,H:98-209^79.464%ID^E:6.63e-62^.^.	probable aquaporin SIP2-1	AT3G56950.1^AT3G56950.1^Q:9-118,H:96-205^69.091%ID^E:5.19e-54^.^.	.	.	ExpAA=21.84^PredHel=1^Topology=o37-59i	COG0580^Channel that permits osmotically driven movement of water in both directions. It is involved in the osmoregulation and in the maintenance of cell turgor during volume expansion in rapidly growing cells. It mediates rapid entry or exit of water in response to abrupt changes in osmolarity (By similarity)	KEGG:ath:AT3G56950`KO:K09875	GO:0005789^cellular_component^endoplasmic reticulum membrane`GO:0016021^cellular_component^integral component of membrane`GO:0015267^molecular_function^channel activity	.
DBCO_DN21464_c0_g1_i1.p1	PP363_ARATH^PP363_ARATH^Q:86-891,H:86-896^54.244%ID^E:0^RecName: Full=Pentatricopeptide repeat-containing protein At5g03800;^Eukaryota; Viridiplantae; Streptophyta; Embryophyta; Tracheophyta; Spermatophyta; Magnoliophyta; eudicotyledons; Gunneridae; Pentapetalae; rosids; malvids; Brassicales; Brassicaceae; Camelineae; Arabidopsis	XP_020973959.1^XP_020973959.1^Q:17-891,H:49-929^74.095%ID^E:0^.^.	pentatricopeptide repeat-containing protein At5g03800 isoform X1	AT5G03800.1^AT5G03800.1^Q:86-891,H:86-896^54.244%ID^E:0^.^.	PF13041.6^PPR_2^PPR repeat family^141-188^E:2.9e-10`PF01535.20^PPR^PPR repeat^144-170^E:0.00075`PF01535.20^PPR^PPR repeat^217-243^E:0.0026`PF01535.20^PPR^PPR repeat^320-345^E:0.082`PF13812.6^PPR_3^Pentatricopeptide repeat domain^346-388^E:0.0041`PF01535.20^PPR^PPR repeat^348-377^E:5.9e-05`PF13041.6^PPR_2^PPR repeat family^376-423^E:4e-10`PF01535.20^PPR^PPR repeat^379-408^E:2.8e-07`PF01535.20^PPR^…	.	.	ENOG410Z7Z7^Pentatricopeptide repeat-containing protein	KEGG:ath:AT5G03800	GO:0008270^molecular_function^zinc ion binding`GO:0009793^biological_process^embryo development ending in seed dormancy`GO:0009451^biological_process^RNA modification	GO:0008270^molecular_function^zinc ion binding
DBCO_DN21416_c0_g1_i2.p1	PMTD_ARATH^PMTD_ARATH^Q:1-607,H:1-595^76.277%ID^E:0^RecName: Full=Probable methyltransferase PMT13;^Eukaryota; Viridiplantae; Streptophyta; Embryophyta; Tracheophyta; Spermatophyta; Magnoliophyta; eudicotyledons; Gunneridae; Pentapetalae; rosids; malvids; Brassicales; Brassicaceae; Camelineae; Arabidopsis	XP_016182820.1^XP_016182820.1^Q:1-607,H:1-594^81.219%ID^E:0^.^.	probable methyltransferase PMT13 isoform X2	AT4G00740.2^AT4G00740.2^Q:1-607,H:1-595^76.277%ID^E:0^.^.	PF03141.16^Methyltransf_29^Putative S-adenosyl-L-methionine-dependent methyltransferase^102-602^E:1.9e-210`PF08241.12^Methyltransf_11^Methyltransferase domain^219-314^E:2.4e-06	.	ExpAA=24.14^PredHel=1^Topology=i28-50o	ENOG410XP0D^Methyltransferase	KEGG:ath:AT4G00740	GO:0005768^cellular_component^endosome`GO:0005794^cellular_component^Golgi apparatus`GO:0000139^cellular_component^Golgi membrane`GO:0016021^cellular_component^integral component of membrane`GO:0016020^cellular_component^membrane`GO:0005802^cellular_component^trans-Golgi network`GO:0008757^molecular_function^S-adenosylmethionine-dependent methyltransferase activity`GO:0052546^biological_process^c…	GO:0008168^molecular_function^methyltransferase activity
DBCO_DN21416_c0_g4_i1.p1	PMTD_ARATH^PMTD_ARATH^Q:1-594,H:1-595^77.181%ID^E:0^RecName: Full=Probable methyltransferase PMT13;^Eukaryota; Viridiplantae; Streptophyta; Embryophyta; Tracheophyta; Spermatophyta; Magnoliophyta; eudicotyledons; Gunneridae; Pentapetalae; rosids; malvids; Brassicales; Brassicaceae; Camelineae; Arabidopsis	XP_016182820.1^XP_016182820.1^Q:1-594,H:1-594^90.236%ID^E:0^.^.	probable methyltransferase PMT13 isoform X2	AT4G00740.2^AT4G00740.2^Q:1-594,H:1-595^77.181%ID^E:0^.^.	PF03141.16^Methyltransf_29^Putative S-adenosyl-L-methionine-dependent methyltransferase^89-589^E:5e-206`PF08241.12^Methyltransf_11^Methyltransferase domain^206-301^E:3.7e-06	.	ExpAA=22.71^PredHel=1^Topology=i20-42o	ENOG410XP0D^Methyltransferase	KEGG:ath:AT4G00740	GO:0005768^cellular_component^endosome`GO:0005794^cellular_component^Golgi apparatus`GO:0000139^cellular_component^Golgi membrane`GO:0016021^cellular_component^integral component of membrane`GO:0016020^cellular_component^membrane`GO:0005802^cellular_component^trans-Golgi network`GO:0008757^molecular_function^S-adenosylmethionine-dependent methyltransferase activity`GO:0052546^biological_process^c…	GO:0008168^molecular_function^methyltransferase activity
DBCO_DN21409_c0_g2_i1.p1	SSB1_KLULA^SSB1_KLULA^Q:1-454,H:156-613^66.376%ID^E:0^RecName: Full=Ribosome-associated molecular chaperone SSB1;^Eukaryota; Fungi; Dikarya; Ascomycota; Saccharomycotina; Saccharomycetes; Saccharomycetales; Saccharomycetaceae; Kluyveromyces	XP_016187299.1^XP_016187299.1^Q:1-436,H:158-598^60.998%ID^E:0^.^.	heat shock cognate 70 kDa protein 2	AT3G12580.1^AT3G12580.1^Q:1-436,H:158-598^60.544%ID^E:0^.^.	PF00012.20^HSP70^Hsp70 protein^1-450^E:8.2e-162`PF06723.13^MreB_Mbl^MreB/Mbl protein^2-223^E:2.2e-15	.	.	COG0443^Heat shock protein	KEGG:kla:KLLA0_D19041g`KO:K03283	GO:0005829^cellular_component^cytosol`GO:0005844^cellular_component^polysome`GO:0005524^molecular_function^ATP binding`GO:0016887^molecular_function^ATPase activity`GO:0005516^molecular_function^calmodulin binding`GO:0051082^molecular_function^unfolded protein binding`GO:0051083^biological_process^'de novo' cotranslational protein folding`GO:0042149^biological_process^cellular response to glucose…	GO:0000902^biological_process^cell morphogenesis
DBCO_DN21409_c0_g5_i1.p2	DHE2_ACHKL^DHE2_ACHKL^Q:5-233,H:660-887^43.231%ID^E:4.81e-54^RecName: Full=NAD-specific glutamate dehydrogenase;^Eukaryota; Stramenopiles; Oomycetes; Saprolegniales; Saprolegniaceae; Achlya	.	.	.	PF10712.9^NAD-GH^NAD-specific glutamate dehydrogenase^5-233^E:1.7e-57	.	.	.	.	GO:0004352^molecular_function^glutamate dehydrogenase (NAD+) activity	.
DBCO_DN21409_c1_g1_i1.p1	HSP7M_EMENI^HSP7M_EMENI^Q:1-141,H:159-299^80.142%ID^E:2.37e-74^RecName: Full=Heat shock 70 kDa protein;^Eukaryota; Fungi; Dikarya; Ascomycota; Pezizomycotina; Eurotiomycetes; Eurotiomycetidae; Eurotiales; Aspergillaceae; Aspergillus	XP_020970423.1^XP_020970423.1^Q:1-141,H:171-310^70.213%ID^E:2.17e-63^.^.	heat shock 70 kDa protein%2C mitochondrial	AT4G37910.2^AT4G37910.2^Q:1-141,H:170-309^71.631%ID^E:5.21e-65^.^.	PF00012.20^HSP70^Hsp70 protein^1-141^E:8.1e-74`PF06723.13^MreB_Mbl^MreB/Mbl protein^6-121^E:1.5e-11	.	.	.	KEGG:ani:AN6010.2`KO:K04043	GO:0005737^cellular_component^cytoplasm`GO:0005739^cellular_component^mitochondrion`GO:0005524^molecular_function^ATP binding`GO:0016887^molecular_function^ATPase activity`GO:0042623^molecular_function^ATPase activity, coupled`GO:0031072^molecular_function^heat shock protein binding`GO:0051787^molecular_function^misfolded protein binding`GO:0044183^molecular_function^protein folding chaperone`GO:…	GO:0000902^biological_process^cell morphogenesis
DBCO_DN21409_c1_g2_i1.p1	DHE2_ACHKL^DHE2_ACHKL^Q:7-100,H:613-712^42%ID^E:1.19e-14^RecName: Full=NAD-specific glutamate dehydrogenase;^Eukaryota; Stramenopiles; Oomycetes; Saprolegniales; Saprolegniaceae; Achlya	.	.	.	PF10712.9^NAD-GH^NAD-specific glutamate dehydrogenase^2-102^E:8e-28	.	.	.	.	GO:0004352^molecular_function^glutamate dehydrogenase (NAD+) activity	.
DBCO_DN21415_c0_g1_i2.p1	EIX1_SOLLC^EIX1_SOLLC^Q:4-126,H:418-534^45.528%ID^E:7.25e-20^RecName: Full=Receptor-like protein EIX1 {ECO:0000305};^Eukaryota; Viridiplantae; Streptophyta; Embryophyta; Tracheophyta; Spermatophyta; Magnoliophyta; eudicotyledons; Gunneridae; Pentapetalae; asterids; lamiids; Solanales; Solanaceae; Solanoideae; Solaneae; Solanum; Lycopersicon	XP_020958937.1^XP_020958937.1^Q:1-126,H:459-584^76.19%ID^E:2e-62^.^.	LRR receptor-like serine/threonine-protein kinase FLS2 isoform X2	AT1G74190.1^AT1G74190.1^Q:2-117,H:240-355^40.496%ID^E:1.23e-13^.^.	PF13516.6^LRR_6^Leucine Rich repeat^3-18^E:0.015`PF13855.6^LRR_8^Leucine rich repeat^4-68^E:1.1e-06`PF00560.33^LRR_1^Leucine Rich Repeat^5-25^E:0.067`PF00560.33^LRR_1^Leucine Rich Repeat^35-52^E:31`PF13516.6^LRR_6^Leucine Rich repeat^35-46^E:12`PF00560.33^LRR_1^Leucine Rich Repeat^58-70^E:3.4`PF13516.6^LRR_6^Leucine Rich repeat^58-69^E:910`PF13516.6^LRR_6^Leucine Rich repeat^81-92^E:430`PF00560.3…	.	.	COG4886^leucine Rich Repeat	KEGG:sly:543900`KO:K13466	GO:0016021^cellular_component^integral component of membrane`GO:0005886^cellular_component^plasma membrane`GO:0050832^biological_process^defense response to fungus	GO:0005515^molecular_function^protein binding
DBCO_DN21406_c0_g2_i1.p1	REF6_ARATH^REF6_ARATH^Q:3-140,H:150-293^77.778%ID^E:7.65e-72^RecName: Full=Lysine-specific demethylase REF6 {ECO:0000303|PubMed:15377760};^Eukaryota; Viridiplantae; Streptophyta; Embryophyta; Tracheophyta; Spermatophyta; Magnoliophyta; eudicotyledons; Gunneridae; Pentapetalae; rosids; malvids; Brassicales; Brassicaceae; Camelineae; Arabidopsis	XP_020975774.1^XP_020975774.1^Q:5-140,H:152-285^81.618%ID^E:6.09e-77^.^.	lysine-specific demethylase REF6	AT3G48430.1^AT3G48430.1^Q:3-140,H:150-293^77.778%ID^E:7.93e-73^.^.	PF02373.22^JmjC^JmjC domain, hydroxylase^80-131^E:1e-16	.	.	COG5048^Zinc finger protein	KEGG:ath:AT3G48430	GO:0035097^cellular_component^histone methyltransferase complex`GO:0005634^cellular_component^nucleus`GO:0051213^molecular_function^dioxygenase activity`GO:0032452^molecular_function^histone demethylase activity`GO:0034647^molecular_function^histone demethylase activity (H3-trimethyl-K4 specific)`GO:0046872^molecular_function^metal ion binding`GO:0003676^molecular_function^nucleic acid binding`GO…	.
DBCO_DN21403_c0_g2_i6.p1	UFOG3_FRAAN^UFOG3_FRAAN^Q:5-483,H:2-478^52.352%ID^E:6.43e-170^RecName: Full=Putative UDP-glucose flavonoid 3-O-glucosyltransferase 3 {ECO:0000250|UniProtKB:Q2V6K0};^Eukaryota; Viridiplantae; Streptophyta; Embryophyta; Tracheophyta; Spermatophyta; Magnoliophyta; eudicotyledons; Gunneridae; Pentapetalae; rosids; fabids; Rosales; Rosaceae; Rosoideae; Potentilleae; Fragariinae; Fragaria	XP_016166624.1^XP_016166624.1^Q:1-486,H:1-479^61.602%ID^E:0^.^.	anthocyanidin 3-O-glucosyltransferase 2	AT4G15280.1^AT4G15280.1^Q:7-487,H:2-477^46.201%ID^E:9.54e-146^.^.	PF00201.18^UDPGT^UDP-glucoronosyl and UDP-glucosyl transferase^276-405^E:2.6e-21	.	ExpAA=23.92^PredHel=1^Topology=i138-160o	.	.	GO:0016758^molecular_function^transferase activity, transferring hexosyl groups	GO:0016758^molecular_function^transferase activity, transferring hexosyl groups
DBCO_DN21462_c0_g1_i2.p1	TMVRN_NICGU^TMVRN_NICGU^Q:2-185,H:313-495^45.109%ID^E:3.11e-42^RecName: Full=TMV resistance protein N;^Eukaryota; Viridiplantae; Streptophyta; Embryophyta; Tracheophyta; Spermatophyta; Magnoliophyta; eudicotyledons; Gunneridae; Pentapetalae; asterids; lamiids; Solanales; Solanaceae; Nicotianoideae; Nicotianeae; Nicotiana	XP_020971611.1^XP_020971611.1^Q:1-185,H:311-494^69.892%ID^E:1.72e-83^.^.	TMV resistance protein N-like	AT5G17680.1^AT5G17680.1^Q:2-185,H:306-490^45.161%ID^E:9.24e-45^.^.	PF00931.22^NB-ARC^NB-ARC domain^12-118^E:4.6e-14	.	.	.	.	GO:0005737^cellular_component^cytoplasm`GO:0043531^molecular_function^ADP binding`GO:0005524^molecular_function^ATP binding`GO:0009626^biological_process^plant-type hypersensitive response`GO:0007165^biological_process^signal transduction	GO:0043531^molecular_function^ADP binding
DBCO_DN21488_c0_g2_i1.p1	.	.	.	.	.	.	.	.	.	.	.
DBCO_DN21427_c2_g2_i1.p1	SD17_ARATH^SD17_ARATH^Q:1-149,H:688-843^50.641%ID^E:8.44e-42^RecName: Full=Receptor-like serine/threonine-protein kinase SD1-7;^Eukaryota; Viridiplantae; Streptophyta; Embryophyta; Tracheophyta; Spermatophyta; Magnoliophyta; eudicotyledons; Gunneridae; Pentapetalae; rosids; malvids; Brassicales; Brassicaceae; Camelineae; Arabidopsis	XP_020972899.1^XP_020972899.1^Q:1-149,H:270-419^62.667%ID^E:1.71e-66^.^.	receptor-like serine/threonine-protein kinase SD1-7	AT1G65790.1^AT1G65790.1^Q:1-149,H:688-843^50.641%ID^E:8.75e-43^.^.	PF07714.17^Pkinase_Tyr^Protein tyrosine kinase^1-102^E:5e-10`PF11883.8^DUF3403^Domain of unknown function (DUF3403)^104-149^E:3.2e-10	.	.	COG0515^Serine Threonine protein kinase	KEGG:ath:AT1G65790	GO:0016021^cellular_component^integral component of membrane`GO:0005634^cellular_component^nucleus`GO:0005886^cellular_component^plasma membrane`GO:0005524^molecular_function^ATP binding`GO:0030246^molecular_function^carbohydrate binding`GO:0004672^molecular_function^protein kinase activity`GO:0004674^molecular_function^protein serine/threonine kinase activity`GO:0031625^molecular_function^ubiqui…	GO:0004672^molecular_function^protein kinase activity`GO:0006468^biological_process^protein phosphorylation`GO:0004674^molecular_function^protein serine/threonine kinase activity
DBCO_DN21449_c0_g1_i1.p2	.	.	.	.	.	.	.	.	.	.	.
DBCO_DN21446_c0_g1_i1.p1	RNHX1_ARATH^RNHX1_ARATH^Q:32-184,H:450-601^29.936%ID^E:8.25e-12^RecName: Full=Putative ribonuclease H protein At1g65750;^Eukaryota; Viridiplantae; Streptophyta; Embryophyta; Tracheophyta; Spermatophyta; Magnoliophyta; eudicotyledons; Gunneridae; Pentapetalae; rosids; malvids; Brassicales; Brassicaceae; Camelineae; Arabidopsis	XP_016179895.1^XP_016179895.1^Q:27-171,H:627-774^35.57%ID^E:4.05e-15^.^.	heat shock 70 kDa protein	AT1G04625.1^AT1G04625.1^Q:19-165,H:67-211^31.544%ID^E:1.14e-12^.^.	PF13456.6^RVT_3^Reverse transcriptase-like^45-167^E:4.5e-35	.	.	.	.	GO:0046872^molecular_function^metal ion binding`GO:0003676^molecular_function^nucleic acid binding`GO:0004523^molecular_function^RNA-DNA hybrid ribonuclease activity	GO:0003676^molecular_function^nucleic acid binding`GO:0004523^molecular_function^RNA-DNA hybrid ribonuclease activity
DBCO_DN21492_c0_g1_i1.p1	.	XP_016193912.2^XP_016193912.2^Q:1-142,H:932-1078^33.333%ID^E:9.83e-21^.^.	TMV resistance protein N-like	.	.	.	.	.	.	.	.
DBCO_DN21492_c1_g1_i2.p1	RLM1A_ARATH^RLM1A_ARATH^Q:1-234,H:694-931^25.806%ID^E:1.23e-10^RecName: Full=Disease resistance protein RML1A {ECO:0000305};^Eukaryota; Viridiplantae; Streptophyta; Embryophyta; Tracheophyta; Spermatophyta; Magnoliophyta; eudicotyledons; Gunneridae; Pentapetalae; rosids; malvids; Brassicales; Brassicaceae; Camelineae; Arabidopsis	XP_016196737.1^XP_016196737.1^Q:1-287,H:753-1041^49.32%ID^E:3.66e-68^.^.	TMV resistance protein N-like	AT1G56540.1^AT1G56540.1^Q:1-183,H:696-882^30.612%ID^E:1.33e-14^.^.	PF13516.6^LRR_6^Leucine Rich repeat^2-12^E:620`PF00560.33^LRR_1^Leucine Rich Repeat^2-23^E:81`PF00560.33^LRR_1^Leucine Rich Repeat^24-47^E:39`PF13516.6^LRR_6^Leucine Rich repeat^50-63^E:15`PF00560.33^LRR_1^Leucine Rich Repeat^51-72^E:11`PF12799.7^LRR_4^Leucine Rich repeats (2 copies)^75-118^E:2.4e-06`PF13516.6^LRR_6^Leucine Rich repeat^75-87^E:3.4`PF00560.33^LRR_1^Leucine Rich Repeat^76-93^E:2.4`…	.	.	ENOG410ZQRA^NB-ARC domain	KEGG:ath:AT1G64070	GO:0043531^molecular_function^ADP binding`GO:0005524^molecular_function^ATP binding`GO:0050832^biological_process^defense response to fungus`GO:0007165^biological_process^signal transduction	GO:0005515^molecular_function^protein binding
DBCO_DN21431_c0_g2_i1.p1	.	.	.	.	.	.	.	.	.	.	.
DBCO_DN21431_c1_g1_i1.p1	.	.	.	.	.	.	ExpAA=21.77^PredHel=1^Topology=i7-26o	.	.	.	.
DBCO_DN21494_c0_g1_i4.p1	NOL10_XENLA^NOL10_XENLA^Q:8-677,H:1-686^37.994%ID^E:4.93e-154^RecName: Full=Nucleolar protein 10;^Eukaryota; Metazoa; Chordata; Craniata; Vertebrata; Euteleostomi; Amphibia; Batrachia; Anura; Pipoidea; Pipidae; Xenopodinae; Xenopus; Xenopus	XP_020967684.1^XP_020967684.1^Q:1-668,H:1-664^87.054%ID^E:0^.^.	nucleolar protein 10	AT3G56990.1^AT3G56990.1^Q:8-667,H:8-672^62.17%ID^E:0^.^.	PF12894.7^ANAPC4_WD40^Anaphase-promoting complex subunit 4 WD40 domain^197-285^E:0.00019`PF00400.32^WD40^WD domain, G-beta repeat^266-306^E:0.27`PF08159.12^NUC153^NUC153 domain^501-528^E:2.6e-11	.	.	.	KEGG:xla:398690`KO:K14788	GO:0005730^cellular_component^nucleolus	GO:0005515^molecular_function^protein binding`GO:0005634^cellular_component^nucleus
DBCO_DN21430_c1_g1_i1.p1	GL32_ARATH^GL32_ARATH^Q:22-222,H:22-221^65.672%ID^E:6.15e-97^RecName: Full=Germin-like protein subfamily 3 member 2;^Eukaryota; Viridiplantae; Streptophyta; Embryophyta; Tracheophyta; Spermatophyta; Magnoliophyta; eudicotyledons; Gunneridae; Pentapetalae; rosids; malvids; Brassicales; Brassicaceae; Camelineae; Arabidopsis	XP_016186729.1^XP_016186729.1^Q:1-223,H:1-226^80.973%ID^E:2.54e-130^.^.	germin-like protein subfamily 3 member 2	AT3G10080.1^AT3G10080.1^Q:22-222,H:22-221^65.672%ID^E:6.38e-98^.^.	PF00190.22^Cupin_1^Cupin^76-212^E:6.6e-41`PF07883.11^Cupin_2^Cupin domain^105-174^E:9.2e-12	sigP:1^24^0.813^YES	ExpAA=24.36^PredHel=1^Topology=i7-24o	ENOG410YH14^germin-like protein	KEGG:ath:AT3G10080	GO:0048046^cellular_component^apoplast`GO:0005618^cellular_component^cell wall`GO:0030145^molecular_function^manganese ion binding`GO:0045735^molecular_function^nutrient reservoir activity	GO:0045735^molecular_function^nutrient reservoir activity
DBCO_DN21448_c0_g1_i1.p1	Y2579_ARATH^Y2579_ARATH^Q:1-224,H:121-342^38.222%ID^E:2.41e-34^RecName: Full=Probably inactive leucine-rich repeat receptor-like protein kinase At2g25790;^Eukaryota; Viridiplantae; Streptophyta; Embryophyta; Tracheophyta; Spermatophyta; Magnoliophyta; eudicotyledons; Gunneridae; Pentapetalae; rosids; malvids; Brassicales; Brassicaceae; Camelineae; Arabidopsis`Y2579_ARATH^Y2579_ARATH^Q:8-217,H:198…	XP_020977613.1^XP_020977613.1^Q:2-227,H:70-321^41.667%ID^E:3.94e-48^.^.`XP_020977613.1^XP_020977613.1^Q:23-230,H:164-372^38.756%ID^E:7.95e-32^.^.`XP_020977613.1^XP_020977613.1^Q:27-218,H:192-384^38.342%ID^E:1.56e-28^.^.`XP_020977613.1^XP_020977613.1^Q:5-215,H:219-429^37.264%ID^E:2.49e-26^.^.`XP_020977613.1^XP_020977613.1^Q:4-224,H:434-691^32.432%ID^E:7.62e-26^.^.`XP_020977613.1^XP_020977613.1^Q:5…	MDIS1-interacting receptor like kinase 2	AT2G25790.1^AT2G25790.1^Q:1-224,H:121-342^38.222%ID^E:2.5e-35^.^.`AT2G25790.1^AT2G25790.1^Q:8-217,H:198-407^37.915%ID^E:5.72e-26^.^.`AT2G25790.1^AT2G25790.1^Q:30-226,H:74-272^35.821%ID^E:7.15e-21^.^.`AT2G25790.1^AT2G25790.1^Q:23-215,H:284-498^30.734%ID^E:3.01e-20^.^.`AT2G25790.1^AT2G25790.1^Q:3-230,H:313-537^30.263%ID^E:3.22e-20^.^.`AT2G25790.1^AT2G25790.1^Q:42-230,H:65-252^36.788%ID^E:6.28e-20^.…	PF00560.33^LRR_1^Leucine Rich Repeat^31-46^E:96`PF13855.6^LRR_8^Leucine rich repeat^52-110^E:6.4e-09`PF00560.33^LRR_1^Leucine Rich Repeat^53-75^E:1.4`PF00560.33^LRR_1^Leucine Rich Repeat^77-94^E:1300`PF00560.33^LRR_1^Leucine Rich Repeat^102-121^E:120`PF00560.33^LRR_1^Leucine Rich Repeat^125-147^E:15`PF00560.33^LRR_1^Leucine Rich Repeat^149-166^E:0.75`PF00560.33^LRR_1^Leucine Rich Repeat^173-185^E…	.	.	COG4886^leucine Rich Repeat	KEGG:ath:AT2G25790	GO:0005783^cellular_component^endoplasmic reticulum`GO:0016021^cellular_component^integral component of membrane`GO:0005886^cellular_component^plasma membrane`GO:0005524^molecular_function^ATP binding`GO:0004672^molecular_function^protein kinase activity	GO:0005515^molecular_function^protein binding
DBCO_DN21470_c0_g1_i10.p1	PLST3_ARATH^PLST3_ARATH^Q:1-173,H:114-287^45.263%ID^E:5.41e-35^RecName: Full=Probable plastidic glucose transporter 3;^Eukaryota; Viridiplantae; Streptophyta; Embryophyta; Tracheophyta; Spermatophyta; Magnoliophyta; eudicotyledons; Gunneridae; Pentapetalae; rosids; malvids; Brassicales; Brassicaceae; Camelineae; Arabidopsis	XP_020966401.1^XP_020966401.1^Q:1-173,H:96-255^52.571%ID^E:6.2e-43^.^.	probable plastidic glucose transporter 3	AT1G79820.3^AT1G79820.3^Q:1-173,H:114-287^45.263%ID^E:4.67e-36^.^.	PF00083.24^Sugar_tr^Sugar (and other) transporter^1-61^E:1.6e-08	.	ExpAA=31.15^PredHel=1^Topology=i37-59o	ENOG410XNQK^Transporter	KEGG:ath:AT1G79820	GO:0031969^cellular_component^chloroplast membrane`GO:0005768^cellular_component^endosome`GO:0005794^cellular_component^Golgi apparatus`GO:0016021^cellular_component^integral component of membrane`GO:0005802^cellular_component^trans-Golgi network`GO:0022857^molecular_function^transmembrane transporter activity`GO:0008643^biological_process^carbohydrate transport	GO:0022857^molecular_function^transmembrane transporter activity`GO:0055085^biological_process^transmembrane transport`GO:0016021^cellular_component^integral component of membrane
DBCO_DN21470_c0_g2_i1.p1	PLST3_ARATH^PLST3_ARATH^Q:1-113,H:98-255^36.025%ID^E:6.68e-17^RecName: Full=Probable plastidic glucose transporter 3;^Eukaryota; Viridiplantae; Streptophyta; Embryophyta; Tracheophyta; Spermatophyta; Magnoliophyta; eudicotyledons; Gunneridae; Pentapetalae; rosids; malvids; Brassicales; Brassicaceae; Camelineae; Arabidopsis	XP_016203724.2^XP_016203724.2^Q:1-113,H:93-252^39.375%ID^E:6.69e-20^.^.	probable plastidic glucose transporter 2	AT1G79820.2^AT1G79820.2^Q:1-113,H:98-255^36.025%ID^E:6.93e-18^.^.	PF00083.24^Sugar_tr^Sugar (and other) transporter^2-44^E:4.1e-05	.	.	ENOG410XNQK^Transporter	KEGG:ath:AT1G79820	GO:0031969^cellular_component^chloroplast membrane`GO:0005768^cellular_component^endosome`GO:0005794^cellular_component^Golgi apparatus`GO:0016021^cellular_component^integral component of membrane`GO:0005802^cellular_component^trans-Golgi network`GO:0022857^molecular_function^transmembrane transporter activity`GO:0008643^biological_process^carbohydrate transport	GO:0022857^molecular_function^transmembrane transporter activity`GO:0055085^biological_process^transmembrane transport`GO:0016021^cellular_component^integral component of membrane
DBCO_DN21472_c0_g1_i1.p1	.	.	.	.	.	.	.	.	.	.	.
DBCO_DN21485_c0_g1_i2.p1	SNC1_ARATH^SNC1_ARATH^Q:1-137,H:554-685^43.796%ID^E:6.66e-29^RecName: Full=Protein SUPPRESSOR OF npr1-1, CONSTITUTIVE 1 {ECO:0000303|PubMed:14576290};^Eukaryota; Viridiplantae; Streptophyta; Embryophyta; Tracheophyta; Spermatophyta; Magnoliophyta; eudicotyledons; Gunneridae; Pentapetalae; rosids; malvids; Brassicales; Brassicaceae; Camelineae; Arabidopsis`SNC1_ARATH^SNC1_ARATH^Q:42-134,H:750-842^…	XP_016171384.1^XP_016171384.1^Q:1-137,H:555-691^72.263%ID^E:5.54e-62^.^.	disease resistance protein RML1A-like	AT4G16890.4^AT4G16890.4^Q:1-137,H:399-530^43.796%ID^E:5.47e-30^.^.`AT4G16890.4^AT4G16890.4^Q:42-134,H:595-687^35.484%ID^E:2.86e-11^.^.	PF13516.6^LRR_6^Leucine Rich repeat^38-49^E:1000`PF00560.33^LRR_1^Leucine Rich Repeat^41-48^E:7900`PF07725.12^LRR_3^Leucine Rich Repeat^52-69^E:2.6e-09`PF00560.33^LRR_1^Leucine Rich Repeat^75-89^E:360`PF13516.6^LRR_6^Leucine Rich repeat^75-83^E:860`PF00560.33^LRR_1^Leucine Rich Repeat^98-116^E:8.2`PF13516.6^LRR_6^Leucine Rich repeat^98-108^E:83`PF13516.6^LRR_6^Leucine Rich repeat^120-132^E:25	.	.	COG4886^leucine Rich Repeat	KEGG:ath:AT4G16890	GO:0005737^cellular_component^cytoplasm`GO:0005829^cellular_component^cytosol`GO:0005783^cellular_component^endoplasmic reticulum`GO:0043231^cellular_component^intracellular membrane-bounded organelle`GO:0005634^cellular_component^nucleus`GO:0043531^molecular_function^ADP binding`GO:0005524^molecular_function^ATP binding`GO:0000166^molecular_function^nucleotide binding`GO:0042742^biological_proce…	GO:0005515^molecular_function^protein binding
DBCO_DN21453_c0_g1_i1.p1	.	.	.	.	.	.	ExpAA=32.33^PredHel=1^Topology=i21-43o	.	.	.	.
DBCO_DN21497_c0_g1_i1.p1	21KD_DAUCA^21KD_DAUCA^Q:76-234,H:28-188^39.506%ID^E:1.92e-36^RecName: Full=21 kDa protein;^Eukaryota; Viridiplantae; Streptophyta; Embryophyta; Tracheophyta; Spermatophyta; Magnoliophyta; eudicotyledons; Gunneridae; Pentapetalae; asterids; campanulids; Apiales; Apiaceae; Apioideae; Scandiceae; Daucinae; Daucus; Daucus sect. Daucus	XP_016193259.1^XP_016193259.1^Q:65-235,H:44-218^62.857%ID^E:2.26e-72^.^.	pectinesterase inhibitor 4-like	AT5G51520.1^AT5G51520.1^Q:56-235,H:17-204^35.638%ID^E:8.45e-39^.^.	PF04043.15^PMEI^Plant invertase/pectin methylesterase inhibitor^76-227^E:4.5e-30	sigP:1^29^0.817^YES	ExpAA=21.83^PredHel=1^Topology=i7-29o	.	.	GO:0004857^molecular_function^enzyme inhibitor activity	GO:0004857^molecular_function^enzyme inhibitor activity
DBCO_DN21413_c0_g1_i2.p1	R13L1_ARATH^R13L1_ARATH^Q:1-181,H:165-348^47.826%ID^E:2.39e-49^RecName: Full=Putative disease resistance RPP13-like protein 1;^Eukaryota; Viridiplantae; Streptophyta; Embryophyta; Tracheophyta; Spermatophyta; Magnoliophyta; eudicotyledons; Gunneridae; Pentapetalae; rosids; malvids; Brassicales; Brassicaceae; Camelineae; Arabidopsis	XP_016186255.2^XP_016186255.2^Q:1-194,H:152-347^78.571%ID^E:6.96e-100^.^.	putative disease resistance RPP13-like protein 1 isoform X1	AT3G14470.2^AT3G14470.2^Q:1-181,H:165-348^47.826%ID^E:2.48e-50^.^.	PF00931.22^NB-ARC^NB-ARC domain^12-189^E:1.3e-40	.	.	COG4886^leucine Rich Repeat	KEGG:ath:AT3G14470	GO:0043531^molecular_function^ADP binding`GO:0005524^molecular_function^ATP binding`GO:0006952^biological_process^defense response	GO:0043531^molecular_function^ADP binding
DBCO_DN21475_c0_g1_i6.p1	.	XP_016182320.1^XP_016182320.1^Q:1-225,H:1-210^73.684%ID^E:5.12e-106^.^.	uncharacterized protein LOC107624333 isoform X1	AT2G38695.1^AT2G38695.1^Q:40-225,H:29-212^58.824%ID^E:3.36e-72^.^.	.	.	ExpAA=54.20^PredHel=2^Topology=i115-137o202-224i	.	.	.	.
DBCO_DN5656_c0_g1_i1.p1	ZFP5_ARATH^ZFP5_ARATH^Q:9-202,H:7-186^37.981%ID^E:5.6e-15^RecName: Full=Zinc finger protein 5 {ECO:0000305};^Eukaryota; Viridiplantae; Streptophyta; Embryophyta; Tracheophyta; Spermatophyta; Magnoliophyta; eudicotyledons; Gunneridae; Pentapetalae; rosids; malvids; Brassicales; Brassicaceae; Camelineae; Arabidopsis	XP_016202648.1^XP_016202648.1^Q:1-247,H:1-273^63.139%ID^E:4.05e-88^.^.	zinc finger protein 5	AT1G10480.1^AT1G10480.1^Q:9-202,H:7-186^37.981%ID^E:5.81e-16^.^.	PF13912.6^zf-C2H2_6^C2H2-type zinc finger^82-107^E:0.00013	.	.	ENOG4111AXQ^zinc finger protein	KEGG:ath:AT1G10480	GO:0005634^cellular_component^nucleus`GO:0003700^molecular_function^DNA-binding transcription factor activity`GO:0046872^molecular_function^metal ion binding`GO:0043565^molecular_function^sequence-specific DNA binding`GO:0044212^molecular_function^transcription regulatory region DNA binding`GO:0009736^biological_process^cytokinin-activated signaling pathway`GO:0009873^biological_process^ethylene-…	.
DBCO_DN5656_c0_g2_i1.p1	GIS2_ARATH^GIS2_ARATH^Q:8-94,H:16-92^39.08%ID^E:8.19e-14^RecName: Full=Zinc finger protein GIS2;^Eukaryota; Viridiplantae; Streptophyta; Embryophyta; Tracheophyta; Spermatophyta; Magnoliophyta; eudicotyledons; Gunneridae; Pentapetalae; rosids; malvids; Brassicales; Brassicaceae; Camelineae; Arabidopsis	XP_016202648.1^XP_016202648.1^Q:2-192,H:15-274^46.538%ID^E:4.36e-49^.^.	zinc finger protein 5	AT5G06650.1^AT5G06650.1^Q:8-94,H:16-92^39.08%ID^E:8.5e-15^.^.	PF13912.6^zf-C2H2_6^C2H2-type zinc finger^58-82^E:0.001	.	.	ENOG41106KR^ZnF_C2H2	KEGG:ath:AT5G06650	GO:0005634^cellular_component^nucleus`GO:0003700^molecular_function^DNA-binding transcription factor activity`GO:0046872^molecular_function^metal ion binding`GO:0003676^molecular_function^nucleic acid binding`GO:0009736^biological_process^cytokinin-activated signaling pathway`GO:0009740^biological_process^gibberellic acid mediated signaling pathway`GO:0007275^biological_process^multicellular orga…	.
DBCO_DN5625_c0_g1_i2.p1	SMU2_ARATH^SMU2_ARATH^Q:1-547,H:1-565^72.085%ID^E:0^RecName: Full=Suppressor of mec-8 and unc-52 protein homolog 2;^Eukaryota; Viridiplantae; Streptophyta; Embryophyta; Tracheophyta; Spermatophyta; Magnoliophyta; eudicotyledons; Gunneridae; Pentapetalae; rosids; malvids; Brassicales; Brassicaceae; Camelineae; Arabidopsis	XP_020974372.1^XP_020974372.1^Q:1-570,H:1-567^92.982%ID^E:0^.^.	suppressor of mec-8 and unc-52 protein homolog 2 isoform X1	AT2G26460.1^AT2G26460.1^Q:1-547,H:1-565^72.085%ID^E:0^.^.	PF07808.13^RED_N^RED-like protein N-terminal region^5-221^E:8.8e-77`PF07807.11^RED_C^RED-like protein C-terminal region^445-548^E:2e-42	.	.	ENOG410YR3Z^IK cytokine, down-regulator of HLA II	KEGG:ath:AT2G26460`KO:K13109	GO:0005634^cellular_component^nucleus`GO:0007094^biological_process^mitotic spindle assembly checkpoint`GO:0008380^biological_process^RNA splicing	GO:0005634^cellular_component^nucleus
DBCO_DN5655_c0_g1_i10.p1	MFS12_HUMAN^MFS12_HUMAN^Q:35-428,H:13-433^32.235%ID^E:1.48e-61^RecName: Full=Major facilitator superfamily domain-containing protein 12;^Eukaryota; Metazoa; Chordata; Craniata; Vertebrata; Euteleostomi; Mammalia; Eutheria; Euarchontoglires; Primates; Haplorrhini; Catarrhini; Hominidae; Homo	XP_020965297.1^XP_020965297.1^Q:12-474,H:17-480^88.147%ID^E:0^.^.	major facilitator superfamily domain-containing protein 12 isoform X1	AT3G60070.5^AT3G60070.5^Q:28-474,H:3-452^70.953%ID^E:0^.^.	PF13347.6^MFS_2^MFS/sugar transport protein^47-458^E:9.9e-20	.	ExpAA=252.16^PredHel=12^Topology=i9-31o46-68i113-135o145-167i188-210o220-242i275-297o307-329i336-355o360-382i395-417o437-459i	ENOG4111I58^major facilitator superfamily domain containing 12	KEGG:hsa:126321	GO:0005887^cellular_component^integral component of plasma membrane`GO:0005765^cellular_component^lysosomal membrane`GO:0015293^molecular_function^symporter activity`GO:0005215^molecular_function^transporter activity`GO:0008643^biological_process^carbohydrate transport`GO:0071702^biological_process^organic substance transport	.
DBCO_DN5680_c0_g1_i1.p1	AMT11_ARATH^AMT11_ARATH^Q:5-499,H:2-499^80.876%ID^E:0^RecName: Full=Ammonium transporter 1 member 1;^Eukaryota; Viridiplantae; Streptophyta; Embryophyta; Tracheophyta; Spermatophyta; Magnoliophyta; eudicotyledons; Gunneridae; Pentapetalae; rosids; malvids; Brassicales; Brassicaceae; Camelineae; Arabidopsis	XP_016183445.1^XP_016183445.1^Q:1-501,H:1-501^90.079%ID^E:0^.^.	ammonium transporter 1 member 1	AT4G13510.1^AT4G13510.1^Q:5-499,H:2-499^80.876%ID^E:0^.^.	PF00909.21^Ammonium_transp^Ammonium Transporter Family^51-472^E:1.3e-136	.	ExpAA=224.84^PredHel=11^Topology=o50-72i92-114o134-153i160-182o202-224i245-263o286-308i321-338o342-361i373-392o423-445i	COG0004^ammonium Transporter	KEGG:ath:AT4G13510`KO:K03320	GO:0005887^cellular_component^integral component of plasma membrane`GO:0005634^cellular_component^nucleus`GO:0005886^cellular_component^plasma membrane`GO:0009506^cellular_component^plasmodesma`GO:0008519^molecular_function^ammonium transmembrane transporter activity`GO:0043621^molecular_function^protein self-association`GO:0072488^biological_process^ammonium transmembrane transport`GO:0015696^bi…	GO:0008519^molecular_function^ammonium transmembrane transporter activity`GO:0015696^biological_process^ammonium transport`GO:0016020^cellular_component^membrane
DBCO_DN5680_c0_g3_i1.p1	AMT11_ARATH^AMT11_ARATH^Q:5-251,H:2-246^82.258%ID^E:2.22e-139^RecName: Full=Ammonium transporter 1 member 1;^Eukaryota; Viridiplantae; Streptophyta; Embryophyta; Tracheophyta; Spermatophyta; Magnoliophyta; eudicotyledons; Gunneridae; Pentapetalae; rosids; malvids; Brassicales; Brassicaceae; Camelineae; Arabidopsis	XP_016183445.1^XP_016183445.1^Q:1-251,H:1-253^89.723%ID^E:1.91e-153^.^.	ammonium transporter 1 member 1	AT4G13510.1^AT4G13510.1^Q:5-251,H:2-246^82.258%ID^E:2.3e-140^.^.	PF00909.21^Ammonium_transp^Ammonium Transporter Family^51-251^E:1.9e-62	.	ExpAA=110.87^PredHel=5^Topology=o50-72i92-114o134-153i160-182o202-224i	COG0004^ammonium Transporter	KEGG:ath:AT4G13510`KO:K03320	GO:0005887^cellular_component^integral component of plasma membrane`GO:0005634^cellular_component^nucleus`GO:0005886^cellular_component^plasma membrane`GO:0009506^cellular_component^plasmodesma`GO:0008519^molecular_function^ammonium transmembrane transporter activity`GO:0043621^molecular_function^protein self-association`GO:0072488^biological_process^ammonium transmembrane transport`GO:0015696^bi…	GO:0008519^molecular_function^ammonium transmembrane transporter activity`GO:0015696^biological_process^ammonium transport`GO:0016020^cellular_component^membrane
DBCO_DN5691_c0_g1_i3.p1	SC31B_ARATH^SC31B_ARATH^Q:1-1115,H:1-1104^66.018%ID^E:0^RecName: Full=Protein transport protein SEC31 homolog B {ECO:0000305};^Eukaryota; Viridiplantae; Streptophyta; Embryophyta; Tracheophyta; Spermatophyta; Magnoliophyta; eudicotyledons; Gunneridae; Pentapetalae; rosids; malvids; Brassicales; Brassicaceae; Camelineae; Arabidopsis	XP_016187992.1^XP_016187992.1^Q:1-1117,H:1-1115^88.72%ID^E:0^.^.	protein transport protein SEC31 homolog B	AT3G63460.1^AT3G63460.1^Q:1-1115,H:1-1104^66.018%ID^E:0^.^.	PF00400.32^WD40^WD domain, G-beta repeat^116-151^E:0.21`PF12931.7^Sec16_C^Sec23-binding domain of Sec16^566-760^E:6.9e-07	.	.	ENOG410XQ1D^Component of the coat protein complex II (COPII) which promotes the formation of transport vesicles from the endoplasmic reticulum (ER). The coat has two main functions, the physical deformation of the endoplasmic reticulum membrane into vesicles and the selection of cargo molecules	KEGG:ath:AT3G63460`KO:K14005	GO:0030127^cellular_component^COPII vesicle coat`GO:0005829^cellular_component^cytosol`GO:0070971^cellular_component^endoplasmic reticulum exit site`GO:0000139^cellular_component^Golgi membrane`GO:0016020^cellular_component^membrane`GO:0009506^cellular_component^plasmodesma`GO:0005198^molecular_function^structural molecule activity`GO:0090114^biological_process^COPII-coated vesicle budding`GO:009…	GO:0005515^molecular_function^protein binding
DBCO_DN5627_c0_g2_i1.p1	LRX4_ARATH^LRX4_ARATH^Q:56-386,H:71-397^56.325%ID^E:5.67e-136^RecName: Full=Leucine-rich repeat extensin-like protein 4;^Eukaryota; Viridiplantae; Streptophyta; Embryophyta; Tracheophyta; Spermatophyta; Magnoliophyta; eudicotyledons; Gunneridae; Pentapetalae; rosids; malvids; Brassicales; Brassicaceae; Camelineae; Arabidopsis	XP_016191769.2^XP_016191769.2^Q:9-423,H:35-438^78.125%ID^E:0^.^.	leucine-rich repeat extensin-like protein 4	AT4G28380.1^AT4G28380.1^Q:56-407,H:37-391^66.761%ID^E:3.87e-175^.^.	PF08263.12^LRRNT_2^Leucine rich repeat N-terminal domain^64-97^E:0.0027`PF00560.33^LRR_1^Leucine Rich Repeat^112-127^E:15000`PF13516.6^LRR_6^Leucine Rich repeat^136-143^E:12000`PF00560.33^LRR_1^Leucine Rich Repeat^136-154^E:440`PF00560.33^LRR_1^Leucine Rich Repeat^158-167^E:110`PF13516.6^LRR_6^Leucine Rich repeat^159-166^E:330`PF13516.6^LRR_6^Leucine Rich repeat^179-192^E:2.3`PF00560.33^LRR_1^Leu…	sigP:1^30^0.747^YES	.	ENOG410Y973^leucine-rich repeat extensin-like protein	KEGG:ath:AT3G24480	GO:0005618^cellular_component^cell wall`GO:0005576^cellular_component^extracellular region`GO:0009505^cellular_component^plant-type cell wall`GO:0009506^cellular_component^plasmodesma`GO:0005199^molecular_function^structural constituent of cell wall`GO:0071555^biological_process^cell wall organization	GO:0005515^molecular_function^protein binding
DBCO_DN5636_c0_g1_i5.p1	.	XP_016205449.1^XP_016205449.1^Q:1-396,H:1-391^79.95%ID^E:0^.^.	uncharacterized protein LOC107645837	AT1G54520.1^AT1G54520.1^Q:3-396,H:4-391^63.48%ID^E:2.23e-151^.^.	PF07466.11^DUF1517^Protein of unknown function (DUF1517)^214-396^E:1.8e-70	.	ExpAA=49.49^PredHel=1^Topology=o171-193i	.	.	.	.
DBCO_DN5653_c0_g1_i4.p1	SC13B_ARATH^SC13B_ARATH^Q:63-363,H:1-302^85.43%ID^E:0^RecName: Full=Protein transport protein SEC13 homolog B {ECO:0000305};^Eukaryota; Viridiplantae; Streptophyta; Embryophyta; Tracheophyta; Spermatophyta; Magnoliophyta; eudicotyledons; Gunneridae; Pentapetalae; rosids; malvids; Brassicales; Brassicaceae; Camelineae; Arabidopsis	XP_020972952.1^XP_020972952.1^Q:63-363,H:1-301^96.013%ID^E:0^.^.	protein transport protein SEC13 homolog B	AT2G30050.1^AT2G30050.1^Q:63-363,H:1-302^85.43%ID^E:0^.^.	PF00400.32^WD40^WD domain, G-beta repeat^70-99^E:0.0025`PF00400.32^WD40^WD domain, G-beta repeat^108-147^E:2.7e-05`PF00400.32^WD40^WD domain, G-beta repeat^157-193^E:0.024`PF00400.32^WD40^WD domain, G-beta repeat^208-253^E:0.05`PF00400.32^WD40^WD domain, G-beta repeat^268-302^E:0.079	.	.	ENOG410XPFM^Component of the coat protein complex II (COPII) which promotes the formation of transport vesicles from the endoplasmic reticulum (ER). The coat has two main functions, the physical deformation of the endoplasmic reticulum membrane into vesicles and the selection of cargo molecules. It also functions as a component of the nuclear pore complex (NPC). NPC components, collectively refer…	KEGG:ath:AT2G30050`KO:K14004	GO:0030127^cellular_component^COPII vesicle coat`GO:0005829^cellular_component^cytosol`GO:0005783^cellular_component^endoplasmic reticulum`GO:0000139^cellular_component^Golgi membrane`GO:0005635^cellular_component^nuclear envelope`GO:0005643^cellular_component^nuclear pore`GO:0031080^cellular_component^nuclear pore outer ring`GO:0005730^cellular_component^nucleolus`GO:0005198^molecular_function^s…	GO:0005515^molecular_function^protein binding
DBCO_DN5633_c0_g1_i7.p1	HARC1_ARATH^HARC1_ARATH^Q:14-142,H:39-166^66.667%ID^E:1.59e-62^RecName: Full=Protein HIGH ARSENIC CONTENT 1, mitochondrial {ECO:0000303|PubMed:25464340};^Eukaryota; Viridiplantae; Streptophyta; Embryophyta; Tracheophyta; Spermatophyta; Magnoliophyta; eudicotyledons; Gunneridae; Pentapetalae; rosids; malvids; Brassicales; Brassicaceae; Camelineae; Arabidopsis	XP_016187825.1^XP_016187825.1^Q:7-142,H:1-136^81.618%ID^E:4.76e-83^.^.	protein HIGH ARSENIC CONTENT 1%2C mitochondrial	AT2G21045.1^AT2G21045.1^Q:14-142,H:39-166^66.667%ID^E:1.65e-63^.^.	PF00581.20^Rhodanese^Rhodanese-like domain^23-122^E:2e-16	.	.	COG0607^Rhodanese domain protein	KEGG:ath:AT2G21045`KO:K22547	GO:0005739^cellular_component^mitochondrion`GO:0008794^molecular_function^arsenate reductase (glutaredoxin) activity`GO:0030611^molecular_function^arsenate reductase activity`GO:0071722^biological_process^detoxification of arsenic-containing substance	.
DBCO_DN5693_c0_g1_i7.p1	BPA1_ARATH^BPA1_ARATH^Q:2-252,H:4-228^44.841%ID^E:5.33e-58^RecName: Full=Binding partner of ACD11 1 {ECO:0000303|PubMed:18845362};^Eukaryota; Viridiplantae; Streptophyta; Embryophyta; Tracheophyta; Spermatophyta; Magnoliophyta; eudicotyledons; Gunneridae; Pentapetalae; rosids; malvids; Brassicales; Brassicaceae; Camelineae; Arabidopsis	XP_016162206.1^XP_016162206.1^Q:1-263,H:1-263^90.875%ID^E:9.52e-176^.^.	binding partner of ACD11 1	AT5G32450.1^AT5G32450.1^Q:3-263,H:4-261^73.18%ID^E:3.94e-134^.^.	PF00076.22^RRM_1^RNA recognition motif. (a.k.a. RRM, RBD, or RNP domain)^8-66^E:1.5e-06	.	ExpAA=25.51^PredHel=1^Topology=i278-300o	ENOG4111ICI^actin cytoskeleton protein	KEGG:ath:AT5G16840	GO:0005737^cellular_component^cytoplasm`GO:0016020^cellular_component^membrane`GO:0003723^molecular_function^RNA binding`GO:0009735^biological_process^response to cytokinin	GO:0003676^molecular_function^nucleic acid binding
DBCO_DN5603_c0_g1_i12.p1	DAAA_ARATH^DAAA_ARATH^Q:32-349,H:58-373^58.307%ID^E:2.08e-129^RecName: Full=D-amino-acid transaminase, chloroplastic {ECO:0000303|PubMed:18318836};^Eukaryota; Viridiplantae; Streptophyta; Embryophyta; Tracheophyta; Spermatophyta; Magnoliophyta; eudicotyledons; Gunneridae; Pentapetalae; rosids; malvids; Brassicales; Brassicaceae; Camelineae; Arabidopsis	XP_016171254.1^XP_016171254.1^Q:4-351,H:2-349^86.782%ID^E:0^.^.	D-amino-acid transaminase%2C chloroplastic	AT5G57850.2^AT5G57850.2^Q:55-349,H:1-296^60.811%ID^E:1.14e-130^.^.	PF01063.19^Aminotran_4^Amino-transferase class IV^84-308^E:2.2e-39	.	.	COG0115^brancheD-chain amino acid aminotransferase	KEGG:ath:AT5G57850`KO:K18482	GO:0009507^cellular_component^chloroplast`GO:0009570^cellular_component^chloroplast stroma`GO:0005829^cellular_component^cytosol`GO:0008696^molecular_function^4-amino-4-deoxychorismate lyase activity`GO:0004084^molecular_function^branched-chain-amino-acid transaminase activity`GO:0047810^molecular_function^D-alanine:2-oxoglutarate aminotransferase activity`GO:0008153^biological_process^para-amino…	GO:0003824^molecular_function^catalytic activity
DBCO_DN5610_c0_g1_i1.p1	SR1P1_ARATH^SR1P1_ARATH^Q:16-618,H:1-604^68.123%ID^E:0^RecName: Full=BTB/POZ domain-containing protein SR1IP1 {ECO:0000305};^Eukaryota; Viridiplantae; Streptophyta; Embryophyta; Tracheophyta; Spermatophyta; Magnoliophyta; eudicotyledons; Gunneridae; Pentapetalae; rosids; malvids; Brassicales; Brassicaceae; Camelineae; Arabidopsis	XP_020978589.1^XP_020978589.1^Q:1-618,H:1-625^86.371%ID^E:0^.^.	BTB/POZ domain-containing protein At5g67385	AT5G67385.1^AT5G67385.1^Q:16-618,H:1-604^68.123%ID^E:0^.^.	PF00651.31^BTB^BTB/POZ domain^37-126^E:9.4e-06`PF03000.14^NPH3^NPH3 family^212-464^E:1.4e-90	.	.	ENOG410XRIY^BTB POZ domain-containing protein	KEGG:ath:AT5G67385	GO:0042742^biological_process^defense response to bacterium`GO:0016567^biological_process^protein ubiquitination	GO:0005515^molecular_function^protein binding
DBCO_DN5610_c0_g2_i1.p1	SR1P1_ARATH^SR1P1_ARATH^Q:1-582,H:13-604^62.748%ID^E:0^RecName: Full=BTB/POZ domain-containing protein SR1IP1 {ECO:0000305};^Eukaryota; Viridiplantae; Streptophyta; Embryophyta; Tracheophyta; Spermatophyta; Magnoliophyta; eudicotyledons; Gunneridae; Pentapetalae; rosids; malvids; Brassicales; Brassicaceae; Camelineae; Arabidopsis	XP_020978589.1^XP_020978589.1^Q:1-582,H:33-625^73.244%ID^E:0^.^.	BTB/POZ domain-containing protein At5g67385	AT5G67385.1^AT5G67385.1^Q:1-582,H:13-604^62.748%ID^E:0^.^.	PF03000.14^NPH3^NPH3 family^189-436^E:5.7e-88	.	.	ENOG410XRIY^BTB POZ domain-containing protein	KEGG:ath:AT5G67385	GO:0042742^biological_process^defense response to bacterium`GO:0016567^biological_process^protein ubiquitination	.
DBCO_DN5676_c0_g1_i2.p1	Y3475_ARATH^Y3475_ARATH^Q:35-878,H:17-869^47.079%ID^E:0^RecName: Full=Probable LRR receptor-like serine/threonine-protein kinase At3g47570;^Eukaryota; Viridiplantae; Streptophyta; Embryophyta; Tracheophyta; Spermatophyta; Magnoliophyta; eudicotyledons; Gunneridae; Pentapetalae; rosids; malvids; Brassicales; Brassicaceae; Camelineae; Arabidopsis	XP_020978353.1^XP_020978353.1^Q:1-879,H:1-864^67.849%ID^E:0^.^.	probable LRR receptor-like serine/threonine-protein kinase At3g47570	AT3G47570.1^AT3G47570.1^Q:35-878,H:17-869^47.079%ID^E:0^.^.	PF08263.12^LRRNT_2^Leucine rich repeat N-terminal domain^41-79^E:8.4e-13`PF00560.33^LRR_1^Leucine Rich Repeat^88-107^E:1400`PF00560.33^LRR_1^Leucine Rich Repeat^110-127^E:53`PF00560.33^LRR_1^Leucine Rich Repeat^133-152^E:2`PF00560.33^LRR_1^Leucine Rich Repeat^162-177^E:840`PF13855.6^LRR_8^Leucine rich repeat^181-240^E:3.9e-08`PF00560.33^LRR_1^Leucine Rich Repeat^181-203^E:8`PF00560.33^LRR_1^Leuci…	.	ExpAA=48.85^PredHel=2^Topology=o10-32i659-681o	COG0515^Serine Threonine protein kinase`COG4886^leucine Rich Repeat	KEGG:ath:AT3G47570	GO:0016021^cellular_component^integral component of membrane`GO:0005886^cellular_component^plasma membrane`GO:0005524^molecular_function^ATP binding`GO:0004674^molecular_function^protein serine/threonine kinase activity	GO:0005515^molecular_function^protein binding`GO:0004672^molecular_function^protein kinase activity`GO:0005524^molecular_function^ATP binding`GO:0006468^biological_process^protein phosphorylation
DBCO_DN5676_c1_g1_i1.p1	Y3475_ARATH^Y3475_ARATH^Q:5-358,H:258-609^43.22%ID^E:1.06e-83^RecName: Full=Probable LRR receptor-like serine/threonine-protein kinase At3g47570;^Eukaryota; Viridiplantae; Streptophyta; Embryophyta; Tracheophyta; Spermatophyta; Magnoliophyta; eudicotyledons; Gunneridae; Pentapetalae; rosids; malvids; Brassicales; Brassicaceae; Camelineae; Arabidopsis`Y3475_ARATH^Y3475_ARATH^Q:4-358,H:160-515^34.6…	XP_016195866.1^XP_016195866.1^Q:1-358,H:269-627^72.981%ID^E:2.12e-174^.^.`XP_016195866.1^XP_016195866.1^Q:8-348,H:131-495^31.733%ID^E:3.31e-37^.^.`XP_016195866.1^XP_016195866.1^Q:70-327,H:68-326^30.651%ID^E:1.22e-24^.^.`XP_016195866.1^XP_016195866.1^Q:104-358,H:77-331^32.031%ID^E:3.78e-23^.^.`XP_016195866.1^XP_016195866.1^Q:46-358,H:98-435^27.457%ID^E:1.97e-19^.^.	probable LRR receptor-like serine/threonine-protein kinase At3g47570	AT3G47570.1^AT3G47570.1^Q:5-358,H:258-609^43.22%ID^E:1.1e-84^.^.`AT3G47570.1^AT3G47570.1^Q:4-358,H:160-515^34.615%ID^E:1.18e-39^.^.`AT3G47570.1^AT3G47570.1^Q:47-358,H:84-419^30.523%ID^E:9.22e-29^.^.`AT3G47570.1^AT3G47570.1^Q:104-345,H:62-303^33.745%ID^E:1.36e-24^.^.	PF13516.6^LRR_6^Leucine Rich repeat^6-20^E:5100`PF00560.33^LRR_1^Leucine Rich Repeat^7-26^E:210`PF00560.33^LRR_1^Leucine Rich Repeat^32-48^E:8600`PF13516.6^LRR_6^Leucine Rich repeat^53-67^E:670`PF00560.33^LRR_1^Leucine Rich Repeat^54-67^E:780`PF13516.6^LRR_6^Leucine Rich repeat^81-95^E:1500`PF13516.6^LRR_6^Leucine Rich repeat^109-120^E:4800`PF00560.33^LRR_1^Leucine Rich Repeat^112-131^E:2500`PF13…	.	.	COG0515^Serine Threonine protein kinase`COG4886^leucine Rich Repeat	KEGG:ath:AT3G47570	GO:0016021^cellular_component^integral component of membrane`GO:0005886^cellular_component^plasma membrane`GO:0005524^molecular_function^ATP binding`GO:0004674^molecular_function^protein serine/threonine kinase activity	GO:0005515^molecular_function^protein binding
DBCO_DN5676_c1_g2_i1.p1	Y3475_ARATH^Y3475_ARATH^Q:9-223,H:517-740^44%ID^E:4.82e-51^RecName: Full=Probable LRR receptor-like serine/threonine-protein kinase At3g47570;^Eukaryota; Viridiplantae; Streptophyta; Embryophyta; Tracheophyta; Spermatophyta; Magnoliophyta; eudicotyledons; Gunneridae; Pentapetalae; rosids; malvids; Brassicales; Brassicaceae; Camelineae; Arabidopsis`Y3475_ARATH^Y3475_ARATH^Q:8-87,H:372-451^42.5%ID^…	XP_016195866.1^XP_016195866.1^Q:9-224,H:534-752^60.274%ID^E:4.32e-82^.^.`XP_016195866.1^XP_016195866.1^Q:13-101,H:417-504^35.955%ID^E:2.26e-09^.^.`XP_016195866.1^XP_016195866.1^Q:3-102,H:431-532^33.333%ID^E:2.94e-06^.^.`XP_016195866.1^XP_016195866.1^Q:9-87,H:389-467^31.646%ID^E:3.02e-06^.^.	probable LRR receptor-like serine/threonine-protein kinase At3g47570	AT3G47570.1^AT3G47570.1^Q:9-223,H:517-740^44%ID^E:5e-52^.^.`AT3G47570.1^AT3G47570.1^Q:8-87,H:372-451^42.5%ID^E:1.18e-09^.^.`AT3G47570.1^AT3G47570.1^Q:9-107,H:421-519^42%ID^E:1.23e-09^.^.`AT3G47570.1^AT3G47570.1^Q:4-88,H:121-205^31.765%ID^E:1.62e-06^.^.	PF00560.33^LRR_1^Leucine Rich Repeat^22-41^E:170`PF00560.33^LRR_1^Leucine Rich Repeat^46-66^E:3.2	.	ExpAA=21.90^PredHel=1^Topology=i132-154o	COG0515^Serine Threonine protein kinase`COG4886^leucine Rich Repeat	KEGG:ath:AT3G47570	GO:0016021^cellular_component^integral component of membrane`GO:0005886^cellular_component^plasma membrane`GO:0005524^molecular_function^ATP binding`GO:0004674^molecular_function^protein serine/threonine kinase activity	GO:0005515^molecular_function^protein binding
DBCO_DN5676_c1_g3_i1.p1	Y3475_ARATH^Y3475_ARATH^Q:13-190,H:689-868^59.444%ID^E:2.43e-69^RecName: Full=Probable LRR receptor-like serine/threonine-protein kinase At3g47570;^Eukaryota; Viridiplantae; Streptophyta; Embryophyta; Tracheophyta; Spermatophyta; Magnoliophyta; eudicotyledons; Gunneridae; Pentapetalae; rosids; malvids; Brassicales; Brassicaceae; Camelineae; Arabidopsis	XP_016195866.1^XP_016195866.1^Q:2-190,H:689-877^70.37%ID^E:1.07e-93^.^.	probable LRR receptor-like serine/threonine-protein kinase At3g47570	AT3G47570.1^AT3G47570.1^Q:13-190,H:689-868^59.444%ID^E:2.52e-70^.^.	PF00069.25^Pkinase^Protein kinase domain^28-187^E:1e-29`PF07714.17^Pkinase_Tyr^Protein tyrosine kinase^28-186^E:1.9e-27	.	.	COG0515^Serine Threonine protein kinase`COG4886^leucine Rich Repeat	KEGG:ath:AT3G47570	GO:0016021^cellular_component^integral component of membrane`GO:0005886^cellular_component^plasma membrane`GO:0005524^molecular_function^ATP binding`GO:0004674^molecular_function^protein serine/threonine kinase activity	GO:0004672^molecular_function^protein kinase activity`GO:0005524^molecular_function^ATP binding`GO:0006468^biological_process^protein phosphorylation
DBCO_DN5676_c1_g4_i1.p1	Y3471_ARATH^Y3471_ARATH^Q:1-105,H:738-844^61.682%ID^E:1.25e-35^RecName: Full=Putative receptor-like protein kinase At3g47110;^Eukaryota; Viridiplantae; Streptophyta; Embryophyta; Tracheophyta; Spermatophyta; Magnoliophyta; eudicotyledons; Gunneridae; Pentapetalae; rosids; malvids; Brassicales; Brassicaceae; Camelineae; Arabidopsis	XP_016195866.1^XP_016195866.1^Q:1-105,H:732-836^70.476%ID^E:1.07e-47^.^.	probable LRR receptor-like serine/threonine-protein kinase At3g47570	AT3G47110.1^AT3G47110.1^Q:1-105,H:738-844^61.682%ID^E:1.29e-36^.^.	PF07714.17^Pkinase_Tyr^Protein tyrosine kinase^3-105^E:5e-14`PF00069.25^Pkinase^Protein kinase domain^5-105^E:3.3e-10	.	.	COG0515^Serine Threonine protein kinase`COG4886^leucine Rich Repeat	KEGG:ath:AT3G47110	GO:0016021^cellular_component^integral component of membrane`GO:0005886^cellular_component^plasma membrane`GO:0005524^molecular_function^ATP binding`GO:0004674^molecular_function^protein serine/threonine kinase activity	GO:0004672^molecular_function^protein kinase activity`GO:0006468^biological_process^protein phosphorylation`GO:0005524^molecular_function^ATP binding
DBCO_DN5676_c1_g5_i1.p1	Y3475_ARATH^Y3475_ARATH^Q:1-200,H:196-395^40.5%ID^E:1.86e-38^RecName: Full=Probable LRR receptor-like serine/threonine-protein kinase At3g47570;^Eukaryota; Viridiplantae; Streptophyta; Embryophyta; Tracheophyta; Spermatophyta; Magnoliophyta; eudicotyledons; Gunneridae; Pentapetalae; rosids; malvids; Brassicales; Brassicaceae; Camelineae; Arabidopsis`Y3475_ARATH^Y3475_ARATH^Q:5-200,H:104-293^34.01…	XP_016195866.1^XP_016195866.1^Q:1-200,H:211-411^69.652%ID^E:6.09e-79^.^.`XP_016195866.1^XP_016195866.1^Q:1-193,H:387-597^28.311%ID^E:8.2e-17^.^.`XP_016195866.1^XP_016195866.1^Q:1-200,H:308-532^32.479%ID^E:1.73e-14^.^.`XP_016195866.1^XP_016195866.1^Q:1-200,H:115-308^31.188%ID^E:2.02e-13^.^.	probable LRR receptor-like serine/threonine-protein kinase At3g47570	AT3G47570.1^AT3G47570.1^Q:1-200,H:196-395^40.5%ID^E:1.93e-39^.^.`AT3G47570.1^AT3G47570.1^Q:5-200,H:104-293^34.01%ID^E:3.1e-19^.^.`AT3G47570.1^AT3G47570.1^Q:1-200,H:395-586^32.338%ID^E:9.28e-17^.^.`AT3G47570.1^AT3G47570.1^Q:1-182,H:443-616^30.22%ID^E:5.13e-16^.^.`AT3G47570.1^AT3G47570.1^Q:1-200,H:293-491^30.769%ID^E:1.08e-10^.^.`AT3G47570.1^AT3G47570.1^Q:69-200,H:71-196^36.09%ID^E:8.66e-10^.^.	PF00560.33^LRR_1^Leucine Rich Repeat^21-38^E:150`PF00560.33^LRR_1^Leucine Rich Repeat^65-84^E:130`PF00560.33^LRR_1^Leucine Rich Repeat^113-130^E:220`PF00560.33^LRR_1^Leucine Rich Repeat^142-164^E:16`PF00560.33^LRR_1^Leucine Rich Repeat^173-189^E:1400	.	.	COG0515^Serine Threonine protein kinase`COG4886^leucine Rich Repeat	KEGG:ath:AT3G47570	GO:0016021^cellular_component^integral component of membrane`GO:0005886^cellular_component^plasma membrane`GO:0005524^molecular_function^ATP binding`GO:0004674^molecular_function^protein serine/threonine kinase activity	GO:0005515^molecular_function^protein binding
DBCO_DN5676_c2_g1_i1.p1	Y3475_ARATH^Y3475_ARATH^Q:11-125,H:806-921^63.793%ID^E:7.55e-44^RecName: Full=Probable LRR receptor-like serine/threonine-protein kinase At3g47570;^Eukaryota; Viridiplantae; Streptophyta; Embryophyta; Tracheophyta; Spermatophyta; Magnoliophyta; eudicotyledons; Gunneridae; Pentapetalae; rosids; malvids; Brassicales; Brassicaceae; Camelineae; Arabidopsis	XP_016177575.1^XP_016177575.1^Q:1-125,H:806-930^75.2%ID^E:1.58e-62^.^.	probable LRR receptor-like serine/threonine-protein kinase At3g47570	AT3G47580.1^AT3G47580.1^Q:10-125,H:806-922^64.957%ID^E:3.61e-47^.^.	PF07714.17^Pkinase_Tyr^Protein tyrosine kinase^10-121^E:9.4e-20`PF00069.25^Pkinase^Protein kinase domain^15-124^E:4.7e-22	.	.	COG0515^Serine Threonine protein kinase`COG4886^leucine Rich Repeat	KEGG:ath:AT3G47570	GO:0016021^cellular_component^integral component of membrane`GO:0005886^cellular_component^plasma membrane`GO:0005524^molecular_function^ATP binding`GO:0004674^molecular_function^protein serine/threonine kinase activity	GO:0004672^molecular_function^protein kinase activity`GO:0006468^biological_process^protein phosphorylation`GO:0005524^molecular_function^ATP binding
DBCO_DN5676_c3_g1_i1.p1	Y3475_ARATH^Y3475_ARATH^Q:1-107,H:720-828^58.716%ID^E:3.97e-36^RecName: Full=Probable LRR receptor-like serine/threonine-protein kinase At3g47570;^Eukaryota; Viridiplantae; Streptophyta; Embryophyta; Tracheophyta; Spermatophyta; Magnoliophyta; eudicotyledons; Gunneridae; Pentapetalae; rosids; malvids; Brassicales; Brassicaceae; Camelineae; Arabidopsis	XP_016177575.1^XP_016177575.1^Q:1-108,H:732-839^78.704%ID^E:1.93e-57^.^.	probable LRR receptor-like serine/threonine-protein kinase At3g47570	AT3G47090.1^AT3G47090.1^Q:1-107,H:719-827^57.798%ID^E:5.69e-38^.^.	PF00069.25^Pkinase^Protein kinase domain^4-107^E:5.6e-10`PF07714.17^Pkinase_Tyr^Protein tyrosine kinase^5-107^E:2.1e-13	.	.	COG0515^Serine Threonine protein kinase`COG4886^leucine Rich Repeat	KEGG:ath:AT3G47570	GO:0016021^cellular_component^integral component of membrane`GO:0005886^cellular_component^plasma membrane`GO:0005524^molecular_function^ATP binding`GO:0004674^molecular_function^protein serine/threonine kinase activity	GO:0004672^molecular_function^protein kinase activity`GO:0005524^molecular_function^ATP binding`GO:0006468^biological_process^protein phosphorylation
DBCO_DN5661_c0_g1_i1.p1	KXCB_DICDI^KXCB_DICDI^Q:813-1149,H:840-1123^26.744%ID^E:2.45e-20^RecName: Full=Kinase and exchange factor for Rac B {ECO:0000303|PubMed:16762450};^Eukaryota; Amoebozoa; Mycetozoa; Dictyostelids; Dictyosteliales; Dictyosteliaceae; Dictyostelium	XP_016174417.1^XP_016174417.1^Q:49-1157,H:3-1110^81.638%ID^E:0^.^.	uncharacterized protein LOC107617150	AT1G04210.1^AT1G04210.1^Q:72-1145,H:25-1108^56.382%ID^E:0^.^.	PF13516.6^LRR_6^Leucine Rich repeat^129-141^E:7800`PF00560.33^LRR_1^Leucine Rich Repeat^207-219^E:18000`PF00560.33^LRR_1^Leucine Rich Repeat^226-242^E:7`PF13516.6^LRR_6^Leucine Rich repeat^226-237^E:5.9`PF13516.6^LRR_6^Leucine Rich repeat^271-286^E:8.5`PF12799.7^LRR_4^Leucine Rich repeats (2 copies)^272-310^E:2.9e-06`PF00560.33^LRR_1^Leucine Rich Repeat^272-291^E:0.84`PF13516.6^LRR_6^Leucine Rich…	.	.	ENOG410XSZ5^RhoGEF	KEGG:ddi:DDB_G0293124	GO:0005524^molecular_function^ATP binding`GO:0005096^molecular_function^GTPase activator activity`GO:0046872^molecular_function^metal ion binding`GO:0004674^molecular_function^protein serine/threonine kinase activity`GO:0005089^molecular_function^Rho guanyl-nucleotide exchange factor activity`GO:0035023^biological_process^regulation of Rho protein signal transduction	GO:0005515^molecular_function^protein binding`GO:0004672^molecular_function^protein kinase activity`GO:0006468^biological_process^protein phosphorylation`GO:0005524^molecular_function^ATP binding
DBCO_DN5607_c0_g1_i4.p1	DRM3_ARATH^DRM3_ARATH^Q:2-556,H:128-709^40.772%ID^E:3.02e-139^RecName: Full=Probable inactive DNA (cytosine-5)-methyltransferase DRM3 {ECO:0000305};^Eukaryota; Viridiplantae; Streptophyta; Embryophyta; Tracheophyta; Spermatophyta; Magnoliophyta; eudicotyledons; Gunneridae; Pentapetalae; rosids; malvids; Brassicales; Brassicaceae; Camelineae; Arabidopsis	XP_016198699.1^XP_016198699.1^Q:1-557,H:138-698^76.064%ID^E:0^.^.	probable inactive DNA (cytosine-5)-methyltransferase DRM3 isoform X2	AT3G17310.2^AT3G17310.2^Q:2-556,H:128-709^40.772%ID^E:3.13e-140^.^.	PF00145.17^DNA_methylase^C-5 cytosine-specific DNA methylase^438-552^E:3.3e-06	.	.	ENOG410YFUA^DNA cytosine-5,-methyltransferase	KEGG:ath:AT3G17310	GO:0005634^cellular_component^nucleus`GO:0003677^molecular_function^DNA binding`GO:0008168^molecular_function^methyltransferase activity`GO:0006306^biological_process^DNA methylation	GO:0008168^molecular_function^methyltransferase activity
DBCO_DN5630_c0_g1_i1.p1	BCP_PEA^BCP_PEA^Q:1-187,H:1-188^62.827%ID^E:5.24e-65^RecName: Full=Blue copper protein;^Eukaryota; Viridiplantae; Streptophyta; Embryophyta; Tracheophyta; Spermatophyta; Magnoliophyta; eudicotyledons; Gunneridae; Pentapetalae; rosids; fabids; Fabales; Fabaceae; Papilionoideae; 50 kb inversion clade; NPAAA clade; Hologalegina; IRL clade; Fabeae; Pisum	XP_016163658.1^XP_016163658.1^Q:1-190,H:1-182^70.157%ID^E:3.13e-82^.^.	blue copper protein	AT1G72230.1^AT1G72230.1^Q:34-190,H:31-175^51.553%ID^E:2.45e-45^.^.	PF02298.17^Cu_bind_like^Plastocyanin-like domain^37-114^E:1.3e-24	sigP:1^23^0.883^YES	ExpAA=40.29^PredHel=2^Topology=i7-29o168-187i	.	.	GO:0009055^molecular_function^electron transfer activity`GO:0046872^molecular_function^metal ion binding	GO:0009055^molecular_function^electron transfer activity
DBCO_DN5664_c0_g1_i2.p1	.	XP_020978565.1^XP_020978565.1^Q:172-643,H:245-619^49.585%ID^E:4.98e-77^.^.	uncharacterized protein DDB_G0290685 isoform X1	AT4G37820.2^AT4G37820.2^Q:1-66,H:1-71^47.887%ID^E:1.13e-16^.^.	.	.	ExpAA=18.40^PredHel=1^Topology=i20-37o	.	.	.	.
DBCO_DN5664_c0_g2_i1.p1	.	XP_016186509.1^XP_016186509.1^Q:1-647,H:1-631^57.833%ID^E:1.07e-177^.^.	myb-like protein X isoform X1	AT4G37820.2^AT4G37820.2^Q:1-92,H:1-92^56.701%ID^E:6.73e-29^.^.	.	.	ExpAA=17.19^PredHel=1^Topology=i20-37o	.	.	.	.
DBCO_DN5668_c0_g1_i2.p1	IF31_ARATH^IF31_ARATH^Q:48-341,H:1-307^38.141%ID^E:1.11e-49^RecName: Full=Translation initiation factor IF3-1, mitochondrial {ECO:0000305};^Eukaryota; Viridiplantae; Streptophyta; Embryophyta; Tracheophyta; Spermatophyta; Magnoliophyta; eudicotyledons; Gunneridae; Pentapetalae; rosids; malvids; Brassicales; Brassicaceae; Camelineae; Arabidopsis	XP_016176652.1^XP_016176652.1^Q:48-514,H:1-460^60.757%ID^E:0^.^.	translation initiation factor IF3-1%2C mitochondrial	AT1G34360.3^AT1G34360.3^Q:48-341,H:1-307^38.141%ID^E:1.02e-50^.^.	PF05198.16^IF3_N^Translation initiation factor IF-3, N-terminal domain^126-192^E:1e-22	.	.	COG0290^IF-3 binds to the 30S ribosomal subunit and shifts the equilibrum between 70S ribosomes and their 50S and 30S subunits in favor of the free subunits, thus enhancing the availability of 30S subunits on which protein synthesis initiation begins (By similarity)	KEGG:ath:AT1G34360	GO:0005739^cellular_component^mitochondrion`GO:0043022^molecular_function^ribosome binding`GO:0003743^molecular_function^translation initiation factor activity`GO:0032790^biological_process^ribosome disassembly	GO:0003743^molecular_function^translation initiation factor activity`GO:0006413^biological_process^translational initiation
DBCO_DN5613_c0_g1_i1.p1	CDS4_ARATH^CDS4_ARATH^Q:36-407,H:14-391^66.492%ID^E:1.56e-173^RecName: Full=Phosphatidate cytidylyltransferase 4, chloroplastic {ECO:0000303|PubMed:20442275};^Eukaryota; Viridiplantae; Streptophyta; Embryophyta; Tracheophyta; Spermatophyta; Magnoliophyta; eudicotyledons; Gunneridae; Pentapetalae; rosids; malvids; Brassicales; Brassicaceae; Camelineae; Arabidopsis	XP_016201986.1^XP_016201986.1^Q:142-407,H:1-266^93.985%ID^E:0^.^.	phosphatidate cytidylyltransferase 4%2C chloroplastic	AT2G45150.3^AT2G45150.3^Q:36-407,H:14-382^67.38%ID^E:2.77e-176^.^.	PF01148.20^CTP_transf_1^Cytidylyltransferase family^115-401^E:1.4e-63	.	ExpAA=134.57^PredHel=6^Topology=i117-139o189-211i218-239o268-290i310-327o331-353i	COG0575^phosphatidate Cytidylyltransferase	KEGG:ath:AT2G45150`KO:K00981	GO:0031969^cellular_component^chloroplast membrane`GO:0009535^cellular_component^chloroplast thylakoid membrane`GO:0016021^cellular_component^integral component of membrane`GO:0009536^cellular_component^plastid`GO:0004605^molecular_function^phosphatidate cytidylyltransferase activity`GO:0016024^biological_process^CDP-diacylglycerol biosynthetic process`GO:0006655^biological_process^phosphatidylgl…	.
DBCO_DN5644_c0_g1_i1.p1	SH3P1_ARATH^SH3P1_ARATH^Q:1-367,H:1-433^49.192%ID^E:1.03e-138^RecName: Full=SH3 domain-containing protein 1 {ECO:0000312|EMBL:AAL32438.1};^Eukaryota; Viridiplantae; Streptophyta; Embryophyta; Tracheophyta; Spermatophyta; Magnoliophyta; eudicotyledons; Gunneridae; Pentapetalae; rosids; malvids; Brassicales; Brassicaceae; Camelineae; Arabidopsis	XP_016201269.1^XP_016201269.1^Q:1-367,H:1-362^89.101%ID^E:0^.^.	SH3 domain-containing protein 1	AT1G31440.1^AT1G31440.1^Q:1-367,H:1-433^49.192%ID^E:1.06e-139^.^.	PF07653.17^SH3_2^Variant SH3 domain^305-355^E:4.4e-06`PF00018.28^SH3_1^SH3 domain^306-351^E:1.2e-07`PF14604.6^SH3_9^Variant SH3 domain^307-355^E:8e-13	.	.	ENOG410ZJVG^SH3 domain	KEGG:ath:AT1G31440	GO:0030136^cellular_component^clathrin-coated vesicle`GO:0005783^cellular_component^endoplasmic reticulum`GO:0005794^cellular_component^Golgi apparatus`GO:0005886^cellular_component^plasma membrane	GO:0005515^molecular_function^protein binding
DBCO_DN5614_c0_g1_i2.p1	CB24_PEA^CB24_PEA^Q:1-252,H:1-252^88.889%ID^E:4.89e-165^RecName: Full=Chlorophyll a-b binding protein P4, chloroplastic;^Eukaryota; Viridiplantae; Streptophyta; Embryophyta; Tracheophyta; Spermatophyta; Magnoliophyta; eudicotyledons; Gunneridae; Pentapetalae; rosids; fabids; Fabales; Fabaceae; Papilionoideae; 50 kb inversion clade; NPAAA clade; Hologalegina; IRL clade; Fabeae; Pisum	XP_016187791.1^XP_016187791.1^Q:1-252,H:1-250^89.328%ID^E:5.07e-167^.^.	chlorophyll a-b binding protein P4%2C chloroplastic	AT3G47470.1^AT3G47470.1^Q:1-249,H:1-250^84.4%ID^E:3.98e-158^.^.	PF00504.21^Chloroa_b-bind^Chlorophyll A-B binding protein^63-222^E:1.6e-47	.	ExpAA=44.17^PredHel=2^Topology=i101-123o133-152i	.	.	GO:0009535^cellular_component^chloroplast thylakoid membrane`GO:0016021^cellular_component^integral component of membrane`GO:0009522^cellular_component^photosystem I`GO:0009523^cellular_component^photosystem II`GO:0016168^molecular_function^chlorophyll binding`GO:0046872^molecular_function^metal ion binding`GO:0009765^biological_process^photosynthesis, light harvesting`GO:0018298^biological_proce…	.
DBCO_DN5692_c0_g1_i1.p1	TM45B_BOVIN^TM45B_BOVIN^Q:19-223,H:1-204^22.066%ID^E:2.07e-06^RecName: Full=Transmembrane protein 45B;^Eukaryota; Metazoa; Chordata; Craniata; Vertebrata; Euteleostomi; Mammalia; Eutheria; Laurasiatheria; Cetartiodactyla; Ruminantia; Pecora; Bovidae; Bovinae; Bos	XP_016187088.1^XP_016187088.1^Q:19-311,H:1-295^83.39%ID^E:1.64e-179^.^.	transmembrane protein 45B	AT1G49470.1^AT1G49470.1^Q:19-306,H:1-295^54.515%ID^E:1.38e-106^.^.	PF04819.12^DUF716^Family of unknown function (DUF716)^135-275^E:1.5e-44	.	ExpAA=148.73^PredHel=7^Topology=o15-37i75-93o108-125i132-151o166-188i195-217o258-275i	ENOG410ZTA1^transmembrane protein 45B	KEGG:bta:510305	GO:0016021^cellular_component^integral component of membrane	.
DBCO_DN5612_c0_g2_i12.p1	MSL8_ARATH^MSL8_ARATH^Q:34-706,H:208-888^45.599%ID^E:0^RecName: Full=Mechanosensitive ion channel protein 8 {ECO:0000303|Ref.4};^Eukaryota; Viridiplantae; Streptophyta; Embryophyta; Tracheophyta; Spermatophyta; Magnoliophyta; eudicotyledons; Gunneridae; Pentapetalae; rosids; malvids; Brassicales; Brassicaceae; Camelineae; Arabidopsis	XP_016175756.1^XP_016175756.1^Q:48-715,H:245-945^47.875%ID^E:0^.^.	mechanosensitive ion channel protein 6	AT2G17010.1^AT2G17010.1^Q:34-706,H:208-888^45.599%ID^E:0^.^.	PF00924.18^MS_channel^Mechanosensitive ion channel^491-695^E:3.2e-20	.	ExpAA=130.34^PredHel=6^Topology=i131-153o168-190i202-224o244-266i489-508o512-531i	.	KEGG:ath:AT2G17010`KO:K22048	GO:0012505^cellular_component^endomembrane system`GO:0016021^cellular_component^integral component of membrane`GO:0005886^cellular_component^plasma membrane`GO:0008381^molecular_function^mechanosensitive ion channel activity`GO:0006820^biological_process^anion transport	GO:0055085^biological_process^transmembrane transport`GO:0016020^cellular_component^membrane
DBCO_DN5612_c0_g3_i1.p1	MSL4_ARATH^MSL4_ARATH^Q:31-130,H:479-576^44.554%ID^E:4.64e-17^RecName: Full=Mechanosensitive ion channel protein 4;^Eukaryota; Viridiplantae; Streptophyta; Embryophyta; Tracheophyta; Spermatophyta; Magnoliophyta; eudicotyledons; Gunneridae; Pentapetalae; rosids; malvids; Brassicales; Brassicaceae; Camelineae; Arabidopsis	XP_016175756.1^XP_016175756.1^Q:42-124,H:570-652^54.762%ID^E:1.26e-19^.^.	mechanosensitive ion channel protein 6	AT1G53470.1^AT1G53470.1^Q:31-130,H:479-576^44.554%ID^E:4.81e-18^.^.	.	.	.	COG0668^Mechanosensitive ion channel	KEGG:ath:AT1G53470`KO:K22048	GO:0016021^cellular_component^integral component of membrane`GO:0005886^cellular_component^plasma membrane`GO:0008381^molecular_function^mechanosensitive ion channel activity`GO:0006820^biological_process^anion transport	.
DBCO_DN5620_c0_g1_i2.p1	ERDL7_ARATH^ERDL7_ARATH^Q:13-470,H:5-462^73.362%ID^E:0^RecName: Full=Sugar transporter ERD6-like 7;^Eukaryota; Viridiplantae; Streptophyta; Embryophyta; Tracheophyta; Spermatophyta; Magnoliophyta; eudicotyledons; Gunneridae; Pentapetalae; rosids; malvids; Brassicales; Brassicaceae; Camelineae; Arabidopsis	XP_016204872.1^XP_016204872.1^Q:1-470,H:1-468^86.624%ID^E:0^.^.	sugar transporter ERD6-like 7	AT2G48020.2^AT2G48020.2^Q:13-470,H:5-462^73.362%ID^E:0^.^.	PF00083.24^Sugar_tr^Sugar (and other) transporter^47-467^E:2.2e-89`PF07690.16^MFS_1^Major Facilitator Superfamily^58-417^E:4.6e-28	.	ExpAA=244.56^PredHel=11^Topology=o34-56i69-91o134-156i163-185o189-208i268-290o305-327i334-356o369-391i396-418o433-455i	ENOG410XNQK^Transporter	KEGG:ath:AT2G48020	GO:0009507^cellular_component^chloroplast`GO:0005887^cellular_component^integral component of plasma membrane`GO:0009705^cellular_component^plant-type vacuole membrane`GO:0005774^cellular_component^vacuolar membrane`GO:0005773^cellular_component^vacuole`GO:0005351^molecular_function^carbohydrate:proton symporter activity`GO:0006829^biological_process^zinc ion transport	GO:0022857^molecular_function^transmembrane transporter activity`GO:0055085^biological_process^transmembrane transport`GO:0016021^cellular_component^integral component of membrane
DBCO_DN5620_c0_g2_i2.p1	GH36_ORYSJ^GH36_ORYSJ^Q:216-607,H:1-401^47.901%ID^E:1.08e-122^RecName: Full=Probable indole-3-acetic acid-amido synthetase GH3.6;^Eukaryota; Viridiplantae; Streptophyta; Embryophyta; Tracheophyta; Spermatophyta; Magnoliophyta; Liliopsida; Poales; Poaceae; BOP clade; Oryzoideae; Oryzeae; Oryzinae; Oryza; Oryza sativa	XP_016204866.1^XP_016204866.1^Q:45-627,H:4-575^74.49%ID^E:0^.^.	probable indole-3-acetic acid-amido synthetase GH3.6 isoform X1	AT5G13320.3^AT5G13320.3^Q:45-619,H:8-565^33.788%ID^E:3.88e-100^.^.	PF03321.13^GH3^GH3 auxin-responsive promoter^52-612^E:8e-154	.	.	ENOG410YF92^Indole-3-acetic acid-amido synthetase	.	GO:0016874^molecular_function^ligase activity	.
DBCO_DN5654_c0_g1_i2.p1	SWET2_ARATH^SWET2_ARATH^Q:1-234,H:1-235^67.66%ID^E:3.53e-110^RecName: Full=Bidirectional sugar transporter SWEET2 {ECO:0000303|PubMed:21107422};^Eukaryota; Viridiplantae; Streptophyta; Embryophyta; Tracheophyta; Spermatophyta; Magnoliophyta; eudicotyledons; Gunneridae; Pentapetalae; rosids; malvids; Brassicales; Brassicaceae; Camelineae; Arabidopsis	XP_020965006.1^XP_020965006.1^Q:1-235,H:1-235^84.681%ID^E:5.23e-144^.^.	bidirectional sugar transporter SWEET2	AT3G14770.1^AT3G14770.1^Q:1-234,H:1-235^67.66%ID^E:3.66e-111^.^.	PF03083.16^MtN3_slv^Sugar efflux transporter for intercellular exchange^18-102^E:3.8e-19`PF03083.16^MtN3_slv^Sugar efflux transporter for intercellular exchange^138-222^E:8.9e-23	.	ExpAA=154.58^PredHel=7^Topology=o15-37i49-71o76-98i111-130o140-162i169-191o196-218i	ENOG4111M4R^sugar transporter	KEGG:ath:AT3G14770`KO:K15382	GO:0005887^cellular_component^integral component of plasma membrane`GO:0051119^molecular_function^sugar transmembrane transporter activity	GO:0016021^cellular_component^integral component of membrane
DBCO_DN5654_c0_g2_i2.p1	.	XP_016193334.1^XP_016193334.1^Q:1-165,H:1-156^68.605%ID^E:4.05e-66^.^.	uncharacterized protein LOC107634306 isoform X2	AT3G14760.1^AT3G14760.1^Q:1-153,H:1-142^38.562%ID^E:9.82e-26^.^.	.	.	ExpAA=23.01^PredHel=1^Topology=o15-37i	.	.	.	.
DBCO_DN5654_c1_g1_i1.p1	.	XP_016175544.1^XP_016175544.1^Q:43-103,H:55-118^57.812%ID^E:7.13e-16^.^.	zinc finger CCCH domain-containing protein 18	AT2G33390.1^AT2G33390.1^Q:42-103,H:38-98^69.355%ID^E:8.64e-17^.^.	.	.	.	.	.	.	.
DBCO_DN5665_c0_g1_i2.p1	.	XP_016193476.1^XP_016193476.1^Q:1-138,H:1-132^53.571%ID^E:4.06e-26^.^.	uncharacterized protein LOC107634543	AT4G23880.1^AT4G23880.1^Q:11-136,H:49-177^31.783%ID^E:3.55e-09^.^.	.	.	.	.	.	.	.
DBCO_DN5608_c0_g1_i7.p1	HAK7_ORYSJ^HAK7_ORYSJ^Q:19-820,H:45-808^46.002%ID^E:0^RecName: Full=Potassium transporter 7;^Eukaryota; Viridiplantae; Streptophyta; Embryophyta; Tracheophyta; Spermatophyta; Magnoliophyta; Liliopsida; Poales; Poaceae; BOP clade; Oryzoideae; Oryzeae; Oryzinae; Oryza; Oryza sativa	XP_016190768.1^XP_016190768.1^Q:1-823,H:2-798^80.383%ID^E:0^.^.	potassium transporter 25-like	AT2G40540.5^AT2G40540.5^Q:17-823,H:15-794^43.394%ID^E:0^.^.	PF02705.16^K_trans^K+ potassium transporter^29-646^E:1.2e-148	.	ExpAA=244.70^PredHel=9^Topology=i25-47o62-80i148-170o235-257i318-337o434-456i468-490o494-516i523-545o	COG3158^Transport of potassium into the cell (By similarity)	KEGG:osa:4344235`KO:K03549	GO:0016021^cellular_component^integral component of membrane`GO:0016020^cellular_component^membrane`GO:0015079^molecular_function^potassium ion transmembrane transporter activity`GO:0006813^biological_process^potassium ion transport	GO:0015079^molecular_function^potassium ion transmembrane transporter activity`GO:0071805^biological_process^potassium ion transmembrane transport`GO:0016020^cellular_component^membrane
DBCO_DN5697_c0_g1_i2.p1	PCP_PONAB^PCP_PONAB^Q:37-505,H:25-489^44.118%ID^E:1.37e-144^RecName: Full=Lysosomal Pro-X carboxypeptidase;^Eukaryota; Metazoa; Chordata; Craniata; Vertebrata; Euteleostomi; Mammalia; Eutheria; Euarchontoglires; Primates; Haplorrhini; Catarrhini; Hominidae; Pongo	XP_016186325.1^XP_016186325.1^Q:18-514,H:16-514^81.511%ID^E:0^.^.	lysosomal Pro-X carboxypeptidase	AT5G65760.1^AT5G65760.1^Q:7-510,H:5-506^69.428%ID^E:0^.^.	PF05577.12^Peptidase_S28^Serine carboxypeptidase S28^69-491^E:4.9e-91	sigP:1^29^0.582^YES	.	ENOG410Y38A^Lysosomal Pro-X	KEGG:pon:100172335`KO:K01285	GO:0005764^cellular_component^lysosome`GO:0004180^molecular_function^carboxypeptidase activity`GO:0008236^molecular_function^serine-type peptidase activity	GO:0008236^molecular_function^serine-type peptidase activity`GO:0006508^biological_process^proteolysis
DBCO_DN5697_c0_g2_i2.p1	D6KL2_ARATH^D6KL2_ARATH^Q:39-604,H:29-586^78.783%ID^E:0^RecName: Full=Serine/threonine-protein kinase D6PKL2;^Eukaryota; Viridiplantae; Streptophyta; Embryophyta; Tracheophyta; Spermatophyta; Magnoliophyta; eudicotyledons; Gunneridae; Pentapetalae; rosids; malvids; Brassicales; Brassicaceae; Camelineae; Arabidopsis	XP_016197604.1^XP_016197604.1^Q:1-604,H:1-599^84.765%ID^E:0^.^.	serine/threonine-protein kinase D6PKL2	AT5G47750.1^AT5G47750.1^Q:39-604,H:29-586^78.783%ID^E:0^.^.	PF00069.25^Pkinase^Protein kinase domain^210-362^E:1.8e-36`PF07714.17^Pkinase_Tyr^Protein tyrosine kinase^210-363^E:1.8e-19`PF00069.25^Pkinase^Protein kinase domain^444-547^E:1.1e-20`PF07714.17^Pkinase_Tyr^Protein tyrosine kinase^450-535^E:1.4e-06	.	.	ENOG410XQ0C^serine threonine-protein kinase	KEGG:ath:AT5G47750`KO:K08286	GO:0005737^cellular_component^cytoplasm`GO:0005730^cellular_component^nucleolus`GO:0005634^cellular_component^nucleus`GO:0005886^cellular_component^plasma membrane`GO:0005524^molecular_function^ATP binding`GO:0016301^molecular_function^kinase activity`GO:0004672^molecular_function^protein kinase activity`GO:0004674^molecular_function^protein serine/threonine kinase activity`GO:0009734^biological_…	GO:0004672^molecular_function^protein kinase activity`GO:0005524^molecular_function^ATP binding`GO:0006468^biological_process^protein phosphorylation
DBCO_DN5697_c1_g1_i1.p1	CCR1_ARATH^CCR1_ARATH^Q:3-319,H:11-322^42.767%ID^E:7.09e-78^RecName: Full=Cinnamoyl-CoA reductase 1;^Eukaryota; Viridiplantae; Streptophyta; Embryophyta; Tracheophyta; Spermatophyta; Magnoliophyta; eudicotyledons; Gunneridae; Pentapetalae; rosids; malvids; Brassicales; Brassicaceae; Camelineae; Arabidopsis	XP_016206257.1^XP_016206257.1^Q:1-319,H:1-319^91.536%ID^E:0^.^.	cinnamoyl-CoA reductase 1	AT5G58490.1^AT5G58490.1^Q:3-319,H:7-323^68.77%ID^E:1.14e-172^.^.	PF00106.25^adh_short^short chain dehydrogenase^3-75^E:8.2e-07`PF01370.21^Epimerase^NAD dependent epimerase/dehydratase family^5-240^E:3.9e-25`PF05368.13^NmrA^NmrA-like family^5-127^E:3.6e-11`PF02719.15^Polysacc_synt_2^Polysaccharide biosynthesis protein^5-133^E:1.1e-10`PF08659.10^KR^KR domain^5-133^E:6.4e-08`PF01073.19^3Beta_HSD^3-beta hydroxysteroid dehydrogenase/isomerase family^7-169^E:5e-19`P…	.	.	COG0451^Nad-dependent epimerase dehydratase	KEGG:ath:AT1G15950`KO:K09753	GO:0005829^cellular_component^cytosol`GO:0016621^molecular_function^cinnamoyl-CoA reductase activity`GO:0050662^molecular_function^coenzyme binding`GO:0016491^molecular_function^oxidoreductase activity`GO:0016616^molecular_function^oxidoreductase activity, acting on the CH-OH group of donors, NAD or NADP as acceptor`GO:0007623^biological_process^circadian rhythm`GO:0009809^biological_process^lign…	GO:0003824^molecular_function^catalytic activity`GO:0050662^molecular_function^coenzyme binding`GO:0003854^molecular_function^3-beta-hydroxy-delta5-steroid dehydrogenase activity`GO:0016616^molecular_function^oxidoreductase activity, acting on the CH-OH group of donors, NAD or NADP as acceptor`GO:0006694^biological_process^steroid biosynthetic process`GO:0055114^biological_process^oxidation-reduc…
DBCO_DN5621_c0_g1_i5.p2	HIP6_ARATH^HIP6_ARATH^Q:1-149,H:1-180^47.802%ID^E:7.61e-36^RecName: Full=Heavy metal-associated isoprenylated plant protein 6 {ECO:0000303|PubMed:21072340, ECO:0000303|PubMed:23368984};^Eukaryota; Viridiplantae; Streptophyta; Embryophyta; Tracheophyta; Spermatophyta; Magnoliophyta; eudicotyledons; Gunneridae; Pentapetalae; rosids; malvids; Brassicales; Brassicaceae; Camelineae; Arabidopsis`HIP6_A…	XP_016207894.1^XP_016207894.1^Q:1-149,H:1-157^76.582%ID^E:3.34e-67^.^.`XP_016207894.1^XP_016207894.1^Q:25-92,H:131-198^36.765%ID^E:1.27e-08^.^.	heavy metal-associated isoprenylated plant protein 6	AT5G03380.1^AT5G03380.1^Q:1-149,H:1-180^47.802%ID^E:7.89e-37^.^.`AT5G03380.1^AT5G03380.1^Q:25-90,H:154-219^45.455%ID^E:4.58e-09^.^.	PF00403.26^HMA^Heavy-metal-associated domain^31-82^E:1.3e-11	.	.	COG2608^heavy metal transport detoxification protein	KEGG:ath:AT5G03380	GO:0005886^cellular_component^plasma membrane`GO:0046872^molecular_function^metal ion binding`GO:0030001^biological_process^metal ion transport	GO:0046872^molecular_function^metal ion binding`GO:0030001^biological_process^metal ion transport
DBCO_DN5670_c0_g1_i3.p1	DRL17_ARATH^DRL17_ARATH^Q:76-250,H:41-195^28.889%ID^E:1.07e-06^RecName: Full=Probable disease resistance protein At1g61300;^Eukaryota; Viridiplantae; Streptophyta; Embryophyta; Tracheophyta; Spermatophyta; Magnoliophyta; eudicotyledons; Gunneridae; Pentapetalae; rosids; malvids; Brassicales; Brassicaceae; Camelineae; Arabidopsis	XP_016177673.2^XP_016177673.2^Q:80-250,H:73-255^43.784%ID^E:1.14e-32^.^.	uncharacterized protein LOC107619960	AT1G61300.1^AT1G61300.1^Q:76-250,H:41-195^28.889%ID^E:1.11e-07^.^.	PF00931.22^NB-ARC^NB-ARC domain^130-245^E:2e-09	.	.	COG4886^leucine Rich Repeat	KEGG:ath:AT1G61300	GO:0005829^cellular_component^cytosol`GO:0005886^cellular_component^plasma membrane`GO:0043531^molecular_function^ADP binding`GO:0005524^molecular_function^ATP binding`GO:0006952^biological_process^defense response	GO:0043531^molecular_function^ADP binding
DBCO_DN5670_c0_g2_i1.p1	RFL1_ARATH^RFL1_ARATH^Q:89-210,H:176-298^31.2%ID^E:2.93e-07^RecName: Full=Disease resistance protein RFL1;^Eukaryota; Viridiplantae; Streptophyta; Embryophyta; Tracheophyta; Spermatophyta; Magnoliophyta; eudicotyledons; Gunneridae; Pentapetalae; rosids; malvids; Brassicales; Brassicaceae; Camelineae; Arabidopsis	XP_016177673.2^XP_016177673.2^Q:66-221,H:72-253^51.63%ID^E:2.83e-50^.^.	uncharacterized protein LOC107619960	AT1G12210.3^AT1G12210.3^Q:89-210,H:134-256^31.2%ID^E:2.72e-08^.^.	PF00931.22^NB-ARC^NB-ARC domain^79-212^E:4.1e-12	.	.	COG4886^leucine Rich Repeat	KEGG:ath:AT1G12210	GO:0043531^molecular_function^ADP binding`GO:0005524^molecular_function^ATP binding`GO:0006952^biological_process^defense response`GO:0009617^biological_process^response to bacterium	GO:0043531^molecular_function^ADP binding
DBCO_DN5643_c0_g1_i5.p1	.	XP_016190659.1^XP_016190659.1^Q:1-527,H:1-513^68.333%ID^E:0^.^.	cell wall protein DAN4	AT4G39840.1^AT4G39840.1^Q:129-527,H:92-451^55.75%ID^E:3.05e-121^.^.	.	sigP:1^28^0.569^YES	ExpAA=127.55^PredHel=6^Topology=i12-31o347-369i382-404o424-446i453-475o490-507i	.	.	.	.
DBCO_DN5643_c1_g1_i2.p1	KN14I_ARATH^KN14I_ARATH^Q:7-916,H:11-912^56.383%ID^E:0^RecName: Full=Kinesin-like protein KIN-14I {ECO:0000305};^Eukaryota; Viridiplantae; Streptophyta; Embryophyta; Tracheophyta; Spermatophyta; Magnoliophyta; eudicotyledons; Gunneridae; Pentapetalae; rosids; malvids; Brassicales; Brassicaceae; Camelineae; Arabidopsis	XP_016205227.1^XP_016205227.1^Q:1-935,H:1-963^57.523%ID^E:0^.^.	kinesin-like protein KIN-14I isoform X1	AT2G47500.1^AT2G47500.1^Q:7-916,H:11-912^56.383%ID^E:0^.^.	PF00307.31^CH^Calponin homology (CH) domain^42-162^E:1.5e-15`PF16796.5^Microtub_bd^Microtubule binding^392-552^E:1.2e-45`PF00225.23^Kinesin^Kinesin motor domain^434-732^E:1.4e-104	.	.	COG5059^Kinesin family member	KEGG:ath:AT2G47500`KO:K10406	GO:0005871^cellular_component^kinesin complex`GO:0005874^cellular_component^microtubule`GO:0005524^molecular_function^ATP binding`GO:0016887^molecular_function^ATPase activity`GO:0008017^molecular_function^microtubule binding`GO:0003777^molecular_function^microtubule motor activity`GO:0007018^biological_process^microtubule-based movement	GO:0005515^molecular_function^protein binding`GO:0008017^molecular_function^microtubule binding`GO:0003777^molecular_function^microtubule motor activity`GO:0005524^molecular_function^ATP binding`GO:0007018^biological_process^microtubule-based movement
DBCO_DN5643_c2_g1_i1.p3	.	.	.	.	.	.	.	.	.	.	.
DBCO_DN5672_c0_g1_i2.p1	BAP31_HUMAN^BAP31_HUMAN^Q:31-89,H:177-235^45.763%ID^E:9.12e-08^RecName: Full=B-cell receptor-associated protein 31;^Eukaryota; Metazoa; Chordata; Craniata; Vertebrata; Euteleostomi; Mammalia; Eutheria; Euarchontoglires; Primates; Haplorrhini; Catarrhini; Hominidae; Homo	XP_016195347.1^XP_016195347.1^Q:1-107,H:99-205^70.093%ID^E:7.14e-45^.^.	uncharacterized protein LOC107636321 isoform X4	AT5G42570.1^AT5G42570.1^Q:1-92,H:103-206^50.962%ID^E:4.51e-26^.^.	.	.	.	COG5374^b-cell receptor-associated protein	KEGG:hsa:10134`KO:K14009	GO:0030136^cellular_component^clathrin-coated vesicle`GO:0005829^cellular_component^cytosol`GO:0005783^cellular_component^endoplasmic reticulum`GO:0005789^cellular_component^endoplasmic reticulum membrane`GO:0033116^cellular_component^endoplasmic reticulum-Golgi intermediate compartment membrane`GO:0032580^cellular_component^Golgi cisterna membrane`GO:0071556^cellular_component^integral component…	.
DBCO_DN5695_c0_g1_i3.p1	CANB1_NAEGR^CANB1_NAEGR^Q:18-184,H:1-170^38.372%ID^E:3.37e-35^RecName: Full=Calcineurin subunit B;^Eukaryota; Heterolobosea; Schizopyrenida; Vahlkampfiidae; Naegleria	XP_016163809.1^XP_016163809.1^Q:18-192,H:1-175^92%ID^E:9.74e-117^.^.	calcineurin subunit B	AT3G18430.3^AT3G18430.3^Q:18-192,H:1-175^83.429%ID^E:5.31e-106^.^.	PF13499.6^EF-hand_7^EF-hand domain pair^49-136^E:1.3e-09`PF13202.6^EF-hand_5^EF hand^53-70^E:0.055`PF13833.6^EF-hand_8^EF-hand domain pair^91-139^E:7.5e-05	.	.	COG5126^Calcium-binding protein	.	GO:0005509^molecular_function^calcium ion binding	GO:0005509^molecular_function^calcium ion binding
DBCO_DN5695_c0_g2_i2.p1	ENDO2_ARATH^ENDO2_ARATH^Q:2-286,H:6-289^58.537%ID^E:2.39e-121^RecName: Full=Endonuclease 2 {ECO:0000303|PubMed:17651368};^Eukaryota; Viridiplantae; Streptophyta; Embryophyta; Tracheophyta; Spermatophyta; Magnoliophyta; eudicotyledons; Gunneridae; Pentapetalae; rosids; malvids; Brassicales; Brassicaceae; Camelineae; Arabidopsis	XP_016203084.1^XP_016203084.1^Q:1-292,H:1-294^72.789%ID^E:7.4e-172^.^.	endonuclease 2	AT1G68290.1^AT1G68290.1^Q:2-286,H:6-289^58.537%ID^E:2.48e-122^.^.	PF02265.16^S1-P1_nuclease^S1/P1 Nuclease^24-287^E:5.2e-77	sigP:1^23^0.822^YES	.	ENOG4111UE2^S1 P1 Nuclease	KEGG:ath:AT1G68290	GO:0008309^molecular_function^double-stranded DNA exodeoxyribonuclease activity`GO:0004519^molecular_function^endonuclease activity`GO:0004521^molecular_function^endoribonuclease activity`GO:0046872^molecular_function^metal ion binding`GO:0003676^molecular_function^nucleic acid binding`GO:0000014^molecular_function^single-stranded DNA endodeoxyribonuclease activity`GO:0043765^molecular_function^T…	GO:0003676^molecular_function^nucleic acid binding`GO:0004519^molecular_function^endonuclease activity`GO:0006308^biological_process^DNA catabolic process
DBCO_DN5647_c0_g1_i8.p1	TPS2_RICCO^TPS2_RICCO^Q:11-559,H:7-549^48.82%ID^E:2.81e-178^RecName: Full=Probable terpene synthase 2;^Eukaryota; Viridiplantae; Streptophyta; Embryophyta; Tracheophyta; Spermatophyta; Magnoliophyta; eudicotyledons; Gunneridae; Pentapetalae; rosids; fabids; Malpighiales; Euphorbiaceae; Acalyphoideae; Acalypheae; Ricinus	XP_020964634.1^XP_020964634.1^Q:5-562,H:12-567^62.278%ID^E:0^.^.	probable terpene synthase 2	AT5G23960.2^AT5G23960.2^Q:21-562,H:7-545^36.949%ID^E:6.26e-129^.^.	PF01397.21^Terpene_synth^Terpene synthase, N-terminal domain^30-208^E:2.4e-54`PF03936.16^Terpene_synth_C^Terpene synthase family, metal binding domain^239-504^E:1.4e-87	.	.	.	KEGG:rcu:8289511	GO:0000287^molecular_function^magnesium ion binding`GO:0010333^molecular_function^terpene synthase activity	GO:0010333^molecular_function^terpene synthase activity`GO:0016829^molecular_function^lyase activity`GO:0000287^molecular_function^magnesium ion binding
DBCO_DN5647_c1_g1_i6.p1	SAST_SANAL^SAST_SANAL^Q:1-356,H:205-558^48.045%ID^E:2.55e-121^RecName: Full=Probable sesquiterpene synthase;^Eukaryota; Viridiplantae; Streptophyta; Embryophyta; Tracheophyta; Spermatophyta; Magnoliophyta; eudicotyledons; Gunneridae; Pentapetalae; Santalales; Santalaceae; Santalum	XP_016169327.1^XP_016169327.1^Q:1-356,H:208-562^69.748%ID^E:0^.^.	probable terpene synthase 2	AT5G23960.2^AT5G23960.2^Q:1-355,H:192-543^38.483%ID^E:2.95e-88^.^.	PF03936.16^Terpene_synth_C^Terpene synthase family, metal binding domain^34-300^E:2e-90	.	.	.	.	GO:0000287^molecular_function^magnesium ion binding`GO:0010333^molecular_function^terpene synthase activity	GO:0000287^molecular_function^magnesium ion binding`GO:0010333^molecular_function^terpene synthase activity`GO:0016829^molecular_function^lyase activity
DBCO_DN5690_c1_g1_i1.p2	U2AFA_ORYSJ^U2AFA_ORYSJ^Q:1-282,H:1-286^69.204%ID^E:5.35e-130^RecName: Full=Splicing factor U2af small subunit A;^Eukaryota; Viridiplantae; Streptophyta; Embryophyta; Tracheophyta; Spermatophyta; Magnoliophyta; Liliopsida; Poales; Poaceae; BOP clade; Oryzoideae; Oryzeae; Oryzinae; Oryza; Oryza sativa	XP_016187543.1^XP_016187543.1^Q:1-319,H:1-319^90.343%ID^E:0^.^.	splicing factor U2af small subunit B	AT5G42820.2^AT5G42820.2^Q:1-283,H:1-281^70.629%ID^E:1.24e-127^.^.	PF00642.24^zf-CCCH^Zinc finger C-x8-C-x5-C-x3-H type (and similar)^14-37^E:5.1e-07`PF00076.22^RRM_1^RNA recognition motif. (a.k.a. RRM, RBD, or RNP domain)^83-139^E:6.2e-07`PF00642.24^zf-CCCH^Zinc finger C-x8-C-x5-C-x3-H type (and similar)^150-173^E:8.9e-05	.	.	ENOG410Z5PX^auxiliary factor	KEGG:osa:9268567`KO:K12836	GO:0005681^cellular_component^spliceosomal complex`GO:0089701^cellular_component^U2AF`GO:0003677^molecular_function^DNA binding`GO:0046872^molecular_function^metal ion binding`GO:0030628^molecular_function^pre-mRNA 3'-splice site binding`GO:0000398^biological_process^mRNA splicing, via spliceosome	GO:0046872^molecular_function^metal ion binding`GO:0003676^molecular_function^nucleic acid binding
DBCO_DN5690_c1_g2_i1.p1	U2AFB_ARATH^U2AFB_ARATH^Q:1-281,H:1-280^66.781%ID^E:3.74e-122^RecName: Full=Splicing factor U2af small subunit B;^Eukaryota; Viridiplantae; Streptophyta; Embryophyta; Tracheophyta; Spermatophyta; Magnoliophyta; eudicotyledons; Gunneridae; Pentapetalae; rosids; malvids; Brassicales; Brassicaceae; Camelineae; Arabidopsis	XP_016208110.1^XP_016208110.1^Q:1-319,H:1-319^89.375%ID^E:7.11e-173^.^.	splicing factor U2af small subunit B	AT5G42820.2^AT5G42820.2^Q:1-281,H:1-280^66.781%ID^E:3.87e-123^.^.	PF00642.24^zf-CCCH^Zinc finger C-x8-C-x5-C-x3-H type (and similar)^14-37^E:5.2e-07`PF00076.22^RRM_1^RNA recognition motif. (a.k.a. RRM, RBD, or RNP domain)^88-144^E:4.4e-06`PF00642.24^zf-CCCH^Zinc finger C-x8-C-x5-C-x3-H type (and similar)^155-178^E:0.00032	.	.	ENOG410Z5PX^auxiliary factor	KEGG:ath:AT5G42820`KO:K12836	GO:0016607^cellular_component^nuclear speck`GO:0005634^cellular_component^nucleus`GO:0005681^cellular_component^spliceosomal complex`GO:0089701^cellular_component^U2AF`GO:0003677^molecular_function^DNA binding`GO:0046872^molecular_function^metal ion binding`GO:0030628^molecular_function^pre-mRNA 3'-splice site binding`GO:0000398^biological_process^mRNA splicing, via spliceosome`GO:0048573^biologi…	GO:0046872^molecular_function^metal ion binding`GO:0003676^molecular_function^nucleic acid binding
DBCO_DN5650_c0_g1_i4.p1	E134_MAIZE^E134_MAIZE^Q:4-194,H:27-218^44.388%ID^E:6.48e-47^RecName: Full=Endo-1,3;1,4-beta-D-glucanase;^Eukaryota; Viridiplantae; Streptophyta; Embryophyta; Tracheophyta; Spermatophyta; Magnoliophyta; Liliopsida; Poales; Poaceae; PACMAD clade; Panicoideae; Andropogonodae; Andropogoneae; Tripsacinae; Zea	XP_016196421.1^XP_016196421.1^Q:1-239,H:1-237^76.349%ID^E:1.5e-131^.^.	endo-1%2C3%3B1%2C4-beta-D-glucanase	AT3G23600.1^AT3G23600.1^Q:1-240,H:1-239^55.833%ID^E:3.09e-93^.^.	PF01738.18^DLH^Dienelactone hydrolase family^30-238^E:1.2e-32	.	.	COG0412^dienelactone hydrolase	.	GO:0005576^cellular_component^extracellular region`GO:0016787^molecular_function^hydrolase activity	GO:0016787^molecular_function^hydrolase activity
DBCO_DN5685_c0_g1_i2.p1	RHIP1_ARATH^RHIP1_ARATH^Q:44-266,H:41-263^31.39%ID^E:1.52e-29^RecName: Full=RGS1-HXK1-interacting protein 1 {ECO:0000303|PubMed:26528314};^Eukaryota; Viridiplantae; Streptophyta; Embryophyta; Tracheophyta; Spermatophyta; Magnoliophyta; eudicotyledons; Gunneridae; Pentapetalae; rosids; malvids; Brassicales; Brassicaceae; Camelineae; Arabidopsis	XP_016162617.1^XP_016162617.1^Q:5-266,H:1-259^83.27%ID^E:1.42e-157^.^.	uncharacterized protein LOC107605294	AT2G45060.1^AT2G45060.1^Q:5-266,H:1-272^54.874%ID^E:1.28e-99^.^.	.	.	ExpAA=21.08^PredHel=1^Topology=o109-131i	ENOG4111XZP^NA	KEGG:ath:AT4G26410	GO:0005739^cellular_component^mitochondrion`GO:0071333^biological_process^cellular response to glucose stimulus`GO:0007275^biological_process^multicellular organism development`GO:1902659^biological_process^regulation of glucose mediated signaling pathway	.
DBCO_DN5685_c0_g3_i1.p1	RHIP1_ARATH^RHIP1_ARATH^Q:23-105,H:152-234^34.94%ID^E:4.21e-07^RecName: Full=RGS1-HXK1-interacting protein 1 {ECO:0000303|PubMed:26528314};^Eukaryota; Viridiplantae; Streptophyta; Embryophyta; Tracheophyta; Spermatophyta; Magnoliophyta; eudicotyledons; Gunneridae; Pentapetalae; rosids; malvids; Brassicales; Brassicaceae; Camelineae; Arabidopsis	XP_016162617.1^XP_016162617.1^Q:13-105,H:138-230^84.946%ID^E:5.78e-51^.^.	uncharacterized protein LOC107605294	AT2G45060.1^AT2G45060.1^Q:13-105,H:151-243^64.516%ID^E:5.26e-35^.^.	.	.	.	ENOG4111XZP^NA	KEGG:ath:AT4G26410	GO:0005739^cellular_component^mitochondrion`GO:0071333^biological_process^cellular response to glucose stimulus`GO:0007275^biological_process^multicellular organism development`GO:1902659^biological_process^regulation of glucose mediated signaling pathway	.
DBCO_DN5634_c0_g1_i10.p1	SECA2_ARATH^SECA2_ARATH^Q:20-979,H:18-979^78.112%ID^E:0^RecName: Full=Protein translocase subunit SECA2, chloroplastic {ECO:0000305};^Eukaryota; Viridiplantae; Streptophyta; Embryophyta; Tracheophyta; Spermatophyta; Magnoliophyta; eudicotyledons; Gunneridae; Pentapetalae; rosids; malvids; Brassicales; Brassicaceae; Camelineae; Arabidopsis	XP_020962021.1^XP_020962021.1^Q:51-979,H:807-1744^87.248%ID^E:0^.^.	LOW QUALITY PROTEIN: protein translocase subunit SECA2%2C chloroplastic	AT1G21650.2^AT1G21650.2^Q:20-979,H:18-979^78.112%ID^E:0^.^.	PF07517.14^SecA_DEAD^SecA DEAD-like domain^83-450^E:1.6e-116`PF01043.20^SecA_PP_bind^SecA preprotein cross-linking domain^302-407^E:2.1e-27`PF07516.13^SecA_SW^SecA Wing and Scaffold domain^770-867^E:6.9e-20	.	.	COG0653^Part of the Sec protein translocase complex. Interacts with the SecYEG preprotein conducting channel. Has a central role in coupling the hydrolysis of ATP to the transfer of proteins into and across the cell membrane, serving`COG2319^wd repeat	KEGG:ath:AT1G21650`KO:K03070	GO:0009941^cellular_component^chloroplast envelope`GO:0031969^cellular_component^chloroplast membrane`GO:0005524^molecular_function^ATP binding`GO:0015462^molecular_function^ATPase-coupled protein transmembrane transporter activity`GO:0009658^biological_process^chloroplast organization`GO:0017038^biological_process^protein import`GO:0006605^biological_process^protein targeting`GO:0010109^biologic…	GO:0005524^molecular_function^ATP binding`GO:0017038^biological_process^protein import`GO:0016020^cellular_component^membrane
DBCO_DN5649_c0_g1_i11.p1	PEX16_ARATH^PEX16_ARATH^Q:1-305,H:1-305^54.693%ID^E:1.51e-110^RecName: Full=Peroxisome biogenesis protein 16 {ECO:0000303|PubMed:16040658};^Eukaryota; Viridiplantae; Streptophyta; Embryophyta; Tracheophyta; Spermatophyta; Magnoliophyta; eudicotyledons; Gunneridae; Pentapetalae; rosids; malvids; Brassicales; Brassicaceae; Camelineae; Arabidopsis	XP_016184285.1^XP_016184285.1^Q:1-305,H:1-299^72.964%ID^E:4.97e-160^.^.	peroxisome biogenesis protein 16	AT2G45690.1^AT2G45690.1^Q:1-305,H:1-305^54.693%ID^E:1.57e-111^.^.	PF08610.10^Pex16^Peroxisomal membrane protein (Pex16)^2-292^E:2.9e-53	.	ExpAA=46.23^PredHel=2^Topology=o234-256i268-290o	ENOG4111GEA^Peroxisomal membrane protein	KEGG:ath:AT2G45690`KO:K13335	GO:0005789^cellular_component^endoplasmic reticulum membrane`GO:0016021^cellular_component^integral component of membrane`GO:0005778^cellular_component^peroxisomal membrane`GO:0005777^cellular_component^peroxisome`GO:0006633^biological_process^fatty acid biosynthetic process`GO:0007031^biological_process^peroxisome organization	.
DBCO_DN5604_c0_g1_i12.p1	SUVR5_ARATH^SUVR5_ARATH^Q:102-1504,H:13-1381^51.779%ID^E:0^RecName: Full=Histone-lysine N-methyltransferase SUVR5;^Eukaryota; Viridiplantae; Streptophyta; Embryophyta; Tracheophyta; Spermatophyta; Magnoliophyta; eudicotyledons; Gunneridae; Pentapetalae; rosids; malvids; Brassicales; Brassicaceae; Camelineae; Arabidopsis	XP_016201788.1^XP_016201788.1^Q:1-1505,H:1-1519^82.917%ID^E:0^.^.	histone-lysine N-methyltransferase SUVR5 isoform X1	AT2G23740.6^AT2G23740.6^Q:102-1504,H:13-1381^51.779%ID^E:0^.^.	PF13912.6^zf-C2H2_6^C2H2-type zinc finger^820-844^E:0.11`PF18868.1^zf-C2H2_3rep^Zinc finger C2H2-type, 3 repeats^855-980^E:1.6e-66`PF05033.16^Pre-SET^Pre-SET motif^1208-1342^E:8.7e-15`PF00856.28^SET^SET domain^1361-1481^E:2.7e-21	.	.	COG2940^Histone-lysine N-methyltransferase	KEGG:ath:AT2G23740	GO:0005694^cellular_component^chromosome`GO:0005634^cellular_component^nucleus`GO:0003700^molecular_function^DNA-binding transcription factor activity`GO:0018024^molecular_function^histone-lysine N-methyltransferase activity`GO:0043565^molecular_function^sequence-specific DNA binding`GO:0008270^molecular_function^zinc ion binding`GO:0006338^biological_process^chromatin remodeling`GO:0006342^biolo…	GO:0008270^molecular_function^zinc ion binding`GO:0018024^molecular_function^histone-lysine N-methyltransferase activity`GO:0034968^biological_process^histone lysine methylation`GO:0005634^cellular_component^nucleus`GO:0005515^molecular_function^protein binding
DBCO_DN5617_c0_g2_i1.p1	PLA20_ARATH^PLA20_ARATH^Q:1-418,H:1-411^62.857%ID^E:0^RecName: Full=Phospholipase A1-IIdelta;^Eukaryota; Viridiplantae; Streptophyta; Embryophyta; Tracheophyta; Spermatophyta; Magnoliophyta; eudicotyledons; Gunneridae; Pentapetalae; rosids; malvids; Brassicales; Brassicaceae; Camelineae; Arabidopsis	XP_016188524.1^XP_016188524.1^Q:1-421,H:1-419^82.783%ID^E:0^.^.	phospholipase A1-IIdelta	AT2G42690.1^AT2G42690.1^Q:1-418,H:1-411^62.857%ID^E:0^.^.	PF01764.25^Lipase_3^Lipase (class 3)^139-310^E:4.1e-33	.	.	ENOG410YCH0^phosphatidylcholine 1-acylhydrolase activity	KEGG:ath:AT2G42690	GO:0009507^cellular_component^chloroplast`GO:0005737^cellular_component^cytoplasm`GO:0008970^molecular_function^phospholipase A1 activity`GO:0071493^biological_process^cellular response to UV-B`GO:0016042^biological_process^lipid catabolic process`GO:0009650^biological_process^UV protection	GO:0006629^biological_process^lipid metabolic process
DBCO_DN5618_c0_g1_i1.p1	HINT3_ARATH^HINT3_ARATH^Q:6-216,H:3-185^60.19%ID^E:3.19e-73^RecName: Full=Adenylylsulfatase HINT3 {ECO:0000305};^Eukaryota; Viridiplantae; Streptophyta; Embryophyta; Tracheophyta; Spermatophyta; Magnoliophyta; eudicotyledons; Gunneridae; Pentapetalae; rosids; malvids; Brassicales; Brassicaceae; Camelineae; Arabidopsis	XP_016198305.1^XP_016198305.1^Q:7-235,H:7-211^73.478%ID^E:3.56e-115^.^.	LOW QUALITY PROTEIN: adenylylsulfatase HINT3	AT5G48545.1^AT5G48545.1^Q:6-216,H:3-185^60.19%ID^E:3.3e-74^.^.	PF11969.8^DcpS_C^Scavenger mRNA decapping enzyme C-term binding^60-181^E:2.2e-06`PF01230.23^HIT^HIT domain^105-183^E:5.1e-13	.	.	COG0537^histidine triad (hIT) protein	KEGG:ath:AT5G48545	GO:0005777^cellular_component^peroxisome`GO:0047627^molecular_function^adenylylsulfatase activity`GO:0000166^molecular_function^nucleotide binding`GO:0009150^biological_process^purine ribonucleotide metabolic process`GO:0006790^biological_process^sulfur compound metabolic process	.
DBCO_DN5645_c0_g1_i4.p1	BH130_ARATH^BH130_ARATH^Q:22-437,H:1-357^34.419%ID^E:4.83e-50^RecName: Full=Transcription factor bHLH130;^Eukaryota; Viridiplantae; Streptophyta; Embryophyta; Tracheophyta; Spermatophyta; Magnoliophyta; eudicotyledons; Gunneridae; Pentapetalae; rosids; malvids; Brassicales; Brassicaceae; Camelineae; Arabidopsis	XP_016171062.1^XP_016171062.1^Q:39-437,H:7-391^52.582%ID^E:1.3e-109^.^.	transcription factor bHLH130	AT2G42280.1^AT2G42280.1^Q:22-437,H:1-357^34.419%ID^E:5.01e-51^.^.	PF00010.26^HLH^Helix-loop-helix DNA-binding domain^371-416^E:6.8e-10	.	.	ENOG410YDYN^Transcription factor	KEGG:ath:AT2G42280	GO:0005634^cellular_component^nucleus`GO:0003677^molecular_function^DNA binding`GO:0001228^molecular_function^DNA-binding transcription activator activity, RNA polymerase II-specific`GO:0003700^molecular_function^DNA-binding transcription factor activity`GO:0046983^molecular_function^protein dimerization activity`GO:0048573^biological_process^photoperiodism, flowering`GO:0006355^biological_proces…	GO:0046983^molecular_function^protein dimerization activity
DBCO_DN5645_c0_g2_i3.p1	BH130_ARATH^BH130_ARATH^Q:16-427,H:1-357^34.562%ID^E:1.55e-47^RecName: Full=Transcription factor bHLH130;^Eukaryota; Viridiplantae; Streptophyta; Embryophyta; Tracheophyta; Spermatophyta; Magnoliophyta; eudicotyledons; Gunneridae; Pentapetalae; rosids; malvids; Brassicales; Brassicaceae; Camelineae; Arabidopsis	XP_016171062.1^XP_016171062.1^Q:34-427,H:7-391^60.241%ID^E:5.87e-140^.^.	transcription factor bHLH130	AT2G42280.1^AT2G42280.1^Q:16-427,H:1-357^34.562%ID^E:1.61e-48^.^.	PF00010.26^HLH^Helix-loop-helix DNA-binding domain^361-406^E:2.8e-09	.	.	ENOG410YDYN^Transcription factor	KEGG:ath:AT2G42280	GO:0005634^cellular_component^nucleus`GO:0003677^molecular_function^DNA binding`GO:0001228^molecular_function^DNA-binding transcription activator activity, RNA polymerase II-specific`GO:0003700^molecular_function^DNA-binding transcription factor activity`GO:0046983^molecular_function^protein dimerization activity`GO:0048573^biological_process^photoperiodism, flowering`GO:0006355^biological_proces…	GO:0046983^molecular_function^protein dimerization activity
DBCO_DN5679_c0_g1_i2.p1	MIP2_ARATH^MIP2_ARATH^Q:1-2391,H:1-2370^52.919%ID^E:0^RecName: Full=MAG2-interacting protein 2 {ECO:0000303|PubMed:24118572};^Eukaryota; Viridiplantae; Streptophyta; Embryophyta; Tracheophyta; Spermatophyta; Magnoliophyta; eudicotyledons; Gunneridae; Pentapetalae; rosids; malvids; Brassicales; Brassicaceae; Camelineae; Arabidopsis	XP_016163281.1^XP_016163281.1^Q:1-2395,H:1-2403^83.313%ID^E:0^.^.	MAG2-interacting protein 2 isoform X1	AT5G24350.3^AT5G24350.3^Q:1-2391,H:1-2370^52.919%ID^E:0^.^.	PF08314.11^Sec39^Secretory pathway protein Sec39^586-892^E:5.5e-16`PF08314.11^Sec39^Secretory pathway protein Sec39^932-1170^E:4.5e-16	.	.	ENOG410YJNG^Neuroblastoma amplified sequence	KEGG:ath:AT5G24350`KO:K20473	GO:0005789^cellular_component^endoplasmic reticulum membrane`GO:0005773^cellular_component^vacuole`GO:0051604^biological_process^protein maturation`GO:0015031^biological_process^protein transport`GO:0006890^biological_process^retrograde vesicle-mediated transport, Golgi to endoplasmic reticulum`GO:0006624^biological_process^vacuolar protein processing	GO:0006890^biological_process^retrograde vesicle-mediated transport, Golgi to endoplasmic reticulum
DBCO_DN5648_c0_g1_i1.p1	DDPS2_ARATH^DDPS2_ARATH^Q:119-354,H:75-310^68.644%ID^E:1.68e-121^RecName: Full=Dehydrodolichyl diphosphate synthase 2;^Eukaryota; Viridiplantae; Streptophyta; Embryophyta; Tracheophyta; Spermatophyta; Magnoliophyta; eudicotyledons; Gunneridae; Pentapetalae; rosids; malvids; Brassicales; Brassicaceae; Camelineae; Arabidopsis	XP_016166681.1^XP_016166681.1^Q:27-352,H:1-313^73.476%ID^E:2.36e-170^.^.	dehydrodolichyl diphosphate synthase 2 isoform X3	AT5G58770.1^AT5G58770.1^Q:119-354,H:75-310^68.644%ID^E:1.74e-122^.^.	PF01255.19^Prenyltransf^Putative undecaprenyl diphosphate synthase^128-350^E:1.1e-78	.	.	COG0020^Catalyzes the condensation of isopentenyl diphosphate (IPP) with allylic pyrophosphates generating different type of terpenoids (By similarity)	KEGG:ath:AT5G58770`KO:K11778	GO:0009507^cellular_component^chloroplast`GO:0009570^cellular_component^chloroplast stroma`GO:0005783^cellular_component^endoplasmic reticulum`GO:0045547^molecular_function^dehydrodolichyl diphosphate synthase activity`GO:0002094^molecular_function^polyprenyltransferase activity`GO:0009668^biological_process^plastid membrane organization`GO:0016094^biological_process^polyprenol biosynthetic proce…	GO:0016765^molecular_function^transferase activity, transferring alkyl or aryl (other than methyl) groups
DBCO_DN5677_c0_g1_i13.p1	YHM3_SCHPO^YHM3_SCHPO^Q:78-257,H:23-211^25.98%ID^E:1.7e-08^RecName: Full=Uncharacterized FCP1 homology domain-containing protein C1271.03c;^Eukaryota; Fungi; Dikarya; Ascomycota; Taphrinomycotina; Schizosaccharomycetes; Schizosaccharomycetales; Schizosaccharomycetaceae; Schizosaccharomyces	XP_016182162.1^XP_016182162.1^Q:1-300,H:5-316^67.937%ID^E:1.54e-153^.^.	ubiquitin-like domain-containing CTD phosphatase 1	AT3G29760.5^AT3G29760.5^Q:90-279,H:318-519^57.426%ID^E:5.18e-84^.^.	PF03031.18^NIF^NLI interacting factor-like phosphatase^79-247^E:3.7e-22	.	.	.	KEGG:spo:SPBC1271.03c	GO:0005829^cellular_component^cytosol`GO:0005730^cellular_component^nucleolus`GO:0005634^cellular_component^nucleus`GO:0005886^cellular_component^plasma membrane`GO:0004721^molecular_function^phosphoprotein phosphatase activity`GO:0023052^biological_process^signaling	.
DBCO_DN5677_c0_g2_i1.p1	.	.	.	.	.	.	ExpAA=23.73^PredHel=1^Topology=o59-81i	.	.	.	.
DBCO_DN5641_c0_g1_i3.p1	SECY_PEA^SECY_PEA^Q:2-542,H:1-527^82.32%ID^E:0^RecName: Full=Preprotein translocase subunit SECY, chloroplastic;^Eukaryota; Viridiplantae; Streptophyta; Embryophyta; Tracheophyta; Spermatophyta; Magnoliophyta; eudicotyledons; Gunneridae; Pentapetalae; rosids; fabids; Fabales; Fabaceae; Papilionoideae; 50 kb inversion clade; NPAAA clade; Hologalegina; IRL clade; Fabeae; Pisum	XP_016188602.1^XP_016188602.1^Q:2-542,H:1-535^90.758%ID^E:0^.^.	preprotein translocase subunit SECY%2C chloroplastic	AT2G18710.1^AT2G18710.1^Q:33-542,H:38-549^82.031%ID^E:0^.^.	PF00344.20^SecY^SecY translocase^187-518^E:1.1e-91	.	ExpAA=178.69^PredHel=7^Topology=o233-250i257-279o294-313i320-342o378-400i413-435o469-491i	.	.	GO:0009535^cellular_component^chloroplast thylakoid membrane`GO:0016021^cellular_component^integral component of membrane`GO:0015031^biological_process^protein transport	GO:0015031^biological_process^protein transport`GO:0016020^cellular_component^membrane
DBCO_DN5641_c1_g1_i2.p1	.	XP_016170969.1^XP_016170969.1^Q:2-101,H:1-100^74%ID^E:1.98e-43^.^.	uncharacterized protein LOC107613475 isoform X1	AT5G22280.1^AT5G22280.1^Q:2-92,H:1-90^52.747%ID^E:1.04e-28^.^.	.	sigP:1^21^0.768^YES	.	.	.	.	.
DBCO_DN5632_c0_g1_i10.p1	WTF1_ARATH^WTF1_ARATH^Q:43-357,H:79-407^31.845%ID^E:7.11e-43^RecName: Full=Protein WHAT'S THIS FACTOR 1 homolog, chloroplastic {ECO:0000305};^Eukaryota; Viridiplantae; Streptophyta; Embryophyta; Tracheophyta; Spermatophyta; Magnoliophyta; eudicotyledons; Gunneridae; Pentapetalae; rosids; malvids; Brassicales; Brassicaceae; Camelineae; Arabidopsis	XP_020972192.1^XP_020972192.1^Q:35-434,H:27-424^85.25%ID^E:0^.^.	protein ROOT PRIMORDIUM DEFECTIVE 1	AT2G31290.2^AT2G31290.2^Q:32-431,H:18-413^64.268%ID^E:0^.^.	PF11955.8^PORR^Plant organelle RNA recognition domain^43-360^E:1.3e-104	.	.	ENOG4111S5T^Plant organelle RNA recognition domain	KEGG:ath:AT4G01037	GO:0009507^cellular_component^chloroplast`GO:0003723^molecular_function^RNA binding`GO:0000373^biological_process^Group II intron splicing`GO:0006397^biological_process^mRNA processing`GO:0015979^biological_process^photosynthesis	.
DBCO_DN5632_c0_g2_i1.p1	.	XP_016179447.2^XP_016179447.2^Q:3-344,H:134-475^76.023%ID^E:0^.^.	uncharacterized protein LOC107622027	AT4G15020.2^AT4G15020.2^Q:9-346,H:282-615^41.42%ID^E:6.4e-77^.^.	PF04937.15^DUF659^Protein of unknown function (DUF 659)^3-112^E:3.2e-39	.	ExpAA=20.36^PredHel=1^Topology=i342-361o	.	.	.	.
DBCO_DN5696_c0_g1_i2.p1	YODA_ARATH^YODA_ARATH^Q:272-614,H:304-659^49.862%ID^E:1.5e-98^RecName: Full=Mitogen-activated protein kinase kinase kinase YODA {ECO:0000303|PubMed:14718171};^Eukaryota; Viridiplantae; Streptophyta; Embryophyta; Tracheophyta; Spermatophyta; Magnoliophyta; eudicotyledons; Gunneridae; Pentapetalae; rosids; malvids; Brassicales; Brassicaceae; Camelineae; Arabidopsis	XP_016167781.1^XP_016167781.1^Q:6-729,H:42-708^69.366%ID^E:0^.^.	mitogen-activated protein kinase kinase kinase 5 isoform X1	AT1G63700.2^AT1G63700.2^Q:272-614,H:304-659^49.862%ID^E:1.56e-99^.^.	PF00069.25^Pkinase^Protein kinase domain^351-610^E:3.7e-66`PF07714.17^Pkinase_Tyr^Protein tyrosine kinase^352-606^E:5e-45	.	.	ENOG410XQGS^mitogen-activated protein kinase kinase kinase	KEGG:ath:AT1G63700`KO:K20717	GO:0005938^cellular_component^cell cortex`GO:0005737^cellular_component^cytoplasm`GO:0005886^cellular_component^plasma membrane`GO:0005524^molecular_function^ATP binding`GO:0004709^molecular_function^MAP kinase kinase kinase activity`GO:0004674^molecular_function^protein serine/threonine kinase activity`GO:0032147^biological_process^activation of protein kinase activity`GO:0010229^biological_proc…	GO:0004672^molecular_function^protein kinase activity`GO:0005524^molecular_function^ATP binding`GO:0006468^biological_process^protein phosphorylation
DBCO_DN5696_c0_g2_i5.p1	M3K5G_ARATH^M3K5G_ARATH^Q:160-466,H:307-609^68.078%ID^E:2.6e-149^RecName: Full=Mitogen-activated protein kinase kinase kinase 5 {ECO:0000303|PubMed:27679653};^Eukaryota; Viridiplantae; Streptophyta; Embryophyta; Tracheophyta; Spermatophyta; Magnoliophyta; eudicotyledons; Gunneridae; Pentapetalae; rosids; malvids; Brassicales; Brassicaceae; Camelineae; Arabidopsis	XP_020961393.1^XP_020961393.1^Q:1-579,H:144-708^67.002%ID^E:0^.^.	mitogen-activated protein kinase kinase kinase 5	AT5G66850.2^AT5G66850.2^Q:160-466,H:307-609^68.078%ID^E:1.55e-150^.^.	PF00069.25^Pkinase^Protein kinase domain^202-463^E:2.1e-66`PF07714.17^Pkinase_Tyr^Protein tyrosine kinase^203-458^E:2.7e-46	.	.	ENOG410XQGS^mitogen-activated protein kinase kinase kinase	KEGG:ath:AT5G66850	GO:0005737^cellular_component^cytoplasm`GO:0005829^cellular_component^cytosol`GO:0005886^cellular_component^plasma membrane`GO:0005524^molecular_function^ATP binding`GO:0004709^molecular_function^MAP kinase kinase kinase activity`GO:0004674^molecular_function^protein serine/threonine kinase activity`GO:0000187^biological_process^activation of MAPK activity`GO:0032147^biological_process^activation…	GO:0004672^molecular_function^protein kinase activity`GO:0005524^molecular_function^ATP binding`GO:0006468^biological_process^protein phosphorylation
DBCO_DN5624_c1_g1_i2.p1	.	.	.	.	.	.	.	.	.	.	.
DBCO_DN5666_c0_g1_i12.p1	SQD2_ARATH^SQD2_ARATH^Q:499-683,H:276-462^26.341%ID^E:3.82e-07^RecName: Full=Sulfoquinovosyl transferase SQD2 {ECO:0000303|PubMed:11960029};^Eukaryota; Viridiplantae; Streptophyta; Embryophyta; Tracheophyta; Spermatophyta; Magnoliophyta; eudicotyledons; Gunneridae; Pentapetalae; rosids; malvids; Brassicales; Brassicaceae; Camelineae; Arabidopsis	XP_020967171.1^XP_020967171.1^Q:1-703,H:1-702^75.31%ID^E:0^.^.	uncharacterized protein LOC107619533	AT3G15940.2^AT3G15940.2^Q:21-703,H:11-696^59.033%ID^E:0^.^.	PF16994.5^Glyco_trans_4_5^Glycosyl-transferase family 4^238-406^E:3e-71`PF00534.20^Glycos_transf_1^Glycosyl transferases group 1^556-679^E:1.7e-20`PF13692.6^Glyco_trans_1_4^Glycosyl transferases group 1^560-650^E:1.9e-11`PF13524.6^Glyco_trans_1_2^Glycosyl transferases group 1^609-693^E:2.2e-06	.	ExpAA=22.12^PredHel=1^Topology=i69-91o	COG0438^Glycosyl transferase (Group 1	KEGG:ath:AT5G01220`KO:K06119	GO:0009507^cellular_component^chloroplast`GO:0009941^cellular_component^chloroplast envelope`GO:0031969^cellular_component^chloroplast membrane`GO:0016021^cellular_component^integral component of membrane`GO:0009536^cellular_component^plastid`GO:0008194^molecular_function^UDP-glycosyltransferase activity`GO:0046510^molecular_function^UDP-sulfoquinovose:DAG sulfoquinovosyltransferase activity`GO:0…	.
DBCO_DN5660_c0_g1_i1.p1	ARGI1_ARATH^ARGI1_ARATH^Q:4-232,H:5-236^87.5%ID^E:1.04e-145^RecName: Full=Arginase 1, mitochondrial;^Eukaryota; Viridiplantae; Streptophyta; Embryophyta; Tracheophyta; Spermatophyta; Magnoliophyta; eudicotyledons; Gunneridae; Pentapetalae; rosids; malvids; Brassicales; Brassicaceae; Camelineae; Arabidopsis	XP_016184161.1^XP_016184161.1^Q:1-232,H:1-232^92.672%ID^E:3.92e-158^.^.	arginase 1%2C mitochondrial	AT4G08900.1^AT4G08900.1^Q:4-232,H:5-236^87.5%ID^E:1.08e-146^.^.	PF00491.21^Arginase^Arginase family^63-231^E:1.1e-33	.	.	COG0010^hydrolase activity, acting on carbon-nitrogen (but not peptide) bonds, in linear amidines	KEGG:ath:AT4G08900`KO:K01476	GO:0009507^cellular_component^chloroplast`GO:0005739^cellular_component^mitochondrion`GO:0008783^molecular_function^agmatinase activity`GO:0004053^molecular_function^arginase activity`GO:0050897^molecular_function^cobalt ion binding`GO:0006527^biological_process^arginine catabolic process`GO:0042742^biological_process^defense response to bacterium`GO:0033389^biological_process^putrescine biosynth…	GO:0046872^molecular_function^metal ion binding
DBCO_DN5657_c0_g1_i4.p1	.	.	.	.	.	.	.	.	.	.	.
DBCO_DN5657_c0_g2_i2.p1	PP125_ARATH^PP125_ARATH^Q:12-494,H:1-482^64.139%ID^E:0^RecName: Full=Pentatricopeptide repeat-containing protein At1g74900, mitochondrial;^Eukaryota; Viridiplantae; Streptophyta; Embryophyta; Tracheophyta; Spermatophyta; Magnoliophyta; eudicotyledons; Gunneridae; Pentapetalae; rosids; malvids; Brassicales; Brassicaceae; Camelineae; Arabidopsis	XP_020970836.1^XP_020970836.1^Q:1-494,H:1-493^84.818%ID^E:0^.^.	pentatricopeptide repeat-containing protein At1g74900%2C mitochondrial	AT1G74900.1^AT1G74900.1^Q:12-494,H:1-453^59.221%ID^E:0^.^.	PF13041.6^PPR_2^PPR repeat family^173-219^E:5.7e-08`PF01535.20^PPR^PPR repeat^176-202^E:0.0025`PF13812.6^PPR_3^Pentatricopeptide repeat domain^199-253^E:5e-08`PF13041.6^PPR_2^PPR repeat family^207-253^E:2.7e-11`PF01535.20^PPR^PPR repeat^209-239^E:6.3e-05`PF12854.7^PPR_1^PPR repeat^237-270^E:3.3e-06`PF13041.6^PPR_2^PPR repeat family^241-288^E:5.2e-16`PF01535.20^PPR^PPR repeat^244-274^E:3e-06`PF138…	.	.	.	KEGG:ath:AT1G74900	GO:0005739^cellular_component^mitochondrion`GO:0008380^biological_process^RNA splicing	.
DBCO_DN5671_c0_g1_i5.p1	SUN4_ARATH^SUN4_ARATH^Q:15-597,H:16-596^46.281%ID^E:4.06e-161^RecName: Full=SUN domain-containing protein 4 {ECO:0000305};^Eukaryota; Viridiplantae; Streptophyta; Embryophyta; Tracheophyta; Spermatophyta; Magnoliophyta; eudicotyledons; Gunneridae; Pentapetalae; rosids; malvids; Brassicales; Brassicaceae; Camelineae; Arabidopsis	XP_016171303.1^XP_016171303.1^Q:1-597,H:1-591^71.967%ID^E:0^.^.	uncharacterized protein SLP1	AT1G71360.1^AT1G71360.1^Q:15-597,H:16-596^46.281%ID^E:4.21e-162^.^.	PF07738.13^Sad1_UNC^Sad1 / UNC-like C-terminal^213-335^E:1.9e-33`PF06588.11^Muskelin_N^Muskelin N-terminus^236-339^E:0.00014	.	ExpAA=66.49^PredHel=3^Topology=i24-46o532-553i574-596o	ENOG41116S0^SUN domain containing ossification factor	KEGG:ath:AT1G71360	GO:0005783^cellular_component^endoplasmic reticulum`GO:0005789^cellular_component^endoplasmic reticulum membrane`GO:0016021^cellular_component^integral component of membrane`GO:0005635^cellular_component^nuclear envelope`GO:0031965^cellular_component^nuclear membrane`GO:0043621^molecular_function^protein self-association`GO:0006997^biological_process^nucleus organization	.
DBCO_DN5671_c0_g2_i2.p1	.	.	.	.	.	.	.	.	.	.	.
DBCO_DN5671_c1_g1_i1.p1	.	.	.	.	.	.	.	.	.	.	.
DBCO_DN5619_c0_g1_i2.p1	GLYC6_ARATH^GLYC6_ARATH^Q:7-607,H:6-599^71.901%ID^E:0^RecName: Full=Serine hydroxymethyltransferase 6;^Eukaryota; Viridiplantae; Streptophyta; Embryophyta; Tracheophyta; Spermatophyta; Magnoliophyta; eudicotyledons; Gunneridae; Pentapetalae; rosids; malvids; Brassicales; Brassicaceae; Camelineae; Arabidopsis	XP_016180536.1^XP_016180536.1^Q:1-607,H:1-594^88.543%ID^E:0^.^.	serine hydroxymethyltransferase 6	AT1G22020.2^AT1G22020.2^Q:7-607,H:6-599^71.901%ID^E:0^.^.	PF00464.19^SHMT^Serine hydroxymethyltransferase^151-554^E:1.2e-169`PF00266.19^Aminotran_5^Aminotransferase class-V^337-480^E:5.9e-06	.	.	COG0112^Catalyzes the reversible interconversion of serine and glycine with tetrahydrofolate (THF) serving as the one-carbon carrier. This reaction serves as the major source of one-carbon groups required for the biosynthesis of purines, thymidylate, methionine, and other important biomolecules. Also exhibits THF- independent aldolase activity toward beta-hydroxyamino acids, producing glycine and…	KEGG:ath:AT1G22020`KO:K00600	GO:0005737^cellular_component^cytoplasm`GO:0016597^molecular_function^amino acid binding`GO:0050897^molecular_function^cobalt ion binding`GO:0004372^molecular_function^glycine hydroxymethyltransferase activity`GO:0030170^molecular_function^pyridoxal phosphate binding`GO:0070905^molecular_function^serine binding`GO:0008270^molecular_function^zinc ion binding`GO:1904482^biological_process^cellular …	.
DBCO_DN5619_c1_g1_i1.p1	.	.	.	.	.	.	.	.	.	.	.
DBCO_DN5601_c0_g1_i3.p1	NRPD2_ARATH^NRPD2_ARATH^Q:21-1194,H:4-1172^65.714%ID^E:0^RecName: Full=DNA-directed RNA polymerases IV and V subunit 2;^Eukaryota; Viridiplantae; Streptophyta; Embryophyta; Tracheophyta; Spermatophyta; Magnoliophyta; eudicotyledons; Gunneridae; Pentapetalae; rosids; malvids; Brassicales; Brassicaceae; Camelineae; Arabidopsis	XP_016180334.1^XP_016180334.1^Q:1-1194,H:1-1194^85.655%ID^E:0^.^.	DNA-directed RNA polymerases IV and V subunit 2	AT3G23780.2^AT3G23780.2^Q:21-1194,H:4-1172^65.714%ID^E:0^.^.	PF04563.15^RNA_pol_Rpb2_1^RNA polymerase beta subunit^64-454^E:4.8e-29`PF04561.14^RNA_pol_Rpb2_2^RNA polymerase Rpb2, domain 2^283-417^E:6.9e-11`PF04565.16^RNA_pol_Rpb2_3^RNA polymerase Rpb2, domain 3^496-553^E:4.8e-16`PF04566.13^RNA_pol_Rpb2_4^RNA polymerase Rpb2, domain 4^590-651^E:2e-20`PF04567.17^RNA_pol_Rpb2_5^RNA polymerase Rpb2, domain 5^669-711^E:1.5e-05`PF00562.28^RNA_pol_Rpb2_6^RNA poly…	.	.	COG0085^DNA-dependent RNA polymerase catalyzes the transcription of DNA into RNA using the four ribonucleoside triphosphates as substrates (By similarity)	KEGG:ath:AT3G23780`KO:K16252	GO:0005720^cellular_component^nuclear heterochromatin`GO:0005634^cellular_component^nucleus`GO:0005665^cellular_component^RNA polymerase II, core complex`GO:0000418^cellular_component^RNA polymerase IV complex`GO:0000419^cellular_component^RNA polymerase V complex`GO:0003677^molecular_function^DNA binding`GO:0003899^molecular_function^DNA-directed 5'-3' RNA polymerase activity`GO:0046872^molecula…	GO:0003677^molecular_function^DNA binding`GO:0003899^molecular_function^DNA-directed 5'-3' RNA polymerase activity`GO:0006351^biological_process^transcription, DNA-templated
DBCO_DN5601_c1_g1_i3.p1	ODPA_PEA^ODPA_PEA^Q:20-384,H:21-385^83.014%ID^E:0^RecName: Full=Pyruvate dehydrogenase E1 component subunit alpha, mitochondrial;^Eukaryota; Viridiplantae; Streptophyta; Embryophyta; Tracheophyta; Spermatophyta; Magnoliophyta; eudicotyledons; Gunneridae; Pentapetalae; rosids; fabids; Fabales; Fabaceae; Papilionoideae; 50 kb inversion clade; NPAAA clade; Hologalegina; IRL clade; Fabeae; Pisum	XP_020979143.1^XP_020979143.1^Q:1-382,H:1-377^83.77%ID^E:0^.^.	pyruvate dehydrogenase E1 component subunit alpha%2C mitochondrial isoform X2	AT1G59900.2^AT1G59900.2^Q:1-384,H:1-377^78.646%ID^E:0^.^.	PF00676.20^E1_dh^Dehydrogenase E1 component^72-367^E:6.3e-117`PF02775.21^TPP_enzyme_C^Thiamine pyrophosphate enzyme, C-terminal TPP binding domain^148-273^E:1.1e-05	.	.	.	.	GO:0005759^cellular_component^mitochondrial matrix`GO:0004739^molecular_function^pyruvate dehydrogenase (acetyl-transferring) activity`GO:0006086^biological_process^acetyl-CoA biosynthetic process from pyruvate`GO:0006096^biological_process^glycolytic process	GO:0016624^molecular_function^oxidoreductase activity, acting on the aldehyde or oxo group of donors, disulfide as acceptor`GO:0003824^molecular_function^catalytic activity`GO:0030976^molecular_function^thiamine pyrophosphate binding
DBCO_DN5683_c0_g1_i1.p1	UBIQ_ENCCU^UBIQ_ENCCU^Q:1-75,H:1-72^33.333%ID^E:1.68e-06^RecName: Full=Ubiquitin;^Eukaryota; Fungi; Fungi incertae sedis; Microsporidia; Unikaryonidae; Encephalitozoon	XP_016189300.1^XP_016189300.1^Q:1-103,H:1-103^95.146%ID^E:2.19e-68^.^.	uncharacterized protein LOC107630615 isoform X3	AT5G57860.3^AT5G57860.3^Q:1-92,H:1-92^73.913%ID^E:2.46e-46^.^.	PF00240.23^ubiquitin^Ubiquitin family^6-76^E:1.8e-13`PF11976.8^Rad60-SLD^Ubiquitin-2 like Rad60 SUMO-like^12-70^E:1.7e-05`PF14560.6^Ubiquitin_2^Ubiquitin-like domain^16-57^E:0.0075	.	.	COG5272^ubiquitin	KEGG:ecu:ECU02_0740i	GO:0005737^cellular_component^cytoplasm`GO:0005634^cellular_component^nucleus	GO:0005515^molecular_function^protein binding
DBCO_DN5682_c0_g1_i5.p1	CLPS1_ARATH^CLPS1_ARATH^Q:2-150,H:9-159^68.212%ID^E:1.19e-73^RecName: Full=ATP-dependent Clp protease adapter protein CLPS1, chloroplastic {ECO:0000303|Ref.6};^Eukaryota; Viridiplantae; Streptophyta; Embryophyta; Tracheophyta; Spermatophyta; Magnoliophyta; eudicotyledons; Gunneridae; Pentapetalae; rosids; malvids; Brassicales; Brassicaceae; Camelineae; Arabidopsis	XP_016203661.1^XP_016203661.1^Q:1-150,H:8-159^78.289%ID^E:2.3e-88^.^.	ATP-dependent Clp protease adapter protein CLPS1%2C chloroplastic	AT1G68660.1^AT1G68660.1^Q:2-150,H:9-159^68.212%ID^E:1.24e-74^.^.	PF02617.17^ClpS^ATP-dependent Clp protease adaptor protein ClpS^69-136^E:2.8e-18	.	.	COG2127^protein catabolic process	KEGG:ath:AT1G68660`KO:K06891	GO:0009570^cellular_component^chloroplast stroma`GO:0005840^cellular_component^ribosome`GO:0051087^molecular_function^chaperone binding`GO:0008233^molecular_function^peptidase activity`GO:0030674^molecular_function^protein binding, bridging`GO:1903052^biological_process^positive regulation of proteolysis involved in cellular protein catabolic process`GO:0030163^biological_process^protein cataboli…	GO:0030163^biological_process^protein catabolic process
DBCO_DN5646_c0_g1_i10.p1	FDL12_ARATH^FDL12_ARATH^Q:51-306,H:2-238^27.203%ID^E:2.51e-14^RecName: Full=Putative F-box/FBD/LRR-repeat protein At1g78840;^Eukaryota; Viridiplantae; Streptophyta; Embryophyta; Tracheophyta; Spermatophyta; Magnoliophyta; eudicotyledons; Gunneridae; Pentapetalae; rosids; malvids; Brassicales; Brassicaceae; Camelineae; Arabidopsis	XP_016175810.1^XP_016175810.1^Q:1-445,H:1-444^84.564%ID^E:0^.^.	F-box/FBD/LRR-repeat protein At1g51370	AT1G78840.2^AT1G78840.2^Q:51-306,H:2-238^27.203%ID^E:2.6e-15^.^.	PF00646.33^F-box^F-box domain^58-93^E:9e-07	.	.	ENOG411065Y^FBD	KEGG:ath:AT1G78840	.	GO:0005515^molecular_function^protein binding
DBCO_DN5658_c0_g2_i2.p1	PITH1_ARATH^PITH1_ARATH^Q:1-176,H:1-176^85.227%ID^E:7.08e-110^RecName: Full=PITH domain-containing protein At3g04780;^Eukaryota; Viridiplantae; Streptophyta; Embryophyta; Tracheophyta; Spermatophyta; Magnoliophyta; eudicotyledons; Gunneridae; Pentapetalae; rosids; malvids; Brassicales; Brassicaceae; Camelineae; Arabidopsis	XP_016176794.1^XP_016176794.1^Q:1-176,H:1-176^92.045%ID^E:2.09e-122^.^.	PITH domain-containing protein At3g04780	AT3G04780.1^AT3G04780.1^Q:1-176,H:1-176^85.227%ID^E:7.34e-111^.^.	PF06201.13^PITH^PITH domain^16-160^E:5.1e-41	.	.	ENOG410YQ2G^thioredoxin-like protein	KEGG:ath:AT3G04780	.	.
DBCO_DN5658_c0_g3_i2.p1	EBS_ARATH^EBS_ARATH^Q:1-209,H:1-217^82.488%ID^E:6.67e-137^RecName: Full=Chromatin remodeling protein EBS {ECO:0000305};^Eukaryota; Viridiplantae; Streptophyta; Embryophyta; Tracheophyta; Spermatophyta; Magnoliophyta; eudicotyledons; Gunneridae; Pentapetalae; rosids; malvids; Brassicales; Brassicaceae; Camelineae; Arabidopsis	XP_016171251.1^XP_016171251.1^Q:1-216,H:1-216^97.222%ID^E:8.4e-161^.^.	chromatin remodeling protein EBS isoform X2	AT4G22140.2^AT4G22140.2^Q:1-216,H:1-224^82.589%ID^E:4.1e-142^.^.	PF01426.18^BAH^BAH domain^23-135^E:2.4e-25`PF00628.29^PHD^PHD-finger^140-188^E:1.7e-10	.	.	ENOG410ZM6U^BAH domain and coiled-coil containing 1	KEGG:ath:AT4G22140	GO:0005634^cellular_component^nucleus`GO:0003682^molecular_function^chromatin binding`GO:0046872^molecular_function^metal ion binding`GO:0035064^molecular_function^methylated histone binding`GO:0000976^molecular_function^transcription regulatory region sequence-specific DNA binding`GO:0006325^biological_process^chromatin organization`GO:0009908^biological_process^flower development`GO:0035067^bio…	GO:0003682^molecular_function^chromatin binding
DBCO_DN5678_c0_g1_i4.p1	ERG_ANTMA^ERG_ANTMA^Q:8-436,H:1-423^64.598%ID^E:0^RecName: Full=GTP-binding protein ERG;^Eukaryota; Viridiplantae; Streptophyta; Embryophyta; Tracheophyta; Spermatophyta; Magnoliophyta; eudicotyledons; Gunneridae; Pentapetalae; asterids; lamiids; Lamiales; Plantaginaceae; Antirrhineae; Antirrhinum	XP_016182001.1^XP_016182001.1^Q:1-436,H:1-421^83.486%ID^E:0^.^.	GTP-binding protein ERG	AT1G30960.1^AT1G30960.1^Q:1-436,H:1-437^62.222%ID^E:0^.^.	PF01926.23^MMR_HSR1^50S ribosome-binding GTPase^155-279^E:6.3e-16`PF02421.18^FeoB_N^Ferrous iron transport protein B^155-210^E:0.00012`PF07650.17^KH_2^KH domain^363-431^E:4.3e-08	.	.	.	.	GO:0005525^molecular_function^GTP binding`GO:0003723^molecular_function^RNA binding	GO:0005525^molecular_function^GTP binding`GO:0003723^molecular_function^RNA binding
DBCO_DN5642_c0_g1_i1.p1	RH57_ARATH^RH57_ARATH^Q:1-542,H:1-532^66.605%ID^E:0^RecName: Full=DEAD-box ATP-dependent RNA helicase 57;^Eukaryota; Viridiplantae; Streptophyta; Embryophyta; Tracheophyta; Spermatophyta; Magnoliophyta; eudicotyledons; Gunneridae; Pentapetalae; rosids; malvids; Brassicales; Brassicaceae; Camelineae; Arabidopsis	XP_016207979.1^XP_016207979.1^Q:1-544,H:1-537^88.787%ID^E:0^.^.	DEAD-box ATP-dependent RNA helicase 57 isoform X1	AT3G09720.2^AT3G09720.2^Q:1-542,H:1-532^66.605%ID^E:0^.^.	PF00270.29^DEAD^DEAD/DEAH box helicase^175-339^E:5e-34`PF04851.15^ResIII^Type III restriction enzyme, res subunit^178-334^E:1.9e-06`PF00271.31^Helicase_C^Helicase conserved C-terminal domain^389-485^E:5.3e-29	.	.	ENOG410XQS8^purine NTP-dependent helicase activity	KEGG:ath:AT3G09720`KO:K14779	GO:0005524^molecular_function^ATP binding`GO:0004386^molecular_function^helicase activity`GO:0003723^molecular_function^RNA binding	GO:0003676^molecular_function^nucleic acid binding`GO:0005524^molecular_function^ATP binding`GO:0003677^molecular_function^DNA binding`GO:0016787^molecular_function^hydrolase activity
DBCO_DN5606_c0_g1_i2.p1	.	XP_016182705.1^XP_016182705.1^Q:1-151,H:1-140^43.871%ID^E:1.39e-21^.^.	uncharacterized protein LOC107624762	AT1G53860.1^AT1G53860.1^Q:42-150,H:32-139^43.86%ID^E:9.16e-11^.^.	.	.	.	.	.	.	.
DBCO_DN5606_c0_g3_i1.p1	Y3126_ARATH^Y3126_ARATH^Q:364-471,H:109-212^30.556%ID^E:2.66e-09^RecName: Full=Uncharacterized protein At3g61260;^Eukaryota; Viridiplantae; Streptophyta; Embryophyta; Tracheophyta; Spermatophyta; Magnoliophyta; eudicotyledons; Gunneridae; Pentapetalae; rosids; malvids; Brassicales; Brassicaceae; Camelineae; Arabidopsis	XP_016182705.1^XP_016182705.1^Q:1-476,H:1-492^76.634%ID^E:0^.^.	uncharacterized protein LOC107624762	AT1G53860.1^AT1G53860.1^Q:21-475,H:21-439^45.053%ID^E:7.49e-105^.^.	PF03763.13^Remorin_C^Remorin, C-terminal region^361-459^E:5.2e-24	.	.	ENOG410YI71^Remorin family	KEGG:ath:AT3G61260	GO:0005886^cellular_component^plasma membrane`GO:0009506^cellular_component^plasmodesma`GO:0005773^cellular_component^vacuole	.
DBCO_DN5663_c0_g1_i2.p1	CTSL2_DICDI^CTSL2_DICDI^Q:268-470,H:360-558^51.232%ID^E:4.14e-62^RecName: Full=CTD small phosphatase-like protein 2;^Eukaryota; Amoebozoa; Mycetozoa; Dictyostelids; Dictyosteliales; Dictyosteliaceae; Dictyostelium	XP_020975749.1^XP_020975749.1^Q:1-474,H:1-473^82.316%ID^E:0^.^.	CTD small phosphatase-like protein	AT5G46410.3^AT5G46410.3^Q:1-474,H:1-453^48.117%ID^E:1.19e-129^.^.	PF03031.18^NIF^NLI interacting factor-like phosphatase^303-463^E:1.7e-53	.	.	COG5190^CTD (Carboxy-terminal domain, RNA polymerase II, polypeptide A)	KEGG:ddi:DDB_G0290365`KO:K17616	GO:0004721^molecular_function^phosphoprotein phosphatase activity	.
DBCO_DN5638_c0_g1_i2.p1	.	XP_016166661.1^XP_016166661.1^Q:1-389,H:1-409^68.029%ID^E:5.25e-174^.^.	uncharacterized protein LOC107609288	AT2G39870.1^AT2G39870.1^Q:28-389,H:27-330^32.698%ID^E:9.34e-23^.^.	.	.	.	.	.	.	.
DBCO_DN5662_c0_g1_i7.p1	SPPA1_ARATH^SPPA1_ARATH^Q:76-703,H:67-676^64.252%ID^E:0^RecName: Full=Serine protease SPPA, chloroplastic;^Eukaryota; Viridiplantae; Streptophyta; Embryophyta; Tracheophyta; Spermatophyta; Magnoliophyta; eudicotyledons; Gunneridae; Pentapetalae; rosids; malvids; Brassicales; Brassicaceae; Camelineae; Arabidopsis	XP_016181268.1^XP_016181268.1^Q:19-703,H:13-669^69.465%ID^E:0^.^.	serine protease SPPA%2C chloroplastic isoform X1	AT1G73990.1^AT1G73990.1^Q:76-703,H:67-676^64.252%ID^E:0^.^.	PF01343.18^Peptidase_S49^Peptidase family S49^196-301^E:6.9e-18`PF01343.18^Peptidase_S49^Peptidase family S49^471-621^E:4e-39	.	.	COG0616^Signal peptide peptidase, SppA	KEGG:ath:AT1G73990`KO:K04773	GO:0009507^cellular_component^chloroplast`GO:0009941^cellular_component^chloroplast envelope`GO:0009570^cellular_component^chloroplast stroma`GO:0009534^cellular_component^chloroplast thylakoid`GO:0009535^cellular_component^chloroplast thylakoid membrane`GO:0016021^cellular_component^integral component of membrane`GO:0004252^molecular_function^serine-type endopeptidase activity`GO:0006508^biologi…	GO:0008233^molecular_function^peptidase activity`GO:0006508^biological_process^proteolysis
DBCO_DN5662_c1_g1_i1.p1	86A22_PETHY^86A22_PETHY^Q:1-316,H:238-547^73.186%ID^E:8.51e-168^RecName: Full=Cytochrome P450 86A22 {ECO:0000303|PubMed:19940120};^Eukaryota; Viridiplantae; Streptophyta; Embryophyta; Tracheophyta; Spermatophyta; Magnoliophyta; eudicotyledons; Gunneridae; Pentapetalae; asterids; lamiids; Solanales; Solanaceae; Petunioideae; Petunia	XP_020974816.1^XP_020974816.1^Q:1-316,H:236-557^82.609%ID^E:0^.^.	cytochrome P450 86A22	AT1G01600.1^AT1G01600.1^Q:1-295,H:236-534^72.91%ID^E:2.72e-153^.^.	PF00067.22^p450^Cytochrome P450^10-267^E:1.1e-48	.	.	.	KEGG:ag:AAZ39642`KO:K20544	GO:0016021^cellular_component^integral component of membrane`GO:0020037^molecular_function^heme binding`GO:0005506^molecular_function^iron ion binding`GO:0016709^molecular_function^oxidoreductase activity, acting on paired donors, with incorporation or reduction of molecular oxygen, NAD(P)H as one donor, and incorporation of one atom of oxygen`GO:0035336^biological_process^long-chain fatty-acyl-C…	GO:0005506^molecular_function^iron ion binding`GO:0016705^molecular_function^oxidoreductase activity, acting on paired donors, with incorporation or reduction of molecular oxygen`GO:0020037^molecular_function^heme binding`GO:0055114^biological_process^oxidation-reduction process
DBCO_DN5662_c2_g1_i1.p1	C86A8_ARATH^C86A8_ARATH^Q:1-536,H:1-537^77.467%ID^E:0^RecName: Full=Cytochrome P450 86A8;^Eukaryota; Viridiplantae; Streptophyta; Embryophyta; Tracheophyta; Spermatophyta; Magnoliophyta; eudicotyledons; Gunneridae; Pentapetalae; rosids; malvids; Brassicales; Brassicaceae; Camelineae; Arabidopsis	XP_016178975.1^XP_016178975.1^Q:1-537,H:1-537^90.689%ID^E:0^.^.	cytochrome P450 86A8	AT2G45970.1^AT2G45970.1^Q:1-536,H:1-537^77.467%ID^E:0^.^.	PF00067.22^p450^Cytochrome P450^28-499^E:3.8e-64	.	ExpAA=19.38^PredHel=1^Topology=i7-24o	COG2124^Cytochrome p450	KEGG:ath:AT2G45970`KO:K15398	GO:0016021^cellular_component^integral component of membrane`GO:0018685^molecular_function^alkane 1-monooxygenase activity`GO:0070330^molecular_function^aromatase activity`GO:0020037^molecular_function^heme binding`GO:0005506^molecular_function^iron ion binding`GO:0006631^biological_process^fatty acid metabolic process	GO:0005506^molecular_function^iron ion binding`GO:0016705^molecular_function^oxidoreductase activity, acting on paired donors, with incorporation or reduction of molecular oxygen`GO:0020037^molecular_function^heme binding`GO:0055114^biological_process^oxidation-reduction process
DBCO_DN5662_c3_g1_i1.p2	.	.	.	.	.	.	.	.	.	.	.
DBCO_DN5659_c0_g1_i6.p1	CPY71_ARATH^CPY71_ARATH^Q:17-615,H:33-631^86.978%ID^E:0^RecName: Full=Peptidyl-prolyl cis-trans isomerase CYP71;^Eukaryota; Viridiplantae; Streptophyta; Embryophyta; Tracheophyta; Spermatophyta; Magnoliophyta; eudicotyledons; Gunneridae; Pentapetalae; rosids; malvids; Brassicales; Brassicaceae; Camelineae; Arabidopsis	XP_016182972.1^XP_016182972.1^Q:1-615,H:1-623^93.74%ID^E:0^.^.	LOW QUALITY PROTEIN: peptidyl-prolyl cis-trans isomerase CYP71	AT3G44600.1^AT3G44600.1^Q:17-615,H:33-631^86.978%ID^E:0^.^.	PF00400.32^WD40^WD domain, G-beta repeat^91-125^E:0.079`PF00160.21^Pro_isomerase^Cyclophilin type peptidyl-prolyl cis-trans isomerase/CLD^463-612^E:1.6e-55	.	.	ENOG410XQB4^peptidylprolyl isomerase domain and WD	KEGG:ath:AT3G44600`KO:K12736	GO:0005634^cellular_component^nucleus`GO:0003682^molecular_function^chromatin binding`GO:0042393^molecular_function^histone binding`GO:0003755^molecular_function^peptidyl-prolyl cis-trans isomerase activity`GO:0048440^biological_process^carpel development`GO:0010338^biological_process^leaf formation`GO:0010358^biological_process^leaf shaping`GO:0010305^biological_process^leaf vascular tissue patt…	GO:0005515^molecular_function^protein binding`GO:0003755^molecular_function^peptidyl-prolyl cis-trans isomerase activity`GO:0000413^biological_process^protein peptidyl-prolyl isomerization
DBCO_DN5622_c0_g1_i1.p1	THRC_SOLTU^THRC_SOLTU^Q:41-527,H:35-518^87.885%ID^E:0^RecName: Full=Threonine synthase, chloroplastic;^Eukaryota; Viridiplantae; Streptophyta; Embryophyta; Tracheophyta; Spermatophyta; Magnoliophyta; eudicotyledons; Gunneridae; Pentapetalae; asterids; lamiids; Solanales; Solanaceae; Solanoideae; Solaneae; Solanum	XP_020964169.1^XP_020964169.1^Q:2-528,H:4-518^92.6%ID^E:0^.^.	threonine synthase%2C chloroplastic	AT4G29840.1^AT4G29840.1^Q:43-523,H:37-521^86.42%ID^E:0^.^.	PF00291.25^PALP^Pyridoxal-phosphate dependent enzyme^168-474^E:9.1e-49	.	.	COG0498^threonine synthase	KEGG:sot:102577745`KO:K01733	GO:0009507^cellular_component^chloroplast`GO:0030170^molecular_function^pyridoxal phosphate binding`GO:0004795^molecular_function^threonine synthase activity`GO:0009088^biological_process^threonine biosynthetic process	.
DBCO_DN5652_c0_g1_i10.p1	TRMB_SYNJB^TRMB_SYNJB^Q:62-309,H:2-233^41.935%ID^E:1.95e-48^RecName: Full=tRNA (guanine-N(7)-)-methyltransferase {ECO:0000255|HAMAP-Rule:MF_01057};^Bacteria; Cyanobacteria; Synechococcales; Synechococcaceae; Synechococcus	XP_020967410.1^XP_020967410.1^Q:9-315,H:49-348^77.597%ID^E:8.15e-165^.^.	uncharacterized protein LOC107615033	AT5G17660.1^AT5G17660.1^Q:76-315,H:69-306^65.432%ID^E:2.33e-117^.^.	PF02390.17^Methyltransf_4^Putative methyltransferase^131-273^E:2.8e-32`PF13847.6^Methyltransf_31^Methyltransferase domain^133-190^E:2.2e-06`PF08241.12^Methyltransf_11^Methyltransferase domain^134-188^E:0.00034	.	.	COG0220^Catalyzes the formation of N(7)-methylguanine at position 46 (m7G46) in tRNA (By similarity)	KEGG:cyb:CYB_2166`KO:K03439	GO:0008176^molecular_function^tRNA (guanine-N7-)-methyltransferase activity	GO:0008176^molecular_function^tRNA (guanine-N7-)-methyltransferase activity`GO:0006400^biological_process^tRNA modification`GO:0008168^molecular_function^methyltransferase activity
DBCO_DN5698_c0_g1_i3.p1	AKB9B_ARATH^AKB9B_ARATH^Q:146-400,H:180-434^61.961%ID^E:1.15e-117^RecName: Full=RNA demethylase ALKBH9B {ECO:0000305};^Eukaryota; Viridiplantae; Streptophyta; Embryophyta; Tracheophyta; Spermatophyta; Magnoliophyta; eudicotyledons; Gunneridae; Pentapetalae; rosids; malvids; Brassicales; Brassicaceae; Camelineae; Arabidopsis	XP_016181878.1^XP_016181878.1^Q:4-442,H:3-414^64.626%ID^E:0^.^.	uncharacterized protein LOC107623972 isoform X2	AT4G36090.2^AT4G36090.2^Q:146-400,H:116-370^61.961%ID^E:1.02e-121^.^.	PF13532.6^2OG-FeII_Oxy_2^2OG-Fe(II) oxygenase superfamily^192-377^E:3.5e-13	.	.	ENOG410Y0IS^alkB, alkylation repair homolog 5 (E. coli)	KEGG:ath:AT2G17970	GO:0000932^cellular_component^P-body`GO:0009506^cellular_component^plasmodesma`GO:0032451^molecular_function^demethylase activity`GO:0051213^molecular_function^dioxygenase activity`GO:0046872^molecular_function^metal ion binding`GO:0003729^molecular_function^mRNA binding`GO:0070988^biological_process^demethylation`GO:0006402^biological_process^mRNA catabolic process`GO:0016032^biological_process^…	.
DBCO_DN5637_c0_g1_i3.p1	CRK26_ARATH^CRK26_ARATH^Q:27-489,H:27-489^45.455%ID^E:1.44e-131^RecName: Full=Cysteine-rich receptor-like protein kinase 26;^Eukaryota; Viridiplantae; Streptophyta; Embryophyta; Tracheophyta; Spermatophyta; Magnoliophyta; eudicotyledons; Gunneridae; Pentapetalae; rosids; malvids; Brassicales; Brassicaceae; Camelineae; Arabidopsis	XP_020966846.1^XP_020966846.1^Q:1-489,H:3-495^53.6%ID^E:4.82e-170^.^.	cysteine-rich receptor-like protein kinase 29	AT4G21410.2^AT4G21410.2^Q:36-489,H:40-502^46.253%ID^E:2.86e-134^.^.	PF01657.17^Stress-antifung^Salt stress response/antifungal^31-126^E:3.3e-18`PF01657.17^Stress-antifung^Salt stress response/antifungal^142-241^E:1.2e-13`PF00069.25^Pkinase^Protein kinase domain^346-489^E:5.8e-31`PF07714.17^Pkinase_Tyr^Protein tyrosine kinase^349-489^E:1.4e-27	.	ExpAA=23.00^PredHel=1^Topology=o276-298i	COG0515^Serine Threonine protein kinase	KEGG:ath:AT4G38830	GO:0016021^cellular_component^integral component of membrane`GO:0005886^cellular_component^plasma membrane`GO:0005524^molecular_function^ATP binding`GO:0004674^molecular_function^protein serine/threonine kinase activity`GO:0006468^biological_process^protein phosphorylation	GO:0004672^molecular_function^protein kinase activity`GO:0005524^molecular_function^ATP binding`GO:0006468^biological_process^protein phosphorylation
DBCO_DN5687_c0_g1_i4.p1	SAHH_CATRO^SAHH_CATRO^Q:1-485,H:1-485^93.608%ID^E:0^RecName: Full=Adenosylhomocysteinase;^Eukaryota; Viridiplantae; Streptophyta; Embryophyta; Tracheophyta; Spermatophyta; Magnoliophyta; eudicotyledons; Gunneridae; Pentapetalae; asterids; lamiids; Gentianales; Apocynaceae; Rauvolfioideae; Vinceae; Catharanthinae; Catharanthus	XP_016196877.1^XP_016196877.1^Q:1-485,H:1-485^94.845%ID^E:0^.^.	adenosylhomocysteinase	AT4G13940.1^AT4G13940.1^Q:1-485,H:1-485^92.577%ID^E:0^.^.	PF05221.17^AdoHcyase^S-adenosyl-L-homocysteine hydrolase^13-484^E:3.5e-145`PF00670.21^AdoHcyase_NAD^S-adenosyl-L-homocysteine hydrolase, NAD binding domain^240-403^E:6.7e-84`PF02826.19^2-Hacid_dh_C^D-isomer specific 2-hydroxyacid dehydrogenase, NAD binding domain^259-349^E:2.8e-09`PF07991.12^IlvN^Acetohydroxy acid isomeroreductase, NADPH-binding domain^260-325^E:3.4e-05	.	.	.	.	GO:0004013^molecular_function^adenosylhomocysteinase activity`GO:0051287^molecular_function^NAD binding`GO:0006730^biological_process^one-carbon metabolic process`GO:0019510^biological_process^S-adenosylhomocysteine catabolic process	GO:0051287^molecular_function^NAD binding`GO:0055114^biological_process^oxidation-reduction process
DBCO_DN5616_c0_g1_i2.p1	NOA1_ARATH^NOA1_ARATH^Q:1-550,H:1-561^64.184%ID^E:0^RecName: Full=NO-associated protein 1, chloroplastic/mitochondrial;^Eukaryota; Viridiplantae; Streptophyta; Embryophyta; Tracheophyta; Spermatophyta; Magnoliophyta; eudicotyledons; Gunneridae; Pentapetalae; rosids; malvids; Brassicales; Brassicaceae; Camelineae; Arabidopsis	XP_016187966.1^XP_016187966.1^Q:1-550,H:1-550^86.594%ID^E:0^.^.	NO-associated protein 1%2C chloroplastic/mitochondrial isoform X1	AT3G47450.2^AT3G47450.2^Q:1-550,H:1-561^64.184%ID^E:0^.^.	PF01926.23^MMR_HSR1^50S ribosome-binding GTPase^269-339^E:1.3e-07	.	.	COG1161^Required for a late step of 50S ribosomal subunit assembly. Has GTPase activity (By similarity)	KEGG:ath:AT3G47450`KO:K13427	GO:0009507^cellular_component^chloroplast`GO:0005739^cellular_component^mitochondrion`GO:0005525^molecular_function^GTP binding`GO:0003924^molecular_function^GTPase activity`GO:0016491^molecular_function^oxidoreductase activity`GO:0048366^biological_process^leaf development`GO:0006809^biological_process^nitric oxide biosynthetic process`GO:0009657^biological_process^plastid organization`GO:001032…	GO:0005525^molecular_function^GTP binding
DBCO_DN5639_c0_g1_i4.p1	RQL3_ARATH^RQL3_ARATH^Q:32-572,H:2-531^68.14%ID^E:0^RecName: Full=ATP-dependent DNA helicase Q-like 3;^Eukaryota; Viridiplantae; Streptophyta; Embryophyta; Tracheophyta; Spermatophyta; Magnoliophyta; eudicotyledons; Gunneridae; Pentapetalae; rosids; malvids; Brassicales; Brassicaceae; Camelineae; Arabidopsis	XP_020974558.1^XP_020974558.1^Q:30-572,H:1-545^86.972%ID^E:0^.^.	ATP-dependent DNA helicase Q-like 3 isoform X1	AT4G35740.1^AT4G35740.1^Q:32-572,H:2-531^68.14%ID^E:0^.^.	PF00270.29^DEAD^DEAD/DEAH box helicase^75-240^E:2e-18`PF00271.31^Helicase_C^Helicase conserved C-terminal domain^281-383^E:7e-17`PF16124.5^RecQ_Zn_bind^RecQ zinc-binding^398-469^E:4e-12	.	.	COG0514^atp-dependent dna helicase	KEGG:ath:AT4G35740`KO:K10901	GO:0005694^cellular_component^chromosome`GO:0005737^cellular_component^cytoplasm`GO:0005634^cellular_component^nucleus`GO:0043138^molecular_function^3'-5' DNA helicase activity`GO:0036310^molecular_function^annealing helicase activity`GO:0005524^molecular_function^ATP binding`GO:0043140^molecular_function^ATP-dependent 3'-5' DNA helicase activity`GO:0008026^molecular_function^ATP-dependent helica…	GO:0003676^molecular_function^nucleic acid binding`GO:0005524^molecular_function^ATP binding
DBCO_DN5684_c0_g1_i1.p1	XPF_ARATH^XPF_ARATH^Q:9-571,H:393-956^68%ID^E:0^RecName: Full=DNA repair endonuclease UVH1;^Eukaryota; Viridiplantae; Streptophyta; Embryophyta; Tracheophyta; Spermatophyta; Magnoliophyta; eudicotyledons; Gunneridae; Pentapetalae; rosids; malvids; Brassicales; Brassicaceae; Camelineae; Arabidopsis	XP_016201489.1^XP_016201489.1^Q:3-571,H:375-950^86.598%ID^E:0^.^.	DNA repair endonuclease UVH1 isoform X2	AT5G41150.1^AT5G41150.1^Q:9-571,H:393-956^68%ID^E:0^.^.	PF02732.15^ERCC4^ERCC4 domain^343-472^E:6.8e-22	.	.	COG1948^Excision repair cross-complementing rodent repair deficiency, complementation group 4	KEGG:ath:AT5G41150`KO:K10848	GO:0000110^cellular_component^nucleotide-excision repair factor 1 complex`GO:0003684^molecular_function^damaged DNA binding`GO:0003697^molecular_function^single-stranded DNA binding`GO:0000014^molecular_function^single-stranded DNA endodeoxyribonuclease activity`GO:0006281^biological_process^DNA repair`GO:0000724^biological_process^double-strand break repair via homologous recombination`GO:000628…	GO:0003677^molecular_function^DNA binding`GO:0004518^molecular_function^nuclease activity
DBCO_DN5674_c0_g1_i1.p1	.	.	.	.	.	sigP:1^23^0.477^YES	.	.	.	.	.
DBCO_DN5667_c0_g1_i16.p1	HBP1C_WHEAT^HBP1C_WHEAT^Q:31-452,H:43-476^57.895%ID^E:5.99e-157^RecName: Full=Transcription factor HBP-1b(c1);^Eukaryota; Viridiplantae; Streptophyta; Embryophyta; Tracheophyta; Spermatophyta; Magnoliophyta; Liliopsida; Poales; Poaceae; BOP clade; Pooideae; Triticodae; Triticeae; Triticinae; Triticum	XP_016200823.1^XP_016200823.1^Q:1-452,H:1-464^78.664%ID^E:0^.^.	transcription factor TGA2.2-like isoform X2	AT1G68640.1^AT1G68640.1^Q:3-452,H:4-452^55.292%ID^E:1.64e-156^.^.	PF07716.15^bZIP_2^Basic region leucine zipper^166-209^E:4.5e-06`PF00170.21^bZIP_1^bZIP transcription factor^167-209^E:8.7e-08`PF14144.6^DOG1^Seed dormancy control^251-324^E:1.1e-27	.	.	.	.	GO:0005634^cellular_component^nucleus`GO:0003700^molecular_function^DNA-binding transcription factor activity`GO:0043565^molecular_function^sequence-specific DNA binding`GO:0006351^biological_process^transcription, DNA-templated	GO:0003700^molecular_function^DNA-binding transcription factor activity`GO:0006355^biological_process^regulation of transcription, DNA-templated`GO:0043565^molecular_function^sequence-specific DNA binding`GO:0006351^biological_process^transcription, DNA-templated
DBCO_DN5699_c0_g1_i2.p1	BH068_ARATH^BH068_ARATH^Q:1-123,H:276-406^69.466%ID^E:3.74e-54^RecName: Full=Transcription factor bHLH68;^Eukaryota; Viridiplantae; Streptophyta; Embryophyta; Tracheophyta; Spermatophyta; Magnoliophyta; eudicotyledons; Gunneridae; Pentapetalae; rosids; malvids; Brassicales; Brassicaceae; Camelineae; Arabidopsis	XP_016175203.1^XP_016175203.1^Q:1-123,H:225-348^91.935%ID^E:6.95e-78^.^.	transcription factor bHLH68	AT4G29100.1^AT4G29100.1^Q:1-123,H:276-406^69.466%ID^E:3.88e-55^.^.	.	.	.	ENOG410YDA0^Transcription factor	KEGG:ath:AT4G29100	GO:0005634^cellular_component^nucleus`GO:0003677^molecular_function^DNA binding`GO:0001228^molecular_function^DNA-binding transcription activator activity, RNA polymerase II-specific`GO:0003700^molecular_function^DNA-binding transcription factor activity`GO:0046983^molecular_function^protein dimerization activity`GO:0006355^biological_process^regulation of transcription, DNA-templated	.
DBCO_DN5605_c0_g1_i1.p1	RSH1L_ARATH^RSH1L_ARATH^Q:1-868,H:1-860^70.115%ID^E:0^RecName: Full=Putative GTP diphosphokinase RSH1, chloroplastic;^Eukaryota; Viridiplantae; Streptophyta; Embryophyta; Tracheophyta; Spermatophyta; Magnoliophyta; eudicotyledons; Gunneridae; Pentapetalae; rosids; malvids; Brassicales; Brassicaceae; Camelineae; Arabidopsis	XP_016205221.1^XP_016205221.1^Q:11-851,H:11-851^90.606%ID^E:0^.^.	putative GTP diphosphokinase RSH1%2C chloroplastic isoform X1	AT4G02260.2^AT4G02260.2^Q:1-868,H:1-860^70.115%ID^E:0^.^.	PF13328.6^HD_4^HD domain^152-309^E:1.1e-43`PF01966.22^HD^HD domain^172-278^E:5.1e-14`PF04607.17^RelA_SpoT^Region found in RelA / SpoT proteins^378-494^E:3.1e-21`PF02824.21^TGS^TGS domain^565-624^E:1.7e-18	.	.	COG0317^In eubacteria ppGpp (guanosine 3'-diphosphate 5-' diphosphate) is a mediator of the stringent response that coordinates a variety of cellular activities in response to changes in nutritional abundance (By similarity)	KEGG:ath:AT4G02260`KO:K00951	GO:0009507^cellular_component^chloroplast`GO:0005524^molecular_function^ATP binding`GO:0005525^molecular_function^GTP binding`GO:0008728^molecular_function^GTP diphosphokinase activity`GO:0016301^molecular_function^kinase activity`GO:0015969^biological_process^guanosine tetraphosphate metabolic process	GO:0015969^biological_process^guanosine tetraphosphate metabolic process
DBCO_DN5635_c0_g1_i1.p1	RD22_ARATH^RD22_ARATH^Q:6-341,H:5-389^49.741%ID^E:3.07e-117^RecName: Full=BURP domain protein RD22 {ECO:0000303|PubMed:9790599};^Eukaryota; Viridiplantae; Streptophyta; Embryophyta; Tracheophyta; Spermatophyta; Magnoliophyta; eudicotyledons; Gunneridae; Pentapetalae; rosids; malvids; Brassicales; Brassicaceae; Camelineae; Arabidopsis	XP_016162441.1^XP_016162441.1^Q:1-344,H:1-328^65.896%ID^E:1.9e-150^.^.	BURP domain protein RD22	AT5G25610.1^AT5G25610.1^Q:6-341,H:5-389^49.741%ID^E:3.18e-118^.^.	PF03181.15^BURP^BURP domain^129-343^E:5.2e-84	sigP:1^21^0.839^YES	.	ENOG410YDUK^BURP domain	KEGG:ath:AT5G25610	GO:0005768^cellular_component^endosome`GO:0005794^cellular_component^Golgi apparatus`GO:0005802^cellular_component^trans-Golgi network`GO:0009651^biological_process^response to salt stress	.
DBCO_DN5686_c0_g1_i1.p1	RMA3_ARATH^RMA3_ARATH^Q:126-229,H:15-131^41.026%ID^E:1.09e-24^RecName: Full=E3 ubiquitin-protein ligase RMA3;^Eukaryota; Viridiplantae; Streptophyta; Embryophyta; Tracheophyta; Spermatophyta; Magnoliophyta; eudicotyledons; Gunneridae; Pentapetalae; rosids; malvids; Brassicales; Brassicaceae; Camelineae; Arabidopsis	XP_016204901.1^XP_016204901.1^Q:1-435,H:1-441^87.104%ID^E:0^.^.	uncharacterized protein LOC107645404	AT3G58030.4^AT3G58030.4^Q:1-434,H:1-435^52.527%ID^E:4.49e-137^.^.	PF13920.6^zf-C3HC4_3^Zinc finger, C3HC4 type (RING finger)^154-199^E:4e-08`PF13639.6^zf-RING_2^Ring finger domain^154-196^E:5.7e-07`PF13923.6^zf-C3HC4_2^Zinc finger, C3HC4 type (RING finger)^155-195^E:1.1e-07`PF00097.25^zf-C3HC4^Zinc finger, C3HC4 type (RING finger)^155-195^E:1.8e-07`PF13445.6^zf-RING_UBOX^RING-type zinc-finger^155-182^E:1.2e-06	.	.	ENOG4111IHV^Ring finger protein	KEGG:ath:AT4G27470`KO:K10666	GO:0036513^cellular_component^Derlin-1 retrotranslocation complex`GO:0005783^cellular_component^endoplasmic reticulum`GO:0016021^cellular_component^integral component of membrane`GO:0046872^molecular_function^metal ion binding`GO:0061630^molecular_function^ubiquitin protein ligase activity`GO:0044390^molecular_function^ubiquitin-like protein conjugating enzyme binding`GO:0004842^molecular_functio…	GO:0046872^molecular_function^metal ion binding
DBCO_DN5688_c0_g1_i4.p1	STL1_ARATH^STL1_ARATH^Q:1-768,H:1-771^71.3%ID^E:0^RecName: Full=Probable glycosyltransferase STELLO1 {ECO:0000303|PubMed:27277162};^Eukaryota; Viridiplantae; Streptophyta; Embryophyta; Tracheophyta; Spermatophyta; Magnoliophyta; eudicotyledons; Gunneridae; Pentapetalae; rosids; malvids; Brassicales; Brassicaceae; Camelineae; Arabidopsis	XP_016183573.1^XP_016183573.1^Q:1-768,H:1-765^89.857%ID^E:0^.^.	probable glycosyltransferase STELLO1	AT2G41770.1^AT2G41770.1^Q:1-768,H:1-771^71.3%ID^E:0^.^.	PF03385.17^STELLO^STELLO glycosyltransferases^359-469^E:5.1e-09	.	ExpAA=17.75^PredHel=1^Topology=i49-68o	ENOG410Z6Q8^Protein of unknown function, DUF288	KEGG:ath:AT2G41770	GO:0005768^cellular_component^endosome`GO:0005794^cellular_component^Golgi apparatus`GO:0000139^cellular_component^Golgi membrane`GO:0016021^cellular_component^integral component of membrane`GO:0005802^cellular_component^trans-Golgi network`GO:0042802^molecular_function^identical protein binding`GO:0016757^molecular_function^transferase activity, transferring glycosyl groups`GO:0052324^biological…	.
DBCO_DN5611_c0_g2_i3.p1	DGK2_ARATH^DGK2_ARATH^Q:5-707,H:1-712^67.692%ID^E:0^RecName: Full=Diacylglycerol kinase 2;^Eukaryota; Viridiplantae; Streptophyta; Embryophyta; Tracheophyta; Spermatophyta; Magnoliophyta; eudicotyledons; Gunneridae; Pentapetalae; rosids; malvids; Brassicales; Brassicaceae; Camelineae; Arabidopsis	XP_020974929.1^XP_020974929.1^Q:5-707,H:1-700^85.532%ID^E:0^.^.	diacylglycerol kinase 2	AT5G63770.2^AT5G63770.2^Q:5-707,H:1-712^67.692%ID^E:0^.^.	PF00130.22^C1_1^Phorbol esters/diacylglycerol binding domain (C1 domain)^150-206^E:2.1e-11`PF00781.24^DAGK_cat^Diacylglycerol kinase catalytic domain^336-438^E:2.8e-26`PF00609.19^DAGK_acc^Diacylglycerol kinase accessory domain^486-642^E:4e-56	.	ExpAA=21.47^PredHel=1^Topology=i21-43o	ENOG410XQVB^DiacylGlycerol Kinase	KEGG:ath:AT5G63770`KO:K00901	GO:0016021^cellular_component^integral component of membrane`GO:0005524^molecular_function^ATP binding`GO:0004143^molecular_function^diacylglycerol kinase activity`GO:0046872^molecular_function^metal ion binding`GO:0003951^molecular_function^NAD+ kinase activity`GO:0006952^biological_process^defense response`GO:0046339^biological_process^diacylglycerol metabolic process`GO:0046486^biological_proc…	GO:0035556^biological_process^intracellular signal transduction`GO:0016301^molecular_function^kinase activity`GO:0004143^molecular_function^diacylglycerol kinase activity`GO:0007205^biological_process^protein kinase C-activating G protein-coupled receptor signaling pathway
DBCO_DN5623_c0_g1_i1.p1	AB17C_DANRE^AB17C_DANRE^Q:6-126,H:27-155^47.692%ID^E:6.58e-27^RecName: Full=Alpha/beta hydrolase domain-containing protein 17C {ECO:0000305};^Eukaryota; Metazoa; Chordata; Craniata; Vertebrata; Euteleostomi; Actinopterygii; Neopterygii; Teleostei; Ostariophysi; Cypriniformes; Cyprinidae; Danio	XP_016187620.1^XP_016187620.1^Q:1-126,H:1-126^78.571%ID^E:3.5e-72^.^.	protein ABHD17B	AT5G14390.1^AT5G14390.1^Q:1-126,H:1-126^80.952%ID^E:3.32e-74^.^.	.	.	.	COG1073^Hydrolase	KEGG:dre:393126`KO:K01076	GO:0030054^cellular_component^cell junction`GO:0043197^cellular_component^dendritic spine`GO:0014069^cellular_component^postsynaptic density`GO:0045211^cellular_component^postsynaptic membrane`GO:0055038^cellular_component^recycling endosome membrane`GO:0008474^molecular_function^palmitoyl-(protein) hydrolase activity	.
DBCO_DN5629_c0_g1_i3.p1	FPP7_ARATH^FPP7_ARATH^Q:1-732,H:1-665^46.612%ID^E:0^RecName: Full=Filament-like plant protein 7;^Eukaryota; Viridiplantae; Streptophyta; Embryophyta; Tracheophyta; Spermatophyta; Magnoliophyta; eudicotyledons; Gunneridae; Pentapetalae; rosids; malvids; Brassicales; Brassicaceae; Camelineae; Arabidopsis`FPP7_ARATH^FPP7_ARATH^Q:909-1071,H:725-895^42.045%ID^E:2.65e-20^RecName: Full=Filament-like pla…	XP_016185338.1^XP_016185338.1^Q:1-1072,H:1-1062^78.419%ID^E:0^.^.	filament-like plant protein 7 isoform X1	AT2G23360.1^AT2G23360.1^Q:1-732,H:1-665^46.612%ID^E:0^.^.`AT2G23360.1^AT2G23360.1^Q:909-1071,H:725-895^42.045%ID^E:2.75e-21^.^.	PF05911.11^FPP^Filament-like plant protein, long coiled-coil^64-946^E:0	.	.	ENOG410YBNS^filament-like plant protein	KEGG:ath:AT2G23360	.	.
DBCO_DN5629_c0_g2_i1.p1	FPP7_ARATH^FPP7_ARATH^Q:1-86,H:598-682^54.023%ID^E:1.94e-26^RecName: Full=Filament-like plant protein 7;^Eukaryota; Viridiplantae; Streptophyta; Embryophyta; Tracheophyta; Spermatophyta; Magnoliophyta; eudicotyledons; Gunneridae; Pentapetalae; rosids; malvids; Brassicales; Brassicaceae; Camelineae; Arabidopsis	XP_016201710.1^XP_016201710.1^Q:1-145,H:673-816^66.438%ID^E:5.38e-58^.^.	filament-like plant protein 7 isoform X2	AT2G23360.1^AT2G23360.1^Q:1-86,H:598-682^54.023%ID^E:2.01e-27^.^.	PF05911.11^FPP^Filament-like plant protein, long coiled-coil^1-145^E:1.6e-25	.	.	ENOG410YBNS^filament-like plant protein	KEGG:ath:AT2G23360	.	.
DBCO_DN5629_c0_g3_i1.p1	FPP7_ARATH^FPP7_ARATH^Q:1-725,H:1-665^45.765%ID^E:0^RecName: Full=Filament-like plant protein 7;^Eukaryota; Viridiplantae; Streptophyta; Embryophyta; Tracheophyta; Spermatophyta; Magnoliophyta; eudicotyledons; Gunneridae; Pentapetalae; rosids; malvids; Brassicales; Brassicaceae; Camelineae; Arabidopsis	XP_016201710.1^XP_016201710.1^Q:1-767,H:1-785^72.819%ID^E:0^.^.	filament-like plant protein 7 isoform X2	AT2G23360.1^AT2G23360.1^Q:1-725,H:1-665^45.765%ID^E:0^.^.	PF05911.11^FPP^Filament-like plant protein, long coiled-coil^64-761^E:6.1e-237	.	.	ENOG410YBNS^filament-like plant protein	KEGG:ath:AT2G23360	.	.
DBCO_DN5628_c0_g1_i2.p1	.	XP_016189294.1^XP_016189294.1^Q:1-95,H:1-92^49.474%ID^E:2.53e-14^.^.	probable E3 ubiquitin-protein ligase RHY1A	AT2G15580.2^AT2G15580.2^Q:1-91,H:1-95^43.878%ID^E:2.08e-13^.^.	.	.	.	.	.	.	.
DBCO_DN5631_c0_g1_i7.p1	LPP2_ARATH^LPP2_ARATH^Q:38-303,H:22-287^62.782%ID^E:1.43e-118^RecName: Full=Lipid phosphate phosphatase 2;^Eukaryota; Viridiplantae; Streptophyta; Embryophyta; Tracheophyta; Spermatophyta; Magnoliophyta; eudicotyledons; Gunneridae; Pentapetalae; rosids; malvids; Brassicales; Brassicaceae; Camelineae; Arabidopsis	XP_016206528.2^XP_016206528.2^Q:24-259,H:9-244^77.542%ID^E:4.34e-141^.^.	probable lipid phosphate phosphatase 4	AT1G15080.1^AT1G15080.1^Q:38-303,H:22-287^62.782%ID^E:1.48e-119^.^.	PF01569.21^PAP2^PAP2 superfamily^116-261^E:3.2e-30	.	ExpAA=118.71^PredHel=4^Topology=i42-61o81-103i210-232o242-261i	COG0671^PHOsphatase	KEGG:ath:AT1G15080`KO:K18693	GO:0005887^cellular_component^integral component of plasma membrane`GO:0005886^cellular_component^plasma membrane`GO:0003993^molecular_function^acid phosphatase activity`GO:0008195^molecular_function^phosphatidate phosphatase activity	.
DBCO_DN5626_c0_g1_i2.p1	FDL1_ARATH^FDL1_ARATH^Q:1-421,H:1-416^61.045%ID^E:1.25e-180^RecName: Full=F-box/FBD/LRR-repeat protein At1g13570;^Eukaryota; Viridiplantae; Streptophyta; Embryophyta; Tracheophyta; Spermatophyta; Magnoliophyta; eudicotyledons; Gunneridae; Pentapetalae; rosids; malvids; Brassicales; Brassicaceae; Camelineae; Arabidopsis	XP_020979854.1^XP_020979854.1^Q:1-421,H:1-421^89.074%ID^E:0^.^.	F-box/FBD/LRR-repeat protein At1g13570	AT1G13570.3^AT1G13570.3^Q:1-421,H:1-416^61.045%ID^E:0^.^.	PF00646.33^F-box^F-box domain^9-44^E:0.00033`PF00560.33^LRR_1^Leucine Rich Repeat^137-156^E:560`PF07723.13^LRR_2^Leucine Rich Repeat^159-183^E:0.00053`PF00560.33^LRR_1^Leucine Rich Repeat^160-194^E:170`PF00560.33^LRR_1^Leucine Rich Repeat^204-217^E:80`PF00560.33^LRR_1^Leucine Rich Repeat^271-283^E:17000`PF00560.33^LRR_1^Leucine Rich Repeat^317-328^E:430`PF08387.10^FBD^FBD^351-387^E:6.5e-07	.	.	ENOG411183N^F-box FBD LRR-repeat protein	KEGG:ath:AT1G13570	.	GO:0005515^molecular_function^protein binding
DBCO_DN5626_c1_g1_i2.p1	.	.	.	.	.	.	.	.	.	.	.
DBCO_DN5626_c4_g1_i1.p1	.	XP_020959925.1^XP_020959925.1^Q:1-22,H:49-70^77.273%ID^E:5.42e-06^.^.	mediator of RNA polymerase II transcription subunit 7a-like	.	.	.	ExpAA=49.72^PredHel=2^Topology=o46-68i81-103o	.	.	.	.
DBCO_DN5694_c0_g2_i3.p1	GCA1_ARATH^GCA1_ARATH^Q:1-105,H:162-266^80%ID^E:8.45e-56^RecName: Full=Gamma carbonic anhydrase 1, mitochondrial;^Eukaryota; Viridiplantae; Streptophyta; Embryophyta; Tracheophyta; Spermatophyta; Magnoliophyta; eudicotyledons; Gunneridae; Pentapetalae; rosids; malvids; Brassicales; Brassicaceae; Camelineae; Arabidopsis	XP_016163217.1^XP_016163217.1^Q:1-105,H:162-266^77.143%ID^E:9.81e-58^.^.	gamma carbonic anhydrase 1%2C mitochondrial	AT1G19580.1^AT1G19580.1^Q:1-105,H:162-266^80%ID^E:8.77e-57^.^.	.	.	.	COG0663^Transferase	KEGG:ath:AT1G19580`KO:K01726	GO:0031966^cellular_component^mitochondrial membrane`GO:0005747^cellular_component^mitochondrial respiratory chain complex I`GO:0005739^cellular_component^mitochondrion`GO:0045271^cellular_component^respiratory chain complex I`GO:0004089^molecular_function^carbonate dehydratase activity`GO:0046872^molecular_function^metal ion binding`GO:0009853^biological_process^photorespiration`GO:0070207^biolo…	.
DBCO_DN5694_c0_g3_i2.p1	GCA1_ARATH^GCA1_ARATH^Q:57-325,H:1-269^83.643%ID^E:1.1e-170^RecName: Full=Gamma carbonic anhydrase 1, mitochondrial;^Eukaryota; Viridiplantae; Streptophyta; Embryophyta; Tracheophyta; Spermatophyta; Magnoliophyta; eudicotyledons; Gunneridae; Pentapetalae; rosids; malvids; Brassicales; Brassicaceae; Camelineae; Arabidopsis	XP_016163217.1^XP_016163217.1^Q:57-328,H:1-272^87.868%ID^E:0^.^.	gamma carbonic anhydrase 1%2C mitochondrial	AT1G19580.1^AT1G19580.1^Q:57-325,H:1-269^83.643%ID^E:1.14e-171^.^.	PF00132.24^Hexapep^Bacterial transferase hexapeptide (six repeats)^113-143^E:5e-05`PF14602.6^Hexapep_2^Hexapeptide repeat of succinyl-transferase^175-207^E:0.00012`PF00132.24^Hexapep^Bacterial transferase hexapeptide (six repeats)^176-206^E:0.0003`PF00132.24^Hexapep^Bacterial transferase hexapeptide (six repeats)^192-226^E:0.0026`PF14602.6^Hexapep_2^Hexapeptide repeat of succinyl-transferase^195-…	.	.	COG0663^Transferase	KEGG:ath:AT1G19580`KO:K01726	GO:0031966^cellular_component^mitochondrial membrane`GO:0005747^cellular_component^mitochondrial respiratory chain complex I`GO:0005739^cellular_component^mitochondrion`GO:0045271^cellular_component^respiratory chain complex I`GO:0004089^molecular_function^carbonate dehydratase activity`GO:0046872^molecular_function^metal ion binding`GO:0009853^biological_process^photorespiration`GO:0070207^biolo…	.
DBCO_DN5694_c1_g1_i2.p1	GCA1_ARATH^GCA1_ARATH^Q:1-262,H:1-269^78.439%ID^E:6.05e-156^RecName: Full=Gamma carbonic anhydrase 1, mitochondrial;^Eukaryota; Viridiplantae; Streptophyta; Embryophyta; Tracheophyta; Spermatophyta; Magnoliophyta; eudicotyledons; Gunneridae; Pentapetalae; rosids; malvids; Brassicales; Brassicaceae; Camelineae; Arabidopsis	XP_016201889.1^XP_016201889.1^Q:1-264,H:1-261^90.53%ID^E:4.03e-179^.^.	gamma carbonic anhydrase 1%2C mitochondrial	AT1G19580.1^AT1G19580.1^Q:1-262,H:1-269^78.439%ID^E:6.27e-157^.^.	PF00132.24^Hexapep^Bacterial transferase hexapeptide (six repeats)^55-87^E:0.00072`PF14602.6^Hexapep_2^Hexapeptide repeat of succinyl-transferase^119-151^E:8.8e-05`PF00132.24^Hexapep^Bacterial transferase hexapeptide (six repeats)^136-170^E:0.00039	.	.	COG0663^Transferase	KEGG:ath:AT1G19580`KO:K01726	GO:0031966^cellular_component^mitochondrial membrane`GO:0005747^cellular_component^mitochondrial respiratory chain complex I`GO:0005739^cellular_component^mitochondrion`GO:0045271^cellular_component^respiratory chain complex I`GO:0004089^molecular_function^carbonate dehydratase activity`GO:0046872^molecular_function^metal ion binding`GO:0009853^biological_process^photorespiration`GO:0070207^biolo…	.
DBCO_DN5602_c0_g1_i6.p1	CHUP1_ARATH^CHUP1_ARATH^Q:11-467,H:1-427^37.259%ID^E:3.4e-69^RecName: Full=Protein CHUP1, chloroplastic;^Eukaryota; Viridiplantae; Streptophyta; Embryophyta; Tracheophyta; Spermatophyta; Magnoliophyta; eudicotyledons; Gunneridae; Pentapetalae; rosids; malvids; Brassicales; Brassicaceae; Camelineae; Arabidopsis	XP_016170560.1^XP_016170560.1^Q:2-615,H:1-574^69.984%ID^E:0^.^.	protein CHUP1%2C chloroplastic isoform X2	AT1G52080.2^AT1G52080.2^Q:6-609,H:8-567^42.488%ID^E:6.2e-130^.^.	.	.	ExpAA=20.37^PredHel=1^Topology=i7-29o	ENOG4111F63^Chloroplast unusual positioning	KEGG:ath:AT3G25690	GO:0009507^cellular_component^chloroplast`GO:0009707^cellular_component^chloroplast outer membrane`GO:0009902^biological_process^chloroplast relocation	.
DBCO_DN5615_c0_g1_i1.p1	.	XP_016174799.1^XP_016174799.1^Q:362-434,H:1303-1353^52.055%ID^E:7.79e-08^.^.`XP_016174799.1^XP_016174799.1^Q:249-353,H:1078-1182^70.476%ID^E:1.54e-06^.^.	nuclear pore complex protein NUP1	.	.	.	.	.	.	.	.
DBCO_DN5615_c0_g2_i3.p1	.	XP_016174799.1^XP_016174799.1^Q:25-159,H:874-1019^53.02%ID^E:4.43e-13^.^.	nuclear pore complex protein NUP1	.	.	.	.	.	.	.	.
DBCO_DN5615_c0_g3_i2.p1	.	XP_016174799.1^XP_016174799.1^Q:2-107,H:905-1019^55.085%ID^E:1.35e-10^.^.	nuclear pore complex protein NUP1	.	.	.	.	.	.	.	.
DBCO_DN5609_c0_g1_i4.p1	NP93A_ARATH^NP93A_ARATH^Q:1-859,H:1-859^75.61%ID^E:0^RecName: Full=Nuclear pore complex protein NUP93A {ECO:0000303|PubMed:21189294};^Eukaryota; Viridiplantae; Streptophyta; Embryophyta; Tracheophyta; Spermatophyta; Magnoliophyta; eudicotyledons; Gunneridae; Pentapetalae; rosids; malvids; Brassicales; Brassicaceae; Camelineae; Arabidopsis	XP_016170349.1^XP_016170349.1^Q:1-861,H:1-858^91.405%ID^E:0^.^.	nuclear pore complex protein NUP93A	AT2G41620.1^AT2G41620.1^Q:1-859,H:1-859^75.61%ID^E:0^.^.	PF04097.14^Nic96^Nup93/Nic96^246-823^E:4.5e-105	.	.	ENOG410XPN3^nuclear pore complex protein	KEGG:ath:AT2G41620`KO:K14309	GO:0005635^cellular_component^nuclear envelope`GO:0005643^cellular_component^nuclear pore`GO:0005730^cellular_component^nucleolus`GO:0009506^cellular_component^plasmodesma`GO:0017056^molecular_function^structural constituent of nuclear pore`GO:0016973^biological_process^poly(A)+ mRNA export from nucleus`GO:0006606^biological_process^protein import into nucleus	GO:0017056^molecular_function^structural constituent of nuclear pore`GO:0005643^cellular_component^nuclear pore
DBCO_DN37844_c0_g1_i1.p2	.	.	.	.	.	.	.	.	.	.	.
DBCO_DN37881_c0_g1_i2.p1	CRK42_ARATH^CRK42_ARATH^Q:2-167,H:354-489^50%ID^E:2.02e-44^RecName: Full=Cysteine-rich receptor-like protein kinase 42;^Eukaryota; Viridiplantae; Streptophyta; Embryophyta; Tracheophyta; Spermatophyta; Magnoliophyta; eudicotyledons; Gunneridae; Pentapetalae; rosids; malvids; Brassicales; Brassicaceae; Camelineae; Arabidopsis	XP_020970954.1^XP_020970954.1^Q:1-168,H:232-368^72.024%ID^E:1.65e-81^.^.	cysteine-rich receptor-like protein kinase 42 isoform X2	AT1G56145.2^AT1G56145.2^Q:4-167,H:728-887^48.171%ID^E:2.79e-46^.^.	PF07714.17^Pkinase_Tyr^Protein tyrosine kinase^2-165^E:6.6e-28`PF00069.25^Pkinase^Protein kinase domain^3-164^E:8.5e-27	.	.	COG0515^Serine Threonine protein kinase	KEGG:ath:AT5G40380	GO:0016021^cellular_component^integral component of membrane`GO:0005886^cellular_component^plasma membrane`GO:0005524^molecular_function^ATP binding`GO:0004674^molecular_function^protein serine/threonine kinase activity`GO:0006468^biological_process^protein phosphorylation	GO:0004672^molecular_function^protein kinase activity`GO:0006468^biological_process^protein phosphorylation`GO:0005524^molecular_function^ATP binding
DBCO_DN37854_c3_g2_i4.p1	.	XP_016170133.1^XP_016170133.1^Q:1-358,H:1-332^69.89%ID^E:2.44e-158^.^.	uncharacterized protein LOC107612880	AT1G17665.1^AT1G17665.1^Q:98-358,H:72-336^54.412%ID^E:1.64e-83^.^.	.	.	ExpAA=21.04^PredHel=1^Topology=o41-60i	.	.	.	.
DBCO_DN37811_c0_g1_i2.p1	TMVRN_NICGU^TMVRN_NICGU^Q:1-176,H:91-268^36.813%ID^E:5.53e-32^RecName: Full=TMV resistance protein N;^Eukaryota; Viridiplantae; Streptophyta; Embryophyta; Tracheophyta; Spermatophyta; Magnoliophyta; eudicotyledons; Gunneridae; Pentapetalae; asterids; lamiids; Solanales; Solanaceae; Nicotianoideae; Nicotianeae; Nicotiana	XP_020979698.1^XP_020979698.1^Q:1-175,H:97-281^68.108%ID^E:1.71e-82^.^.	TMV resistance protein N-like	AT1G27170.2^AT1G27170.2^Q:8-175,H:101-266^42.012%ID^E:9e-36^.^.	PF01582.20^TIR^TIR domain^1-87^E:2.8e-13`PF00931.22^NB-ARC^NB-ARC domain^105-155^E:1.7e-07	.	.	.	.	GO:0005737^cellular_component^cytoplasm`GO:0043531^molecular_function^ADP binding`GO:0005524^molecular_function^ATP binding`GO:0009626^biological_process^plant-type hypersensitive response`GO:0007165^biological_process^signal transduction	GO:0005515^molecular_function^protein binding`GO:0007165^biological_process^signal transduction`GO:0043531^molecular_function^ADP binding
DBCO_DN37813_c0_g1_i1.p1	PP249_ARATH^PP249_ARATH^Q:12-848,H:10-842^59.691%ID^E:0^RecName: Full=Pentatricopeptide repeat-containing protein At3g22690;^Eukaryota; Viridiplantae; Streptophyta; Embryophyta; Tracheophyta; Spermatophyta; Magnoliophyta; eudicotyledons; Gunneridae; Pentapetalae; rosids; malvids; Brassicales; Brassicaceae; Camelineae; Arabidopsis	XP_016198781.1^XP_016198781.1^Q:1-848,H:1-841^81.037%ID^E:0^.^.	pentatricopeptide repeat-containing protein At3g22690	AT3G22690.2^AT3G22690.2^Q:12-848,H:10-842^59.691%ID^E:0^.^.	PF01535.20^PPR^PPR repeat^109-138^E:0.00014`PF01535.20^PPR^PPR repeat^181-208^E:0.072`PF13041.6^PPR_2^PPR repeat family^206-255^E:1.7e-11`PF01535.20^PPR^PPR repeat^209-239^E:8.9e-07`PF13812.6^PPR_3^Pentatricopeptide repeat domain^230-288^E:0.0033`PF01535.20^PPR^PPR repeat^282-305^E:1.6`PF01535.20^PPR^PPR repeat^310-339^E:0.022`PF01535.20^PPR^PPR repeat^383-407^E:0.022`PF13041.6^PPR_2^PPR repeat f…	.	.	ENOG410Z7Z7^Pentatricopeptide repeat-containing protein	KEGG:ath:AT3G22690	GO:0008270^molecular_function^zinc ion binding`GO:0009451^biological_process^RNA modification	GO:0008270^molecular_function^zinc ion binding
DBCO_DN37866_c0_g1_i1.p1	.	XP_016200663.1^XP_016200663.1^Q:1-148,H:1-150^49.669%ID^E:4.86e-49^.^.	uncharacterized protein LOC107641709	AT1G62790.2^AT1G62790.2^Q:11-148,H:14-149^30.282%ID^E:1.4e-16^.^.	PF14368.6^LTP_2^Probable lipid transfer^12-102^E:2e-13	sigP:1^25^0.907^YES	ExpAA=53.63^PredHel=2^Topology=i7-29o126-148i	.	.	.	.
DBCO_DN37821_c1_g1_i1.p1	.	.	.	.	.	.	.	.	.	.	.
DBCO_DN37806_c0_g1_i1.p1	.	.	.	.	.	.	.	.	.	.	.
DBCO_DN37814_c0_g1_i1.p1	.	XP_016208130.1^XP_016208130.1^Q:1-555,H:1-474^56.942%ID^E:2.87e-153^.^.	uncharacterized protein LOC107648829	AT5G03670.1^AT5G03670.1^Q:2-553,H:3-512^38.624%ID^E:3.61e-84^.^.	.	.	.	.	.	.	.
DBCO_DN37841_c0_g1_i1.p1	LOX31_SOLTU^LOX31_SOLTU^Q:7-131,H:663-787^78.4%ID^E:1.92e-63^RecName: Full=Linoleate 13S-lipoxygenase 3-1, chloroplastic;^Eukaryota; Viridiplantae; Streptophyta; Embryophyta; Tracheophyta; Spermatophyta; Magnoliophyta; eudicotyledons; Gunneridae; Pentapetalae; asterids; lamiids; Solanales; Solanaceae; Solanoideae; Solaneae; Solanum	XP_016205830.1^XP_016205830.1^Q:7-131,H:672-798^87.402%ID^E:2.9e-71^.^.	linoleate 13S-lipoxygenase 3-1%2C chloroplastic-like	AT1G17420.1^AT1G17420.1^Q:7-131,H:668-792^76%ID^E:3.12e-63^.^.	PF00305.19^Lipoxygenase^Lipoxygenase^7-131^E:9.4e-63	.	.	ENOG410YN4N^Plant lipoxygenase may be involved in a number of diverse aspects of plant physiology including growth and development, pest resistance, and senescence or responses to wounding (By similarity)	KEGG:sot:102597498`KO:K00454	GO:0009570^cellular_component^chloroplast stroma`GO:0009534^cellular_component^chloroplast thylakoid`GO:0016165^molecular_function^linoleate 13S-lipoxygenase activity`GO:0046872^molecular_function^metal ion binding`GO:0031408^biological_process^oxylipin biosynthetic process	GO:0016702^molecular_function^oxidoreductase activity, acting on single donors with incorporation of molecular oxygen, incorporation of two atoms of oxygen`GO:0046872^molecular_function^metal ion binding`GO:0055114^biological_process^oxidation-reduction process
DBCO_DN37871_c0_g1_i1.p1	ASD_ARATH^ASD_ARATH^Q:2-446,H:12-460^59.292%ID^E:0^RecName: Full=AAA-ATPase ASD, mitochondrial;^Eukaryota; Viridiplantae; Streptophyta; Embryophyta; Tracheophyta; Spermatophyta; Magnoliophyta; eudicotyledons; Gunneridae; Pentapetalae; rosids; malvids; Brassicales; Brassicaceae; Camelineae; Arabidopsis	XP_016192857.1^XP_016192857.1^Q:1-498,H:15-526^88.304%ID^E:0^.^.	AAA-ATPase ASD%2C mitochondrial	AT5G40010.1^AT5G40010.1^Q:2-446,H:12-460^59.292%ID^E:0^.^.	PF14363.6^AAA_assoc^Domain associated at C-terminal with AAA^20-112^E:3.2e-22`PF00004.29^AAA^ATPase family associated with various cellular activities (AAA)^236-385^E:9.4e-14	.	.	COG0465^Acts as a processive, ATP-dependent zinc metallopeptidase for both cytoplasmic and membrane proteins. Plays a role in the quality control of integral membrane proteins (By similarity)	KEGG:ath:AT5G40010	GO:0005783^cellular_component^endoplasmic reticulum`GO:0016021^cellular_component^integral component of membrane`GO:0031966^cellular_component^mitochondrial membrane`GO:0005739^cellular_component^mitochondrion`GO:0005524^molecular_function^ATP binding`GO:0016887^molecular_function^ATPase activity`GO:0010154^biological_process^fruit development`GO:0009737^biological_process^response to abscisic ac…	GO:0005524^molecular_function^ATP binding
DBCO_DN37860_c0_g1_i1.p1	C75A1_PINTA^C75A1_PINTA^Q:1-111,H:125-238^41.228%ID^E:2.72e-21^RecName: Full=Cytochrome P450 750A1;^Eukaryota; Viridiplantae; Streptophyta; Embryophyta; Tracheophyta; Spermatophyta; Pinidae; Pinales; Pinaceae; Pinus; Pinus	XP_020975027.1^XP_020975027.1^Q:1-113,H:109-221^75.221%ID^E:2.08e-58^.^.	cytochrome P450 CYP736A12 isoform X3	AT3G48320.1^AT3G48320.1^Q:1-111,H:115-219^37.838%ID^E:4.51e-20^.^.	PF00067.22^p450^Cytochrome P450^5-111^E:1.6e-10	.	.	.	.	GO:0016021^cellular_component^integral component of membrane`GO:0020037^molecular_function^heme binding`GO:0005506^molecular_function^iron ion binding`GO:0004497^molecular_function^monooxygenase activity`GO:0016705^molecular_function^oxidoreductase activity, acting on paired donors, with incorporation or reduction of molecular oxygen	GO:0005506^molecular_function^iron ion binding`GO:0016705^molecular_function^oxidoreductase activity, acting on paired donors, with incorporation or reduction of molecular oxygen`GO:0020037^molecular_function^heme binding`GO:0055114^biological_process^oxidation-reduction process
DBCO_DN37860_c1_g1_i1.p1	C7A12_PANGI^C7A12_PANGI^Q:2-98,H:49-145^61.856%ID^E:5.15e-35^RecName: Full=Cytochrome P450 CYP736A12;^Eukaryota; Viridiplantae; Streptophyta; Embryophyta; Tracheophyta; Spermatophyta; Magnoliophyta; eudicotyledons; Gunneridae; Pentapetalae; asterids; campanulids; Apiales; Araliaceae; Panax	XP_016189952.1^XP_016189952.1^Q:2-98,H:42-138^86.598%ID^E:2.38e-58^.^.	cytochrome P450 CYP736A12 isoform X1	AT3G26210.1^AT3G26210.1^Q:6-98,H:51-143^54.839%ID^E:1.15e-26^.^.	PF00067.22^p450^Cytochrome P450^4-94^E:1.2e-13	.	.	.	.	GO:0016021^cellular_component^integral component of membrane`GO:0020037^molecular_function^heme binding`GO:0005506^molecular_function^iron ion binding`GO:0004497^molecular_function^monooxygenase activity`GO:0016705^molecular_function^oxidoreductase activity, acting on paired donors, with incorporation or reduction of molecular oxygen	GO:0005506^molecular_function^iron ion binding`GO:0016705^molecular_function^oxidoreductase activity, acting on paired donors, with incorporation or reduction of molecular oxygen`GO:0020037^molecular_function^heme binding`GO:0055114^biological_process^oxidation-reduction process
DBCO_DN37878_c0_g1_i1.p1	RLP53_ARATH^RLP53_ARATH^Q:1-76,H:179-254^44.156%ID^E:4.93e-10^RecName: Full=Receptor-like protein 53 {ECO:0000303|PubMed:18434605};^Eukaryota; Viridiplantae; Streptophyta; Embryophyta; Tracheophyta; Spermatophyta; Magnoliophyta; eudicotyledons; Gunneridae; Pentapetalae; rosids; malvids; Brassicales; Brassicaceae; Camelineae; Arabidopsis`RLP53_ARATH^RLP53_ARATH^Q:1-68,H:227-294^47.143%ID^E:4.93e-0…	XP_020960956.1^XP_020960956.1^Q:1-102,H:137-225^57.843%ID^E:5.24e-29^.^.`XP_020960956.1^XP_020960956.1^Q:7-94,H:337-436^32%ID^E:7.81e-06^.^.	leucine-rich repeat receptor protein kinase MSP1-like	AT5G27060.2^AT5G27060.2^Q:1-76,H:180-255^44.156%ID^E:4.92e-11^.^.`AT5G27060.2^AT5G27060.2^Q:1-68,H:228-295^47.143%ID^E:4.97e-09^.^.`AT5G27060.2^AT5G27060.2^Q:1-75,H:132-206^46.053%ID^E:1.09e-07^.^.`AT5G27060.2^AT5G27060.2^Q:1-77,H:568-638^38.75%ID^E:5.95e-06^.^.	PF13516.6^LRR_6^Leucine Rich repeat^16-25^E:2.2`PF13516.6^LRR_6^Leucine Rich repeat^39-48^E:250`PF13516.6^LRR_6^Leucine Rich repeat^62-71^E:210	.	ExpAA=22.07^PredHel=1^Topology=i79-101o	COG4886^leucine Rich Repeat	KEGG:ath:AT5G27060	GO:0016021^cellular_component^integral component of membrane`GO:0005886^cellular_component^plasma membrane	GO:0005515^molecular_function^protein binding
DBCO_DN37872_c0_g1_i1.p1	FRO7_ARATH^FRO7_ARATH^Q:21-318,H:32-330^55.518%ID^E:5.62e-111^RecName: Full=Ferric reduction oxidase 7, chloroplastic;^Eukaryota; Viridiplantae; Streptophyta; Embryophyta; Tracheophyta; Spermatophyta; Magnoliophyta; eudicotyledons; Gunneridae; Pentapetalae; rosids; malvids; Brassicales; Brassicaceae; Camelineae; Arabidopsis	XP_016197651.1^XP_016197651.1^Q:16-318,H:33-332^68.317%ID^E:5.75e-144^.^.	ferric reduction oxidase 7%2C chloroplastic	AT5G49740.2^AT5G49740.2^Q:21-318,H:32-330^55.518%ID^E:6.02e-115^.^.	PF01794.19^Ferric_reduct^Ferric reductase like transmembrane component^176-296^E:1.2e-17	.	ExpAA=161.75^PredHel=7^Topology=i26-48o63-85i120-142o177-199i212-234o249-271i292-314o	ENOG410XNZY^NADPH Oxidase	KEGG:ath:AT5G49740`KO:K00521	GO:0009507^cellular_component^chloroplast`GO:0031969^cellular_component^chloroplast membrane`GO:0016021^cellular_component^integral component of membrane`GO:0005886^cellular_component^plasma membrane`GO:0000293^molecular_function^ferric-chelate reductase activity`GO:0046872^molecular_function^metal ion binding`GO:0055114^biological_process^oxidation-reduction process`GO:0009767^biological_process…	.
DBCO_DN37895_c0_g1_i1.p1	.	.	.	.	PF12585.8^DUF3759^Protein of unknown function (DUF3759)^44-138^E:5.2e-36	.	.	.	.	.	.
DBCO_DN79356_c0_g1_i1.p1	.	.	.	.	.	.	.	.	.	.	.
DBCO_DN79356_c0_g2_i1.p1	.	.	.	.	.	.	.	.	.	.	.
DBCO_DN79389_c0_g1_i1.p1	EIX2_SOLLC^EIX2_SOLLC^Q:1-156,H:636-794^43.75%ID^E:2.49e-33^RecName: Full=Receptor-like protein EIX2 {ECO:0000305};^Eukaryota; Viridiplantae; Streptophyta; Embryophyta; Tracheophyta; Spermatophyta; Magnoliophyta; eudicotyledons; Gunneridae; Pentapetalae; asterids; lamiids; Solanales; Solanaceae; Solanoideae; Solaneae; Solanum; Lycopersicon`EIX2_SOLLC^EIX2_SOLLC^Q:43-130,H:821-909^40.449%ID^E:4.7e…	XP_016177550.1^XP_016177550.1^Q:1-170,H:492-664^51.724%ID^E:5.98e-50^.^.`XP_016177550.1^XP_016177550.1^Q:18-127,H:670-780^35.714%ID^E:1.58e-09^.^.`XP_016177550.1^XP_016177550.1^Q:13-128,H:215-332^30.508%ID^E:2.89e-09^.^.`XP_016177550.1^XP_016177550.1^Q:43-147,H:221-327^34.579%ID^E:1.16e-08^.^.`XP_016177550.1^XP_016177550.1^Q:45-129,H:673-758^38.372%ID^E:6.62e-08^.^.`XP_016177550.1^XP_016177550.1^…	LRR receptor-like serine/threonine-protein kinase GSO1	AT2G34930.1^AT2G34930.1^Q:3-138,H:625-761^44.526%ID^E:7.06e-32^.^.`AT2G34930.1^AT2G34930.1^Q:3-138,H:673-859^29.412%ID^E:1.62e-15^.^.`AT2G34930.1^AT2G34930.1^Q:1-161,H:303-471^31.953%ID^E:1.34e-11^.^.`AT2G34930.1^AT2G34930.1^Q:27-143,H:281-408^32.812%ID^E:7.26e-11^.^.`AT2G34930.1^AT2G34930.1^Q:3-132,H:697-877^28.729%ID^E:1.1e-10^.^.`AT2G34930.1^AT2G34930.1^Q:19-131,H:524-634^32.174%ID^E:2.86e-10^…	PF00560.33^LRR_1^Leucine Rich Repeat^1-12^E:4900`PF00560.33^LRR_1^Leucine Rich Repeat^18-36^E:0.067`PF13516.6^LRR_6^Leucine Rich repeat^20-27^E:12000`PF13516.6^LRR_6^Leucine Rich repeat^41-53^E:34`PF00560.33^LRR_1^Leucine Rich Repeat^42-64^E:0.077`PF13516.6^LRR_6^Leucine Rich repeat^63-76^E:190`PF00560.33^LRR_1^Leucine Rich Repeat^66-85^E:260`PF00560.33^LRR_1^Leucine Rich Repeat^90-109^E:41`PF135…	.	.	COG4886^leucine Rich Repeat	KEGG:sly:101263330`KO:K13466	GO:0016021^cellular_component^integral component of membrane`GO:0005886^cellular_component^plasma membrane`GO:0050832^biological_process^defense response to fungus	GO:0005515^molecular_function^protein binding
DBCO_DN79311_c0_g1_i1.p1	RS3A_BRUMA^RS3A_BRUMA^Q:1-144,H:112-254^77.083%ID^E:2.21e-77^RecName: Full=40S ribosomal protein S3a {ECO:0000255|HAMAP-Rule:MF_03122};^Eukaryota; Metazoa; Ecdysozoa; Nematoda; Chromadorea; Rhabditida; Spirurina; Spiruromorpha; Filarioidea; Onchocercidae; Brugia	XP_016174630.1^XP_016174630.1^Q:1-138,H:115-248^61.594%ID^E:1.39e-54^.^.	40S ribosomal protein S3a	AT4G34670.1^AT4G34670.1^Q:1-138,H:115-249^65.217%ID^E:1.57e-57^.^.	PF01015.18^Ribosomal_S3Ae^Ribosomal S3Ae family^1-107^E:2.3e-40	.	.	.	KEGG:bmy:Bm1_27225`KO:K02984	GO:0022627^cellular_component^cytosolic small ribosomal subunit`GO:0003735^molecular_function^structural constituent of ribosome`GO:0006412^biological_process^translation	GO:0003735^molecular_function^structural constituent of ribosome`GO:0006412^biological_process^translation`GO:0005840^cellular_component^ribosome
DBCO_DN79320_c0_g1_i1.p1	.	.	.	.	.	.	.	.	.	.	.
DBCO_DN63067_c0_g1_i1.p1	TBL16_ARATH^TBL16_ARATH^Q:1-110,H:392-501^70.909%ID^E:7.38e-52^RecName: Full=Protein trichome birefringence-like 16;^Eukaryota; Viridiplantae; Streptophyta; Embryophyta; Tracheophyta; Spermatophyta; Magnoliophyta; eudicotyledons; Gunneridae; Pentapetalae; rosids; malvids; Brassicales; Brassicaceae; Camelineae; Arabidopsis	XP_016193421.2^XP_016193421.2^Q:1-110,H:280-389^76.364%ID^E:1.22e-57^.^.	protein trichome birefringence-like 16 isoform X1	AT5G20680.6^AT5G20680.6^Q:1-110,H:298-407^70.909%ID^E:1.42e-53^.^.	PF13839.6^PC-Esterase^GDSL/SGNH-like Acyl-Esterase family found in Pmr5 and Cas1p^1-90^E:2.7e-16	.	.	ENOG4110MRA^expressed protein	KEGG:ath:AT5G20680	GO:0005768^cellular_component^endosome`GO:0005794^cellular_component^Golgi apparatus`GO:0016021^cellular_component^integral component of membrane`GO:0005802^cellular_component^trans-Golgi network`GO:0016413^molecular_function^O-acetyltransferase activity	.
DBCO_DN63032_c0_g1_i1.p1	.	XP_016192318.1^XP_016192318.1^Q:2-135,H:129-261^53.731%ID^E:1.34e-44^.^.	uncharacterized protein LOC107633193	.	.	.	.	.	.	.	.
DBCO_DN63073_c0_g1_i2.p1	EF1B_ARTSA^EF1B_ARTSA^Q:8-145,H:15-138^41.007%ID^E:8.83e-22^RecName: Full=Elongation factor 1-beta;^Eukaryota; Metazoa; Ecdysozoa; Arthropoda; Crustacea; Branchiopoda; Anostraca; Artemiidae; Artemia	.	.	.	.	.	.	.	.	GO:0005853^cellular_component^eukaryotic translation elongation factor 1 complex`GO:0003746^molecular_function^translation elongation factor activity	.
DBCO_DN63079_c0_g1_i1.p1	.	.	.	.	.	.	ExpAA=17.84^PredHel=1^Topology=i83-100o	.	.	.	.
DBCO_DN80228_c0_g1_i1.p1	.	.	.	.	.	.	.	.	.	.	.
DBCO_DN28793_c0_g2_i1.p1	Y1143_ARATH^Y1143_ARATH^Q:26-741,H:24-720^49.049%ID^E:0^RecName: Full=Probable LRR receptor-like serine/threonine-protein kinase At1g14390;^Eukaryota; Viridiplantae; Streptophyta; Embryophyta; Tracheophyta; Spermatophyta; Magnoliophyta; eudicotyledons; Gunneridae; Pentapetalae; rosids; malvids; Brassicales; Brassicaceae; Camelineae; Arabidopsis	XP_016202697.1^XP_016202697.1^Q:2-745,H:4-746^69.92%ID^E:0^.^.	probable LRR receptor-like serine/threonine-protein kinase At1g14390	AT1G14390.1^AT1G14390.1^Q:26-741,H:24-720^49.049%ID^E:0^.^.	PF00560.33^LRR_1^Leucine Rich Repeat^57-68^E:8300`PF00560.33^LRR_1^Leucine Rich Repeat^128-134^E:18000`PF13516.6^LRR_6^Leucine Rich repeat^152-161^E:610`PF00560.33^LRR_1^Leucine Rich Repeat^152-171^E:3.6`PF13516.6^LRR_6^Leucine Rich repeat^175-188^E:1400`PF00560.33^LRR_1^Leucine Rich Repeat^176-189^E:9600`PF13516.6^LRR_6^Leucine Rich repeat^199-212^E:3.7`PF00560.33^LRR_1^Leucine Rich Repeat^200-2…	.	ExpAA=53.43^PredHel=2^Topology=i5-27o367-389i	ENOG410YDYY^LRR receptor-like serine threonine-protein kinase	KEGG:ath:AT1G14390	GO:0016021^cellular_component^integral component of membrane`GO:0005524^molecular_function^ATP binding`GO:0004674^molecular_function^protein serine/threonine kinase activity	GO:0005515^molecular_function^protein binding`GO:0004672^molecular_function^protein kinase activity`GO:0005524^molecular_function^ATP binding`GO:0006468^biological_process^protein phosphorylation
DBCO_DN28793_c0_g3_i3.p1	Y1143_ARATH^Y1143_ARATH^Q:97-802,H:27-721^52.078%ID^E:0^RecName: Full=Probable LRR receptor-like serine/threonine-protein kinase At1g14390;^Eukaryota; Viridiplantae; Streptophyta; Embryophyta; Tracheophyta; Spermatophyta; Magnoliophyta; eudicotyledons; Gunneridae; Pentapetalae; rosids; malvids; Brassicales; Brassicaceae; Camelineae; Arabidopsis	XP_016190965.1^XP_016190965.1^Q:72-806,H:1-726^81.242%ID^E:0^.^.	probable LRR receptor-like serine/threonine-protein kinase At1g14390	AT1G14390.1^AT1G14390.1^Q:97-802,H:27-721^52.078%ID^E:0^.^.	PF00560.33^LRR_1^Leucine Rich Repeat^217-238^E:1`PF00560.33^LRR_1^Leucine Rich Repeat^241-253^E:6900`PF00560.33^LRR_1^Leucine Rich Repeat^264-276^E:470`PF00560.33^LRR_1^Leucine Rich Repeat^285-300^E:60`PF00560.33^LRR_1^Leucine Rich Repeat^309-329^E:4.3`PF00560.33^LRR_1^Leucine Rich Repeat^333-346^E:310`PF00560.33^LRR_1^Leucine Rich Repeat^357-379^E:9.2`PF07714.17^Pkinase_Tyr^Protein tyrosine kina…	.	ExpAA=82.52^PredHel=2^Topology=i75-97o433-455i	ENOG410YDYY^LRR receptor-like serine threonine-protein kinase	KEGG:ath:AT1G14390	GO:0016021^cellular_component^integral component of membrane`GO:0005524^molecular_function^ATP binding`GO:0004674^molecular_function^protein serine/threonine kinase activity	GO:0005515^molecular_function^protein binding`GO:0004672^molecular_function^protein kinase activity`GO:0006468^biological_process^protein phosphorylation`GO:0005524^molecular_function^ATP binding
DBCO_DN28755_c0_g1_i6.p1	SY121_ARATH^SY121_ARATH^Q:21-278,H:30-288^72.587%ID^E:4.09e-134^RecName: Full=Syntaxin-121;^Eukaryota; Viridiplantae; Streptophyta; Embryophyta; Tracheophyta; Spermatophyta; Magnoliophyta; eudicotyledons; Gunneridae; Pentapetalae; rosids; malvids; Brassicales; Brassicaceae; Camelineae; Arabidopsis	XP_016182168.1^XP_016182168.1^Q:1-299,H:1-294^84.281%ID^E:6.7e-176^.^.	syntaxin-121	AT3G11820.1^AT3G11820.1^Q:21-278,H:30-288^72.587%ID^E:4.25e-135^.^.	PF00804.25^Syntaxin^Syntaxin^34-239^E:5.9e-70`PF05739.19^SNARE^SNARE domain^240-292^E:2.6e-19	.	ExpAA=21.28^PredHel=1^Topology=i276-297o	COG5074^SYNtaxin	KEGG:ath:AT3G11820`KO:K08486	GO:0009504^cellular_component^cell plate`GO:0012505^cellular_component^endomembrane system`GO:0016021^cellular_component^integral component of membrane`GO:0005886^cellular_component^plasma membrane`GO:0009506^cellular_component^plasmodesma`GO:0031201^cellular_component^SNARE complex`GO:0005802^cellular_component^trans-Golgi network`GO:0043495^molecular_function^protein membrane anchor`GO:0005484^…	GO:0016020^cellular_component^membrane
DBCO_DN28778_c0_g2_i1.p1	PHYE_IPONI^PHYE_IPONI^Q:2-1120,H:6-1110^71.658%ID^E:0^RecName: Full=Phytochrome E;^Eukaryota; Viridiplantae; Streptophyta; Embryophyta; Tracheophyta; Spermatophyta; Magnoliophyta; eudicotyledons; Gunneridae; Pentapetalae; asterids; lamiids; Solanales; Convolvulaceae; Ipomoeeae; Ipomoea	XP_016189201.1^XP_016189201.1^Q:1-1122,H:1-1113^84.52%ID^E:0^.^.	phytochrome E isoform X2	AT4G18130.1^AT4G18130.1^Q:6-1106,H:3-1096^62.87%ID^E:0^.^.	PF08446.11^PAS_2^PAS fold^71-186^E:3.1e-38`PF01590.26^GAF^GAF domain^219-389^E:3.5e-35`PF00360.20^PHY^Phytochrome region^402-576^E:1.2e-54`PF00989.25^PAS^PAS fold^609-724^E:5.4e-25`PF08448.10^PAS_4^PAS fold^618-727^E:3.2e-07`PF13426.7^PAS_9^PAS domain^620-725^E:0.05`PF00989.25^PAS^PAS fold^740-859^E:3.8e-22`PF13426.7^PAS_9^PAS domain^760-858^E:0.074`PF00512.25^HisKA^His Kinase A (phospho-acceptor…	.	.	.	.	GO:0000155^molecular_function^phosphorelay sensor kinase activity`GO:0009881^molecular_function^photoreceptor activity`GO:0042803^molecular_function^protein homodimerization activity`GO:0009584^biological_process^detection of visible light`GO:0018298^biological_process^protein-chromophore linkage`GO:0017006^biological_process^protein-tetrapyrrole linkage`GO:0009585^biological_process^red, far-red…	GO:0006355^biological_process^regulation of transcription, DNA-templated`GO:0005515^molecular_function^protein binding`GO:0009584^biological_process^detection of visible light`GO:0018298^biological_process^protein-chromophore linkage`GO:0000155^molecular_function^phosphorelay sensor kinase activity`GO:0007165^biological_process^signal transduction
DBCO_DN28795_c0_g1_i1.p1	.	XP_020965073.1^XP_020965073.1^Q:3-123,H:1-106^56.198%ID^E:5.06e-42^.^.	mitochondrial inner membrane protease subunit 1	AT1G53530.1^AT1G53530.1^Q:1-121,H:1-106^43.802%ID^E:9.61e-29^.^.	.	.	.	.	.	.	.
DBCO_DN28732_c0_g1_i1.p1	CDPKH_ARATH^CDPKH_ARATH^Q:1-327,H:201-527^84.404%ID^E:0^RecName: Full=Calcium-dependent protein kinase 17;^Eukaryota; Viridiplantae; Streptophyta; Embryophyta; Tracheophyta; Spermatophyta; Magnoliophyta; eudicotyledons; Gunneridae; Pentapetalae; rosids; malvids; Brassicales; Brassicaceae; Camelineae; Arabidopsis	XP_016191507.1^XP_016191507.1^Q:1-323,H:205-527^90.402%ID^E:0^.^.	calcium-dependent protein kinase 17	AT5G12180.1^AT5G12180.1^Q:1-327,H:201-527^84.404%ID^E:0^.^.	PF00069.25^Pkinase^Protein kinase domain^1-131^E:1.7e-33`PF07714.17^Pkinase_Tyr^Protein tyrosine kinase^10-126^E:4.5e-07`PF00036.32^EF-hand_1^EF hand^179-205^E:3.7e-07`PF13499.6^EF-hand_7^EF-hand domain pair^179-239^E:2.1e-13`PF13405.6^EF-hand_6^EF-hand domain^179-205^E:1.4e-05`PF13202.6^EF-hand_5^EF hand^179-201^E:7.7e-05`PF13833.6^EF-hand_8^EF-hand domain pair^182-205^E:0.0033`PF13833.6^EF-hand…	.	.	ENOG410XRMJ^calcium-dependent protein kinase	KEGG:ath:AT5G12180`KO:K13412	GO:0005737^cellular_component^cytoplasm`GO:0005634^cellular_component^nucleus`GO:0005886^cellular_component^plasma membrane`GO:0005524^molecular_function^ATP binding`GO:0005509^molecular_function^calcium ion binding`GO:0009931^molecular_function^calcium-dependent protein serine/threonine kinase activity`GO:0005516^molecular_function^calmodulin binding`GO:0004683^molecular_function^calmodulin-depe…	GO:0004672^molecular_function^protein kinase activity`GO:0005524^molecular_function^ATP binding`GO:0006468^biological_process^protein phosphorylation`GO:0005509^molecular_function^calcium ion binding
DBCO_DN28744_c0_g1_i3.p1	.	.	.	.	.	.	.	.	.	.	.
DBCO_DN28780_c0_g1_i5.p1	YG31B_YEAST^YG31B_YEAST^Q:1-152,H:619-768^55.921%ID^E:8.5e-47^RecName: Full=Transposon Ty3-G Gag-Pol polyprotein;^Eukaryota; Fungi; Dikarya; Ascomycota; Saccharomycotina; Saccharomycetes; Saccharomycetales; Saccharomycetaceae; Saccharomyces	XP_020978583.1^XP_020978583.1^Q:1-154,H:261-414^68.182%ID^E:2.2e-75^.^.	uncharacterized protein LOC107642692 isoform X1	ATMG00850.1^ATMG00850.1^Q:1-28,H:52-79^71.429%ID^E:3.9e-07^.^.	PF00078.27^RVT_1^Reverse transcriptase (RNA-dependent DNA polymerase)^21-150^E:4.6e-22	.	.	.	KEGG:sce:YGR109W-B`KO:K07497	GO:0005737^cellular_component^cytoplasm`GO:0005634^cellular_component^nucleus`GO:0000943^cellular_component^retrotransposon nucleocapsid`GO:0004190^molecular_function^aspartic-type endopeptidase activity`GO:0005524^molecular_function^ATP binding`GO:0003677^molecular_function^DNA binding`GO:0003887^molecular_function^DNA-directed DNA polymerase activity`GO:0008233^molecular_function^peptidase acti…	.
DBCO_DN28780_c0_g2_i1.p1	YG31B_YEAST^YG31B_YEAST^Q:29-122,H:586-679^48.936%ID^E:5.62e-22^RecName: Full=Transposon Ty3-G Gag-Pol polyprotein;^Eukaryota; Fungi; Dikarya; Ascomycota; Saccharomycotina; Saccharomycetes; Saccharomycetales; Saccharomycetaceae; Saccharomyces	XP_016191925.1^XP_016191925.1^Q:4-122,H:515-633^64.706%ID^E:9.16e-51^.^.	uncharacterized protein K02A2.6-like	ATMG00850.1^ATMG00850.1^Q:50-89,H:40-79^55%ID^E:1.1e-09^.^.	.	.	.	.	KEGG:sce:YGR109W-B`KO:K07497	GO:0005737^cellular_component^cytoplasm`GO:0005634^cellular_component^nucleus`GO:0000943^cellular_component^retrotransposon nucleocapsid`GO:0004190^molecular_function^aspartic-type endopeptidase activity`GO:0005524^molecular_function^ATP binding`GO:0003677^molecular_function^DNA binding`GO:0003887^molecular_function^DNA-directed DNA polymerase activity`GO:0008233^molecular_function^peptidase acti…	.
DBCO_DN28730_c0_g1_i1.p1	PP285_ARATH^PP285_ARATH^Q:1-887,H:5-890^59.267%ID^E:0^RecName: Full=Pentatricopeptide repeat-containing protein At3g57430, chloroplastic;^Eukaryota; Viridiplantae; Streptophyta; Embryophyta; Tracheophyta; Spermatophyta; Magnoliophyta; eudicotyledons; Gunneridae; Pentapetalae; rosids; malvids; Brassicales; Brassicaceae; Camelineae; Arabidopsis	XP_016172084.1^XP_016172084.1^Q:1-887,H:1-863^78.241%ID^E:0^.^.	pentatricopeptide repeat-containing protein At3g57430%2C chloroplastic	AT3G57430.1^AT3G57430.1^Q:1-887,H:5-890^59.267%ID^E:0^.^.	PF01535.20^PPR^PPR repeat^121-146^E:0.0038`PF01535.20^PPR^PPR repeat^149-177^E:0.00085`PF01535.20^PPR^PPR repeat^252-278^E:0.0018`PF01535.20^PPR^PPR repeat^356-381^E:2e-05`PF01535.20^PPR^PPR repeat^429-455^E:0.22`PF01535.20^PPR^PPR repeat^457-484^E:5.2e-06`PF01535.20^PPR^PPR repeat^548-574^E:0.97`PF12854.7^PPR_1^PPR repeat^573-602^E:5.3e-06`PF01535.20^PPR^PPR repeat^576-605^E:1.5e-08`PF13812.6^PP…	sigP:1^19^0.507^YES	.	ENOG410Z7Z7^Pentatricopeptide repeat-containing protein	KEGG:ath:AT3G57430	GO:0009507^cellular_component^chloroplast`GO:0008270^molecular_function^zinc ion binding`GO:0031425^biological_process^chloroplast RNA processing`GO:0006397^biological_process^mRNA processing`GO:0009451^biological_process^RNA modification	GO:0008270^molecular_function^zinc ion binding
DBCO_DN28701_c0_g1_i1.p1	.	XP_016162357.1^XP_016162357.1^Q:2-202,H:1-204^57.416%ID^E:1.36e-69^.^.	uncharacterized protein LOC107605120	AT5G55610.1^AT5G55610.1^Q:2-201,H:1-198^51.485%ID^E:7.24e-43^.^.	.	.	.	.	.	.	.
DBCO_DN28779_c1_g1_i1.p1	RPS6R_ARATH^RPS6R_ARATH^Q:2-110,H:100-208^35.714%ID^E:1.03e-15^RecName: Full=Disease resistance protein RPS6 {ECO:0000303|PubMed:19525323};^Eukaryota; Viridiplantae; Streptophyta; Embryophyta; Tracheophyta; Spermatophyta; Magnoliophyta; eudicotyledons; Gunneridae; Pentapetalae; rosids; malvids; Brassicales; Brassicaceae; Camelineae; Arabidopsis	XP_016205523.1^XP_016205523.1^Q:2-104,H:108-213^47.17%ID^E:4.7e-24^.^.	TMV resistance protein N-like isoform X4	AT5G46470.1^AT5G46470.1^Q:2-110,H:100-208^35.714%ID^E:1.06e-16^.^.	PF01582.20^TIR^TIR domain^2-81^E:1.9e-11	.	.	COG4886^leucine Rich Repeat	.	GO:0043531^molecular_function^ADP binding`GO:0006952^biological_process^defense response`GO:0007165^biological_process^signal transduction	GO:0005515^molecular_function^protein binding`GO:0007165^biological_process^signal transduction
DBCO_DN28794_c0_g1_i1.p1	TBA_TRYBR^TBA_TRYBR^Q:6-235,H:1-230^97.391%ID^E:3.42e-166^RecName: Full=Tubulin alpha chain;^Eukaryota; Euglenozoa; Kinetoplastida; Trypanosomatidae; Trypanosoma	XP_016201574.1^XP_016201574.1^Q:6-235,H:1-230^90.435%ID^E:1.41e-145^.^.	tubulin alpha-2 chain	AT5G19780.1^AT5G19780.1^Q:6-235,H:1-230^89.565%ID^E:4.73e-146^.^.	PF00091.25^Tubulin^Tubulin/FtsZ family, GTPase domain^8-218^E:1.2e-66	.	.	.	.	GO:0005737^cellular_component^cytoplasm`GO:0005874^cellular_component^microtubule`GO:0005525^molecular_function^GTP binding`GO:0003924^molecular_function^GTPase activity`GO:0005200^molecular_function^structural constituent of cytoskeleton`GO:0007017^biological_process^microtubule-based process	GO:0003924^molecular_function^GTPase activity
DBCO_DN28794_c1_g1_i2.p1	.	.	.	.	.	.	.	.	.	.	.
DBCO_DN28733_c0_g1_i1.p1	.	XP_016205276.1^XP_016205276.1^Q:2-115,H:840-946^25.439%ID^E:9.32e-07^.^.	endoribonuclease Dicer homolog 2	.	.	.	.	.	.	.	.
DBCO_DN28745_c0_g1_i3.p1	DRE2A_ORYSI^DRE2A_ORYSI^Q:21-160,H:17-147^54.61%ID^E:1.5e-38^RecName: Full=Dehydration-responsive element-binding protein 2A;^Eukaryota; Viridiplantae; Streptophyta; Embryophyta; Tracheophyta; Spermatophyta; Magnoliophyta; Liliopsida; Poales; Poaceae; BOP clade; Oryzoideae; Oryzeae; Oryzinae; Oryza; Oryza sativa	XP_016184013.1^XP_016184013.1^Q:18-567,H:7-490^51.515%ID^E:2.74e-147^.^.	uncharacterized protein LOC107625804	AT2G40340.3^AT2G40340.3^Q:25-147,H:9-129^55.906%ID^E:1.98e-38^.^.	PF00847.20^AP2^AP2 domain^82-138^E:6e-14	.	.	ENOG410YKCQ^dehydration-responsive element-binding protein	.	GO:0005634^cellular_component^nucleus`GO:0003677^molecular_function^DNA binding`GO:0003700^molecular_function^DNA-binding transcription factor activity	GO:0003700^molecular_function^DNA-binding transcription factor activity`GO:0006355^biological_process^regulation of transcription, DNA-templated
DBCO_DN28721_c0_g1_i11.p1	.	.	.	.	.	.	.	.	.	.	.
DBCO_DN28760_c0_g1_i1.p1	.	XP_016164108.1^XP_016164108.1^Q:14-82,H:6-74^46.377%ID^E:1.15e-13^.^.	uncharacterized protein LOC107606575	.	PF14244.6^Retrotran_gag_3^gag-polypeptide of LTR copia-type^30-76^E:4.3e-06	.	.	.	.	.	.
DBCO_DN28787_c0_g2_i2.p3	.	.	.	.	.	.	.	.	.	.	.
DBCO_DN28774_c0_g1_i1.p1	EBS_ARATH^EBS_ARATH^Q:99-202,H:8-111^37.383%ID^E:1.71e-08^RecName: Full=Chromatin remodeling protein EBS {ECO:0000305};^Eukaryota; Viridiplantae; Streptophyta; Embryophyta; Tracheophyta; Spermatophyta; Magnoliophyta; eudicotyledons; Gunneridae; Pentapetalae; rosids; malvids; Brassicales; Brassicaceae; Camelineae; Arabidopsis	XP_020978802.1^XP_020978802.1^Q:1-247,H:1-258^66.92%ID^E:1.75e-109^.^.	uncharacterized protein LOC107640231	AT4G11560.2^AT4G11560.2^Q:1-247,H:2-259^52.727%ID^E:5.24e-88^.^.	PF01426.18^BAH^BAH domain^120-232^E:2.3e-14	.	.	ENOG410ZM6U^BAH domain and coiled-coil containing 1	KEGG:ath:AT4G22140	GO:0005634^cellular_component^nucleus`GO:0003682^molecular_function^chromatin binding`GO:0046872^molecular_function^metal ion binding`GO:0035064^molecular_function^methylated histone binding`GO:0000976^molecular_function^transcription regulatory region sequence-specific DNA binding`GO:0006325^biological_process^chromatin organization`GO:0009908^biological_process^flower development`GO:0035067^bio…	GO:0003682^molecular_function^chromatin binding
DBCO_DN28774_c1_g1_i1.p1	PYL2_ARATH^PYL2_ARATH^Q:3-188,H:2-190^66.667%ID^E:4.56e-90^RecName: Full=Abscisic acid receptor PYL2;^Eukaryota; Viridiplantae; Streptophyta; Embryophyta; Tracheophyta; Spermatophyta; Magnoliophyta; eudicotyledons; Gunneridae; Pentapetalae; rosids; malvids; Brassicales; Brassicaceae; Camelineae; Arabidopsis	XP_016162901.1^XP_016162901.1^Q:8-182,H:11-186^86.932%ID^E:8.2e-114^.^.	abscisic acid receptor PYL2	AT2G26040.1^AT2G26040.1^Q:3-188,H:2-190^66.667%ID^E:4.73e-91^.^.	PF10604.9^Polyketide_cyc2^Polyketide cyclase / dehydrase and lipid transport^43-156^E:1.1e-12	.	.	ENOG410YE0A^abscisic acid receptor	KEGG:ath:AT2G26040`KO:K14496	GO:0005737^cellular_component^cytoplasm`GO:0005634^cellular_component^nucleus`GO:0005886^cellular_component^plasma membrane`GO:0010427^molecular_function^abscisic acid binding`GO:0042802^molecular_function^identical protein binding`GO:0042803^molecular_function^protein homodimerization activity`GO:0004864^molecular_function^protein phosphatase inhibitor activity`GO:0038023^molecular_function^sign…	.
DBCO_DN28704_c0_g1_i1.p1	EFTM_ARATH^EFTM_ARATH^Q:1-383,H:70-453^91.146%ID^E:0^RecName: Full=Elongation factor Tu, mitochondrial;^Eukaryota; Viridiplantae; Streptophyta; Embryophyta; Tracheophyta; Spermatophyta; Magnoliophyta; eudicotyledons; Gunneridae; Pentapetalae; rosids; malvids; Brassicales; Brassicaceae; Camelineae; Arabidopsis	XP_016197388.1^XP_016197388.1^Q:1-384,H:63-446^96.354%ID^E:0^.^.	elongation factor Tu%2C mitochondrial-like	AT4G02930.1^AT4G02930.1^Q:1-383,H:70-453^91.146%ID^E:0^.^.	PF00009.27^GTP_EFTU^Elongation factor Tu GTP binding domain^1-189^E:3e-55`PF01926.23^MMR_HSR1^50S ribosome-binding GTPase^1-106^E:0.00014`PF03144.25^GTP_EFTU_D2^Elongation factor Tu domain 2^213-283^E:1.5e-17`PF03143.17^GTP_EFTU_D3^Elongation factor Tu C-terminal domain^289-382^E:1e-30	.	.	COG0050^This protein promotes the GTP-dependent binding of aminoacyl-tRNA to the A-site of ribosomes during protein biosynthesis (By similarity)	KEGG:ath:AT4G02930`KO:K02358	GO:0005618^cellular_component^cell wall`GO:0005739^cellular_component^mitochondrion`GO:0005524^molecular_function^ATP binding`GO:0050897^molecular_function^cobalt ion binding`GO:0005525^molecular_function^GTP binding`GO:0003924^molecular_function^GTPase activity`GO:0003746^molecular_function^translation elongation factor activity`GO:0008270^molecular_function^zinc ion binding`GO:0046686^biologica…	GO:0003924^molecular_function^GTPase activity`GO:0005525^molecular_function^GTP binding
DBCO_DN28777_c0_g1_i2.p1	CHX19_ARATH^CHX19_ARATH^Q:1-559,H:251-798^67.314%ID^E:0^RecName: Full=Cation/H(+) antiporter 19;^Eukaryota; Viridiplantae; Streptophyta; Embryophyta; Tracheophyta; Spermatophyta; Magnoliophyta; eudicotyledons; Gunneridae; Pentapetalae; rosids; malvids; Brassicales; Brassicaceae; Camelineae; Arabidopsis	XP_020958799.1^XP_020958799.1^Q:1-563,H:256-810^82.332%ID^E:0^.^.	cation/H(+) antiporter 19	AT3G17630.2^AT3G17630.2^Q:1-559,H:251-798^67.314%ID^E:0^.^.	PF00999.21^Na_H_Exchanger^Sodium/hydrogen exchanger family^12-174^E:3.1e-30	.	ExpAA=99.15^PredHel=3^Topology=i21-43o95-117i157-179o	COG0475^Sodium hydrogen exchanger	KEGG:ath:AT3G17630	GO:0012505^cellular_component^endomembrane system`GO:0016021^cellular_component^integral component of membrane`GO:0005770^cellular_component^late endosome`GO:0015299^molecular_function^solute:proton antiporter activity`GO:0006813^biological_process^potassium ion transport`GO:0006885^biological_process^regulation of pH	GO:0015299^molecular_function^solute:proton antiporter activity`GO:0006812^biological_process^cation transport`GO:0055085^biological_process^transmembrane transport`GO:0016021^cellular_component^integral component of membrane
DBCO_DN28710_c0_g1_i5.p1	LACB2_XENLA^LACB2_XENLA^Q:245-468,H:63-276^27.586%ID^E:1.77e-19^RecName: Full=Endoribonuclease LACTB2 {ECO:0000250|UniProtKB:Q53H82};^Eukaryota; Metazoa; Chordata; Craniata; Vertebrata; Euteleostomi; Amphibia; Batrachia; Anura; Pipoidea; Pipidae; Xenopodinae; Xenopus; Xenopus	XP_016175590.1^XP_016175590.1^Q:6-523,H:3-520^82.852%ID^E:0^.^.	uncharacterized protein LOC107618147 isoform X1	AT1G25375.1^AT1G25375.1^Q:8-520,H:5-519^56.178%ID^E:0^.^.	PF17778.1^BLACT_WH^Beta-lactamase associated winged helix domain^428-464^E:9e-06	.	.	.	KEGG:xla:495268`KO:K16639	GO:0005759^cellular_component^mitochondrial matrix`GO:0004521^molecular_function^endoribonuclease activity`GO:0003727^molecular_function^single-stranded RNA binding`GO:0008270^molecular_function^zinc ion binding`GO:0090502^biological_process^RNA phosphodiester bond hydrolysis, endonucleolytic	.
DBCO_DN28796_c0_g1_i1.p3	HSP83_LEIDO^HSP83_LEIDO^Q:1-179,H:228-406^81.006%ID^E:1.29e-95^RecName: Full=Heat shock protein 83;^Eukaryota; Euglenozoa; Kinetoplastida; Trypanosomatidae; Leishmaniinae; Leishmania	XP_016165901.1^XP_016165901.1^Q:1-179,H:475-653^64.804%ID^E:4.42e-72^.^.	heat shock cognate protein 80	AT5G56030.1^AT5G56030.1^Q:1-179,H:475-653^64.246%ID^E:4.49e-69^.^.	PF00183.18^HSP90^Hsp90 protein^1-179^E:1.1e-74	.	.	COG0326^Molecular chaperone. Has ATPase activity (By similarity)	.	GO:0005737^cellular_component^cytoplasm`GO:0005524^molecular_function^ATP binding`GO:0051082^molecular_function^unfolded protein binding`GO:0006457^biological_process^protein folding	GO:0005524^molecular_function^ATP binding`GO:0051082^molecular_function^unfolded protein binding`GO:0006457^biological_process^protein folding
DBCO_DN28714_c0_g1_i1.p1	SEOB_ARATH^SEOB_ARATH^Q:105-218,H:128-247^36.364%ID^E:6.96e-14^RecName: Full=Protein SIEVE ELEMENT OCCLUSION B {ECO:0000303|PubMed:20932300};^Eukaryota; Viridiplantae; Streptophyta; Embryophyta; Tracheophyta; Spermatophyta; Magnoliophyta; eudicotyledons; Gunneridae; Pentapetalae; rosids; malvids; Brassicales; Brassicaceae; Camelineae; Arabidopsis	XP_016175779.1^XP_016175779.1^Q:22-218,H:15-211^61.692%ID^E:6.4e-76^.^.	protein SIEVE ELEMENT OCCLUSION B	AT3G01680.1^AT3G01680.1^Q:105-218,H:128-247^36.364%ID^E:7.22e-15^.^.	PF14576.6^SEO_N^Sieve element occlusion N-terminus^33-218^E:1.9e-38	.	.	ENOG4111ADI^Mediator complex subunit 28	KEGG:ath:AT3G01680	GO:0042803^molecular_function^protein homodimerization activity`GO:0043621^molecular_function^protein self-association`GO:0010088^biological_process^phloem development	.
DBCO_DN28765_c0_g1_i8.p1	AB11G_ARATH^AB11G_ARATH^Q:14-617,H:50-658^48.136%ID^E:0^RecName: Full=ABC transporter G family member 11;^Eukaryota; Viridiplantae; Streptophyta; Embryophyta; Tracheophyta; Spermatophyta; Magnoliophyta; eudicotyledons; Gunneridae; Pentapetalae; rosids; malvids; Brassicales; Brassicaceae; Camelineae; Arabidopsis	XP_016190651.1^XP_016190651.1^Q:5-648,H:3-644^80.124%ID^E:0^.^.	ABC transporter G family member 11 isoform X2	AT1G17840.1^AT1G17840.1^Q:14-617,H:50-658^48.136%ID^E:0^.^.	PF00005.27^ABC_tran^ABC transporter^37-186^E:1.2e-24`PF01061.24^ABC2_membrane^ABC-2 type transporter^337-550^E:1.5e-27	.	ExpAA=127.14^PredHel=6^Topology=i357-379o389-411i432-454o469-491i498-520o586-604i	COG1131^(ABC) transporter	KEGG:ath:AT1G17840	GO:0009897^cellular_component^external side of plasma membrane`GO:0016021^cellular_component^integral component of membrane`GO:0005886^cellular_component^plasma membrane`GO:0005524^molecular_function^ATP binding`GO:0042626^molecular_function^ATPase activity, coupled to transmembrane movement of substances`GO:0015245^molecular_function^fatty acid transmembrane transporter activity`GO:0042803^molec…	GO:0005524^molecular_function^ATP binding`GO:0016887^molecular_function^ATPase activity`GO:0016020^cellular_component^membrane
DBCO_DN28765_c1_g1_i1.p1	AB11G_ARATH^AB11G_ARATH^Q:1-153,H:491-654^41.463%ID^E:7.26e-33^RecName: Full=ABC transporter G family member 11;^Eukaryota; Viridiplantae; Streptophyta; Embryophyta; Tracheophyta; Spermatophyta; Magnoliophyta; eudicotyledons; Gunneridae; Pentapetalae; rosids; malvids; Brassicales; Brassicaceae; Camelineae; Arabidopsis	XP_016192965.1^XP_016192965.1^Q:1-155,H:468-636^80.473%ID^E:8.92e-94^.^.	ABC transporter G family member 11-like	AT1G17840.1^AT1G17840.1^Q:1-153,H:491-654^41.463%ID^E:7.53e-34^.^.	PF01061.24^ABC2_membrane^ABC-2 type transporter^3-104^E:2.4e-15	.	ExpAA=64.32^PredHel=3^Topology=o22-44i51-73o126-144i	COG1131^(ABC) transporter	KEGG:ath:AT1G17840	GO:0009897^cellular_component^external side of plasma membrane`GO:0016021^cellular_component^integral component of membrane`GO:0005886^cellular_component^plasma membrane`GO:0005524^molecular_function^ATP binding`GO:0042626^molecular_function^ATPase activity, coupled to transmembrane movement of substances`GO:0015245^molecular_function^fatty acid transmembrane transporter activity`GO:0042803^molec…	GO:0016020^cellular_component^membrane
DBCO_DN28782_c0_g2_i1.p1	.	.	.	.	.	.	.	.	.	.	.
DBCO_DN28782_c1_g1_i1.p1	.	.	.	.	.	.	.	.	.	.	.
DBCO_DN28722_c0_g1_i3.p1	DRL28_ARATH^DRL28_ARATH^Q:179-322,H:246-392^27.742%ID^E:8.13e-06^RecName: Full=Probable disease resistance protein At4g27220;^Eukaryota; Viridiplantae; Streptophyta; Embryophyta; Tracheophyta; Spermatophyta; Magnoliophyta; eudicotyledons; Gunneridae; Pentapetalae; rosids; malvids; Brassicales; Brassicaceae; Camelineae; Arabidopsis	XP_020971089.1^XP_020971089.1^Q:1-322,H:212-500^51.543%ID^E:6.9e-86^.^.	uncharacterized protein LOC107626875	AT4G27220.1^AT4G27220.1^Q:179-322,H:246-392^27.742%ID^E:8.43e-07^.^.	PF00931.22^NB-ARC^NB-ARC domain^187-276^E:1.5e-09	.	.	COG4886^leucine Rich Repeat	KEGG:ath:AT4G27220	GO:0043531^molecular_function^ADP binding`GO:0005524^molecular_function^ATP binding`GO:0006952^biological_process^defense response	GO:0043531^molecular_function^ADP binding
DBCO_DN28731_c0_g1_i1.p1	C82A3_SOYBN^C82A3_SOYBN^Q:12-536,H:15-525^51.044%ID^E:0^RecName: Full=Cytochrome P450 82A3;^Eukaryota; Viridiplantae; Streptophyta; Embryophyta; Tracheophyta; Spermatophyta; Magnoliophyta; eudicotyledons; Gunneridae; Pentapetalae; rosids; fabids; Fabales; Fabaceae; Papilionoideae; 50 kb inversion clade; NPAAA clade; indigoferoid/millettioid clade; Phaseoleae; Glycine; Soja	XP_016201773.1^XP_016201773.1^Q:3-536,H:1-519^76.679%ID^E:0^.^.	cytochrome P450 CYP82D47	AT4G31970.1^AT4G31970.1^Q:9-535,H:3-522^50.282%ID^E:0^.^.	PF00067.22^p450^Cytochrome P450^41-516^E:5.1e-83	.	ExpAA=46.85^PredHel=2^Topology=o10-27i235-254o	COG2124^Cytochrome p450	KEGG:gmx:100789386	GO:0016020^cellular_component^membrane`GO:0020037^molecular_function^heme binding`GO:0005506^molecular_function^iron ion binding`GO:0016709^molecular_function^oxidoreductase activity, acting on paired donors, with incorporation or reduction of molecular oxygen, NAD(P)H as one donor, and incorporation of one atom of oxygen`GO:0042343^biological_process^indole glucosinolate metabolic process	GO:0005506^molecular_function^iron ion binding`GO:0016705^molecular_function^oxidoreductase activity, acting on paired donors, with incorporation or reduction of molecular oxygen`GO:0020037^molecular_function^heme binding`GO:0055114^biological_process^oxidation-reduction process
DBCO_DN28750_c0_g1_i1.p1	E132_ARATH^E132_ARATH^Q:29-144,H:30-145^71.552%ID^E:3.56e-53^RecName: Full=Glucan endo-1,3-beta-glucosidase 2;^Eukaryota; Viridiplantae; Streptophyta; Embryophyta; Tracheophyta; Spermatophyta; Magnoliophyta; eudicotyledons; Gunneridae; Pentapetalae; rosids; malvids; Brassicales; Brassicaceae; Camelineae; Arabidopsis	XP_016190864.1^XP_016190864.1^Q:9-144,H:10-142^87.5%ID^E:1.55e-74^.^.	glucan endo-1%2C3-beta-glucosidase 3 isoform X1	AT1G66250.1^AT1G66250.1^Q:29-144,H:30-145^71.552%ID^E:3.69e-54^.^.	PF00332.18^Glyco_hydro_17^Glycosyl hydrolases family 17^31-141^E:2e-17	sigP:1^21^0.948^YES	ExpAA=25.13^PredHel=1^Topology=i2-24o	ENOG410ZF4V^glucan endo-1-3-beta-glucosidase	KEGG:ath:AT1G66250`KO:K19891	GO:0031225^cellular_component^anchored component of membrane`GO:0046658^cellular_component^anchored component of plasma membrane`GO:0005886^cellular_component^plasma membrane`GO:0042973^molecular_function^glucan endo-1,3-beta-D-glucosidase activity`GO:0005975^biological_process^carbohydrate metabolic process`GO:0006952^biological_process^defense response	GO:0004553^molecular_function^hydrolase activity, hydrolyzing O-glycosyl compounds`GO:0005975^biological_process^carbohydrate metabolic process
DBCO_DN28773_c0_g1_i2.p1	TBL35_ARATH^TBL35_ARATH^Q:2-444,H:3-449^68.722%ID^E:0^RecName: Full=Protein trichome birefringence-like 35;^Eukaryota; Viridiplantae; Streptophyta; Embryophyta; Tracheophyta; Spermatophyta; Magnoliophyta; eudicotyledons; Gunneridae; Pentapetalae; rosids; malvids; Brassicales; Brassicaceae; Camelineae; Arabidopsis	XP_016184008.1^XP_016184008.1^Q:1-444,H:1-452^85.841%ID^E:0^.^.	protein trichome birefringence-like 35	AT5G01620.2^AT5G01620.2^Q:2-444,H:3-449^68.722%ID^E:0^.^.	PF14416.6^PMR5N^PMR5 N terminal Domain^105-158^E:3.5e-22`PF13839.6^PC-Esterase^GDSL/SGNH-like Acyl-Esterase family found in Pmr5 and Cas1p^161-442^E:1.1e-82	sigP:1^33^0.557^YES	ExpAA=19.89^PredHel=1^Topology=i12-31o	ENOG410YG4N^Pfam:DUF231	KEGG:ath:AT5G01620	GO:0005794^cellular_component^Golgi apparatus`GO:0016021^cellular_component^integral component of membrane`GO:0016413^molecular_function^O-acetyltransferase activity`GO:1990538^molecular_function^xylan O-acetyltransferase activity`GO:0045492^biological_process^xylan biosynthetic process	.
DBCO_DN28773_c1_g1_i2.p1	.	XP_020969654.1^XP_020969654.1^Q:1-113,H:101-215^62.931%ID^E:1.15e-42^.^.	uncharacterized protein LOC107620419	.	.	.	.	.	.	.	.
DBCO_DN79412_c0_g1_i3.p1	VSPB_SOYBN^VSPB_SOYBN^Q:89-162,H:18-89^54.054%ID^E:3.78e-17^RecName: Full=Stem 31 kDa glycoprotein;^Eukaryota; Viridiplantae; Streptophyta; Embryophyta; Tracheophyta; Spermatophyta; Magnoliophyta; eudicotyledons; Gunneridae; Pentapetalae; rosids; fabids; Fabales; Fabaceae; Papilionoideae; 50 kb inversion clade; NPAAA clade; indigoferoid/millettioid clade; Phaseoleae; Glycine; Soja	XP_016175070.1^XP_016175070.1^Q:86-162,H:26-101^44.156%ID^E:3.77e-16^.^.	stem 28 kDa glycoprotein	AT5G24770.2^AT5G24770.2^Q:116-162,H:52-99^50%ID^E:3.79e-08^.^.	PF03767.14^Acid_phosphat_B^HAD superfamily, subfamily IIIB (Acid phosphatase)^109-167^E:6.4e-09	.	.	.	KEGG:gmx:547820	GO:0045735^molecular_function^nutrient reservoir activity	.
DBCO_DN79457_c0_g1_i1.p1	WTR17_ARATH^WTR17_ARATH^Q:2-108,H:26-132^80.374%ID^E:2.52e-55^RecName: Full=WAT1-related protein At3g18200;^Eukaryota; Viridiplantae; Streptophyta; Embryophyta; Tracheophyta; Spermatophyta; Magnoliophyta; eudicotyledons; Gunneridae; Pentapetalae; rosids; malvids; Brassicales; Brassicaceae; Camelineae; Arabidopsis	XP_016200898.1^XP_016200898.1^Q:19-108,H:20-109^88.889%ID^E:4.26e-51^.^.	WAT1-related protein At3g18200-like isoform X1	AT3G18200.2^AT3G18200.2^Q:2-108,H:26-132^80.374%ID^E:2.61e-56^.^.	PF00892.20^EamA^EamA-like transporter family^13-107^E:9.5e-07	.	ExpAA=62.48^PredHel=3^Topology=i12-34o44-61i73-95o	ENOG410YAV4^Auxin-induced protein	KEGG:ath:AT3G18200	GO:0016021^cellular_component^integral component of membrane`GO:0005886^cellular_component^plasma membrane`GO:0022857^molecular_function^transmembrane transporter activity	GO:0016020^cellular_component^membrane`GO:0016021^cellular_component^integral component of membrane
DBCO_DN79435_c0_g1_i1.p1	.	XP_016205051.1^XP_016205051.1^Q:2-106,H:343-463^36.066%ID^E:2.5e-16^.^.	uncharacterized protein LOC107645516	.	PF13976.6^gag_pre-integrs^GAG-pre-integrase domain^57-96^E:3.1e-08	.	.	.	.	.	.
DBCO_DN79483_c0_g1_i1.p2	RL112_CAEEL^RL112_CAEEL^Q:1-109,H:79-187^91.743%ID^E:2.44e-72^RecName: Full=60S ribosomal protein L11-2 {ECO:0000305};^Eukaryota; Metazoa; Ecdysozoa; Nematoda; Chromadorea; Rhabditida; Rhabditina; Rhabditomorpha; Rhabditoidea; Rhabditidae; Peloderinae; Caenorhabditis	XP_016203723.1^XP_016203723.1^Q:2-104,H:72-174^66.99%ID^E:1.17e-49^.^.	60S ribosomal protein L11	AT2G42740.1^AT2G42740.1^Q:2-104,H:72-174^68.932%ID^E:1.56e-50^.^.	PF00673.21^Ribosomal_L5_C^ribosomal L5P family C-terminus^1-70^E:4.4e-18	.	.	COG0094^This is 1 of the proteins that binds and probably mediates the attachment of the 5S RNA into the large ribosomal subunit, where it forms part of the central protuberance. In the 70S ribosome it contacts protein S13 of the 30S subunit (bridge B1b), connecting the 2 subunits	KEGG:cel:CELE_F07D10.1`KO:K02868	GO:0022625^cellular_component^cytosolic large ribosomal subunit`GO:0005634^cellular_component^nucleus`GO:0019843^molecular_function^rRNA binding`GO:0003735^molecular_function^structural constituent of ribosome`GO:0000027^biological_process^ribosomal large subunit assembly`GO:0006412^biological_process^translation	.
DBCO_DN12406_c0_g1_i1.p1	.	XP_016182894.1^XP_016182894.1^Q:1-412,H:59-469^75.663%ID^E:0^.^.	uncharacterized protein LOC107624922 isoform X1	AT3G63290.1^AT3G63290.1^Q:2-412,H:40-403^50.971%ID^E:7.98e-131^.^.	.	.	.	.	.	.	.
DBCO_DN12421_c0_g1_i1.p1	PP167_ARATH^PP167_ARATH^Q:22-553,H:11-544^55.327%ID^E:0^RecName: Full=Pentatricopeptide repeat-containing protein At2g21090;^Eukaryota; Viridiplantae; Streptophyta; Embryophyta; Tracheophyta; Spermatophyta; Magnoliophyta; eudicotyledons; Gunneridae; Pentapetalae; rosids; malvids; Brassicales; Brassicaceae; Camelineae; Arabidopsis	XP_016186835.1^XP_016186835.1^Q:1-554,H:1-551^78.52%ID^E:0^.^.	LOW QUALITY PROTEIN: pentatricopeptide repeat-containing protein At2g21090	AT2G21090.1^AT2G21090.1^Q:22-553,H:11-544^55.327%ID^E:0^.^.	PF01535.20^PPR^PPR repeat^94-120^E:0.0076`PF01535.20^PPR^PPR repeat^122-151^E:1.3e-07`PF01535.20^PPR^PPR repeat^153-181^E:0.00017`PF12854.7^PPR_1^PPR repeat^217-249^E:1.1e-06`PF01535.20^PPR^PPR repeat^224-252^E:7.4e-06`PF01535.20^PPR^PPR repeat^255-281^E:4.5e-05`PF13041.6^PPR_2^PPR repeat family^282-330^E:3.9e-10`PF13812.6^PPR_3^Pentatricopeptide repeat domain^283-329^E:0.0032`PF01535.20^PPR^PPR …	.	.	ENOG410Z7Z7^Pentatricopeptide repeat-containing protein	KEGG:ath:AT2G21090	GO:0009451^biological_process^RNA modification	.
DBCO_DN12412_c0_g1_i3.p1	NTPA_PEA^NTPA_PEA^Q:1-283,H:172-455^66.197%ID^E:4.13e-127^RecName: Full=Nucleoside-triphosphatase;^Eukaryota; Viridiplantae; Streptophyta; Embryophyta; Tracheophyta; Spermatophyta; Magnoliophyta; eudicotyledons; Gunneridae; Pentapetalae; rosids; fabids; Fabales; Fabaceae; Papilionoideae; 50 kb inversion clade; NPAAA clade; Hologalegina; IRL clade; Fabeae; Pisum	XP_016162127.1^XP_016162127.1^Q:1-283,H:144-427^73.944%ID^E:2.11e-151^.^.	nucleoside-triphosphatase	AT5G18280.1^AT5G18280.1^Q:2-272,H:200-471^60.294%ID^E:1.03e-110^.^.	PF01150.17^GDA1_CD39^GDA1/CD39 (nucleoside phosphatase) family^1-275^E:5.4e-60	.	.	.	KEGG:ag:CAA83655	GO:0005634^cellular_component^nucleus`GO:0017111^molecular_function^nucleoside-triphosphatase activity`GO:0051028^biological_process^mRNA transport	GO:0016787^molecular_function^hydrolase activity
DBCO_DN12449_c0_g1_i1.p1	RR20_SPIOL^RR20_SPIOL^Q:5-184,H:7-177^56.667%ID^E:1.36e-58^RecName: Full=30S ribosomal protein S20, chloroplastic {ECO:0000303|PubMed:10874039};^Eukaryota; Viridiplantae; Streptophyta; Embryophyta; Tracheophyta; Spermatophyta; Magnoliophyta; eudicotyledons; Gunneridae; Pentapetalae; Caryophyllales; Chenopodiaceae; Chenopodioideae; Anserineae; Spinacia	XP_016188796.1^XP_016188796.1^Q:5-184,H:2-174^83.333%ID^E:2.45e-102^.^.	30S ribosomal protein S20%2C chloroplastic	AT3G15190.1^AT3G15190.1^Q:51-183,H:59-187^70.149%ID^E:1.89e-59^.^.	PF01649.18^Ribosomal_S20p^Ribosomal protein S20^84-170^E:1.6e-20	.	.	.	.	GO:0009507^cellular_component^chloroplast`GO:0005840^cellular_component^ribosome`GO:0019843^molecular_function^rRNA binding`GO:0003735^molecular_function^structural constituent of ribosome`GO:0006412^biological_process^translation	GO:0003723^molecular_function^RNA binding`GO:0003735^molecular_function^structural constituent of ribosome`GO:0006412^biological_process^translation`GO:0005622^cellular_component^intracellular`GO:0005840^cellular_component^ribosome
DBCO_DN12484_c0_g1_i1.p1	C82C4_ARATH^C82C4_ARATH^Q:5-525,H:1-524^65.275%ID^E:0^RecName: Full=Xanthotoxin 5-hydroxylase CYP82C4 {ECO:0000305|PubMed:18291319};^Eukaryota; Viridiplantae; Streptophyta; Embryophyta; Tracheophyta; Spermatophyta; Magnoliophyta; eudicotyledons; Gunneridae; Pentapetalae; rosids; malvids; Brassicales; Brassicaceae; Camelineae; Arabidopsis	XP_016167774.1^XP_016167774.1^Q:1-525,H:1-520^85.009%ID^E:0^.^.	cytochrome P450 82C4	AT4G31940.1^AT4G31940.1^Q:5-525,H:1-524^65.275%ID^E:0^.^.	PF00067.22^p450^Cytochrome P450^41-507^E:9.7e-89	.	ExpAA=48.30^PredHel=2^Topology=o5-24i227-246o	COG2124^Cytochrome p450	KEGG:ath:AT4G31940	GO:0016021^cellular_component^integral component of membrane`GO:0016020^cellular_component^membrane`GO:0106144^molecular_function^fraxetin 5-hydroxylase activity`GO:0020037^molecular_function^heme binding`GO:0005506^molecular_function^iron ion binding`GO:0004497^molecular_function^monooxygenase activity`GO:0016709^molecular_function^oxidoreductase activity, acting on paired donors, with incorpora…	GO:0005506^molecular_function^iron ion binding`GO:0016705^molecular_function^oxidoreductase activity, acting on paired donors, with incorporation or reduction of molecular oxygen`GO:0020037^molecular_function^heme binding`GO:0055114^biological_process^oxidation-reduction process
DBCO_DN12443_c0_g1_i1.p1	PP431_ARATH^PP431_ARATH^Q:3-805,H:1-825^48.395%ID^E:0^RecName: Full=Pentatricopeptide repeat-containing protein At5g55740, chloroplastic;^Eukaryota; Viridiplantae; Streptophyta; Embryophyta; Tracheophyta; Spermatophyta; Magnoliophyta; eudicotyledons; Gunneridae; Pentapetalae; rosids; malvids; Brassicales; Brassicaceae; Camelineae; Arabidopsis	XP_016183376.1^XP_016183376.1^Q:20-812,H:13-832^66.017%ID^E:0^.^.	pentatricopeptide repeat-containing protein At5g55740%2C chloroplastic	AT5G55740.1^AT5G55740.1^Q:3-805,H:1-825^48.395%ID^E:0^.^.	PF01535.20^PPR^PPR repeat^134-151^E:0.62`PF01535.20^PPR^PPR repeat^223-253^E:7.6e-07`PF01535.20^PPR^PPR repeat^296-322^E:0.14`PF12854.7^PPR_1^PPR repeat^318-346^E:2.6e-06`PF13041.6^PPR_2^PPR repeat family^321-365^E:1.8e-07`PF01535.20^PPR^PPR repeat^324-353^E:4.7e-07`PF01535.20^PPR^PPR repeat^398-422^E:0.22`PF13041.6^PPR_2^PPR repeat family^422-460^E:4.2e-08`PF13812.6^PPR_3^Pentatricopeptide repea…	.	.	ENOG410Z7Z7^Pentatricopeptide repeat-containing protein	KEGG:ath:AT5G55740	GO:0009507^cellular_component^chloroplast`GO:0016556^biological_process^mRNA modification`GO:0009451^biological_process^RNA modification	.
DBCO_DN12440_c0_g1_i2.p1	LIN_MEDTR^LIN_MEDTR^Q:463-764,H:658-953^30.795%ID^E:6.42e-33^RecName: Full=Putative E3 ubiquitin-protein ligase LIN;^Eukaryota; Viridiplantae; Streptophyta; Embryophyta; Tracheophyta; Spermatophyta; Magnoliophyta; eudicotyledons; Gunneridae; Pentapetalae; rosids; fabids; Fabales; Fabaceae; Papilionoideae; 50 kb inversion clade; NPAAA clade; Hologalegina; IRL clade; Trifolieae; Medicago`LIN_MEDTR^…	XP_016197682.2^XP_016197682.2^Q:16-772,H:21-760^76.478%ID^E:0^.^.	putative E3 ubiquitin-protein ligase LIN	.	.	.	.	.	KEGG:mtr:MTR_1g090320	GO:0004842^molecular_function^ubiquitin-protein transferase activity`GO:0009877^biological_process^nodulation	.
DBCO_DN12440_c1_g2_i1.p1	LIN_MEDTR^LIN_MEDTR^Q:114-344,H:12-274^26.394%ID^E:1.08e-20^RecName: Full=Putative E3 ubiquitin-protein ligase LIN;^Eukaryota; Viridiplantae; Streptophyta; Embryophyta; Tracheophyta; Spermatophyta; Magnoliophyta; eudicotyledons; Gunneridae; Pentapetalae; rosids; fabids; Fabales; Fabaceae; Papilionoideae; 50 kb inversion clade; NPAAA clade; Hologalegina; IRL clade; Trifolieae; Medicago`LIN_MEDTR^L…	XP_016195273.1^XP_016195273.1^Q:2-652,H:5-603^65.854%ID^E:0^.^.	putative E3 ubiquitin-protein ligase LIN	AT3G06880.2^AT3G06880.2^Q:112-269,H:19-174^26.087%ID^E:2.24e-07^.^.	.	.	.	.	KEGG:mtr:MTR_1g090320	GO:0004842^molecular_function^ubiquitin-protein transferase activity`GO:0009877^biological_process^nodulation	.
DBCO_DN12440_c1_g4_i1.p1	LIN1_LOTJA^LIN1_LOTJA^Q:7-280,H:830-1100^34.397%ID^E:2.13e-32^RecName: Full=Putative E3 ubiquitin-protein ligase LIN-1 {ECO:0000250|UniProtKB:D1FP53};^Eukaryota; Viridiplantae; Streptophyta; Embryophyta; Tracheophyta; Spermatophyta; Magnoliophyta; eudicotyledons; Gunneridae; Pentapetalae; rosids; fabids; Fabales; Fabaceae; Papilionoideae; 50 kb inversion clade; NPAAA clade; Hologalegina; robinioi…	XP_016197682.2^XP_016197682.2^Q:1-280,H:622-901^71.786%ID^E:1.17e-138^.^.	putative E3 ubiquitin-protein ligase LIN	.	.	.	.	.	.	GO:0004842^molecular_function^ubiquitin-protein transferase activity`GO:0009877^biological_process^nodulation	.
DBCO_DN12496_c0_g1_i1.p1	RS5_PSEFS^RS5_PSEFS^Q:352-509,H:10-166^38.608%ID^E:7.22e-29^RecName: Full=30S ribosomal protein S5 {ECO:0000255|HAMAP-Rule:MF_01307};^Bacteria; Proteobacteria; Gammaproteobacteria; Pseudomonadales; Pseudomonadaceae; Pseudomonas	XP_016184695.1^XP_016184695.1^Q:1-511,H:1-506^75.577%ID^E:0^.^.	uncharacterized protein LOC107626344	AT1G64880.1^AT1G64880.1^Q:34-511,H:50-515^62.762%ID^E:0^.^.	PF00333.20^Ribosomal_S5^Ribosomal protein S5, N-terminal domain^354-418^E:1.2e-18`PF03719.15^Ribosomal_S5_C^Ribosomal protein S5, C-terminal domain^432-499^E:4.5e-22	.	.	COG0098^Located at the back of the 30S subunit body where it stabilizes the conformation of the head with respect to the body (By similarity)	KEGG:pfs:PFLU_5510`KO:K02988	GO:0015935^cellular_component^small ribosomal subunit`GO:0019843^molecular_function^rRNA binding`GO:0003735^molecular_function^structural constituent of ribosome`GO:0006412^biological_process^translation	GO:0003723^molecular_function^RNA binding`GO:0003735^molecular_function^structural constituent of ribosome`GO:0006412^biological_process^translation`GO:0005840^cellular_component^ribosome
DBCO_DN12425_c0_g1_i1.p1	.	.	.	.	.	.	.	.	.	.	.
DBCO_DN12420_c0_g1_i1.p1	AAP7_ARATH^AAP7_ARATH^Q:1-460,H:1-466^57.94%ID^E:0^RecName: Full=Probable amino acid permease 7;^Eukaryota; Viridiplantae; Streptophyta; Embryophyta; Tracheophyta; Spermatophyta; Magnoliophyta; eudicotyledons; Gunneridae; Pentapetalae; rosids; malvids; Brassicales; Brassicaceae; Camelineae; Arabidopsis	XP_016166287.1^XP_016166287.1^Q:1-461,H:1-461^75.922%ID^E:0^.^.	probable amino acid permease 7 isoform X2	AT5G23810.1^AT5G23810.1^Q:1-460,H:1-466^57.94%ID^E:0^.^.	PF01490.18^Aa_trans^Transmembrane amino acid transporter protein^26-456^E:4.7e-96`PF03222.13^Trp_Tyr_perm^Tryptophan/tyrosine permease family^31-199^E:1.2e-06	.	ExpAA=209.01^PredHel=9^Topology=o31-50i55-77o110-132i153-175o185-207i272-294o309-331i388-410o430-452i	COG0814^amino acid transport	KEGG:ath:AT5G23810	GO:0016021^cellular_component^integral component of membrane`GO:0016020^cellular_component^membrane`GO:0005886^cellular_component^plasma membrane`GO:0015171^molecular_function^amino acid transmembrane transporter activity`GO:0015293^molecular_function^symporter activity`GO:0003333^biological_process^amino acid transmembrane transport`GO:0006865^biological_process^amino acid transport	GO:0003333^biological_process^amino acid transmembrane transport
DBCO_DN12422_c0_g1_i2.p1	AVT1I_ARATH^AVT1I_ARATH^Q:2-404,H:3-402^51.358%ID^E:5.59e-147^RecName: Full=Amino acid transporter AVT1I {ECO:0000305};^Eukaryota; Viridiplantae; Streptophyta; Embryophyta; Tracheophyta; Spermatophyta; Magnoliophyta; eudicotyledons; Gunneridae; Pentapetalae; rosids; malvids; Brassicales; Brassicaceae; Camelineae; Arabidopsis	XP_020975400.1^XP_020975400.1^Q:1-408,H:1-402^81.127%ID^E:0^.^.	vacuolar amino acid transporter 1 isoform X2	AT3G28960.5^AT3G28960.5^Q:2-404,H:3-402^51.358%ID^E:5.8e-148^.^.	PF01490.18^Aa_trans^Transmembrane amino acid transporter protein^19-373^E:1.2e-65`PF03222.13^Trp_Tyr_perm^Tryptophan/tyrosine permease family^35-233^E:1.1e-07	.	ExpAA=223.49^PredHel=10^Topology=o48-70i97-119o134-156i163-185o200-222i235-257o282-299i320-342o346-365i378-400o	COG0814^amino acid transport	KEGG:ath:AT3G28960`KO:K15015	GO:0016021^cellular_component^integral component of membrane`GO:0005886^cellular_component^plasma membrane`GO:0005774^cellular_component^vacuolar membrane`GO:0015171^molecular_function^amino acid transmembrane transporter activity`GO:0003333^biological_process^amino acid transmembrane transport	GO:0003333^biological_process^amino acid transmembrane transport
DBCO_DN12427_c0_g1_i1.p1	TAR4_ARATH^TAR4_ARATH^Q:1-449,H:2-452^53.965%ID^E:0^RecName: Full=Tryptophan aminotransferase-related protein 4;^Eukaryota; Viridiplantae; Streptophyta; Embryophyta; Tracheophyta; Spermatophyta; Magnoliophyta; eudicotyledons; Gunneridae; Pentapetalae; rosids; malvids; Brassicales; Brassicaceae; Camelineae; Arabidopsis	XP_016201022.1^XP_016201022.1^Q:6-448,H:3-452^83.111%ID^E:0^.^.	tryptophan aminotransferase-related protein 4-like	AT1G34060.1^AT1G34060.1^Q:1-449,H:2-452^53.965%ID^E:0^.^.	PF04863.13^EGF_alliinase^Alliinase EGF-like domain^35-90^E:1.9e-28`PF04864.13^Alliinase_C^Allinase^93-446^E:1.7e-153`PF00155.21^Aminotran_1_2^Aminotransferase class I and II^149-438^E:1.5e-05	sigP:1^29^0.698^YES	.	ENOG410XS9Z^tryptophan aminotransferase-related protein 4-like	KEGG:ath:AT1G34060	GO:0016021^cellular_component^integral component of membrane`GO:0016846^molecular_function^carbon-sulfur lyase activity`GO:0008483^molecular_function^transaminase activity	GO:0016846^molecular_function^carbon-sulfur lyase activity`GO:0030170^molecular_function^pyridoxal phosphate binding`GO:0009058^biological_process^biosynthetic process
DBCO_DN12417_c0_g1_i6.p1	CNR13_MAIZE^CNR13_MAIZE^Q:1-391,H:10-427^43.897%ID^E:1.07e-122^RecName: Full=Cell number regulator 13;^Eukaryota; Viridiplantae; Streptophyta; Embryophyta; Tracheophyta; Spermatophyta; Magnoliophyta; Liliopsida; Poales; Poaceae; PACMAD clade; Panicoideae; Andropogonodae; Andropogoneae; Tripsacinae; Zea	XP_020976639.1^XP_020976639.1^Q:4-391,H:14-413^47.16%ID^E:1.01e-130^.^.	protein MID1-COMPLEMENTING ACTIVITY 1	AT4G35920.5^AT4G35920.5^Q:3-391,H:13-420^43.204%ID^E:3.57e-122^.^.	PF04749.17^PLAC8^PLAC8 family^271-368^E:3.3e-16	.	.	ENOG410YER5^Mid1-complementing activity	KEGG:zma:100192784	GO:0016021^cellular_component^integral component of membrane	.
DBCO_DN12455_c1_g1_i1.p1	AATP4_ARATH^AATP4_ARATH^Q:17-453,H:8-425^58.77%ID^E:1.83e-176^RecName: Full=AAA-ATPase At2g46620;^Eukaryota; Viridiplantae; Streptophyta; Embryophyta; Tracheophyta; Spermatophyta; Magnoliophyta; eudicotyledons; Gunneridae; Pentapetalae; rosids; malvids; Brassicales; Brassicaceae; Camelineae; Arabidopsis	XP_016181812.1^XP_016181812.1^Q:31-459,H:18-430^78.241%ID^E:0^.^.	AAA-ATPase At2g46620-like	AT2G46620.1^AT2G46620.1^Q:17-453,H:8-425^58.77%ID^E:1.9e-177^.^.	PF14363.6^AAA_assoc^Domain associated at C-terminal with AAA^43-131^E:8.2e-10`PF00004.29^AAA^ATPase family associated with various cellular activities (AAA)^254-380^E:8e-14	.	ExpAA=22.86^PredHel=1^Topology=i13-35o	COG0465^Acts as a processive, ATP-dependent zinc metallopeptidase for both cytoplasmic and membrane proteins. Plays a role in the quality control of integral membrane proteins (By similarity)	KEGG:ath:AT2G46620	GO:0016021^cellular_component^integral component of membrane`GO:0005524^molecular_function^ATP binding`GO:0016887^molecular_function^ATPase activity	GO:0005524^molecular_function^ATP binding
DBCO_DN12403_c0_g1_i2.p1	.	XP_020974036.1^XP_020974036.1^Q:3-312,H:4-305^69.592%ID^E:5.87e-140^.^.	uncharacterized protein LOC107629871	AT2G20725.1^AT2G20725.1^Q:53-310,H:44-301^50.193%ID^E:4.79e-84^.^.	PF02517.16^CPBP^CPBP intramembrane metalloprotease^220-304^E:6.6e-17	.	ExpAA=104.70^PredHel=4^Topology=i94-116o131-150i171-193o272-294i	.	.	.	GO:0016020^cellular_component^membrane
DBCO_DN12403_c0_g2_i2.p1	.	XP_020974036.1^XP_020974036.1^Q:3-138,H:4-100^42.254%ID^E:8e-14^.^.	uncharacterized protein LOC107629871	AT2G20725.1^AT2G20725.1^Q:104-138,H:64-98^54.286%ID^E:1.44e-07^.^.	.	.	.	.	.	.	.
DBCO_DN12482_c0_g1_i1.p1	CCX4_ARATH^CCX4_ARATH^Q:1-295,H:348-640^67.119%ID^E:6.14e-142^RecName: Full=Cation/calcium exchanger 4;^Eukaryota; Viridiplantae; Streptophyta; Embryophyta; Tracheophyta; Spermatophyta; Magnoliophyta; eudicotyledons; Gunneridae; Pentapetalae; rosids; malvids; Brassicales; Brassicaceae; Camelineae; Arabidopsis	XP_020968131.1^XP_020968131.1^Q:1-299,H:357-654^84.95%ID^E:0^.^.	cation/calcium exchanger 4	AT1G54115.1^AT1G54115.1^Q:1-295,H:348-640^67.119%ID^E:6.37e-143^.^.	PF01699.24^Na_Ca_ex^Sodium/calcium exchanger protein^137-287^E:1.9e-25	.	ExpAA=146.46^PredHel=7^Topology=o73-90i99-121o131-150i157-179o207-229i242-261o276-298i	COG0530^exchanger	KEGG:ath:AT1G54115`KO:K13754	GO:0016021^cellular_component^integral component of membrane`GO:0015297^molecular_function^antiporter activity`GO:0006812^biological_process^cation transport`GO:0006813^biological_process^potassium ion transport`GO:0006814^biological_process^sodium ion transport	GO:0055085^biological_process^transmembrane transport`GO:0016021^cellular_component^integral component of membrane
DBCO_DN12458_c0_g1_i1.p1	.	XP_020973709.1^XP_020973709.1^Q:1-221,H:1-216^85.268%ID^E:7.52e-136^.^.	uncharacterized protein LOC107628738	AT3G19900.1^AT3G19900.1^Q:1-221,H:2-222^58.744%ID^E:5.71e-81^.^.	PF11267.8^DUF3067^Domain of unknown function (DUF3067)^116-219^E:1.9e-34	.	.	.	.	.	.
DBCO_DN12457_c0_g1_i1.p1	.	XP_016204441.1^XP_016204441.1^Q:1-238,H:1-208^53.498%ID^E:6.42e-70^.^.`XP_016204441.1^XP_016204441.1^Q:302-411,H:186-295^62.727%ID^E:8.85e-38^.^.	uncharacterized protein LOC107644972	AT4G25330.1^AT4G25330.1^Q:19-175,H:36-197^37.654%ID^E:1.87e-28^.^.	PF16719.5^SAWADEE^SAWADEE domain^18-152^E:3.2e-41	.	.	.	.	.	GO:0003682^molecular_function^chromatin binding
DBCO_DN12400_c0_g1_i4.p1	SYVM1_ARATH^SYVM1_ARATH^Q:47-1059,H:79-1095^72.13%ID^E:0^RecName: Full=Valine--tRNA ligase, mitochondrial 1 {ECO:0000305};^Eukaryota; Viridiplantae; Streptophyta; Embryophyta; Tracheophyta; Spermatophyta; Magnoliophyta; eudicotyledons; Gunneridae; Pentapetalae; rosids; malvids; Brassicales; Brassicaceae; Camelineae; Arabidopsis	XP_016180171.1^XP_016180171.1^Q:17-1059,H:4-1039^87.824%ID^E:0^.^.	valine--tRNA ligase%2C mitochondrial 1 isoform X1	AT1G14610.1^AT1G14610.1^Q:47-1059,H:79-1095^72.13%ID^E:0^.^.	PF00133.22^tRNA-synt_1^tRNA synthetases class I (I, L, M and V)^119-741^E:1.6e-198`PF09334.11^tRNA-synt_1g^tRNA synthetases class I (M)^145-207^E:9.9e-07`PF13603.6^tRNA-synt_1_2^Leucyl-tRNA synthetase, Domain 2^360-420^E:2.2e-07`PF08264.13^Anticodon_1^Anticodon-binding domain of tRNA^787-929^E:6.2e-38`PF10458.9^Val_tRNA-synt_C^Valyl tRNA synthetase tRNA binding arm^1003-1055^E:3.5e-06	.	.	COG0525^amino acids such as threonine, to avoid such errors, it has a posttransfer editing activity that hydrolyzes mischarged Thr-tRNA(Val) in a tRNA-dependent manner (By similarity)	KEGG:ath:AT1G14610`KO:K01873	GO:0009507^cellular_component^chloroplast`GO:0005829^cellular_component^cytosol`GO:0005739^cellular_component^mitochondrion`GO:0002161^molecular_function^aminoacyl-tRNA editing activity`GO:0005524^molecular_function^ATP binding`GO:0004832^molecular_function^valine-tRNA ligase activity`GO:0009793^biological_process^embryo development ending in seed dormancy`GO:0006438^biological_process^valyl-tRNA…	GO:0000166^molecular_function^nucleotide binding`GO:0004812^molecular_function^aminoacyl-tRNA ligase activity`GO:0005524^molecular_function^ATP binding`GO:0006418^biological_process^tRNA aminoacylation for protein translation`GO:0002161^molecular_function^aminoacyl-tRNA editing activity`GO:0004832^molecular_function^valine-tRNA ligase activity`GO:0006438^biological_process^valyl-tRNA aminoacylati…
DBCO_DN12430_c0_g1_i5.p1	ASY1_ARATH^ASY1_ARATH^Q:1-614,H:1-595^64.401%ID^E:0^RecName: Full=Meiosis-specific protein ASY1 {ECO:0000305};^Eukaryota; Viridiplantae; Streptophyta; Embryophyta; Tracheophyta; Spermatophyta; Magnoliophyta; eudicotyledons; Gunneridae; Pentapetalae; rosids; malvids; Brassicales; Brassicaceae; Camelineae; Arabidopsis	XP_020968746.1^XP_020968746.1^Q:1-615,H:1-608^85.065%ID^E:0^.^.	meiosis-specific protein ASY1	AT1G67370.1^AT1G67370.1^Q:1-614,H:1-595^64.401%ID^E:0^.^.	PF02301.18^HORMA^HORMA domain^17-222^E:8e-59	.	.	ENOG410XT4N^HORMA domain containing	KEGG:ath:AT1G67370	GO:0000785^cellular_component^chromatin`GO:0005694^cellular_component^chromosome`GO:0000794^cellular_component^condensed nuclear chromosome`GO:0005654^cellular_component^nucleoplasm`GO:0051026^biological_process^chiasma assembly`GO:0007129^biological_process^synapsis	.
DBCO_DN12426_c0_g1_i1.p1	NPR4_ORYSJ^NPR4_ORYSJ^Q:65-156,H:367-466^33.663%ID^E:7.61e-06^RecName: Full=Ankyrin repeat-containing protein NPR4 {ECO:0000305};^Eukaryota; Viridiplantae; Streptophyta; Embryophyta; Tracheophyta; Spermatophyta; Magnoliophyta; Liliopsida; Poales; Poaceae; BOP clade; Oryzoideae; Oryzeae; Oryzinae; Oryza; Oryza sativa	XP_020976633.1^XP_020976633.1^Q:2-164,H:442-620^35.754%ID^E:8.69e-27^.^.	uncharacterized protein LOC107639218	AT5G04730.1^AT5G04730.1^Q:1-164,H:331-508^37.43%ID^E:1.58e-24^.^.	PF13962.6^PGG^Domain of unknown function^105-162^E:1.5e-06	.	ExpAA=45.35^PredHel=2^Topology=i108-130o140-162i	COG0666^Ankyrin Repeat	KEGG:osa:4327365	GO:0016021^cellular_component^integral component of membrane`GO:0016020^cellular_component^membrane`GO:0005886^cellular_component^plasma membrane	.
DBCO_DN12478_c0_g1_i1.p1	PGLT1_HUMAN^PGLT1_HUMAN^Q:139-475,H:54-388^25.989%ID^E:1.72e-24^RecName: Full=Protein O-glucosyltransferase 1 {ECO:0000305};^Eukaryota; Metazoa; Chordata; Craniata; Vertebrata; Euteleostomi; Mammalia; Eutheria; Euarchontoglires; Primates; Haplorrhini; Catarrhini; Hominidae; Homo	XP_016178651.1^XP_016178651.1^Q:19-537,H:1-532^74.906%ID^E:0^.^.	O-glucosyltransferase rumi homolog isoform X2	AT2G45830.4^AT2G45830.4^Q:44-536,H:27-516^63.838%ID^E:0^.^.	PF05686.12^Glyco_transf_90^Glycosyl transferase family 90^138-530^E:2.2e-193	.	ExpAA=22.53^PredHel=1^Topology=i52-74o	ENOG410XT5U^KDEL (Lys-Asp-Glu-Leu) containing	KEGG:hsa:56983`KO:K13667	GO:0005788^cellular_component^endoplasmic reticulum lumen`GO:0046527^molecular_function^glucosyltransferase activity`GO:0030158^molecular_function^protein xylosyltransferase activity`GO:0035251^molecular_function^UDP-glucosyltransferase activity`GO:0035252^molecular_function^UDP-xylosyltransferase activity`GO:0048318^biological_process^axial mesoderm development`GO:0072358^biological_process^card…	.
DBCO_DN12471_c0_g1_i1.p1	SD31_ARATH^SD31_ARATH^Q:18-743,H:14-748^53.557%ID^E:0^RecName: Full=G-type lectin S-receptor-like serine/threonine-protein kinase SD3-1;^Eukaryota; Viridiplantae; Streptophyta; Embryophyta; Tracheophyta; Spermatophyta; Magnoliophyta; eudicotyledons; Gunneridae; Pentapetalae; rosids; malvids; Brassicales; Brassicaceae; Camelineae; Arabidopsis	XP_016204979.1^XP_016204979.1^Q:1-761,H:1-723^72.835%ID^E:0^.^.	G-type lectin S-receptor-like serine/threonine-protein kinase SD3-1	AT2G41890.1^AT2G41890.1^Q:18-743,H:14-748^53.557%ID^E:0^.^.	PF01453.24^B_lectin^D-mannose binding lectin^82-166^E:4.2e-15`PF00954.20^S_locus_glycop^S-locus glycoprotein domain^243-306^E:5.5e-11`PF00024.26^PAN_1^PAN domain^333-404^E:1e-05`PF14295.6^PAN_4^PAN domain^348-378^E:0.00024`PF00069.25^Pkinase^Protein kinase domain^506-632^E:4.9e-15`PF07714.17^Pkinase_Tyr^Protein tyrosine kinase^508-631^E:4.6e-18	sigP:1^28^0.623^YES	ExpAA=42.90^PredHel=2^Topology=i7-29o432-454i	ENOG4111B0F^G-type lectin S-receptor-like serine threonine-protein kinase SD3-1-like	KEGG:ath:AT2G41890	GO:0016021^cellular_component^integral component of membrane`GO:0005886^cellular_component^plasma membrane`GO:0005524^molecular_function^ATP binding`GO:0005516^molecular_function^calmodulin binding`GO:0030246^molecular_function^carbohydrate binding`GO:0004674^molecular_function^protein serine/threonine kinase activity`GO:0031625^molecular_function^ubiquitin protein ligase binding`GO:0006468^biolo…	GO:0048544^biological_process^recognition of pollen`GO:0004672^molecular_function^protein kinase activity`GO:0005524^molecular_function^ATP binding`GO:0006468^biological_process^protein phosphorylation
DBCO_DN12456_c0_g1_i1.p1	.	.	.	.	.	.	.	.	.	.	.
DBCO_DN12442_c0_g1_i1.p1	ZIP1_ARATH^ZIP1_ARATH^Q:16-357,H:15-355^54.755%ID^E:8.34e-132^RecName: Full=Zinc transporter 1;^Eukaryota; Viridiplantae; Streptophyta; Embryophyta; Tracheophyta; Spermatophyta; Magnoliophyta; eudicotyledons; Gunneridae; Pentapetalae; rosids; malvids; Brassicales; Brassicaceae; Camelineae; Arabidopsis	XP_020976021.1^XP_020976021.1^Q:1-357,H:1-356^77.5%ID^E:0^.^.	zinc transporter 5	AT3G12750.1^AT3G12750.1^Q:16-357,H:15-355^54.755%ID^E:8.65e-133^.^.	PF02535.22^Zip^ZIP Zinc transporter^48-354^E:8.1e-73	sigP:1^29^0.817^YES	ExpAA=169.77^PredHel=7^Topology=i11-30o50-69i81-103o123-145i263-285o300-322i335-354o	ENOG4111GP2^zinc transporter	KEGG:ath:AT3G12750`KO:K14709	GO:0016021^cellular_component^integral component of membrane`GO:0005886^cellular_component^plasma membrane`GO:0005385^molecular_function^zinc ion transmembrane transporter activity`GO:0071577^biological_process^zinc ion transmembrane transport	GO:0046873^molecular_function^metal ion transmembrane transporter activity`GO:0030001^biological_process^metal ion transport`GO:0055085^biological_process^transmembrane transport`GO:0016020^cellular_component^membrane
DBCO_DN12404_c0_g1_i2.p1	PER10_ARATH^PER10_ARATH^Q:25-322,H:47-346^65.449%ID^E:6.94e-135^RecName: Full=Peroxidase 10;^Eukaryota; Viridiplantae; Streptophyta; Embryophyta; Tracheophyta; Spermatophyta; Magnoliophyta; eudicotyledons; Gunneridae; Pentapetalae; rosids; malvids; Brassicales; Brassicaceae; Camelineae; Arabidopsis	XP_016201753.2^XP_016201753.2^Q:1-326,H:1-292^77.064%ID^E:9.75e-175^.^.	LOW QUALITY PROTEIN: peroxidase 10-like	AT1G49570.1^AT1G49570.1^Q:25-322,H:47-346^65.449%ID^E:7.19e-136^.^.	PF00141.23^peroxidase^Peroxidase^43-288^E:1.2e-73	sigP:1^24^0.908^YES	ExpAA=21.57^PredHel=1^Topology=i9-31o	ENOG41118P7^peroxidase	KEGG:ath:AT1G49570`KO:K00430	GO:0005576^cellular_component^extracellular region`GO:0020037^molecular_function^heme binding`GO:0046872^molecular_function^metal ion binding`GO:0004601^molecular_function^peroxidase activity`GO:0042744^biological_process^hydrogen peroxide catabolic process`GO:0006979^biological_process^response to oxidative stress	GO:0004601^molecular_function^peroxidase activity`GO:0020037^molecular_function^heme binding`GO:0006979^biological_process^response to oxidative stress`GO:0055114^biological_process^oxidation-reduction process
DBCO_DN12447_c0_g1_i4.p1	OFUT8_ARATH^OFUT8_ARATH^Q:1-367,H:246-610^69.21%ID^E:9.65e-178^RecName: Full=O-fucosyltransferase 8 {ECO:0000305};^Eukaryota; Viridiplantae; Streptophyta; Embryophyta; Tracheophyta; Spermatophyta; Magnoliophyta; eudicotyledons; Gunneridae; Pentapetalae; rosids; malvids; Brassicales; Brassicaceae; Camelineae; Arabidopsis	XP_016179165.1^XP_016179165.1^Q:1-369,H:229-596^83.198%ID^E:0^.^.	uncharacterized protein At1g04910	AT1G29200.3^AT1G29200.3^Q:1-367,H:56-420^69.21%ID^E:1.16e-180^.^.	PF10250.9^O-FucT^GDP-fucose protein O-fucosyltransferase^2-302^E:9.8e-46	.	.	ENOG410YEG1^DUF246 domain-containing protein At1g04910-like	KEGG:ath:AT1G29200	GO:0016021^cellular_component^integral component of membrane`GO:0016757^molecular_function^transferase activity, transferring glycosyl groups`GO:0006004^biological_process^fucose metabolic process	.
DBCO_DN12447_c0_g2_i2.p1	OFUT8_ARATH^OFUT8_ARATH^Q:31-605,H:41-610^61.313%ID^E:0^RecName: Full=O-fucosyltransferase 8 {ECO:0000305};^Eukaryota; Viridiplantae; Streptophyta; Embryophyta; Tracheophyta; Spermatophyta; Magnoliophyta; eudicotyledons; Gunneridae; Pentapetalae; rosids; malvids; Brassicales; Brassicaceae; Camelineae; Arabidopsis	XP_016191344.1^XP_016191344.1^Q:17-607,H:30-620^79.132%ID^E:0^.^.	uncharacterized protein At1g04910	AT1G29200.2^AT1G29200.2^Q:31-605,H:41-610^61.313%ID^E:0^.^.	PF10250.9^O-FucT^GDP-fucose protein O-fucosyltransferase^182-540^E:5.6e-67	.	ExpAA=23.32^PredHel=1^Topology=i66-88o	ENOG410YEG1^DUF246 domain-containing protein At1g04910-like	KEGG:ath:AT1G29200	GO:0016021^cellular_component^integral component of membrane`GO:0016757^molecular_function^transferase activity, transferring glycosyl groups`GO:0006004^biological_process^fucose metabolic process	.
DBCO_DN12454_c0_g1_i5.p1	.	XP_016204736.1^XP_016204736.1^Q:1-135,H:1-135^80%ID^E:4.05e-74^.^.	uncharacterized protein LOC107645260	AT4G14420.1^AT4G14420.1^Q:1-124,H:1-124^66.129%ID^E:3.57e-55^.^.	PF05514.11^HR_lesion^HR-like lesion-inducing^1-135^E:4.9e-50	sigP:1^22^0.647^YES	ExpAA=63.32^PredHel=2^Topology=o74-93i125-147o	.	.	.	.
DBCO_DN12454_c0_g2_i3.p1	.	XP_016204736.1^XP_016204736.1^Q:1-146,H:1-146^84.932%ID^E:3.14e-88^.^.	uncharacterized protein LOC107645260	AT4G14420.1^AT4G14420.1^Q:1-155,H:1-156^64.103%ID^E:1.57e-61^.^.	PF05514.11^HR_lesion^HR-like lesion-inducing^1-138^E:1.9e-55	sigP:1^22^0.616^YES	ExpAA=63.68^PredHel=2^Topology=i78-100o115-137i	.	.	.	.
DBCO_DN12454_c0_g3_i2.p1	PP351_ARATH^PP351_ARATH^Q:3-443,H:4-442^60.633%ID^E:0^RecName: Full=Pentatricopeptide repeat-containing protein At4g35850, mitochondrial;^Eukaryota; Viridiplantae; Streptophyta; Embryophyta; Tracheophyta; Spermatophyta; Magnoliophyta; eudicotyledons; Gunneridae; Pentapetalae; rosids; malvids; Brassicales; Brassicaceae; Camelineae; Arabidopsis	XP_016181374.1^XP_016181374.1^Q:1-441,H:1-438^81.633%ID^E:0^.^.	pentatricopeptide repeat-containing protein At4g35850%2C mitochondrial isoform X2	AT4G35850.1^AT4G35850.1^Q:3-443,H:4-442^60.633%ID^E:0^.^.	PF13812.6^PPR_3^Pentatricopeptide repeat domain^31-82^E:0.0064`PF17177.4^PPR_long^Pentacotripeptide-repeat region of PRORP^61-172^E:5.7e-11`PF13812.6^PPR_3^Pentatricopeptide repeat domain^92-123^E:0.00076`PF13812.6^PPR_3^Pentatricopeptide repeat domain^99-156^E:6.9e-11`PF12854.7^PPR_1^PPR repeat^105-138^E:1.1e-05`PF13041.6^PPR_2^PPR repeat family^109-157^E:5.6e-12`PF01535.20^PPR^PPR repeat^113-14…	.	.	ENOG410Z7Z7^Pentatricopeptide repeat-containing protein	KEGG:ath:AT4G35850	GO:0005739^cellular_component^mitochondrion	.
DBCO_DN12454_c1_g1_i2.p1	PTR16_ARATH^PTR16_ARATH^Q:22-561,H:29-573^75.365%ID^E:0^RecName: Full=Protein NRT1/ PTR FAMILY 4.3;^Eukaryota; Viridiplantae; Streptophyta; Embryophyta; Tracheophyta; Spermatophyta; Magnoliophyta; eudicotyledons; Gunneridae; Pentapetalae; rosids; malvids; Brassicales; Brassicaceae; Camelineae; Arabidopsis	XP_016194886.1^XP_016194886.1^Q:1-594,H:1-577^81.313%ID^E:0^.^.	protein NRT1/ PTR FAMILY 4.3 isoform X1	AT1G59740.1^AT1G59740.1^Q:22-561,H:29-573^75.365%ID^E:0^.^.	PF00854.21^PTR2^POT family^106-520^E:7.5e-96	.	ExpAA=258.70^PredHel=12^Topology=i43-65o80-98i103-125o154-176i196-218o228-250i336-358o382-404i416-438o458-480i492-514o539-558i	COG3104^transporter	KEGG:ath:AT1G59740	GO:0016021^cellular_component^integral component of membrane`GO:0005886^cellular_component^plasma membrane`GO:0035673^molecular_function^oligopeptide transmembrane transporter activity`GO:1904680^molecular_function^peptide transmembrane transporter activity`GO:0015333^molecular_function^peptide:proton symporter activity`GO:0009624^biological_process^response to nematode	GO:0022857^molecular_function^transmembrane transporter activity`GO:0055085^biological_process^transmembrane transport`GO:0016020^cellular_component^membrane
DBCO_DN12499_c0_g1_i1.p1	GAUTA_ARATH^GAUTA_ARATH^Q:1-533,H:1-536^80.784%ID^E:0^RecName: Full=Probable galacturonosyltransferase 10;^Eukaryota; Viridiplantae; Streptophyta; Embryophyta; Tracheophyta; Spermatophyta; Magnoliophyta; eudicotyledons; Gunneridae; Pentapetalae; rosids; malvids; Brassicales; Brassicaceae; Camelineae; Arabidopsis	XP_016171210.1^XP_016171210.1^Q:1-533,H:1-533^93.058%ID^E:0^.^.	probable galacturonosyltransferase 10	AT2G20810.1^AT2G20810.1^Q:1-533,H:1-536^80.784%ID^E:0^.^.	PF01501.20^Glyco_transf_8^Glycosyl transferase family 8^235-507^E:2.6e-78	.	ExpAA=18.78^PredHel=1^Topology=i20-37o	ENOG41116J5^Galacturonosyltransferase	KEGG:ath:AT2G20810`KO:K13648	GO:0005768^cellular_component^endosome`GO:0005794^cellular_component^Golgi apparatus`GO:0000139^cellular_component^Golgi membrane`GO:0016021^cellular_component^integral component of membrane`GO:0005802^cellular_component^trans-Golgi network`GO:0047262^molecular_function^polygalacturonate 4-alpha-galacturonosyltransferase activity`GO:0071555^biological_process^cell wall organization`GO:0045489^bio…	GO:0016757^molecular_function^transferase activity, transferring glycosyl groups
DBCO_DN12499_c0_g2_i1.p1	DRIP2_ARATH^DRIP2_ARATH^Q:10-119,H:305-414^64.545%ID^E:1.51e-46^RecName: Full=E3 ubiquitin protein ligase DRIP2;^Eukaryota; Viridiplantae; Streptophyta; Embryophyta; Tracheophyta; Spermatophyta; Magnoliophyta; eudicotyledons; Gunneridae; Pentapetalae; rosids; malvids; Brassicales; Brassicaceae; Camelineae; Arabidopsis	XP_020966180.1^XP_020966180.1^Q:1-123,H:312-434^91.87%ID^E:8.43e-79^.^.	E3 ubiquitin protein ligase DRIP2 isoform X1	AT2G30580.2^AT2G30580.2^Q:10-119,H:305-414^64.545%ID^E:1.57e-47^.^.	.	.	.	ENOG410XPCN^Polycomb group ring finger	KEGG:ath:AT2G30580`KO:K16277	GO:0046872^molecular_function^metal ion binding`GO:0004842^molecular_function^ubiquitin-protein transferase activity`GO:0051865^biological_process^protein autoubiquitination`GO:0016567^biological_process^protein ubiquitination`GO:0009414^biological_process^response to water deprivation	.
DBCO_DN12408_c0_g1_i1.p1	PER4_VITVI^PER4_VITVI^Q:1-323,H:1-321^55.215%ID^E:4.73e-123^RecName: Full=Peroxidase 4 {ECO:0000250|UniProtKB:Q42578};^Eukaryota; Viridiplantae; Streptophyta; Embryophyta; Tracheophyta; Spermatophyta; Magnoliophyta; eudicotyledons; Gunneridae; Pentapetalae; rosids; Vitales; Vitaceae; Viteae; Vitis	XP_016202638.1^XP_016202638.1^Q:3-323,H:18-340^76.78%ID^E:0^.^.	peroxidase P7	AT5G05340.1^AT5G05340.1^Q:23-323,H:26-324^56.579%ID^E:6.84e-122^.^.	PF00141.23^peroxidase^Peroxidase^44-286^E:2.1e-72	sigP:1^25^0.793^YES	.	ENOG410YETZ^peroxidase	KEGG:vvi:100257005`KO:K00430	GO:0005576^cellular_component^extracellular region`GO:0020037^molecular_function^heme binding`GO:0046872^molecular_function^metal ion binding`GO:0004601^molecular_function^peroxidase activity`GO:0042744^biological_process^hydrogen peroxide catabolic process`GO:0006979^biological_process^response to oxidative stress	GO:0004601^molecular_function^peroxidase activity`GO:0020037^molecular_function^heme binding`GO:0006979^biological_process^response to oxidative stress`GO:0055114^biological_process^oxidation-reduction process
DBCO_DN12487_c0_g1_i1.p1	THYN1_MOUSE^THYN1_MOUSE^Q:16-143,H:56-220^31.928%ID^E:2.45e-17^RecName: Full=Thymocyte nuclear protein 1;^Eukaryota; Metazoa; Chordata; Craniata; Vertebrata; Euteleostomi; Mammalia; Eutheria; Euarchontoglires; Glires; Rodentia; Myomorpha; Muroidea; Muridae; Murinae; Mus; Mus	XP_016202378.1^XP_016202378.1^Q:17-151,H:2-137^85.294%ID^E:3.73e-85^.^.	thymocyte nuclear protein 1	AT2G14660.1^AT2G14660.1^Q:13-153,H:3-150^69.595%ID^E:1.8e-67^.^.	PF01878.18^EVE^EVE domain^17-142^E:3.4e-36	.	.	COG2947^Thymocyte nuclear protein	KEGG:mmu:77862	GO:0005634^cellular_component^nucleus	.
DBCO_DN12451_c1_g2_i1.p1	.	.	.	AT1G26761.1^AT1G26761.1^Q:97-501,H:35-444^57.971%ID^E:8.56e-165^.^.	.	.	.	.	.	.	.
DBCO_DN12402_c0_g1_i1.p1	ATH1_ARATH^ATH1_ARATH^Q:226-529,H:147-446^56.369%ID^E:1.72e-104^RecName: Full=Homeobox protein ATH1;^Eukaryota; Viridiplantae; Streptophyta; Embryophyta; Tracheophyta; Spermatophyta; Magnoliophyta; eudicotyledons; Gunneridae; Pentapetalae; rosids; malvids; Brassicales; Brassicaceae; Camelineae; Arabidopsis	XP_020960919.1^XP_020960919.1^Q:3-555,H:1-515^68.403%ID^E:0^.^.	LOW QUALITY PROTEIN: homeobox protein ATH1	AT4G32980.2^AT4G32980.2^Q:226-529,H:147-446^56.369%ID^E:1.79e-105^.^.	PF07526.11^POX^Associated with HOX^291-413^E:2.6e-25`PF05920.11^Homeobox_KN^Homeobox KN domain^473-512^E:2.2e-14`PF00046.29^Homeodomain^Homeodomain^474-512^E:3.7e-06	.	.	ENOG410XPMQ^homeobox	KEGG:ath:AT4G32980	GO:0005634^cellular_component^nucleus`GO:0003677^molecular_function^DNA binding`GO:0003700^molecular_function^DNA-binding transcription factor activity`GO:0043565^molecular_function^sequence-specific DNA binding`GO:0010227^biological_process^floral organ abscission`GO:0008285^biological_process^negative regulation of cell population proliferation`GO:0009640^biological_process^photomorphogenesis`G…	GO:0003677^molecular_function^DNA binding`GO:0006355^biological_process^regulation of transcription, DNA-templated
DBCO_DN12439_c0_g1_i6.p1	PPR60_ARATH^PPR60_ARATH^Q:75-626,H:35-572^51.532%ID^E:0^RecName: Full=Pentatricopeptide repeat-containing protein At1g26900, mitochondrial;^Eukaryota; Viridiplantae; Streptophyta; Embryophyta; Tracheophyta; Spermatophyta; Magnoliophyta; eudicotyledons; Gunneridae; Pentapetalae; rosids; malvids; Brassicales; Brassicaceae; Camelineae; Arabidopsis	XP_020967081.1^XP_020967081.1^Q:62-629,H:3-569^71.979%ID^E:0^.^.	pentatricopeptide repeat-containing protein At1g26900%2C mitochondrial	AT1G26900.1^AT1G26900.1^Q:75-626,H:35-572^51.532%ID^E:0^.^.	PF01535.20^PPR^PPR repeat^130-160^E:0.0012`PF01535.20^PPR^PPR repeat^203-225^E:1.2`PF01535.20^PPR^PPR repeat^232-262^E:0.00032`PF13041.6^PPR_2^PPR repeat family^330-377^E:2e-09`PF01535.20^PPR^PPR repeat^333-362^E:0.00024`PF01535.20^PPR^PPR repeat^406-432^E:8.4e-05`PF13041.6^PPR_2^PPR repeat family^431-479^E:3.6e-09`PF01535.20^PPR^PPR repeat^435-464^E:0.00023`PF13812.6^PPR_3^Pentatricopeptide repe…	.	.	ENOG410Z7Z7^Pentatricopeptide repeat-containing protein	KEGG:ath:AT1G26900	GO:0005739^cellular_component^mitochondrion`GO:0009451^biological_process^RNA modification	.
DBCO_DN12439_c0_g3_i1.p1	PPR60_ARATH^PPR60_ARATH^Q:2-129,H:302-431^46.154%ID^E:6.65e-32^RecName: Full=Pentatricopeptide repeat-containing protein At1g26900, mitochondrial;^Eukaryota; Viridiplantae; Streptophyta; Embryophyta; Tracheophyta; Spermatophyta; Magnoliophyta; eudicotyledons; Gunneridae; Pentapetalae; rosids; malvids; Brassicales; Brassicaceae; Camelineae; Arabidopsis	XP_020967081.1^XP_020967081.1^Q:1-129,H:284-412^65.891%ID^E:3.15e-57^.^.`XP_020967081.1^XP_020967081.1^Q:15-128,H:197-310^27.193%ID^E:2.49e-06^.^.	pentatricopeptide repeat-containing protein At1g26900%2C mitochondrial	AT1G26900.1^AT1G26900.1^Q:2-129,H:302-431^46.154%ID^E:6.9e-33^.^.	PF01535.20^PPR^PPR repeat^97-125^E:2.3e-05	.	.	ENOG410Z7Z7^Pentatricopeptide repeat-containing protein	KEGG:ath:AT1G26900	GO:0005739^cellular_component^mitochondrion`GO:0009451^biological_process^RNA modification	.
DBCO_DN12434_c0_g1_i2.p1	FAH1_ARATH^FAH1_ARATH^Q:1-228,H:1-228^66.667%ID^E:2.28e-114^RecName: Full=Dihydroceramide fatty acyl 2-hydroxylase FAH1 {ECO:0000305};^Eukaryota; Viridiplantae; Streptophyta; Embryophyta; Tracheophyta; Spermatophyta; Magnoliophyta; eudicotyledons; Gunneridae; Pentapetalae; rosids; malvids; Brassicales; Brassicaceae; Camelineae; Arabidopsis	XP_020976393.1^XP_020976393.1^Q:1-236,H:1-235^72.881%ID^E:4.65e-129^.^.	dihydroceramide fatty acyl 2-hydroxylase FAH1	AT2G34770.1^AT2G34770.1^Q:1-228,H:1-228^66.667%ID^E:2.36e-115^.^.	PF04116.13^FA_hydroxylase^Fatty acid hydroxylase superfamily^88-226^E:2.8e-15	.	ExpAA=84.17^PredHel=4^Topology=i55-74o84-106i134-153o163-185i	COG3000^fatty acid hydroxylase	KEGG:ath:AT2G34770`KO:K19706	GO:0005783^cellular_component^endoplasmic reticulum`GO:0005789^cellular_component^endoplasmic reticulum membrane`GO:0016021^cellular_component^integral component of membrane`GO:0080132^molecular_function^fatty acid alpha-hydroxylase activity`GO:0005506^molecular_function^iron ion binding`GO:0006633^biological_process^fatty acid biosynthetic process`GO:0006631^biological_process^fatty acid metabol…	GO:0005506^molecular_function^iron ion binding`GO:0016491^molecular_function^oxidoreductase activity`GO:0008610^biological_process^lipid biosynthetic process`GO:0055114^biological_process^oxidation-reduction process
DBCO_DN12491_c0_g1_i2.p1	PP232_ARATH^PP232_ARATH^Q:1-513,H:50-560^36.944%ID^E:8.19e-118^RecName: Full=Putative pentatricopeptide repeat-containing protein At3g15130;^Eukaryota; Viridiplantae; Streptophyta; Embryophyta; Tracheophyta; Spermatophyta; Magnoliophyta; eudicotyledons; Gunneridae; Pentapetalae; rosids; malvids; Brassicales; Brassicaceae; Camelineae; Arabidopsis`PP232_ARATH^PP232_ARATH^Q:182-386,H:23-229^38.647%I…	XP_020965206.1^XP_020965206.1^Q:1-513,H:55-562^76.654%ID^E:0^.^.`XP_020965206.1^XP_020965206.1^Q:81-480,H:28-425^28.362%ID^E:1.92e-46^.^.`XP_020965206.1^XP_020965206.1^Q:157-374,H:2-220^30%ID^E:6.69e-25^.^.	putative pentatricopeptide repeat-containing protein At3g15130 isoform X1	AT3G15130.1^AT3G15130.1^Q:1-513,H:50-560^36.944%ID^E:8.5e-119^.^.`AT3G15130.1^AT3G15130.1^Q:182-386,H:23-229^38.647%ID^E:4.19e-39^.^.`AT3G15130.1^AT3G15130.1^Q:262-429,H:1-168^27.811%ID^E:5.79e-13^.^.	PF01535.20^PPR^PPR repeat^2-23^E:0.12`PF13041.6^PPR_2^PPR repeat family^21-69^E:7.3e-09`PF01535.20^PPR^PPR repeat^24-54^E:1.2e-05`PF01535.20^PPR^PPR repeat^305-330^E:0.004`PF13041.6^PPR_2^PPR repeat family^331-377^E:3.6e-13`PF13812.6^PPR_3^Pentatricopeptide repeat domain^331-377^E:4.1e-08`PF01535.20^PPR^PPR repeat^333-362^E:1.3e-09`PF17177.4^PPR_long^Pentacotripeptide-repeat region of PRORP^337-4…	.	.	ENOG410Z7Z7^Pentatricopeptide repeat-containing protein	KEGG:ath:AT3G15130	GO:0008270^molecular_function^zinc ion binding`GO:0009451^biological_process^RNA modification	.
DBCO_DN12466_c0_g1_i2.p1	.	XP_016168451.1^XP_016168451.1^Q:10-140,H:159-292^33.582%ID^E:4.82e-21^.^.	uncharacterized protein LOC107610996	AT3G09510.1^AT3G09510.1^Q:6-150,H:144-295^26.316%ID^E:5.06e-12^.^.	PF13966.6^zf-RVT^zinc-binding in reverse transcriptase^16-86^E:3.4e-16	.	.	.	.	.	.
DBCO_DN12466_c0_g3_i2.p1	.	XP_016183330.2^XP_016183330.2^Q:1-119,H:94-216^39.024%ID^E:4.18e-26^.^.	uncharacterized protein LOC107625253	AT1G67020.1^AT1G67020.1^Q:1-72,H:110-185^34.211%ID^E:4.16e-09^.^.	PF03732.17^Retrotrans_gag^Retrotransposon gag protein^31-119^E:1.3e-09	.	.	.	.	.	.
DBCO_DN12452_c0_g1_i2.p1	R1B16_SOLDE^R1B16_SOLDE^Q:3-462,H:773-1226^29.707%ID^E:2.79e-36^RecName: Full=Putative late blight resistance protein homolog R1B-16;^Eukaryota; Viridiplantae; Streptophyta; Embryophyta; Tracheophyta; Spermatophyta; Magnoliophyta; eudicotyledons; Gunneridae; Pentapetalae; asterids; lamiids; Solanales; Solanaceae; Solanoideae; Solaneae; Solanum	XP_016194606.1^XP_016194606.1^Q:1-476,H:590-1064^45.868%ID^E:5.91e-121^.^.	putative disease resistance RPP13-like protein 3	AT5G35450.2^AT5G35450.2^Q:2-450,H:404-865^27.686%ID^E:3.91e-32^.^.	.	.	.	.	.	GO:0005737^cellular_component^cytoplasm`GO:0016020^cellular_component^membrane`GO:0043531^molecular_function^ADP binding`GO:0005524^molecular_function^ATP binding`GO:0009626^biological_process^plant-type hypersensitive response	.
DBCO_DN12453_c0_g1_i8.p1	SCP40_ARATH^SCP40_ARATH^Q:20-493,H:24-502^61.905%ID^E:0^RecName: Full=Serine carboxypeptidase-like 40;^Eukaryota; Viridiplantae; Streptophyta; Embryophyta; Tracheophyta; Spermatophyta; Magnoliophyta; eudicotyledons; Gunneridae; Pentapetalae; rosids; malvids; Brassicales; Brassicaceae; Camelineae; Arabidopsis	XP_016188001.1^XP_016188001.1^Q:1-493,H:5-509^76.68%ID^E:0^.^.	serine carboxypeptidase-like 40	AT3G63470.1^AT3G63470.1^Q:20-493,H:24-502^61.905%ID^E:0^.^.	PF00450.22^Peptidase_S10^Serine carboxypeptidase^78-483^E:3.7e-136	sigP:1^24^0.767^YES	.	COG2939^carboxy-peptidase	KEGG:ath:AT3G63470`KO:K16297	GO:0005576^cellular_component^extracellular region`GO:0005773^cellular_component^vacuole`GO:0004185^molecular_function^serine-type carboxypeptidase activity`GO:0051603^biological_process^proteolysis involved in cellular protein catabolic process	GO:0004185^molecular_function^serine-type carboxypeptidase activity`GO:0006508^biological_process^proteolysis
DBCO_DN12431_c0_g1_i1.p1	.	XP_016185191.1^XP_016185191.1^Q:1-174,H:296-469^82.759%ID^E:4.03e-104^.^.	uncharacterized protein LOC107626803	AT1G56630.1^AT1G56630.1^Q:1-166,H:306-471^60.241%ID^E:1.85e-68^.^.	PF01764.25^Lipase_3^Lipase (class 3)^1-69^E:9.3e-15	.	.	.	.	.	GO:0006629^biological_process^lipid metabolic process
DBCO_DN12474_c0_g1_i1.p1	RS18_ARATH^RS18_ARATH^Q:47-198,H:1-152^96.711%ID^E:2.41e-108^RecName: Full=40S ribosomal protein S18;^Eukaryota; Viridiplantae; Streptophyta; Embryophyta; Tracheophyta; Spermatophyta; Magnoliophyta; eudicotyledons; Gunneridae; Pentapetalae; rosids; malvids; Brassicales; Brassicaceae; Camelineae; Arabidopsis	XP_016176955.1^XP_016176955.1^Q:47-198,H:1-152^98.026%ID^E:1.62e-110^.^.	40S ribosomal protein S18	AT4G09800.1^AT4G09800.1^Q:47-198,H:1-152^96.711%ID^E:2.49e-109^.^.	PF00416.22^Ribosomal_S13^Ribosomal protein S13/S18^60-188^E:2e-56	.	.	COG0099^Located at the top of the head of the 30S subunit, it contacts several helices of the 16S rRNA. In the 70S ribosome it contacts the 23S rRNA (bridge B1a) and protein L5 of the 50S subunit (bridge B1b), connecting the 2 subunits	KEGG:ath:AT1G22780`KEGG:ath:AT1G34030`KEGG:ath:AT4G09800`KO:K02964	GO:0005618^cellular_component^cell wall`GO:0005829^cellular_component^cytosol`GO:0022626^cellular_component^cytosolic ribosome`GO:0022627^cellular_component^cytosolic small ribosomal subunit`GO:0016020^cellular_component^membrane`GO:0005730^cellular_component^nucleolus`GO:0005886^cellular_component^plasma membrane`GO:0009506^cellular_component^plasmodesma`GO:0005840^cellular_component^ribosome`GO…	GO:0003723^molecular_function^RNA binding`GO:0003735^molecular_function^structural constituent of ribosome`GO:0006412^biological_process^translation`GO:0005622^cellular_component^intracellular`GO:0005840^cellular_component^ribosome
DBCO_DN12437_c0_g1_i1.p1	GIP1L_ARATH^GIP1L_ARATH^Q:19-148,H:6-116^37.405%ID^E:2.93e-14^RecName: Full=GBF-interacting protein 1-like {ECO:0000303|PubMed:24484953};^Eukaryota; Viridiplantae; Streptophyta; Embryophyta; Tracheophyta; Spermatophyta; Magnoliophyta; eudicotyledons; Gunneridae; Pentapetalae; rosids; malvids; Brassicales; Brassicaceae; Camelineae; Arabidopsis	XP_016175350.1^XP_016175350.1^Q:1-859,H:1-860^79.147%ID^E:0^.^.	uncharacterized protein LOC107617963 isoform X1	AT3G13990.2^AT3G13990.2^Q:9-859,H:3-847^47.511%ID^E:0^.^.	PF06972.11^DUF1296^Protein of unknown function (DUF1296)^28-85^E:7.9e-32	.	.	ENOG41104R4^Protein of unknown function (DUF1296)	KEGG:ath:AT1G55820	GO:0005634^cellular_component^nucleus`GO:0051082^molecular_function^unfolded protein binding	.
DBCO_DN12448_c0_g1_i1.p1	.	XP_016177524.1^XP_016177524.1^Q:3-287,H:5-290^73.958%ID^E:2.33e-136^.^.	uncharacterized protein LOC107619747	AT2G47360.1^AT2G47360.1^Q:54-265,H:50-271^44.298%ID^E:1.94e-56^.^.	.	.	ExpAA=92.80^PredHel=4^Topology=i21-43o73-95i116-138o241-263i	.	.	.	.
DBCO_DN12436_c0_g2_i3.p1	TGT_XENTR^TGT_XENTR^Q:83-457,H:21-396^58.777%ID^E:8.46e-167^RecName: Full=Queuine tRNA-ribosyltransferase catalytic subunit 1 {ECO:0000255|HAMAP-Rule:MF_03218};^Eukaryota; Metazoa; Chordata; Craniata; Vertebrata; Euteleostomi; Amphibia; Batrachia; Anura; Pipoidea; Pipidae; Xenopodinae; Xenopus; Silurana	XP_020965589.1^XP_020965589.1^Q:10-484,H:1-468^82.672%ID^E:0^.^.	queuine tRNA-ribosyltransferase catalytic subunit 1 isoform X2	.	PF01702.18^TGT^Queuine tRNA-ribosyltransferase^83-435^E:2.6e-144	.	.	.	KEGG:xtr:394694`KO:K00773	GO:0005741^cellular_component^mitochondrial outer membrane`GO:0046872^molecular_function^metal ion binding`GO:0046982^molecular_function^protein heterodimerization activity`GO:0042803^molecular_function^protein homodimerization activity`GO:0008479^molecular_function^queuine tRNA-ribosyltransferase activity`GO:0101030^biological_process^tRNA-guanine transglycosylation	GO:0016763^molecular_function^transferase activity, transferring pentosyl groups`GO:0006400^biological_process^tRNA modification
DBCO_DN12460_c0_g1_i3.p1	CSPLU_ORYSJ^CSPLU_ORYSJ^Q:16-151,H:20-155^69.118%ID^E:9.09e-59^RecName: Full=CASP-like protein 5C1;^Eukaryota; Viridiplantae; Streptophyta; Embryophyta; Tracheophyta; Spermatophyta; Magnoliophyta; Liliopsida; Poales; Poaceae; BOP clade; Oryzoideae; Oryzeae; Oryzinae; Oryza; Oryza sativa	XP_016187069.1^XP_016187069.1^Q:1-152,H:1-152^91.447%ID^E:1.56e-90^.^.	CASP-like protein 5C1	AT3G50810.3^AT3G50810.3^Q:1-152,H:1-152^51.974%ID^E:5.48e-50^.^.	PF04535.12^DUF588^Domain of unknown function (DUF588)^9-137^E:2.1e-24	.	ExpAA=81.61^PredHel=3^Topology=o38-60i80-102o127-149i	ENOG410YMN0^CASP-like protein	KEGG:osa:4334238	GO:0016021^cellular_component^integral component of membrane`GO:0005886^cellular_component^plasma membrane	.
DBCO_DN12411_c0_g1_i1.p2	.	.	.	.	.	.	.	.	.	.	.
DBCO_DN12490_c0_g1_i1.p1	DCUP1_ARATH^DCUP1_ARATH^Q:17-412,H:17-418^76.413%ID^E:0^RecName: Full=Uroporphyrinogen decarboxylase 1, chloroplastic;^Eukaryota; Viridiplantae; Streptophyta; Embryophyta; Tracheophyta; Spermatophyta; Magnoliophyta; eudicotyledons; Gunneridae; Pentapetalae; rosids; malvids; Brassicales; Brassicaceae; Camelineae; Arabidopsis	XP_016171561.1^XP_016171561.1^Q:2-410,H:3-405^87.105%ID^E:0^.^.	uroporphyrinogen decarboxylase 1%2C chloroplastic isoform X1	AT3G14930.2^AT3G14930.2^Q:17-412,H:17-418^76.413%ID^E:0^.^.	PF01208.17^URO-D^Uroporphyrinogen decarboxylase (URO-D)^59-395^E:4.3e-112	.	.	COG0407^Catalyzes the decarboxylation of four acetate groups of uroporphyrinogen-III to yield coproporphyrinogen-III (By similarity)	KEGG:ath:AT3G14930`KO:K01599	GO:0009507^cellular_component^chloroplast`GO:0009570^cellular_component^chloroplast stroma`GO:0005829^cellular_component^cytosol`GO:0004853^molecular_function^uroporphyrinogen decarboxylase activity`GO:0015995^biological_process^chlorophyll biosynthetic process`GO:0006783^biological_process^heme biosynthetic process`GO:0006782^biological_process^protoporphyrinogen IX biosynthetic process`GO:00466…	GO:0004853^molecular_function^uroporphyrinogen decarboxylase activity`GO:0006779^biological_process^porphyrin-containing compound biosynthetic process
DBCO_DN12476_c1_g1_i2.p1	PTP1_ARATH^PTP1_ARATH^Q:43-341,H:36-332^71.906%ID^E:2.14e-165^RecName: Full=Protein-tyrosine-phosphatase PTP1;^Eukaryota; Viridiplantae; Streptophyta; Embryophyta; Tracheophyta; Spermatophyta; Magnoliophyta; eudicotyledons; Gunneridae; Pentapetalae; rosids; malvids; Brassicales; Brassicaceae; Camelineae; Arabidopsis	XP_016176438.1^XP_016176438.1^Q:1-343,H:1-340^83.673%ID^E:0^.^.	protein-tyrosine-phosphatase PTP1 isoform X2	AT1G71860.3^AT1G71860.3^Q:43-341,H:36-332^71.906%ID^E:2.22e-166^.^.	PF00102.27^Y_phosphatase^Protein-tyrosine phosphatase^94-333^E:2.2e-70`PF13350.6^Y_phosphatase3^Tyrosine phosphatase family^221-287^E:2.2e-05	.	.	COG5599^protein tyrosine phosphatase	KEGG:ath:AT1G71860	GO:0005737^cellular_component^cytoplasm`GO:0005634^cellular_component^nucleus`GO:0005886^cellular_component^plasma membrane`GO:0019900^molecular_function^kinase binding`GO:0033550^molecular_function^MAP kinase tyrosine phosphatase activity`GO:0004725^molecular_function^protein tyrosine phosphatase activity`GO:0006952^biological_process^defense response`GO:0035556^biological_process^intracellular …	GO:0004725^molecular_function^protein tyrosine phosphatase activity`GO:0006470^biological_process^protein dephosphorylation
DBCO_DN12476_c1_g2_i3.p2	TOM6_ARATH^TOM6_ARATH^Q:49-102,H:1-54^64.815%ID^E:4.09e-23^RecName: Full=Mitochondrial import receptor subunit TOM6 homolog;^Eukaryota; Viridiplantae; Streptophyta; Embryophyta; Tracheophyta; Spermatophyta; Magnoliophyta; eudicotyledons; Gunneridae; Pentapetalae; rosids; malvids; Brassicales; Brassicaceae; Camelineae; Arabidopsis	XP_016187070.1^XP_016187070.1^Q:49-102,H:1-54^87.037%ID^E:1.46e-30^.^.	mitochondrial import receptor subunit TOM6 homolog	AT1G49410.1^AT1G49410.1^Q:49-102,H:1-54^64.815%ID^E:4.24e-24^.^.	.	.	.	ENOG410Y58X^mitochondrial import receptor subunit TOM6 homolog	KEGG:ath:AT1G49410	GO:0016021^cellular_component^integral component of membrane`GO:0005742^cellular_component^mitochondrial outer membrane translocase complex`GO:0005739^cellular_component^mitochondrion`GO:0015031^biological_process^protein transport	.
DBCO_DN12419_c0_g1_i7.p1	RSS3_ORYSJ^RSS3_ORYSJ^Q:9-429,H:21-458^61.304%ID^E:1.13e-168^RecName: Full=Protein RICE SALT SENSITIVE 3 {ECO:0000303|PubMed:23715469};^Eukaryota; Viridiplantae; Streptophyta; Embryophyta; Tracheophyta; Spermatophyta; Magnoliophyta; Liliopsida; Poales; Poaceae; BOP clade; Oryzoideae; Oryzeae; Oryzinae; Oryza; Oryza sativa	XP_016171849.1^XP_016171849.1^Q:8-429,H:13-428^79.954%ID^E:0^.^.	uncharacterized protein LOC107614137	AT5G53900.2^AT5G53900.2^Q:1-428,H:1-376^62.187%ID^E:1.59e-168^.^.	PF14215.6^bHLH-MYC_N^bHLH-MYC and R2R3-MYB transcription factors N-terminal^19-190^E:7.9e-29	.	.	ENOG410YAU9^NA	KEGG:osa:4350435	GO:0005737^cellular_component^cytoplasm`GO:0005634^cellular_component^nucleus	.
DBCO_DN12462_c0_g1_i1.p1	RFC2_ARATH^RFC2_ARATH^Q:10-331,H:11-332^91.925%ID^E:0^RecName: Full=Replication factor C subunit 2;^Eukaryota; Viridiplantae; Streptophyta; Embryophyta; Tracheophyta; Spermatophyta; Magnoliophyta; eudicotyledons; Gunneridae; Pentapetalae; rosids; malvids; Brassicales; Brassicaceae; Camelineae; Arabidopsis	XP_016190220.1^XP_016190220.1^Q:12-331,H:11-330^95.938%ID^E:0^.^.	replication factor C subunit 2	AT1G63160.1^AT1G63160.1^Q:10-331,H:11-332^91.925%ID^E:0^.^.	PF03215.15^Rad17^Rad17 P-loop domain^13-80^E:3.1e-05`PF01078.21^Mg_chelatase^Magnesium chelatase, subunit ChlI^26-85^E:0.00011`PF13173.6^AAA_14^AAA domain^49-162^E:2.5e-07`PF00004.29^AAA^ATPase family associated with various cellular activities (AAA)^50-168^E:3.5e-15`PF01443.18^Viral_helicase1^Viral (Superfamily 1) RNA helicase^51-130^E:0.00011`PF13177.6^DNA_pol3_delta2^DNA polymerase III, delta …	.	.	COG0470^DNA polymerase III subunit delta'	KEGG:ath:AT1G63160`KO:K10755	GO:0005663^cellular_component^DNA replication factor C complex`GO:0005634^cellular_component^nucleus`GO:0005524^molecular_function^ATP binding`GO:0003677^molecular_function^DNA binding`GO:0006261^biological_process^DNA-dependent DNA replication	GO:0005524^molecular_function^ATP binding
DBCO_DN12462_c2_g1_i1.p1	.	.	.	.	.	.	ExpAA=30.35^PredHel=1^Topology=i50-72o	.	.	.	.
DBCO_DN12495_c1_g2_i1.p1	.	.	.	.	.	.	.	.	.	.	.
DBCO_DN12468_c0_g1_i1.p1	.	XP_016175509.1^XP_016175509.1^Q:21-136,H:304-425^43.443%ID^E:5.31e-28^.^.	F-box/FBD/LRR-repeat protein At4g26340-like isoform X1	AT5G56325.1^AT5G56325.1^Q:29-137,H:120-228^29.825%ID^E:1.11e-07^.^.	PF08387.10^FBD^FBD^95-135^E:3.9e-08	.	ExpAA=21.97^PredHel=1^Topology=o5-27i	.	.	.	.
DBCO_DN12468_c1_g1_i1.p1	FBL27_ARATH^FBL27_ARATH^Q:2-100,H:106-207^35.238%ID^E:2.73e-07^RecName: Full=F-box/LRR-repeat protein At1g06630;^Eukaryota; Viridiplantae; Streptophyta; Embryophyta; Tracheophyta; Spermatophyta; Magnoliophyta; eudicotyledons; Gunneridae; Pentapetalae; rosids; malvids; Brassicales; Brassicaceae; Camelineae; Arabidopsis	XP_016179568.1^XP_016179568.1^Q:2-119,H:86-205^47.541%ID^E:9.63e-22^.^.	F-box/FBD/LRR-repeat protein At5g53840-like	AT1G06630.7^AT1G06630.7^Q:2-100,H:106-207^35.238%ID^E:2.32e-08^.^.	.	.	.	.	KEGG:ath:AT1G06630	.	.
DBCO_DN12444_c0_g1_i2.p1	PGL3_ARATH^PGL3_ARATH^Q:99-687,H:35-622^53.987%ID^E:0^RecName: Full=Polygalacturonase 1 beta-like protein 3 {ECO:0000303|PubMed:26106400};^Eukaryota; Viridiplantae; Streptophyta; Embryophyta; Tracheophyta; Spermatophyta; Magnoliophyta; eudicotyledons; Gunneridae; Pentapetalae; rosids; malvids; Brassicales; Brassicaceae; Camelineae; Arabidopsis	XP_016203193.1^XP_016203193.1^Q:46-689,H:1-619^76.935%ID^E:0^.^.	polygalacturonase 1 beta-like protein 3	AT1G70370.2^AT1G70370.2^Q:99-687,H:35-622^53.987%ID^E:0^.^.	PF03181.15^BURP^BURP domain^476-688^E:1.8e-60	.	ExpAA=39.09^PredHel=2^Topology=o15-34i47-69o	ENOG410YDAC^Noncatalytic subunit	KEGG:ath:AT1G70370	GO:0048046^cellular_component^apoplast`GO:0005618^cellular_component^cell wall	.
DBCO_DN12416_c0_g1_i2.p1	RS33_ARATH^RS33_ARATH^Q:1-235,H:1-235^86.809%ID^E:4.14e-150^RecName: Full=40S ribosomal protein S3-3;^Eukaryota; Viridiplantae; Streptophyta; Embryophyta; Tracheophyta; Spermatophyta; Magnoliophyta; eudicotyledons; Gunneridae; Pentapetalae; rosids; malvids; Brassicales; Brassicaceae; Camelineae; Arabidopsis	XP_016189114.1^XP_016189114.1^Q:1-234,H:1-235^97.447%ID^E:1.12e-168^.^.	40S ribosomal protein S3-3	AT5G35530.1^AT5G35530.1^Q:1-235,H:1-235^86.809%ID^E:4.29e-151^.^.	PF07650.17^KH_2^KH domain^20-93^E:4.4e-13`PF00189.20^Ribosomal_S3_C^Ribosomal protein S3, C-terminal domain^106-188^E:6.6e-25	.	.	COG0092^Binds the lower part of the 30S subunit head. Binds mRNA in the 70S ribosome, positioning it for translation (By similarity)	KEGG:ath:AT5G35530`KO:K02985	GO:0005829^cellular_component^cytosol`GO:0022626^cellular_component^cytosolic ribosome`GO:0022627^cellular_component^cytosolic small ribosomal subunit`GO:0016020^cellular_component^membrane`GO:0005730^cellular_component^nucleolus`GO:0005634^cellular_component^nucleus`GO:0009506^cellular_component^plasmodesma`GO:0003684^molecular_function^damaged DNA binding`GO:0003906^molecular_function^DNA-(apur…	GO:0003723^molecular_function^RNA binding`GO:0003735^molecular_function^structural constituent of ribosome`GO:0006412^biological_process^translation`GO:0005840^cellular_component^ribosome
DBCO_DN12416_c0_g2_i3.p1	RS33_ARATH^RS33_ARATH^Q:1-233,H:1-233^87.554%ID^E:1.95e-150^RecName: Full=40S ribosomal protein S3-3;^Eukaryota; Viridiplantae; Streptophyta; Embryophyta; Tracheophyta; Spermatophyta; Magnoliophyta; eudicotyledons; Gunneridae; Pentapetalae; rosids; malvids; Brassicales; Brassicaceae; Camelineae; Arabidopsis	XP_016189114.1^XP_016189114.1^Q:1-234,H:1-235^95.319%ID^E:4.7e-165^.^.	40S ribosomal protein S3-3	AT5G35530.1^AT5G35530.1^Q:1-233,H:1-233^87.554%ID^E:2.02e-151^.^.	PF07650.17^KH_2^KH domain^20-93^E:4.5e-13`PF00189.20^Ribosomal_S3_C^Ribosomal protein S3, C-terminal domain^106-188^E:6.7e-25	.	.	COG0092^Binds the lower part of the 30S subunit head. Binds mRNA in the 70S ribosome, positioning it for translation (By similarity)	KEGG:ath:AT5G35530`KO:K02985	GO:0005829^cellular_component^cytosol`GO:0022626^cellular_component^cytosolic ribosome`GO:0022627^cellular_component^cytosolic small ribosomal subunit`GO:0016020^cellular_component^membrane`GO:0005730^cellular_component^nucleolus`GO:0005634^cellular_component^nucleus`GO:0009506^cellular_component^plasmodesma`GO:0003684^molecular_function^damaged DNA binding`GO:0003906^molecular_function^DNA-(apur…	GO:0003723^molecular_function^RNA binding`GO:0003735^molecular_function^structural constituent of ribosome`GO:0006412^biological_process^translation`GO:0005840^cellular_component^ribosome
DBCO_DN12405_c0_g1_i1.p1	.	.	.	.	.	.	.	.	.	.	.
DBCO_DN12405_c0_g3_i2.p1	MYO15_ARATH^MYO15_ARATH^Q:10-254,H:11-251^76.735%ID^E:5.34e-126^RecName: Full=Myosin-15;^Eukaryota; Viridiplantae; Streptophyta; Embryophyta; Tracheophyta; Spermatophyta; Magnoliophyta; eudicotyledons; Gunneridae; Pentapetalae; rosids; malvids; Brassicales; Brassicaceae; Camelineae; Arabidopsis	XP_016162859.1^XP_016162859.1^Q:10-254,H:3-252^82.8%ID^E:7.42e-142^.^.	myosin-15 isoform X2	AT4G33200.2^AT4G33200.2^Q:10-254,H:11-251^76.735%ID^E:3.93e-127^.^.	PF00063.21^Myosin_head^Myosin head (motor domain)^72-254^E:2.3e-83	.	.	COG5022^myosin heavy chain	KEGG:ath:AT4G33200`KO:K10357	GO:0005737^cellular_component^cytoplasm`GO:0016459^cellular_component^myosin complex`GO:0031965^cellular_component^nuclear membrane`GO:0051015^molecular_function^actin filament binding`GO:0005524^molecular_function^ATP binding`GO:0005516^molecular_function^calmodulin binding`GO:0003774^molecular_function^motor activity`GO:0007015^biological_process^actin filament organization`GO:0030048^biologica…	GO:0003774^molecular_function^motor activity`GO:0005524^molecular_function^ATP binding`GO:0016459^cellular_component^myosin complex
DBCO_DN12435_c0_g1_i2.p1	SODM_PEA^SODM_PEA^Q:1-242,H:1-233^82.645%ID^E:9.88e-145^RecName: Full=Superoxide dismutase [Mn], mitochondrial;^Eukaryota; Viridiplantae; Streptophyta; Embryophyta; Tracheophyta; Spermatophyta; Magnoliophyta; eudicotyledons; Gunneridae; Pentapetalae; rosids; fabids; Fabales; Fabaceae; Papilionoideae; 50 kb inversion clade; NPAAA clade; Hologalegina; IRL clade; Fabeae; Pisum	XP_016180893.1^XP_016180893.1^Q:1-242,H:1-237^88.843%ID^E:8.75e-159^.^.	superoxide dismutase [Mn]%2C mitochondrial	AT3G10920.1^AT3G10920.1^Q:1-242,H:1-231^74.793%ID^E:7.62e-135^.^.	PF00081.22^Sod_Fe_N^Iron/manganese superoxide dismutases, alpha-hairpin domain^41-122^E:8.8e-33`PF02777.18^Sod_Fe_C^Iron/manganese superoxide dismutases, C-terminal domain^132-234^E:3.2e-35	.	.	.	.	GO:0005759^cellular_component^mitochondrial matrix`GO:0046872^molecular_function^metal ion binding`GO:0004784^molecular_function^superoxide dismutase activity	GO:0004784^molecular_function^superoxide dismutase activity`GO:0046872^molecular_function^metal ion binding`GO:0006801^biological_process^superoxide metabolic process`GO:0055114^biological_process^oxidation-reduction process
DBCO_DN12469_c0_g1_i1.p1	CML29_ORYSJ^CML29_ORYSJ^Q:7-153,H:19-167^38.667%ID^E:2.12e-25^RecName: Full=Probable calcium-binding protein CML29;^Eukaryota; Viridiplantae; Streptophyta; Embryophyta; Tracheophyta; Spermatophyta; Magnoliophyta; Liliopsida; Poales; Poaceae; BOP clade; Oryzoideae; Oryzeae; Oryzinae; Oryza; Oryza sativa	XP_020979951.1^XP_020979951.1^Q:17-153,H:50-186^40.876%ID^E:5.36e-32^.^.	probable calcium-binding protein CML25	AT1G24620.1^AT1G24620.1^Q:1-153,H:25-171^33.333%ID^E:1.47e-24^.^.	PF13405.6^EF-hand_6^EF-hand domain^19-48^E:4e-06`PF13499.6^EF-hand_7^EF-hand domain pair^20-78^E:6.5e-10`PF13202.6^EF-hand_5^EF hand^20-40^E:1.9e-05`PF13833.6^EF-hand_8^EF-hand domain pair^46-78^E:0.00051`PF13202.6^EF-hand_5^EF hand^58-79^E:0.0054`PF13833.6^EF-hand_8^EF-hand domain pair^106-152^E:2.1e-09`PF13202.6^EF-hand_5^EF hand^136-152^E:0.0029	.	.	COG5126^Calcium-binding protein	KEGG:osa:4341908	GO:0005509^molecular_function^calcium ion binding	GO:0005509^molecular_function^calcium ion binding
DBCO_DN12480_c0_g1_i15.p1	MLO4_ARATH^MLO4_ARATH^Q:1-564,H:1-573^65.424%ID^E:0^RecName: Full=MLO-like protein 4;^Eukaryota; Viridiplantae; Streptophyta; Embryophyta; Tracheophyta; Spermatophyta; Magnoliophyta; eudicotyledons; Gunneridae; Pentapetalae; rosids; malvids; Brassicales; Brassicaceae; Camelineae; Arabidopsis	XP_016197265.1^XP_016197265.1^Q:1-564,H:1-563^87.302%ID^E:0^.^.	MLO-like protein 4	AT1G11000.3^AT1G11000.3^Q:1-564,H:1-573^65.424%ID^E:0^.^.	PF03094.15^Mlo^Mlo family^9-469^E:6.5e-170	.	ExpAA=133.07^PredHel=6^Topology=o15-37i153-172o273-295i300-317o359-381i394-416o	ENOG410YDUG^May be involved in modulation of pathogen defense and leaf cell death (By similarity)	KEGG:ath:AT1G11000`KO:K08472	GO:0016021^cellular_component^integral component of membrane`GO:0005516^molecular_function^calmodulin binding`GO:0006952^biological_process^defense response`GO:0009607^biological_process^response to biotic stimulus	GO:0006952^biological_process^defense response`GO:0016021^cellular_component^integral component of membrane
DBCO_DN12497_c0_g1_i3.p1	.	XP_020969762.1^XP_020969762.1^Q:1-196,H:4-236^25.957%ID^E:2.01e-10^.^.	uncharacterized protein LOC110268205	.	.	.	.	.	.	.	.
DBCO_DN12407_c0_g1_i4.p1	.	XP_016180140.1^XP_016180140.1^Q:1-1174,H:1-1195^74.361%ID^E:0^.^.	uncharacterized protein LOC107622673	AT1G27850.1^AT1G27850.1^Q:1-1174,H:1-1148^42.494%ID^E:0^.^.	.	.	.	.	.	.	.
DBCO_DN12407_c0_g2_i1.p1	AHL10_ARATH^AHL10_ARATH^Q:32-161,H:47-149^39.098%ID^E:5.11e-08^RecName: Full=AT-hook motif nuclear-localized protein 10 {ECO:0000312|EMBL:FAA00281.1};^Eukaryota; Viridiplantae; Streptophyta; Embryophyta; Tracheophyta; Spermatophyta; Magnoliophyta; eudicotyledons; Gunneridae; Pentapetalae; rosids; malvids; Brassicales; Brassicaceae; Camelineae; Arabidopsis	XP_016167069.1^XP_016167069.1^Q:1-161,H:1-171^57.386%ID^E:1.98e-44^.^.	AT-hook motif nuclear-localized protein 10	AT2G33620.4^AT2G33620.4^Q:32-161,H:47-149^39.098%ID^E:5.3e-09^.^.	PF02178.19^AT_hook^AT hook motif^88-99^E:0.34`PF02178.19^AT_hook^AT hook motif^150-158^E:0.44	.	.	ENOG410YFVM^AT hook motif domain containing protein, expressed	KEGG:ath:AT2G33620	GO:0005829^cellular_component^cytosol`GO:0005634^cellular_component^nucleus`GO:0003680^molecular_function^AT DNA binding	GO:0003677^molecular_function^DNA binding
DBCO_DN12407_c0_g3_i1.p1	.	XP_016180140.1^XP_016180140.1^Q:25-1093,H:115-1195^60.326%ID^E:0^.^.	uncharacterized protein LOC107622673	AT1G27850.1^AT1G27850.1^Q:25-1093,H:111-1148^37.454%ID^E:4.72e-144^.^.	.	.	.	.	.	.	.
DBCO_DN12433_c0_g1_i1.p1	RIC7_ARATH^RIC7_ARATH^Q:4-60,H:9-70^64.516%ID^E:4.33e-23^RecName: Full=CRIB domain-containing protein RIC7;^Eukaryota; Viridiplantae; Streptophyta; Embryophyta; Tracheophyta; Spermatophyta; Magnoliophyta; eudicotyledons; Gunneridae; Pentapetalae; rosids; malvids; Brassicales; Brassicaceae; Camelineae; Arabidopsis	XP_016176837.1^XP_016176837.1^Q:1-149,H:1-164^55.152%ID^E:5.17e-51^.^.	CRIB domain-containing protein RIC10	AT4G28556.1^AT4G28556.1^Q:4-60,H:9-70^64.516%ID^E:4.49e-24^.^.	PF00786.28^PBD^P21-Rho-binding domain^27-58^E:4.6e-09	.	.	ENOG410Z01I^regulation of growth	KEGG:ath:AT4G28556	GO:0005737^cellular_component^cytoplasm`GO:0005634^cellular_component^nucleus`GO:0005886^cellular_component^plasma membrane`GO:0040008^biological_process^regulation of growth`GO:0009416^biological_process^response to light stimulus	.
DBCO_DN12494_c0_g1_i3.p1	NPK1_TOBAC^NPK1_TOBAC^Q:86-746,H:1-665^59.821%ID^E:0^RecName: Full=Mitogen-activated protein kinase kinase kinase NPK1;^Eukaryota; Viridiplantae; Streptophyta; Embryophyta; Tracheophyta; Spermatophyta; Magnoliophyta; eudicotyledons; Gunneridae; Pentapetalae; asterids; lamiids; Solanales; Solanaceae; Nicotianoideae; Nicotianeae; Nicotiana	XP_016177184.1^XP_016177184.1^Q:86-763,H:1-687^75.723%ID^E:0^.^.	mitogen-activated protein kinase kinase kinase 3	AT3G06030.1^AT3G06030.1^Q:86-751,H:1-643^56.632%ID^E:0^.^.	PF00069.25^Pkinase^Protein kinase domain^159-421^E:8.7e-70`PF07714.17^Pkinase_Tyr^Protein tyrosine kinase^161-415^E:5e-47`PF17667.1^Pkinase_fungal^Fungal protein kinase^272-348^E:1.5e-06	.	.	.	KEGG:nta:107796336`KO:K20606	GO:0005856^cellular_component^cytoskeleton`GO:0005634^cellular_component^nucleus`GO:0009524^cellular_component^phragmoplast`GO:0005524^molecular_function^ATP binding`GO:0004709^molecular_function^MAP kinase kinase kinase activity`GO:0000919^biological_process^cell plate assembly`GO:0006952^biological_process^defense response	GO:0004672^molecular_function^protein kinase activity`GO:0005524^molecular_function^ATP binding`GO:0006468^biological_process^protein phosphorylation
DBCO_DN12410_c0_g1_i1.p1	BH025_ARATH^BH025_ARATH^Q:142-346,H:121-324^43.541%ID^E:2.92e-41^RecName: Full=Transcription factor bHLH25;^Eukaryota; Viridiplantae; Streptophyta; Embryophyta; Tracheophyta; Spermatophyta; Magnoliophyta; eudicotyledons; Gunneridae; Pentapetalae; rosids; malvids; Brassicales; Brassicaceae; Camelineae; Arabidopsis	XP_016196762.2^XP_016196762.2^Q:162-351,H:162-362^60.294%ID^E:5.39e-67^.^.	transcription factor NAI1 isoform X1	AT4G37850.2^AT4G37850.2^Q:142-346,H:121-324^43.541%ID^E:3.03e-42^.^.	PF00010.26^HLH^Helix-loop-helix DNA-binding domain^175-222^E:7.1e-08	.	ExpAA=17.56^PredHel=1^Topology=o303-325i	ENOG410YG6S^Transcription factor	KEGG:ath:AT4G37850	GO:0005634^cellular_component^nucleus`GO:0003677^molecular_function^DNA binding`GO:0003700^molecular_function^DNA-binding transcription factor activity`GO:0046983^molecular_function^protein dimerization activity`GO:0006355^biological_process^regulation of transcription, DNA-templated	GO:0046983^molecular_function^protein dimerization activity
DBCO_DN12410_c1_g1_i1.p1	BH025_ARATH^BH025_ARATH^Q:1-126,H:181-308^44.961%ID^E:2e-22^RecName: Full=Transcription factor bHLH25;^Eukaryota; Viridiplantae; Streptophyta; Embryophyta; Tracheophyta; Spermatophyta; Magnoliophyta; eudicotyledons; Gunneridae; Pentapetalae; rosids; malvids; Brassicales; Brassicaceae; Camelineae; Arabidopsis	XP_016196762.2^XP_016196762.2^Q:1-123,H:202-336^57.037%ID^E:6.53e-38^.^.	transcription factor NAI1 isoform X1	AT4G37850.2^AT4G37850.2^Q:1-126,H:181-308^44.961%ID^E:2.07e-23^.^.	.	.	.	ENOG410YG6S^Transcription factor	KEGG:ath:AT4G37850	GO:0005634^cellular_component^nucleus`GO:0003677^molecular_function^DNA binding`GO:0003700^molecular_function^DNA-binding transcription factor activity`GO:0046983^molecular_function^protein dimerization activity`GO:0006355^biological_process^regulation of transcription, DNA-templated	.
DBCO_DN12432_c0_g1_i1.p1	.	XP_020976750.1^XP_020976750.1^Q:1-142,H:230-372^60.839%ID^E:6.61e-54^.^.	uncharacterized protein LOC107639221	AT5G35830.1^AT5G35830.1^Q:3-109,H:150-257^37.037%ID^E:9.4e-18^.^.	PF12796.7^Ank_2^Ankyrin repeats (3 copies)^9-65^E:1.9e-06`PF13637.6^Ank_4^Ankyrin repeats (many copies)^11-63^E:2.3e-05	.	.	.	.	.	.
DBCO_DN12432_c0_g2_i1.p1	.	XP_020976750.1^XP_020976750.1^Q:1-151,H:159-311^58.824%ID^E:5.55e-56^.^.	uncharacterized protein LOC107639221	AT5G35830.1^AT5G35830.1^Q:7-149,H:89-228^43.056%ID^E:5.3e-32^.^.	PF13637.6^Ank_4^Ankyrin repeats (many copies)^81-130^E:5.5e-05	.	.	.	.	.	.
DBCO_DN12432_c0_g3_i1.p1	.	XP_020976750.1^XP_020976750.1^Q:1-111,H:176-285^59.459%ID^E:2.27e-36^.^.	uncharacterized protein LOC107639221	AT5G35830.1^AT5G35830.1^Q:1-117,H:100-209^41.026%ID^E:4.7e-21^.^.	PF13637.6^Ank_4^Ankyrin repeats (many copies)^25-85^E:3.5e-05`PF12796.7^Ank_2^Ankyrin repeats (3 copies)^27-117^E:7.5e-09`PF13857.6^Ank_5^Ankyrin repeats (many copies)^49-106^E:4.3e-07	.	.	.	.	.	.
DBCO_DN12446_c0_g1_i1.p1	.	XP_020974313.1^XP_020974313.1^Q:1-276,H:1-275^76.449%ID^E:9.64e-147^.^.	uncharacterized protein LOC107630216 isoform X4	.	PF02602.15^HEM4^Uroporphyrinogen-III synthase HemD^33-279^E:6.3e-23	.	.	.	.	.	GO:0004852^molecular_function^uroporphyrinogen-III synthase activity`GO:0033014^biological_process^tetrapyrrole biosynthetic process
DBCO_DN96634_c0_g1_i1.p1	MVPA_DICDI^MVPA_DICDI^Q:3-287,H:6-291^64.685%ID^E:8.91e-126^RecName: Full=Major vault protein alpha;^Eukaryota; Amoebozoa; Mycetozoa; Dictyostelids; Dictyosteliales; Dictyosteliaceae; Dictyostelium`MVPA_DICDI^MVPA_DICDI^Q:41-147,H:267-362^30.556%ID^E:8.45e-07^RecName: Full=Major vault protein alpha;^Eukaryota; Amoebozoa; Mycetozoa; Dictyostelids; Dictyosteliales; Dictyosteliaceae; Dictyostelium	.	.	.	PF17794.1^Vault_2^Major Vault Protein repeat domain^47-106^E:1.8e-23`PF01505.18^Vault^Major Vault Protein repeat domain^110-149^E:2.9e-13`PF01505.18^Vault^Major Vault Protein repeat domain^163-202^E:2e-11`PF01505.18^Vault^Major Vault Protein repeat domain^216-258^E:1.2e-12	.	.	ENOG410ZCU8^Major vault protein	KEGG:ddi:DDB_G0269156`KO:K17266	GO:0005737^cellular_component^cytoplasm`GO:0005634^cellular_component^nucleus`GO:0045335^cellular_component^phagocytic vesicle`GO:0009617^biological_process^response to bacterium	.
DBCO_DN96669_c0_g1_i1.p1	.	.	.	.	.	.	.	.	.	.	.
DBCO_DN96649_c0_g1_i1.p1	FB333_ARATH^FB333_ARATH^Q:1-210,H:229-418^47.867%ID^E:2.6e-62^RecName: Full=Probable F-box protein At4g22030;^Eukaryota; Viridiplantae; Streptophyta; Embryophyta; Tracheophyta; Spermatophyta; Magnoliophyta; eudicotyledons; Gunneridae; Pentapetalae; rosids; malvids; Brassicales; Brassicaceae; Camelineae; Arabidopsis	XP_016197475.1^XP_016197475.1^Q:2-210,H:218-413^71.495%ID^E:1.02e-92^.^.	probable F-box protein At4g22030	AT4G22030.1^AT4G22030.1^Q:2-210,H:230-418^50.476%ID^E:1.37e-70^.^.	PF14476.6^Chloroplast_duf^Petal formation-expressed^1-186^E:3.9e-79	.	.	ENOG410YBD5^F-box protein At4g22030-like	.	.	.
DBCO_DN96660_c0_g1_i1.p1	RL23A_DAUCA^RL23A_DAUCA^Q:52-138,H:16-103^57.955%ID^E:4.99e-27^RecName: Full=60S ribosomal protein L23a;^Eukaryota; Viridiplantae; Streptophyta; Embryophyta; Tracheophyta; Spermatophyta; Magnoliophyta; eudicotyledons; Gunneridae; Pentapetalae; asterids; campanulids; Apiales; Apiaceae; Apioideae; Scandiceae; Daucinae; Daucus; Daucus sect. Daucus	XP_016187330.1^XP_016187330.1^Q:52-138,H:16-103^60.227%ID^E:1.95e-25^.^.	60S ribosomal protein L23a	AT3G55280.2^AT3G55280.2^Q:72-138,H:37-103^61.194%ID^E:3.04e-23^.^.	PF03939.13^Ribosomal_L23eN^Ribosomal protein L23, N-terminal domain^52-99^E:2.4e-18	.	.	.	.	GO:0005840^cellular_component^ribosome`GO:0019843^molecular_function^rRNA binding`GO:0003735^molecular_function^structural constituent of ribosome`GO:0006412^biological_process^translation	.
DBCO_DN96676_c0_g1_i1.p1	TAC1_ARATH^TAC1_ARATH^Q:4-148,H:28-165^41.06%ID^E:1.48e-18^RecName: Full=Transcriptional regulator TAC1;^Eukaryota; Viridiplantae; Streptophyta; Embryophyta; Tracheophyta; Spermatophyta; Magnoliophyta; eudicotyledons; Gunneridae; Pentapetalae; rosids; malvids; Brassicales; Brassicaceae; Camelineae; Arabidopsis	XP_016165742.1^XP_016165742.1^Q:9-151,H:55-169^31.579%ID^E:2.53e-15^.^.	probable transcriptional regulator RABBIT EARS	AT3G09290.1^AT3G09290.1^Q:4-148,H:28-165^41.06%ID^E:1.54e-19^.^.	PF13912.6^zf-C2H2_6^C2H2-type zinc finger^11-35^E:0.0004	.	.	ENOG4111ECK^ZnF_C2H2	KEGG:ath:AT3G09290	GO:0005634^cellular_component^nucleus`GO:0003677^molecular_function^DNA binding`GO:0003700^molecular_function^DNA-binding transcription factor activity`GO:0046872^molecular_function^metal ion binding`GO:0051973^biological_process^positive regulation of telomerase activity`GO:0006355^biological_process^regulation of transcription, DNA-templated	.
DBCO_DN4725_c0_g1_i2.p1	FAN1_ARATH^FAN1_ARATH^Q:1-972,H:1-885^51.988%ID^E:0^RecName: Full=Fanconi-associated nuclease 1 homolog {ECO:0000305};^Eukaryota; Viridiplantae; Streptophyta; Embryophyta; Tracheophyta; Spermatophyta; Magnoliophyta; eudicotyledons; Gunneridae; Pentapetalae; rosids; malvids; Brassicales; Brassicaceae; Camelineae; Arabidopsis	XP_016194622.1^XP_016194622.1^Q:1-973,H:1-932^76.798%ID^E:0^.^.	fanconi-associated nuclease 1 homolog	AT1G48360.2^AT1G48360.2^Q:1-972,H:1-885^51.988%ID^E:0^.^.	PF08797.11^HIRAN^HIRAN domain^197-281^E:4e-13`PF08774.11^VRR_NUC^VRR-NUC domain^863-971^E:2e-25	.	.	ENOG410XRN3^FANCD2 FANCI-associated nuclease 1	KEGG:ath:AT1G48360`KO:K15363	GO:0005634^cellular_component^nucleus`GO:0008409^molecular_function^5'-3' exonuclease activity`GO:0017108^molecular_function^5'-flap endonuclease activity`GO:0070336^molecular_function^flap-structured DNA binding`GO:0016818^molecular_function^hydrolase activity, acting on acid anhydrides, in phosphorus-containing anhydrides`GO:0004528^molecular_function^phosphodiesterase I activity`GO:0008270^mol…	GO:0003676^molecular_function^nucleic acid binding`GO:0008270^molecular_function^zinc ion binding`GO:0016818^molecular_function^hydrolase activity, acting on acid anhydrides, in phosphorus-containing anhydrides`GO:0016788^molecular_function^hydrolase activity, acting on ester bonds
DBCO_DN4795_c0_g1_i4.p1	CAS1_GLYGL^CAS1_GLYGL^Q:1-757,H:1-757^86.526%ID^E:0^RecName: Full=Cycloartenol synthase;^Eukaryota; Viridiplantae; Streptophyta; Embryophyta; Tracheophyta; Spermatophyta; Magnoliophyta; eudicotyledons; Gunneridae; Pentapetalae; rosids; fabids; Fabales; Fabaceae; Papilionoideae; 50 kb inversion clade; NPAAA clade; Hologalegina; IRL clade; Galegeae; Glycyrrhiza	XP_016203855.1^XP_016203855.1^Q:1-756,H:1-756^85.053%ID^E:0^.^.	cycloartenol synthase	AT2G07050.1^AT2G07050.1^Q:1-754,H:1-754^80.902%ID^E:0^.^.	PF13243.6^SQHop_cyclase_C^Squalene-hopene cyclase C-terminal domain^89-167^E:4.5e-06`PF13249.6^SQHop_cyclase_N^Squalene-hopene cyclase N-terminal domain^98-399^E:4e-42`PF00432.21^Prenyltrans^Prenyltransferase and squalene oxidase repeat^146-188^E:2.2e-12`PF13243.6^SQHop_cyclase_C^Squalene-hopene cyclase C-terminal domain^413-750^E:3e-53`PF00432.21^Prenyltrans^Prenyltransferase and squalene oxidas…	.	.	.	.	GO:0016871^molecular_function^cycloartenol synthase activity	GO:0003824^molecular_function^catalytic activity`GO:0005615^cellular_component^extracellular space
DBCO_DN4747_c0_g1_i1.p1	6DCS_SOYBN^6DCS_SOYBN^Q:3-316,H:2-315^85.35%ID^E:0^RecName: Full=NAD(P)H-dependent 6'-deoxychalcone synthase;^Eukaryota; Viridiplantae; Streptophyta; Embryophyta; Tracheophyta; Spermatophyta; Magnoliophyta; eudicotyledons; Gunneridae; Pentapetalae; rosids; fabids; Fabales; Fabaceae; Papilionoideae; 50 kb inversion clade; NPAAA clade; indigoferoid/millettioid clade; Phaseoleae; Glycine; Soja	XP_016166431.1^XP_016166431.1^Q:4-316,H:2-313^84.984%ID^E:0^.^.	NAD(P)H-dependent 6'-deoxychalcone synthase	AT1G59960.1^AT1G59960.1^Q:8-302,H:6-305^55.116%ID^E:1.56e-113^.^.	PF00248.21^Aldo_ket_red^Aldo/keto reductase family^28-294^E:1.1e-48	.	.	.	KEGG:gmx:547911`KO:K08243	GO:0005829^cellular_component^cytosol`GO:0033808^molecular_function^6'-deoxychalcone synthase activity`GO:0008106^molecular_function^alcohol dehydrogenase (NADP+) activity`GO:0004032^molecular_function^alditol:NADP+ 1-oxidoreductase activity`GO:0016491^molecular_function^oxidoreductase activity`GO:0009813^biological_process^flavonoid biosynthetic process	.
DBCO_DN4709_c0_g1_i1.p1	ARAE1_ORYSJ^ARAE1_ORYSJ^Q:1-132,H:287-418^81.818%ID^E:1.19e-74^RecName: Full=Probable UDP-arabinose 4-epimerase 1;^Eukaryota; Viridiplantae; Streptophyta; Embryophyta; Tracheophyta; Spermatophyta; Magnoliophyta; Liliopsida; Poales; Poaceae; BOP clade; Oryzoideae; Oryzeae; Oryzinae; Oryza; Oryza sativa	XP_020975468.1^XP_020975468.1^Q:1-132,H:176-307^91.667%ID^E:1.24e-86^.^.	probable UDP-arabinose 4-epimerase 1 isoform X2	AT2G34850.4^AT2G34850.4^Q:1-131,H:101-231^80.153%ID^E:1.06e-74^.^.	PF16363.5^GDP_Man_Dehyd^GDP-mannose 4,6 dehydratase^15-105^E:1.3e-07`PF01370.21^Epimerase^NAD dependent epimerase/dehydratase family^17-52^E:2.6e-06	.	.	COG1087^udp-glucose 4-epimerase	KEGG:osa:4342364`KO:K12448	GO:0032580^cellular_component^Golgi cisterna membrane`GO:0016021^cellular_component^integral component of membrane`GO:0050373^molecular_function^UDP-arabinose 4-epimerase activity`GO:0003978^molecular_function^UDP-glucose 4-epimerase activity`GO:0045227^biological_process^capsule polysaccharide biosynthetic process`GO:0006012^biological_process^galactose metabolic process`GO:0033358^biological_pr…	GO:0003824^molecular_function^catalytic activity`GO:0050662^molecular_function^coenzyme binding
DBCO_DN4706_c0_g1_i7.p1	CST_ARATH^CST_ARATH^Q:1-298,H:1-285^64.356%ID^E:1.74e-130^RecName: Full=Probable serine/threonine-protein kinase CST {ECO:0000305};^Eukaryota; Viridiplantae; Streptophyta; Embryophyta; Tracheophyta; Spermatophyta; Magnoliophyta; eudicotyledons; Gunneridae; Pentapetalae; rosids; malvids; Brassicales; Brassicaceae; Camelineae; Arabidopsis	XP_016180923.1^XP_016180923.1^Q:1-298,H:1-296^92.308%ID^E:0^.^.	probable serine/threonine-protein kinase PIX13	AT4G35600.1^AT4G35600.1^Q:1-298,H:1-285^64.356%ID^E:1.8e-131^.^.	PF00069.25^Pkinase^Protein kinase domain^97-298^E:4.4e-38`PF07714.17^Pkinase_Tyr^Protein tyrosine kinase^99-298^E:8.9e-42	.	.	COG0515^Serine Threonine protein kinase	KEGG:ath:AT4G35600`KO:K00924	GO:0005634^cellular_component^nucleus`GO:0005886^cellular_component^plasma membrane`GO:0005524^molecular_function^ATP binding`GO:0004674^molecular_function^protein serine/threonine kinase activity`GO:0060862^biological_process^negative regulation of floral organ abscission	GO:0004672^molecular_function^protein kinase activity`GO:0005524^molecular_function^ATP binding`GO:0006468^biological_process^protein phosphorylation
DBCO_DN4706_c1_g1_i1.p1	UCC1_ARATH^UCC1_ARATH^Q:18-162,H:4-147^39.041%ID^E:4.04e-31^RecName: Full=Uclacyanin 1 {ECO:0000303|PubMed:9761472};^Eukaryota; Viridiplantae; Streptophyta; Embryophyta; Tracheophyta; Spermatophyta; Magnoliophyta; eudicotyledons; Gunneridae; Pentapetalae; rosids; malvids; Brassicales; Brassicaceae; Camelineae; Arabidopsis	XP_016179076.1^XP_016179076.1^Q:16-203,H:2-176^72.34%ID^E:5.42e-85^.^.	mavicyanin	AT3G27200.1^AT3G27200.1^Q:22-136,H:8-122^66.087%ID^E:8.54e-55^.^.	PF02298.17^Cu_bind_like^Plastocyanin-like domain^49-129^E:2.1e-24	sigP:1^37^0.59^YES	ExpAA=34.43^PredHel=1^Topology=i21-43o	ENOG410YT2D^Early nodulin-like protein	KEGG:ath:AT2G32300	GO:0031225^cellular_component^anchored component of membrane`GO:0046658^cellular_component^anchored component of plasma membrane`GO:0009055^molecular_function^electron transfer activity`GO:0046872^molecular_function^metal ion binding	GO:0009055^molecular_function^electron transfer activity
DBCO_DN4706_c1_g2_i1.p1	FBK67_ARATH^FBK67_ARATH^Q:139-492,H:14-361^39.227%ID^E:1.37e-55^RecName: Full=F-box/kelch-repeat protein At3g23880;^Eukaryota; Viridiplantae; Streptophyta; Embryophyta; Tracheophyta; Spermatophyta; Magnoliophyta; eudicotyledons; Gunneridae; Pentapetalae; rosids; malvids; Brassicales; Brassicaceae; Camelineae; Arabidopsis	XP_020960184.1^XP_020960184.1^Q:128-495,H:4-374^80.863%ID^E:0^.^.	F-box/kelch-repeat protein At3g23880	AT3G23880.1^AT3G23880.1^Q:139-492,H:14-361^39.227%ID^E:1.42e-56^.^.	PF00646.33^F-box^F-box domain^137-179^E:5.3e-11`PF12937.7^F-box-like^F-box-like^137-174^E:1.4e-09	.	.	ENOG410Z2HM^F-box Kelch-repeat protein	KEGG:ath:AT3G23880	GO:0005634^cellular_component^nucleus	GO:0005515^molecular_function^protein binding
DBCO_DN4715_c0_g1_i5.p1	DTX34_ARATH^DTX34_ARATH^Q:1-477,H:56-532^51.153%ID^E:2.45e-178^RecName: Full=Protein DETOXIFICATION 34 {ECO:0000303|PubMed:11739388};^Eukaryota; Viridiplantae; Streptophyta; Embryophyta; Tracheophyta; Spermatophyta; Magnoliophyta; eudicotyledons; Gunneridae; Pentapetalae; rosids; malvids; Brassicales; Brassicaceae; Camelineae; Arabidopsis	XP_020958912.1^XP_020958912.1^Q:2-479,H:3-480^74.268%ID^E:0^.^.	protein DETOXIFICATION 34 isoform X2	AT4G00350.1^AT4G00350.1^Q:1-477,H:56-532^51.153%ID^E:2.54e-179^.^.	PF01554.18^MatE^MatE^43-203^E:6.6e-27`PF01554.18^MatE^MatE^264-424^E:5.1e-24	.	ExpAA=247.89^PredHel=11^Topology=i38-60o75-97i118-140o186-208i215-237o271-293i300-319o334-356i377-399o405-427i434-456o	COG0534^Mate efflux family protein	KEGG:ath:AT4G00350`KO:K03327	GO:0016021^cellular_component^integral component of membrane`GO:0015297^molecular_function^antiporter activity`GO:0015238^molecular_function^drug transmembrane transporter activity`GO:0006855^biological_process^drug transmembrane transport	GO:0015238^molecular_function^drug transmembrane transporter activity`GO:0015297^molecular_function^antiporter activity`GO:0006855^biological_process^drug transmembrane transport`GO:0055085^biological_process^transmembrane transport`GO:0016020^cellular_component^membrane
DBCO_DN4722_c0_g1_i13.p1	SEP1_ARATH^SEP1_ARATH^Q:30-85,H:88-143^80.357%ID^E:8.42e-22^RecName: Full=Developmental protein SEPALLATA 1;^Eukaryota; Viridiplantae; Streptophyta; Embryophyta; Tracheophyta; Spermatophyta; Magnoliophyta; eudicotyledons; Gunneridae; Pentapetalae; rosids; malvids; Brassicales; Brassicaceae; Camelineae; Arabidopsis	XP_016194431.1^XP_016194431.1^Q:30-85,H:87-142^89.286%ID^E:1.89e-25^.^.	developmental protein SEPALLATA 1-like isoform X1	AT5G15800.1^AT5G15800.1^Q:30-85,H:88-143^80.357%ID^E:8.73e-23^.^.	PF01486.17^K-box^K-box region^33-86^E:2.1e-18	.	.	COG5068^Transcription factor	KEGG:ath:AT5G15800`KO:K09264	GO:0005634^cellular_component^nucleus`GO:0003700^molecular_function^DNA-binding transcription factor activity`GO:0046983^molecular_function^protein dimerization activity`GO:0000977^molecular_function^RNA polymerase II regulatory region sequence-specific DNA binding`GO:0043565^molecular_function^sequence-specific DNA binding`GO:0008134^molecular_function^transcription factor binding`GO:0044212^mol…	GO:0003700^molecular_function^DNA-binding transcription factor activity`GO:0006355^biological_process^regulation of transcription, DNA-templated`GO:0005634^cellular_component^nucleus
DBCO_DN4722_c0_g2_i2.p1	AAT1_MEDSA^AAT1_MEDSA^Q:42-460,H:3-416^89.976%ID^E:0^RecName: Full=Aspartate aminotransferase 1;^Eukaryota; Viridiplantae; Streptophyta; Embryophyta; Tracheophyta; Spermatophyta; Magnoliophyta; eudicotyledons; Gunneridae; Pentapetalae; rosids; fabids; Fabales; Fabaceae; Papilionoideae; 50 kb inversion clade; NPAAA clade; Hologalegina; IRL clade; Trifolieae; Medicago	XP_016179804.1^XP_016179804.1^Q:1-462,H:1-452^85.745%ID^E:0^.^.	aspartate aminotransferase%2C cytoplasmic	AT5G11520.1^AT5G11520.1^Q:18-462,H:6-449^81.573%ID^E:0^.^.	PF00155.21^Aminotran_1_2^Aminotransferase class I and II^88-454^E:8.7e-98	.	.	.	.	GO:0005737^cellular_component^cytoplasm`GO:0004069^molecular_function^L-aspartate:2-oxoglutarate aminotransferase activity`GO:0030170^molecular_function^pyridoxal phosphate binding`GO:0009058^biological_process^biosynthetic process`GO:0006520^biological_process^cellular amino acid metabolic process	GO:0030170^molecular_function^pyridoxal phosphate binding`GO:0009058^biological_process^biosynthetic process
DBCO_DN4775_c0_g1_i1.p1	.	XP_016171413.1^XP_016171413.1^Q:9-359,H:2-296^53.955%ID^E:2.2e-92^.^.	uncharacterized protein LOC107613777 isoform X1	AT5G59050.1^AT5G59050.1^Q:12-359,H:29-312^29.863%ID^E:7.2e-19^.^.	.	.	.	.	.	.	.
DBCO_DN4791_c0_g1_i3.p1	PLP3B_ARATH^PLP3B_ARATH^Q:1-229,H:1-230^76.522%ID^E:7.1e-125^RecName: Full=Thioredoxin domain-containing protein PLP3B;^Eukaryota; Viridiplantae; Streptophyta; Embryophyta; Tracheophyta; Spermatophyta; Magnoliophyta; eudicotyledons; Gunneridae; Pentapetalae; rosids; malvids; Brassicales; Brassicaceae; Camelineae; Arabidopsis	XP_016182019.1^XP_016182019.1^Q:1-229,H:1-229^89.083%ID^E:1.77e-151^.^.	thioredoxin domain-containing protein PLP3B	AT5G66410.1^AT5G66410.1^Q:1-229,H:1-230^76.522%ID^E:7.36e-126^.^.	PF00085.20^Thioredoxin^Thioredoxin^89-173^E:2e-05	.	.	COG0526^Thioredoxin	KEGG:ath:AT5G66410	GO:0005737^cellular_component^cytoplasm`GO:0005874^cellular_component^microtubule`GO:0005634^cellular_component^nucleus`GO:0048487^molecular_function^beta-tubulin binding`GO:0051211^biological_process^anisotropic cell growth`GO:0045454^biological_process^cell redox homeostasis`GO:0043622^biological_process^cortical microtubule organization`GO:0000911^biological_process^cytokinesis by cell plate f…	GO:0045454^biological_process^cell redox homeostasis
DBCO_DN4746_c0_g1_i1.p1	CCS1_ARATH^CCS1_ARATH^Q:30-561,H:14-545^69.85%ID^E:0^RecName: Full=Cytochrome c biogenesis protein CCS1, chloroplastic;^Eukaryota; Viridiplantae; Streptophyta; Embryophyta; Tracheophyta; Spermatophyta; Magnoliophyta; eudicotyledons; Gunneridae; Pentapetalae; rosids; malvids; Brassicales; Brassicaceae; Camelineae; Arabidopsis	XP_016187046.1^XP_016187046.1^Q:1-564,H:1-564^90.071%ID^E:0^.^.	cytochrome c biogenesis protein CCS1%2C chloroplastic	AT1G49380.1^AT1G49380.1^Q:30-561,H:14-545^69.85%ID^E:0^.^.	PF05140.14^ResB^ResB-like family^129-392^E:2.9e-55`PF05140.14^ResB^ResB-like family^434-541^E:4.8e-13	.	ExpAA=73.90^PredHel=3^Topology=i124-146o184-206i268-290o	COG1333^Cytochrome c biogenesis protein	KEGG:ath:AT1G49380`KO:K07399	GO:0009535^cellular_component^chloroplast thylakoid membrane`GO:0016021^cellular_component^integral component of membrane`GO:0017004^biological_process^cytochrome complex assembly	.
DBCO_DN4703_c0_g1_i3.p1	APT5_ARATH^APT5_ARATH^Q:1-189,H:1-184^75.661%ID^E:1.9e-92^RecName: Full=Adenine phosphoribosyltransferase 5;^Eukaryota; Viridiplantae; Streptophyta; Embryophyta; Tracheophyta; Spermatophyta; Magnoliophyta; eudicotyledons; Gunneridae; Pentapetalae; rosids; malvids; Brassicales; Brassicaceae; Camelineae; Arabidopsis	XP_016207830.1^XP_016207830.1^Q:1-191,H:1-187^78.534%ID^E:3.83e-104^.^.	adenine phosphoribosyltransferase 5-like	AT5G11160.1^AT5G11160.1^Q:1-189,H:1-184^75.661%ID^E:1.97e-93^.^.	PF00156.27^Pribosyltran^Phosphoribosyl transferase domain^40-174^E:1.7e-17	.	.	COG0503^Catalyzes a salvage reaction resulting in the formation of AMP, that is energically less costly than de novo synthesis (By similarity)	KEGG:ath:AT5G11160`KO:K00759	GO:0005829^cellular_component^cytosol`GO:0003999^molecular_function^adenine phosphoribosyltransferase activity`GO:0006168^biological_process^adenine salvage`GO:0044209^biological_process^AMP salvage`GO:0006166^biological_process^purine ribonucleoside salvage	GO:0009116^biological_process^nucleoside metabolic process
DBCO_DN4760_c0_g1_i1.p1	SUMM2_ARATH^SUMM2_ARATH^Q:26-635,H:28-617^28.889%ID^E:7.04e-57^RecName: Full=Disease resistance protein SUMM2 {ECO:0000305};^Eukaryota; Viridiplantae; Streptophyta; Embryophyta; Tracheophyta; Spermatophyta; Magnoliophyta; eudicotyledons; Gunneridae; Pentapetalae; rosids; malvids; Brassicales; Brassicaceae; Camelineae; Arabidopsis	XP_020962639.1^XP_020962639.1^Q:1-1248,H:1-1245^72.915%ID^E:0^.^.	probable disease resistance protein At4g27220	AT1G12280.1^AT1G12280.1^Q:26-635,H:28-617^28.889%ID^E:7.3e-58^.^.	PF00931.22^NB-ARC^NB-ARC domain^157-387^E:2.7e-44`PF00560.33^LRR_1^Leucine Rich Repeat^584-592^E:13000`PF00560.33^LRR_1^Leucine Rich Repeat^606-627^E:2.6`PF00560.33^LRR_1^Leucine Rich Repeat^629-638^E:230`PF00560.33^LRR_1^Leucine Rich Repeat^823-835^E:520`PF00560.33^LRR_1^Leucine Rich Repeat^883-898^E:3700`PF00560.33^LRR_1^Leucine Rich Repeat^923-943^E:200`PF00560.33^LRR_1^Leucine Rich Repeat^101…	.	.	COG4886^leucine Rich Repeat	KEGG:ath:AT1G12280`KO:K20599	GO:0043531^molecular_function^ADP binding`GO:0005524^molecular_function^ATP binding`GO:0006952^biological_process^defense response	GO:0043531^molecular_function^ADP binding`GO:0005515^molecular_function^protein binding
DBCO_DN4749_c0_g1_i6.p1	PCAP1_ARATH^PCAP1_ARATH^Q:1-169,H:1-176^59.659%ID^E:2.24e-47^RecName: Full=Plasma membrane-associated cation-binding protein 1;^Eukaryota; Viridiplantae; Streptophyta; Embryophyta; Tracheophyta; Spermatophyta; Magnoliophyta; eudicotyledons; Gunneridae; Pentapetalae; rosids; malvids; Brassicales; Brassicaceae; Camelineae; Arabidopsis	XP_016197976.1^XP_016197976.1^Q:1-134,H:1-135^86.667%ID^E:1.35e-72^.^.	plasma membrane-associated cation-binding protein 1	AT4G20260.6^AT4G20260.6^Q:1-154,H:1-156^63.462%ID^E:1.98e-49^.^.	PF05558.12^DREPP^DREPP plasma membrane polypeptide^1-203^E:1.2e-77	.	.	ENOG410YIYH^salt stress root protein	KEGG:ath:AT4G20260	GO:0046658^cellular_component^anchored component of plasma membrane`GO:0009507^cellular_component^chloroplast`GO:0005881^cellular_component^cytoplasmic microtubule`GO:0043657^cellular_component^host cell`GO:0005886^cellular_component^plasma membrane`GO:0009506^cellular_component^plasmodesma`GO:0005773^cellular_component^vacuole`GO:0005509^molecular_function^calcium ion binding`GO:0005516^molecula…	GO:0046658^cellular_component^anchored component of plasma membrane
DBCO_DN4773_c0_g1_i2.p2	RL32_ERYLH^RL32_ERYLH^Q:68-113,H:1-47^54.167%ID^E:4.53e-07^RecName: Full=50S ribosomal protein L32 {ECO:0000255|HAMAP-Rule:MF_00340};^Bacteria; Proteobacteria; Alphaproteobacteria; Sphingomonadales; Erythrobacteraceae; Erythrobacter	XP_016190620.1^XP_016190620.1^Q:2-120,H:3-119^70.588%ID^E:6.4e-58^.^.	uncharacterized protein LOC107631632	AT1G26740.1^AT1G26740.1^Q:1-116,H:1-129^48.872%ID^E:2.68e-33^.^.	PF01783.23^Ribosomal_L32p^Ribosomal L32p protein family^69-113^E:2e-10	.	.	COG0333^50s ribosomal protein l32	KEGG:eli:ELI_08630`KO:K02911	GO:0015934^cellular_component^large ribosomal subunit`GO:0003735^molecular_function^structural constituent of ribosome`GO:0006412^biological_process^translation	GO:0003735^molecular_function^structural constituent of ribosome`GO:0006412^biological_process^translation`GO:0015934^cellular_component^large ribosomal subunit
DBCO_DN4718_c0_g1_i1.p2	.	.	.	.	.	.	.	.	.	.	.
DBCO_DN4751_c0_g1_i6.p1	KCY3_ARATH^KCY3_ARATH^Q:1-208,H:1-201^81.731%ID^E:3.05e-119^RecName: Full=UMP-CMP kinase 3 {ECO:0000255|HAMAP-Rule:MF_03172};^Eukaryota; Viridiplantae; Streptophyta; Embryophyta; Tracheophyta; Spermatophyta; Magnoliophyta; eudicotyledons; Gunneridae; Pentapetalae; rosids; malvids; Brassicales; Brassicaceae; Camelineae; Arabidopsis	XP_016174743.1^XP_016174743.1^Q:1-207,H:1-208^91.346%ID^E:3.43e-140^.^.	UMP-CMP kinase 3	AT5G26667.1^AT5G26667.1^Q:1-208,H:1-201^82.212%ID^E:9.94e-121^.^.	PF13671.6^AAA_33^AAA domain^23-157^E:3.1e-08`PF13238.6^AAA_18^AAA domain^24-152^E:6.4e-11`PF00406.22^ADK^Adenylate kinase^26-178^E:1e-48`PF13207.6^AAA_17^AAA domain^27-157^E:2e-39	.	.	COG0563^Catalyzes the reversible transfer of the terminal phosphate group between ATP and AMP. Plays an important role in cellular energy homeostasis and in adenine nucleotide metabolism (By similarity)	KEGG:ath:AT5G26667`KO:K13800	GO:0048046^cellular_component^apoplast`GO:0005829^cellular_component^cytosol`GO:0005634^cellular_component^nucleus`GO:0005524^molecular_function^ATP binding`GO:0004127^molecular_function^cytidylate kinase activity`GO:0009041^molecular_function^uridylate kinase activity`GO:0006207^biological_process^'de novo' pyrimidine nucleobase biosynthetic process`GO:0006221^biological_process^pyrimidine nucle…	.
DBCO_DN4726_c0_g2_i1.p1	ZNHI3_MOUSE^ZNHI3_MOUSE^Q:6-132,H:11-145^31.387%ID^E:1.15e-10^RecName: Full=Zinc finger HIT domain-containing protein 3;^Eukaryota; Metazoa; Chordata; Craniata; Vertebrata; Euteleostomi; Mammalia; Eutheria; Euarchontoglires; Glires; Rodentia; Myomorpha; Muroidea; Muridae; Murinae; Mus; Mus	XP_016183220.1^XP_016183220.1^Q:1-132,H:1-132^84.091%ID^E:8.19e-77^.^.	zinc finger HIT domain-containing protein 3 isoform X1	AT4G28820.2^AT4G28820.2^Q:1-131,H:1-166^45.783%ID^E:1.09e-35^.^.	PF04438.16^zf-HIT^HIT zinc finger^5-32^E:2.7e-10	.	.	ENOG41123YY^zinc finger, HIT-type containing 3	KEGG:mmu:448850	GO:0005737^cellular_component^cytoplasm`GO:0005634^cellular_component^nucleus`GO:0070761^cellular_component^pre-snoRNP complex`GO:0046872^molecular_function^metal ion binding`GO:0000492^biological_process^box C/D snoRNP assembly`GO:0000463^biological_process^maturation of LSU-rRNA from tricistronic rRNA transcript (SSU-rRNA, 5.8S rRNA, LSU-rRNA)`GO:0048254^biological_process^snoRNA localization	.
DBCO_DN4727_c0_g1_i5.p1	LHY_ARATH^LHY_ARATH^Q:1-759,H:1-644^43.54%ID^E:4.88e-126^RecName: Full=Protein LHY {ECO:0000303|PubMed:9657154};^Eukaryota; Viridiplantae; Streptophyta; Embryophyta; Tracheophyta; Spermatophyta; Magnoliophyta; eudicotyledons; Gunneridae; Pentapetalae; rosids; malvids; Brassicales; Brassicaceae; Camelineae; Arabidopsis	XP_020959873.1^XP_020959873.1^Q:1-759,H:1-746^76.34%ID^E:0^.^.	protein LHY isoform X1	AT1G01060.4^AT1G01060.4^Q:1-759,H:1-643^43.282%ID^E:6.76e-128^.^.	PF00249.31^Myb_DNA-binding^Myb-like DNA-binding domain^24-67^E:3e-13	.	.	ENOG4111HV1^Transcription factor	KEGG:ath:AT1G01060`KO:K12133	GO:0005634^cellular_component^nucleus`GO:0003700^molecular_function^DNA-binding transcription factor activity`GO:0044212^molecular_function^transcription regulatory region DNA binding`GO:0007623^biological_process^circadian rhythm`GO:0048574^biological_process^long-day photoperiodism, flowering`GO:0042754^biological_process^negative regulation of circadian rhythm`GO:0043433^biological_process^neg…	.
DBCO_DN4724_c0_g1_i4.p1	RS72_ARATH^RS72_ARATH^Q:1-191,H:1-191^82.199%ID^E:1.87e-116^RecName: Full=40S ribosomal protein S7-2;^Eukaryota; Viridiplantae; Streptophyta; Embryophyta; Tracheophyta; Spermatophyta; Magnoliophyta; eudicotyledons; Gunneridae; Pentapetalae; rosids; malvids; Brassicales; Brassicaceae; Camelineae; Arabidopsis	XP_016188448.1^XP_016188448.1^Q:1-191,H:1-191^90.052%ID^E:6.84e-127^.^.	40S ribosomal protein S7 isoform X2	AT3G02560.3^AT3G02560.3^Q:1-191,H:1-191^82.199%ID^E:1.94e-117^.^.	PF01251.18^Ribosomal_S7e^Ribosomal protein S7e^7-187^E:1.1e-80	.	.	ENOG410ZYKB^ribosomal protein S7	KEGG:ath:AT3G02560`KO:K02993	GO:0009507^cellular_component^chloroplast`GO:0005829^cellular_component^cytosol`GO:0022626^cellular_component^cytosolic ribosome`GO:0022627^cellular_component^cytosolic small ribosomal subunit`GO:0016020^cellular_component^membrane`GO:0032040^cellular_component^small-subunit processome`GO:0003729^molecular_function^mRNA binding`GO:0003735^molecular_function^structural constituent of ribosome`GO:0…	GO:0003735^molecular_function^structural constituent of ribosome`GO:0006412^biological_process^translation`GO:0005622^cellular_component^intracellular`GO:0005840^cellular_component^ribosome
DBCO_DN4778_c0_g1_i3.p1	IAA27_ARATH^IAA27_ARATH^Q:1-344,H:3-305^52.676%ID^E:9.49e-103^RecName: Full=Auxin-responsive protein IAA27;^Eukaryota; Viridiplantae; Streptophyta; Embryophyta; Tracheophyta; Spermatophyta; Magnoliophyta; eudicotyledons; Gunneridae; Pentapetalae; rosids; malvids; Brassicales; Brassicaceae; Camelineae; Arabidopsis	XP_016171053.1^XP_016171053.1^Q:1-344,H:1-331^74.432%ID^E:9.82e-171^.^.	auxin-responsive protein IAA27	AT4G29080.1^AT4G29080.1^Q:1-344,H:3-305^52.676%ID^E:9.84e-104^.^.	PF02309.16^AUX_IAA^AUX/IAA family^42-335^E:9.3e-92	.	.	ENOG410YEX5^auxin-responsive protein	KEGG:ath:AT4G29080`KO:K14484	GO:0005634^cellular_component^nucleus`GO:0003700^molecular_function^DNA-binding transcription factor activity`GO:0009734^biological_process^auxin-activated signaling pathway`GO:0009733^biological_process^response to auxin	.
DBCO_DN4766_c0_g1_i4.p1	NINJA_TOBAC^NINJA_TOBAC^Q:3-288,H:2-339^37.243%ID^E:8.52e-49^RecName: Full=Ninja-family protein mc410;^Eukaryota; Viridiplantae; Streptophyta; Embryophyta; Tracheophyta; Spermatophyta; Magnoliophyta; eudicotyledons; Gunneridae; Pentapetalae; asterids; lamiids; Solanales; Solanaceae; Nicotianoideae; Nicotianeae; Nicotiana	XP_016203739.1^XP_016203739.1^Q:1-282,H:1-305^63.072%ID^E:2.57e-130^.^.	ninja-family protein mc410 isoform X2	AT4G28910.3^AT4G28910.3^Q:1-282,H:1-297^34.062%ID^E:6.98e-30^.^.	.	.	.	.	KEGG:nta:107806815	GO:0005634^cellular_component^nucleus`GO:0007165^biological_process^signal transduction	.
DBCO_DN4764_c0_g1_i1.p1	PP358_ARATH^PP358_ARATH^Q:39-466,H:44-471^71.096%ID^E:0^RecName: Full=Pentatricopeptide repeat-containing protein At4g39620, chloroplastic {ECO:0000305};^Eukaryota; Viridiplantae; Streptophyta; Embryophyta; Tracheophyta; Spermatophyta; Magnoliophyta; eudicotyledons; Gunneridae; Pentapetalae; rosids; malvids; Brassicales; Brassicaceae; Camelineae; Arabidopsis	XP_016171001.1^XP_016171001.1^Q:13-485,H:1-467^81.263%ID^E:0^.^.	pentatricopeptide repeat-containing protein At4g39620%2C chloroplastic	AT4G39620.1^AT4G39620.1^Q:39-466,H:44-471^71.096%ID^E:0^.^.	PF13041.6^PPR_2^PPR repeat family^131-173^E:2.5e-08`PF01535.20^PPR^PPR repeat^131-160^E:3.6e-05`PF13812.6^PPR_3^Pentatricopeptide repeat domain^132-173^E:0.00011`PF17177.4^PPR_long^Pentacotripeptide-repeat region of PRORP^139-271^E:1.3e-07`PF13041.6^PPR_2^PPR repeat family^162-215^E:1.9e-10`PF13812.6^PPR_3^Pentatricopeptide repeat domain^178-214^E:0.00013`PF13812.6^PPR_3^Pentatricopeptide repeat …	.	.	ENOG410Z7Z7^Pentatricopeptide repeat-containing protein	KEGG:ath:AT4G39620	GO:0009507^cellular_component^chloroplast`GO:0005739^cellular_component^mitochondrion`GO:0009793^biological_process^embryo development ending in seed dormancy	.
DBCO_DN4762_c0_g1_i1.p1	ALY3_ARATH^ALY3_ARATH^Q:1-1178,H:1-1132^48.331%ID^E:0^RecName: Full=Protein ALWAYS EARLY 3;^Eukaryota; Viridiplantae; Streptophyta; Embryophyta; Tracheophyta; Spermatophyta; Magnoliophyta; eudicotyledons; Gunneridae; Pentapetalae; rosids; malvids; Brassicales; Brassicaceae; Camelineae; Arabidopsis	XP_016197191.1^XP_016197191.1^Q:1-1178,H:65-1241^81.186%ID^E:0^.^.	protein ALWAYS EARLY 3	AT3G21430.2^AT3G21430.2^Q:1-1178,H:1-1132^48.331%ID^E:0^.^.	PF00249.31^Myb_DNA-binding^Myb-like DNA-binding domain^55-90^E:2.5e-07`PF06584.13^DIRP^DIRP^638-738^E:2e-30	.	.	ENOG410YA1T^lin-9 homolog (C. elegans)	KEGG:ath:AT3G21430	GO:0005654^cellular_component^nucleoplasm`GO:0017053^cellular_component^transcriptional repressor complex`GO:0003677^molecular_function^DNA binding`GO:0051726^biological_process^regulation of cell cycle`GO:0000003^biological_process^reproduction`GO:0006351^biological_process^transcription, DNA-templated	.
DBCO_DN4721_c0_g1_i1.p1	PP394_ARATH^PP394_ARATH^Q:69-713,H:39-685^58.114%ID^E:0^RecName: Full=Pentatricopeptide repeat-containing protein At5g19020, mitochondrial;^Eukaryota; Viridiplantae; Streptophyta; Embryophyta; Tracheophyta; Spermatophyta; Magnoliophyta; eudicotyledons; Gunneridae; Pentapetalae; rosids; malvids; Brassicales; Brassicaceae; Camelineae; Arabidopsis	XP_016173477.1^XP_016173477.1^Q:1-623,H:5-609^77.689%ID^E:0^.^.	pentatricopeptide repeat-containing protein At5g19020%2C mitochondrial-like	AT5G19020.1^AT5G19020.1^Q:69-713,H:39-685^58.114%ID^E:0^.^.	PF01535.20^PPR^PPR repeat^109-130^E:0.15`PF01535.20^PPR^PPR repeat^138-168^E:3e-06`PF01535.20^PPR^PPR repeat^169-199^E:1.1e-08`PF13041.6^PPR_2^PPR repeat family^169-213^E:5.1e-09`PF01535.20^PPR^PPR repeat^242-265^E:0.0021`PF01535.20^PPR^PPR repeat^270-299^E:1.7e-07`PF01535.20^PPR^PPR repeat^301-331^E:4.4e-05`PF01535.20^PPR^PPR repeat^403-431^E:1.2e-05`PF13041.6^PPR_2^PPR repeat family^431-476^E:5…	.	.	ENOG410Z7Z7^Pentatricopeptide repeat-containing protein	KEGG:ath:AT5G19020	GO:0005739^cellular_component^mitochondrion`GO:0080156^biological_process^mitochondrial mRNA modification`GO:0009451^biological_process^RNA modification	.
DBCO_DN4758_c0_g1_i7.p1	PAI1_ARATH^PAI1_ARATH^Q:1-275,H:1-275^61.091%ID^E:4.55e-120^RecName: Full=N-(5'-phosphoribosyl)anthranilate isomerase 1, chloroplastic;^Eukaryota; Viridiplantae; Streptophyta; Embryophyta; Tracheophyta; Spermatophyta; Magnoliophyta; eudicotyledons; Gunneridae; Pentapetalae; rosids; malvids; Brassicales; Brassicaceae; Camelineae; Arabidopsis	XP_016181332.1^XP_016181332.1^Q:1-275,H:1-275^89.091%ID^E:7.53e-174^.^.	N-(5'-phosphoribosyl)anthranilate isomerase 1%2C chloroplastic isoform X2	AT1G07780.9^AT1G07780.9^Q:1-275,H:1-275^61.091%ID^E:4.72e-121^.^.	PF00697.22^PRAI^N-(5'phosphoribosyl)anthranilate (PRA) isomerase^68-268^E:1.8e-41	.	.	COG0135^N-(5'-phosphoribosyl)anthranilate isomerase	KEGG:ath:AT1G07780`KO:K01817	GO:0009507^cellular_component^chloroplast`GO:0004640^molecular_function^phosphoribosylanthranilate isomerase activity`GO:0000162^biological_process^tryptophan biosynthetic process	GO:0004640^molecular_function^phosphoribosylanthranilate isomerase activity`GO:0006568^biological_process^tryptophan metabolic process
DBCO_DN4758_c0_g3_i3.p1	NOP5B_ARATH^NOP5B_ARATH^Q:1-447,H:2-448^82.103%ID^E:0^RecName: Full=Probable nucleolar protein 5-2;^Eukaryota; Viridiplantae; Streptophyta; Embryophyta; Tracheophyta; Spermatophyta; Magnoliophyta; eudicotyledons; Gunneridae; Pentapetalae; rosids; malvids; Brassicales; Brassicaceae; Camelineae; Arabidopsis	XP_016186962.1^XP_016186962.1^Q:1-557,H:1-553^89.107%ID^E:0^.^.	probable nucleolar protein 5-1	AT3G05060.1^AT3G05060.1^Q:1-447,H:2-448^82.103%ID^E:0^.^.	PF08156.13^NOP5NT^NOP5NT (NUC127) domain^2-66^E:6.8e-22`PF01798.18^Nop^snoRNA binding domain, fibrillarin^166-394^E:1.3e-83	.	.	COG1498^Nucleolar protein	KEGG:ath:AT3G05060`KO:K14565	GO:0031428^cellular_component^box C/D snoRNP complex`GO:0016020^cellular_component^membrane`GO:0005730^cellular_component^nucleolus`GO:0032040^cellular_component^small-subunit processome`GO:0030515^molecular_function^snoRNA binding`GO:0042254^biological_process^ribosome biogenesis	.
DBCO_DN4785_c0_g1_i4.p1	ALGC_PSEPK^ALGC_PSEPK^Q:124-590,H:23-438^29.325%ID^E:4.46e-39^RecName: Full=Phosphomannomutase/phosphoglucomutase;^Bacteria; Proteobacteria; Gammaproteobacteria; Pseudomonadales; Pseudomonadaceae; Pseudomonas	XP_016174972.1^XP_016174972.1^Q:1-622,H:1-622^87.801%ID^E:0^.^.	uncharacterized protein LOC107617668 isoform X1	AT5G17530.3^AT5G17530.3^Q:6-622,H:3-614^73.829%ID^E:0^.^.	PF02878.16^PGM_PMM_I^Phosphoglucomutase/phosphomannomutase, alpha/beta/alpha domain I^99-244^E:1.1e-26`PF02879.16^PGM_PMM_II^Phosphoglucomutase/phosphomannomutase, alpha/beta/alpha domain II^275-380^E:1e-20`PF02880.16^PGM_PMM_III^Phosphoglucomutase/phosphomannomutase, alpha/beta/alpha domain III^385-486^E:5.9e-13	.	.	COG1109^Catalyzes the conversion of glucosamine-6-phosphate to glucosamine-1-phosphate (By similarity)	KEGG:ppu:PP_5288`KO:K15778	GO:0000287^molecular_function^magnesium ion binding`GO:0004614^molecular_function^phosphoglucomutase activity`GO:0004615^molecular_function^phosphomannomutase activity`GO:0042121^biological_process^alginic acid biosynthetic process`GO:0009298^biological_process^GDP-mannose biosynthetic process`GO:0009103^biological_process^lipopolysaccharide biosynthetic process	GO:0016868^molecular_function^intramolecular transferase activity, phosphotransferases`GO:0005975^biological_process^carbohydrate metabolic process
DBCO_DN4796_c0_g1_i11.p1	CUT1C_ARATH^CUT1C_ARATH^Q:1-146,H:1-156^61.538%ID^E:7.29e-59^RecName: Full=Protein CURVATURE THYLAKOID 1C, chloroplastic;^Eukaryota; Viridiplantae; Streptophyta; Embryophyta; Tracheophyta; Spermatophyta; Magnoliophyta; eudicotyledons; Gunneridae; Pentapetalae; rosids; malvids; Brassicales; Brassicaceae; Camelineae; Arabidopsis	XP_016176793.1^XP_016176793.1^Q:1-146,H:1-146^83.562%ID^E:4.4e-88^.^.	protein CURVATURE THYLAKOID 1C%2C chloroplastic	AT1G52220.1^AT1G52220.1^Q:1-146,H:1-156^61.538%ID^E:7.56e-60^.^.	PF14159.6^CAAD^CAAD domains of cyanobacterial aminoacyl-tRNA synthetase^61-145^E:1.4e-30	.	ExpAA=42.33^PredHel=2^Topology=i74-96o106-125i	ENOG4112195^Thylakoid membrane phosphoprotein 14 kDa	KEGG:ath:AT1G52220	GO:0009507^cellular_component^chloroplast`GO:0009535^cellular_component^chloroplast thylakoid membrane`GO:0016021^cellular_component^integral component of membrane	.
DBCO_DN4781_c0_g1_i2.p1	FTSH5_ORYSJ^FTSH5_ORYSJ^Q:1-681,H:1-684^74.564%ID^E:0^RecName: Full=ATP-dependent zinc metalloprotease FTSH 5, mitochondrial;^Eukaryota; Viridiplantae; Streptophyta; Embryophyta; Tracheophyta; Spermatophyta; Magnoliophyta; Liliopsida; Poales; Poaceae; BOP clade; Oryzoideae; Oryzeae; Oryzinae; Oryza; Oryza sativa	XP_016163843.1^XP_016163843.1^Q:1-675,H:1-675^84.148%ID^E:0^.^.	ATP-dependent zinc metalloprotease FTSH 4%2C mitochondrial isoform X1	AT2G26140.1^AT2G26140.1^Q:1-671,H:1-675^76.444%ID^E:0^.^.	PF05496.12^RuvB_N^Holliday junction DNA helicase RuvB P-loop domain^258-342^E:1.7e-05`PF07728.14^AAA_5^AAA domain (dynein-related subfamily)^259-329^E:1.1e-05`PF00004.29^AAA^ATPase family associated with various cellular activities (AAA)^260-389^E:4.3e-43`PF17862.1^AAA_lid_3^AAA+ lid domain^412-455^E:7e-10`PF01434.18^Peptidase_M41^Peptidase family M41^471-650^E:7.2e-66	.	.	COG0465^Acts as a processive, ATP-dependent zinc metallopeptidase for both cytoplasmic and membrane proteins. Plays a role in the quality control of integral membrane proteins (By similarity)	KEGG:osa:4326311`KO:K08955	GO:0009941^cellular_component^chloroplast envelope`GO:0016020^cellular_component^membrane`GO:0005739^cellular_component^mitochondrion`GO:0005524^molecular_function^ATP binding`GO:0004176^molecular_function^ATP-dependent peptidase activity`GO:0046872^molecular_function^metal ion binding`GO:0004222^molecular_function^metalloendopeptidase activity`GO:0006508^biological_process^proteolysis	GO:0009378^molecular_function^four-way junction helicase activity`GO:0006281^biological_process^DNA repair`GO:0006310^biological_process^DNA recombination`GO:0005524^molecular_function^ATP binding`GO:0016887^molecular_function^ATPase activity`GO:0004222^molecular_function^metalloendopeptidase activity`GO:0006508^biological_process^proteolysis
DBCO_DN4788_c0_g1_i1.p1	YLS3_ARATH^YLS3_ARATH^Q:55-234,H:7-204^43.434%ID^E:7.8e-51^RecName: Full=Protein YLS3;^Eukaryota; Viridiplantae; Streptophyta; Embryophyta; Tracheophyta; Spermatophyta; Magnoliophyta; eudicotyledons; Gunneridae; Pentapetalae; rosids; malvids; Brassicales; Brassicaceae; Camelineae; Arabidopsis	XP_016193213.1^XP_016193213.1^Q:69-239,H:52-224^62.428%ID^E:4.74e-77^.^.	protein YLS3	AT2G44290.1^AT2G44290.1^Q:55-234,H:7-204^43.434%ID^E:8.09e-52^.^.	PF14368.6^LTP_2^Probable lipid transfer^66-161^E:4.2e-12`PF00234.22^Tryp_alpha_amyl^Protease inhibitor/seed storage/LTP family^84-161^E:0.00019	.	ExpAA=30.68^PredHel=1^Topology=i219-238o	ENOG410YR9F^Non-specific lipid-transfer protein-like protein	KEGG:ath:AT2G44290	GO:0031225^cellular_component^anchored component of membrane`GO:0005886^cellular_component^plasma membrane`GO:0008289^molecular_function^lipid binding`GO:0006869^biological_process^lipid transport	.
DBCO_DN4759_c0_g1_i1.p1	PER32_ARATH^PER32_ARATH^Q:104-182,H:27-105^59.494%ID^E:4.99e-27^RecName: Full=Peroxidase 32;^Eukaryota; Viridiplantae; Streptophyta; Embryophyta; Tracheophyta; Spermatophyta; Magnoliophyta; eudicotyledons; Gunneridae; Pentapetalae; rosids; malvids; Brassicales; Brassicaceae; Camelineae; Arabidopsis	XP_016197714.1^XP_016197714.1^Q:88-182,H:6-104^81.818%ID^E:3.92e-51^.^.	peroxidase A2	AT3G32980.1^AT3G32980.1^Q:104-182,H:27-105^59.494%ID^E:5.18e-28^.^.	PF00141.23^peroxidase^Peroxidase^124-181^E:5.7e-13	.	.	ENOG41119N5^Removal of H(2)O(2), oxidation of toxic reductants, biosynthesis and degradation of lignin, suberization, auxin catabolism, response to environmental stresses such as wounding, pathogen attack and oxidative stress. These functions might be dependent on each isozyme isoform in each plant tissue	KEGG:ath:AT3G32980`KO:K00430	GO:0005618^cellular_component^cell wall`GO:0005576^cellular_component^extracellular region`GO:0016020^cellular_component^membrane`GO:0005773^cellular_component^vacuole`GO:0020037^molecular_function^heme binding`GO:0046872^molecular_function^metal ion binding`GO:0004601^molecular_function^peroxidase activity`GO:0042744^biological_process^hydrogen peroxide catabolic process`GO:0009735^biological_pr…	GO:0004601^molecular_function^peroxidase activity`GO:0020037^molecular_function^heme binding`GO:0006979^biological_process^response to oxidative stress`GO:0055114^biological_process^oxidation-reduction process
DBCO_DN4759_c0_g2_i1.p1	PER1B_ARMRU^PER1B_ARMRU^Q:3-99,H:8-100^50.515%ID^E:9.69e-26^RecName: Full=Peroxidase C1B;^Eukaryota; Viridiplantae; Streptophyta; Embryophyta; Tracheophyta; Spermatophyta; Magnoliophyta; eudicotyledons; Gunneridae; Pentapetalae; rosids; malvids; Brassicales; Brassicaceae; Cardamineae; Armoracia	XP_016197714.1^XP_016197714.1^Q:15-99,H:16-100^80%ID^E:9.76e-46^.^.	peroxidase A2	AT3G32980.1^AT3G32980.1^Q:25-99,H:27-101^58.667%ID^E:2e-26^.^.	PF00141.23^peroxidase^Peroxidase^45-98^E:2e-12	sigP:1^27^0.792^YES	ExpAA=18.96^PredHel=1^Topology=i2-24o	.	.	GO:0005576^cellular_component^extracellular region`GO:0005773^cellular_component^vacuole`GO:0020037^molecular_function^heme binding`GO:0046872^molecular_function^metal ion binding`GO:0004601^molecular_function^peroxidase activity`GO:0042744^biological_process^hydrogen peroxide catabolic process`GO:0006979^biological_process^response to oxidative stress	GO:0004601^molecular_function^peroxidase activity`GO:0020037^molecular_function^heme binding`GO:0006979^biological_process^response to oxidative stress`GO:0055114^biological_process^oxidation-reduction process
DBCO_DN4759_c0_g3_i1.p1	PER1B_ARMRU^PER1B_ARMRU^Q:7-71,H:7-74^48.529%ID^E:1.87e-14^RecName: Full=Peroxidase C1B;^Eukaryota; Viridiplantae; Streptophyta; Embryophyta; Tracheophyta; Spermatophyta; Magnoliophyta; eudicotyledons; Gunneridae; Pentapetalae; rosids; malvids; Brassicales; Brassicaceae; Cardamineae; Armoracia	XP_016197713.1^XP_016197713.1^Q:6-72,H:8-73^77.612%ID^E:3.83e-28^.^.	peroxidase 15	AT4G08780.1^AT4G08780.1^Q:22-71,H:19-68^60%ID^E:3.83e-14^.^.	.	sigP:1^25^0.861^YES	ExpAA=15.80^PredHel=1^Topology=o4-23i	.	.	GO:0005576^cellular_component^extracellular region`GO:0005773^cellular_component^vacuole`GO:0020037^molecular_function^heme binding`GO:0046872^molecular_function^metal ion binding`GO:0004601^molecular_function^peroxidase activity`GO:0042744^biological_process^hydrogen peroxide catabolic process`GO:0006979^biological_process^response to oxidative stress	.
DBCO_DN4743_c0_g1_i4.p1	OMT15_ORYSJ^OMT15_ORYSJ^Q:108-300,H:31-236^45.631%ID^E:3.29e-46^RecName: Full=Tricin synthase 1;^Eukaryota; Viridiplantae; Streptophyta; Embryophyta; Tracheophyta; Spermatophyta; Magnoliophyta; Liliopsida; Poales; Poaceae; BOP clade; Oryzoideae; Oryzeae; Oryzinae; Oryza; Oryza sativa	XP_016172129.1^XP_016172129.1^Q:12-303,H:9-299^83.276%ID^E:1.27e-173^.^.	O-methyltransferase MdmC isoform X1	AT3G62000.1^AT3G62000.1^Q:77-303,H:37-266^76.522%ID^E:2.42e-128^.^.	PF01596.17^Methyltransf_3^O-methyltransferase^116-303^E:4.9e-60`PF13578.6^Methyltransf_24^Methyltransferase domain^160-266^E:1.5e-12	.	.	COG4122^O-methyltransferase	KEGG:osa:4345934`KO:K18883	GO:0005634^cellular_component^nucleus`GO:0046872^molecular_function^metal ion binding`GO:0008171^molecular_function^O-methyltransferase activity`GO:0008757^molecular_function^S-adenosylmethionine-dependent methyltransferase activity`GO:0032259^biological_process^methylation	GO:0008171^molecular_function^O-methyltransferase activity
DBCO_DN4789_c0_g1_i1.p1	LRR2_ARATH^LRR2_ARATH^Q:94-284,H:26-217^68.229%ID^E:1.24e-88^RecName: Full=Leucine-rich repeat protein 2 {ECO:0000305};^Eukaryota; Viridiplantae; Streptophyta; Embryophyta; Tracheophyta; Spermatophyta; Magnoliophyta; eudicotyledons; Gunneridae; Pentapetalae; rosids; malvids; Brassicales; Brassicaceae; Camelineae; Arabidopsis	XP_016176459.1^XP_016176459.1^Q:92-284,H:21-213^88.083%ID^E:3.21e-123^.^.	leucine-rich repeat protein 2	AT3G43740.1^AT3G43740.1^Q:94-284,H:26-217^68.229%ID^E:1.28e-89^.^.	PF00560.33^LRR_1^Leucine Rich Repeat^38-44^E:9700`PF08263.12^LRRNT_2^Leucine rich repeat N-terminal domain^98-135^E:5.2e-09`PF13516.6^LRR_6^Leucine Rich repeat^137-152^E:1500`PF00560.33^LRR_1^Leucine Rich Repeat^142-153^E:940`PF13516.6^LRR_6^Leucine Rich repeat^161-177^E:1.3`PF00560.33^LRR_1^Leucine Rich Repeat^163-185^E:5.8`PF13516.6^LRR_6^Leucine Rich repeat^186-200^E:1900`PF13855.6^LRR_8^Leuci…	.	ExpAA=25.51^PredHel=1^Topology=i20-42o	COG4886^leucine Rich Repeat	KEGG:ath:AT3G43740	GO:0005886^cellular_component^plasma membrane`GO:0006952^biological_process^defense response	GO:0005515^molecular_function^protein binding
DBCO_DN4789_c0_g2_i6.p1	GLYK_ARATH^GLYK_ARATH^Q:70-445,H:76-455^72.063%ID^E:0^RecName: Full=D-glycerate 3-kinase, chloroplastic {ECO:0000305};^Eukaryota; Viridiplantae; Streptophyta; Embryophyta; Tracheophyta; Spermatophyta; Magnoliophyta; eudicotyledons; Gunneridae; Pentapetalae; rosids; malvids; Brassicales; Brassicaceae; Camelineae; Arabidopsis	XP_016175432.1^XP_016175432.1^Q:2-446,H:3-434^75.947%ID^E:0^.^.	D-glycerate 3-kinase%2C chloroplastic isoform X1	AT1G80380.2^AT1G80380.2^Q:70-445,H:76-455^72.063%ID^E:0^.^.	.	.	.	COG4240^D-glycerate 3-kinase	KEGG:ath:AT1G80380`KO:K15918	GO:0009507^cellular_component^chloroplast`GO:0009941^cellular_component^chloroplast envelope`GO:0009570^cellular_component^chloroplast stroma`GO:0005737^cellular_component^cytoplasm`GO:0005524^molecular_function^ATP binding`GO:0008887^molecular_function^glycerate kinase activity`GO:0009854^biological_process^oxidative photosynthetic carbon pathway`GO:0009853^biological_process^photorespiration	.
DBCO_DN4789_c0_g3_i1.p1	PHT19_ARATH^PHT19_ARATH^Q:6-520,H:4-513^62.715%ID^E:0^RecName: Full=Probable inorganic phosphate transporter 1-9;^Eukaryota; Viridiplantae; Streptophyta; Embryophyta; Tracheophyta; Spermatophyta; Magnoliophyta; eudicotyledons; Gunneridae; Pentapetalae; rosids; malvids; Brassicales; Brassicaceae; Camelineae; Arabidopsis	XP_016198205.1^XP_016198205.1^Q:1-529,H:1-522^75.277%ID^E:0^.^.	probable inorganic phosphate transporter 1-9	AT1G76430.1^AT1G76430.1^Q:6-520,H:4-513^62.715%ID^E:0^.^.	PF00083.24^Sugar_tr^Sugar (and other) transporter^26-518^E:2.4e-51`PF07690.16^MFS_1^Major Facilitator Superfamily^32-462^E:1.1e-23	.	ExpAA=261.13^PredHel=12^Topology=i24-46o66-87i99-118o128-150i162-184o208-227i306-328o348-370i383-402o412-434i447-469o482-504i	ENOG410ZVN7^phosphate transporter	KEGG:ath:AT1G76430`KO:K08176	GO:0016021^cellular_component^integral component of membrane`GO:0005886^cellular_component^plasma membrane`GO:0015415^molecular_function^ATPase-coupled phosphate ion transmembrane transporter activity`GO:0015114^molecular_function^phosphate ion transmembrane transporter activity`GO:0015293^molecular_function^symporter activity`GO:1901684^biological_process^arsenate ion transmembrane transport`GO:…	GO:0022857^molecular_function^transmembrane transporter activity`GO:0055085^biological_process^transmembrane transport`GO:0016021^cellular_component^integral component of membrane
DBCO_DN4707_c0_g1_i5.p1	NUD17_ARATH^NUD17_ARATH^Q:8-195,H:4-140^50%ID^E:1.27e-53^RecName: Full=Nudix hydrolase 17, mitochondrial;^Eukaryota; Viridiplantae; Streptophyta; Embryophyta; Tracheophyta; Spermatophyta; Magnoliophyta; eudicotyledons; Gunneridae; Pentapetalae; rosids; malvids; Brassicales; Brassicaceae; Camelineae; Arabidopsis	XP_016190122.1^XP_016190122.1^Q:1-215,H:1-160^61.86%ID^E:4.39e-84^.^.	nudix hydrolase 18%2C mitochondrial	AT2G01670.1^AT2G01670.1^Q:8-195,H:4-140^50%ID^E:1.31e-54^.^.	PF00293.28^NUDIX^NUDIX domain^54-141^E:1.1e-06	.	.	COG0494^Nudix hydrolase	KEGG:ath:AT2G01670	GO:0005737^cellular_component^cytoplasm`GO:0005739^cellular_component^mitochondrion`GO:0005634^cellular_component^nucleus`GO:0016787^molecular_function^hydrolase activity`GO:0046872^molecular_function^metal ion binding	GO:0016787^molecular_function^hydrolase activity
DBCO_DN4707_c0_g2_i2.p1	NUD17_ARATH^NUD17_ARATH^Q:8-171,H:4-163^63.415%ID^E:1.02e-70^RecName: Full=Nudix hydrolase 17, mitochondrial;^Eukaryota; Viridiplantae; Streptophyta; Embryophyta; Tracheophyta; Spermatophyta; Magnoliophyta; eudicotyledons; Gunneridae; Pentapetalae; rosids; malvids; Brassicales; Brassicaceae; Camelineae; Arabidopsis	XP_016190122.1^XP_016190122.1^Q:1-194,H:1-193^77.949%ID^E:9.57e-105^.^.	nudix hydrolase 18%2C mitochondrial	AT2G01670.1^AT2G01670.1^Q:8-171,H:4-163^63.415%ID^E:1.06e-71^.^.	PF00293.28^NUDIX^NUDIX domain^56-163^E:4e-11	.	.	COG0494^Nudix hydrolase	KEGG:ath:AT2G01670	GO:0005737^cellular_component^cytoplasm`GO:0005739^cellular_component^mitochondrion`GO:0005634^cellular_component^nucleus`GO:0016787^molecular_function^hydrolase activity`GO:0046872^molecular_function^metal ion binding	GO:0016787^molecular_function^hydrolase activity
DBCO_DN4748_c0_g1_i1.p1	SIS8_ARATH^SIS8_ARATH^Q:62-329,H:139-392^44.238%ID^E:9.57e-63^RecName: Full=Probable serine/threonine-protein kinase SIS8 {ECO:0000305};^Eukaryota; Viridiplantae; Streptophyta; Embryophyta; Tracheophyta; Spermatophyta; Magnoliophyta; eudicotyledons; Gunneridae; Pentapetalae; rosids; malvids; Brassicales; Brassicaceae; Camelineae; Arabidopsis	XP_016162882.1^XP_016162882.1^Q:7-346,H:3-363^65.135%ID^E:5.3e-151^.^.	serine/threonine-protein kinase EDR1	AT5G11850.1^AT5G11850.1^Q:62-329,H:92-353^60.075%ID^E:1.04e-103^.^.	PF14381.6^EDR1^Ethylene-responsive protein kinase Le-CTR1^119-320^E:4.8e-67	.	.	COG0515^Serine Threonine protein kinase	KEGG:ath:AT1G73660	GO:0005634^cellular_component^nucleus`GO:0005524^molecular_function^ATP binding`GO:0004674^molecular_function^protein serine/threonine kinase activity`GO:0004712^molecular_function^protein serine/threonine/tyrosine kinase activity`GO:0009651^biological_process^response to salt stress`GO:0010182^biological_process^sugar mediated signaling pathway	.
DBCO_DN4748_c0_g2_i1.p1	.	.	.	AT3G20340.1^AT3G20340.1^Q:53-150,H:1-115^39.167%ID^E:8.43e-18^.^.	.	sigP:1^31^0.495^YES	.	.	.	.	.
DBCO_DN4748_c0_g7_i1.p1	.	XP_016165608.2^XP_016165608.2^Q:1-107,H:306-412^44.86%ID^E:2.08e-24^.^.	UPF0481 protein At3g47200 isoform X2	AT2G28580.2^AT2G28580.2^Q:2-107,H:428-531^34.906%ID^E:1.65e-18^.^.	PF03140.15^DUF247^Plant protein of unknown function^2-96^E:2.2e-18	.	ExpAA=21.64^PredHel=1^Topology=i84-106o	.	.	.	.
DBCO_DN4761_c0_g1_i5.p1	RPE1_ORYSJ^RPE1_ORYSJ^Q:6-224,H:8-226^83.562%ID^E:5.99e-139^RecName: Full=Ribulose-phosphate 3-epimerase, cytoplasmic isoform;^Eukaryota; Viridiplantae; Streptophyta; Embryophyta; Tracheophyta; Spermatophyta; Magnoliophyta; Liliopsida; Poales; Poaceae; BOP clade; Oryzoideae; Oryzeae; Oryzinae; Oryza; Oryza sativa	XP_016181158.1^XP_016181158.1^Q:1-224,H:1-224^90.625%ID^E:1.85e-152^.^.	ribulose-phosphate 3-epimerase%2C cytoplasmic isoform	AT3G01850.2^AT3G01850.2^Q:3-225,H:2-224^82.96%ID^E:6.15e-142^.^.	PF00834.19^Ribul_P_3_epim^Ribulose-phosphate 3 epimerase family^6-203^E:1.7e-70	.	.	COG0036^ribulose-phosphate 3-epimerase activity	KEGG:osa:4347508`KO:K01783	GO:0005829^cellular_component^cytosol`GO:0046872^molecular_function^metal ion binding`GO:0004750^molecular_function^ribulose-phosphate 3-epimerase activity`GO:0044262^biological_process^cellular carbohydrate metabolic process`GO:0019323^biological_process^pentose catabolic process`GO:0009052^biological_process^pentose-phosphate shunt, non-oxidative branch	GO:0016857^molecular_function^racemase and epimerase activity, acting on carbohydrates and derivatives`GO:0005975^biological_process^carbohydrate metabolic process
DBCO_DN4794_c0_g1_i3.p1	HMA7_ARATH^HMA7_ARATH^Q:8-162,H:521-676^55.769%ID^E:1.73e-46^RecName: Full=Copper-transporting ATPase RAN1;^Eukaryota; Viridiplantae; Streptophyta; Embryophyta; Tracheophyta; Spermatophyta; Magnoliophyta; eudicotyledons; Gunneridae; Pentapetalae; rosids; malvids; Brassicales; Brassicaceae; Camelineae; Arabidopsis	XP_016198026.1^XP_016198026.1^Q:13-158,H:521-667^61.224%ID^E:2.99e-49^.^.	copper-transporting ATPase RAN1	AT5G44790.1^AT5G44790.1^Q:8-162,H:521-676^55.769%ID^E:1.8e-47^.^.	PF00122.20^E1-E2_ATPase^E1-E2 ATPase^6-116^E:2e-08	.	.	COG2217^p-type ATPase	KEGG:ath:AT5G44790`KO:K17686	GO:0005768^cellular_component^endosome`GO:0005794^cellular_component^Golgi apparatus`GO:0016021^cellular_component^integral component of membrane`GO:0005802^cellular_component^trans-Golgi network`GO:0005524^molecular_function^ATP binding`GO:0005507^molecular_function^copper ion binding`GO:0043682^molecular_function^copper-transporting ATPase activity`GO:0009873^biological_process^ethylene-activat…	.
DBCO_DN4794_c0_g2_i1.p1	.	.	.	.	.	.	.	.	.	.	.
DBCO_DN4799_c0_g2_i12.p1	.	.	.	.	.	.	.	.	.	.	.
DBCO_DN4799_c1_g2_i1.p1	HOS1_ARATH^HOS1_ARATH^Q:17-937,H:7-907^51.561%ID^E:0^RecName: Full=E3 ubiquitin-protein ligase HOS1;^Eukaryota; Viridiplantae; Streptophyta; Embryophyta; Tracheophyta; Spermatophyta; Magnoliophyta; eudicotyledons; Gunneridae; Pentapetalae; rosids; malvids; Brassicales; Brassicaceae; Camelineae; Arabidopsis	XP_016201462.1^XP_016201462.1^Q:1-963,H:1-952^80.829%ID^E:0^.^.	E3 ubiquitin-protein ligase HOS1	AT2G39810.1^AT2G39810.1^Q:17-937,H:7-907^51.561%ID^E:0^.^.	PF13934.6^ELYS^Nuclear pore complex assembly^334-604^E:5.9e-56	.	.	ENOG4110YTD^e3 ubiquitin-protein ligase	KEGG:ath:AT2G39810`KO:K16278	GO:0005737^cellular_component^cytoplasm`GO:0005634^cellular_component^nucleus`GO:0046872^molecular_function^metal ion binding`GO:0004842^molecular_function^ubiquitin-protein transferase activity`GO:0045892^biological_process^negative regulation of transcription, DNA-templated`GO:0016567^biological_process^protein ubiquitination`GO:0009409^biological_process^response to cold`GO:0010228^biological_…	.
DBCO_DN4772_c0_g1_i3.p1	PP241_ARATH^PP241_ARATH^Q:67-1496,H:25-1438^65.76%ID^E:0^RecName: Full=Pentatricopeptide repeat-containing protein At3g18110, chloroplastic;^Eukaryota; Viridiplantae; Streptophyta; Embryophyta; Tracheophyta; Spermatophyta; Magnoliophyta; eudicotyledons; Gunneridae; Pentapetalae; rosids; malvids; Brassicales; Brassicaceae; Camelineae; Arabidopsis	XP_016199299.1^XP_016199299.1^Q:1271-1517,H:33-283^83.267%ID^E:1.79e-134^.^.	pentatricopeptide repeat-containing protein At3g18110%2C chloroplastic	AT3G18110.1^AT3G18110.1^Q:67-1496,H:25-1438^65.76%ID^E:0^.^.	PF13812.6^PPR_3^Pentatricopeptide repeat domain^281-326^E:3.8e-07`PF13041.6^PPR_2^PPR repeat family^282-326^E:3.4e-11`PF01535.20^PPR^PPR repeat^284-313^E:3.3e-07`PF13041.6^PPR_2^PPR repeat family^318-365^E:3.9e-08`PF17177.4^PPR_long^Pentacotripeptide-repeat region of PRORP^338-478^E:2.2e-10`PF13812.6^PPR_3^Pentatricopeptide repeat domain^341-400^E:2.4e-16`PF12854.7^PPR_1^PPR repeat^349-381^E:2.2e…	.	.	ENOG410Z7Z7^Pentatricopeptide repeat-containing protein	KEGG:ath:AT3G18110	GO:0009507^cellular_component^chloroplast`GO:0005739^cellular_component^mitochondrion`GO:0009793^biological_process^embryo development ending in seed dormancy	.
DBCO_DN4772_c1_g1_i1.p1	EXEC2_ARATH^EXEC2_ARATH^Q:72-244,H:70-242^62.428%ID^E:2.12e-70^RecName: Full=Protein EXECUTER 2, chloroplastic {ECO:0000305};^Eukaryota; Viridiplantae; Streptophyta; Embryophyta; Tracheophyta; Spermatophyta; Magnoliophyta; eudicotyledons; Gunneridae; Pentapetalae; rosids; malvids; Brassicales; Brassicaceae; Camelineae; Arabidopsis	XP_016203196.1^XP_016203196.1^Q:1-245,H:1-239^76.587%ID^E:2.92e-121^.^.	protein EXECUTER 2%2C chloroplastic	AT1G27510.1^AT1G27510.1^Q:72-244,H:70-242^62.428%ID^E:2.2e-71^.^.	.	.	.	ENOG410ZHAF^protein EXECUTER 1, chloroplastic-like	KEGG:ath:AT1G27510	GO:0009507^cellular_component^chloroplast`GO:0042651^cellular_component^thylakoid membrane`GO:0000304^biological_process^response to singlet oxygen`GO:0010343^biological_process^singlet oxygen-mediated programmed cell death	.
DBCO_DN4786_c0_g1_i1.p1	HSP72_SOLLC^HSP72_SOLLC^Q:1-111,H:367-478^69.643%ID^E:2.47e-42^RecName: Full=Heat shock cognate 70 kDa protein 2;^Eukaryota; Viridiplantae; Streptophyta; Embryophyta; Tracheophyta; Spermatophyta; Magnoliophyta; eudicotyledons; Gunneridae; Pentapetalae; asterids; lamiids; Solanales; Solanaceae; Solanoideae; Solaneae; Solanum; Lycopersicon	XP_016194697.2^XP_016194697.2^Q:1-110,H:292-401^70%ID^E:2.88e-49^.^.	probable mediator of RNA polymerase II transcription subunit 37c	AT5G02490.1^AT5G02490.1^Q:1-111,H:367-478^68.75%ID^E:4.7e-43^.^.	PF00012.20^HSP70^Hsp70 protein^1-111^E:6.6e-37	.	.	COG0443^Heat shock protein	KEGG:sly:101247772`KO:K03283	GO:0005737^cellular_component^cytoplasm`GO:0005524^molecular_function^ATP binding`GO:0016887^molecular_function^ATPase activity`GO:0042623^molecular_function^ATPase activity, coupled`GO:0031072^molecular_function^heat shock protein binding`GO:0051787^molecular_function^misfolded protein binding`GO:0044183^molecular_function^protein folding chaperone`GO:0051082^molecular_function^unfolded protein …	.
DBCO_DN4786_c0_g2_i2.p1	MD37C_ARATH^MD37C_ARATH^Q:1-261,H:354-616^57.197%ID^E:1.25e-90^RecName: Full=Probable mediator of RNA polymerase II transcription subunit 37c;^Eukaryota; Viridiplantae; Streptophyta; Embryophyta; Tracheophyta; Spermatophyta; Magnoliophyta; eudicotyledons; Gunneridae; Pentapetalae; rosids; malvids; Brassicales; Brassicaceae; Camelineae; Arabidopsis	XP_020969001.1^XP_020969001.1^Q:1-262,H:356-616^63.258%ID^E:8.84e-106^.^.	heat shock cognate 70 kDa protein-like	AT3G12580.1^AT3G12580.1^Q:1-261,H:354-616^57.197%ID^E:1.29e-91^.^.	PF00012.20^HSP70^Hsp70 protein^2-253^E:1.1e-60	.	.	COG0443^Heat shock protein	KEGG:ath:AT3G12580`KO:K03283	GO:0048046^cellular_component^apoplast`GO:0005618^cellular_component^cell wall`GO:0005737^cellular_component^cytoplasm`GO:0005829^cellular_component^cytosol`GO:0005794^cellular_component^Golgi apparatus`GO:0005739^cellular_component^mitochondrion`GO:0005634^cellular_component^nucleus`GO:0005886^cellular_component^plasma membrane`GO:0005774^cellular_component^vacuolar membrane`GO:0005524^molecular…	.
DBCO_DN4787_c0_g2_i6.p1	LSH6_ARATH^LSH6_ARATH^Q:28-181,H:23-181^79.245%ID^E:1.71e-91^RecName: Full=Protein LIGHT-DEPENDENT SHORT HYPOCOTYLS 6;^Eukaryota; Viridiplantae; Streptophyta; Embryophyta; Tracheophyta; Spermatophyta; Magnoliophyta; eudicotyledons; Gunneridae; Pentapetalae; rosids; malvids; Brassicales; Brassicaceae; Camelineae; Arabidopsis	XP_016165385.1^XP_016165385.1^Q:35-228,H:26-217^79.381%ID^E:5.46e-112^.^.	protein LIGHT-DEPENDENT SHORT HYPOCOTYLS 5-like	AT1G07090.1^AT1G07090.1^Q:28-181,H:23-181^79.245%ID^E:1.77e-92^.^.	PF04852.12^DUF640^Protein of unknown function (DUF640)^30-149^E:2.6e-65	.	.	ENOG410YB00^Protein of unknown function (DUF640)	KEGG:ath:AT1G07090	GO:0005634^cellular_component^nucleus`GO:0003677^molecular_function^DNA binding`GO:0009299^biological_process^mRNA transcription`GO:0007275^biological_process^multicellular organism development`GO:0090698^biological_process^post-embryonic plant morphogenesis`GO:0009416^biological_process^response to light stimulus	.
DBCO_DN4787_c1_g1_i1.p1	LSH6_ARATH^LSH6_ARATH^Q:57-202,H:20-163^80.137%ID^E:1.65e-87^RecName: Full=Protein LIGHT-DEPENDENT SHORT HYPOCOTYLS 6;^Eukaryota; Viridiplantae; Streptophyta; Embryophyta; Tracheophyta; Spermatophyta; Magnoliophyta; eudicotyledons; Gunneridae; Pentapetalae; rosids; malvids; Brassicales; Brassicaceae; Camelineae; Arabidopsis	XP_016165385.1^XP_016165385.1^Q:69-200,H:26-157^84.848%ID^E:7.4e-89^.^.	protein LIGHT-DEPENDENT SHORT HYPOCOTYLS 5-like	AT1G07090.1^AT1G07090.1^Q:57-202,H:20-163^80.137%ID^E:1.71e-88^.^.	PF04852.12^DUF640^Protein of unknown function (DUF640)^61-183^E:7.9e-66	.	.	ENOG410YB00^Protein of unknown function (DUF640)	KEGG:ath:AT1G07090	GO:0005634^cellular_component^nucleus`GO:0003677^molecular_function^DNA binding`GO:0009299^biological_process^mRNA transcription`GO:0007275^biological_process^multicellular organism development`GO:0090698^biological_process^post-embryonic plant morphogenesis`GO:0009416^biological_process^response to light stimulus	.
DBCO_DN4720_c0_g1_i12.p1	IP5P4_ARATH^IP5P4_ARATH^Q:1-560,H:1-547^68.142%ID^E:0^RecName: Full=Type I inositol polyphosphate 5-phosphatase 4 {ECO:0000305};^Eukaryota; Viridiplantae; Streptophyta; Embryophyta; Tracheophyta; Spermatophyta; Magnoliophyta; eudicotyledons; Gunneridae; Pentapetalae; rosids; malvids; Brassicales; Brassicaceae; Camelineae; Arabidopsis	XP_016182904.1^XP_016182904.1^Q:1-560,H:1-560^84.902%ID^E:0^.^.	type I inositol polyphosphate 5-phosphatase 4-like	AT3G63240.2^AT3G63240.2^Q:1-560,H:1-547^68.142%ID^E:0^.^.	PF03372.23^Exo_endo_phos^Endonuclease/Exonuclease/phosphatase family^96-510^E:6.5e-17	.	.	COG5411^inositol	KEGG:ath:AT3G63240	GO:0034485^molecular_function^phosphatidylinositol-3,4,5-trisphosphate 5-phosphatase activity`GO:0004439^molecular_function^phosphatidylinositol-4,5-bisphosphate 5-phosphatase activity`GO:0046856^biological_process^phosphatidylinositol dephosphorylation	.
DBCO_DN4700_c0_g1_i10.p1	DBR_TOBAC^DBR_TOBAC^Q:1-358,H:1-343^63.128%ID^E:1.16e-162^RecName: Full=2-alkenal reductase (NADP(+)-dependent);^Eukaryota; Viridiplantae; Streptophyta; Embryophyta; Tracheophyta; Spermatophyta; Magnoliophyta; eudicotyledons; Gunneridae; Pentapetalae; asterids; lamiids; Solanales; Solanaceae; Nicotianoideae; Nicotianeae; Nicotiana	XP_016176094.1^XP_016176094.1^Q:1-358,H:1-348^83.287%ID^E:0^.^.	2-alkenal reductase (NADP(+)-dependent)	AT3G03080.1^AT3G03080.1^Q:6-358,H:9-350^61.69%ID^E:5.58e-159^.^.	PF16884.5^ADH_N_2^N-terminal domain of oxidoreductase^9-122^E:3.4e-20`PF00107.26^ADH_zinc_N^Zinc-binding dehydrogenase^180-313^E:1.2e-24`PF13602.6^ADH_zinc_N_2^Zinc-binding dehydrogenase^214-353^E:3e-06	.	.	.	KEGG:ag:BAA89423`KEGG:nta:107830910`KO:K19825	GO:0016491^molecular_function^oxidoreductase activity	GO:0055114^biological_process^oxidation-reduction process
DBCO_DN4729_c0_g1_i4.p1	DPEP_SOLTU^DPEP_SOLTU^Q:3-581,H:1-576^71.848%ID^E:0^RecName: Full=4-alpha-glucanotransferase, chloroplastic/amyloplastic;^Eukaryota; Viridiplantae; Streptophyta; Embryophyta; Tracheophyta; Spermatophyta; Magnoliophyta; eudicotyledons; Gunneridae; Pentapetalae; asterids; lamiids; Solanales; Solanaceae; Solanoideae; Solaneae; Solanum	XP_016162005.1^XP_016162005.1^Q:1-580,H:5-574^84.88%ID^E:0^.^.	4-alpha-glucanotransferase%2C chloroplastic/amyloplastic isoform X1	AT5G64860.1^AT5G64860.1^Q:48-581,H:47-576^73.596%ID^E:0^.^.	PF02446.17^Glyco_hydro_77^4-alpha-glucanotransferase^89-556^E:6.2e-147	.	.	COG1640^4-alpha-glucanotransferase	KEGG:sot:102595076`KO:K00705	GO:0009501^cellular_component^amyloplast`GO:0009507^cellular_component^chloroplast`GO:0004134^molecular_function^4-alpha-glucanotransferase activity`GO:0102500^molecular_function^beta-maltose 4-alpha-glucanotransferase activity	GO:0004134^molecular_function^4-alpha-glucanotransferase activity`GO:0005975^biological_process^carbohydrate metabolic process
DBCO_DN4755_c0_g1_i1.p1	DR100_ARATH^DR100_ARATH^Q:22-364,H:27-370^62.791%ID^E:2.31e-158^RecName: Full=DNA damage-repair/toleration protein DRT100;^Eukaryota; Viridiplantae; Streptophyta; Embryophyta; Tracheophyta; Spermatophyta; Magnoliophyta; eudicotyledons; Gunneridae; Pentapetalae; rosids; malvids; Brassicales; Brassicaceae; Camelineae; Arabidopsis	XP_016171910.1^XP_016171910.1^Q:12-365,H:14-368^79.437%ID^E:0^.^.	DNA damage-repair/toleration protein DRT100	AT3G12610.1^AT3G12610.1^Q:22-364,H:27-370^62.791%ID^E:2.39e-159^.^.	PF08263.12^LRRNT_2^Leucine rich repeat N-terminal domain^25-63^E:2e-09`PF00560.33^LRR_1^Leucine Rich Repeat^72-78^E:9300`PF13516.6^LRR_6^Leucine Rich repeat^129-144^E:0.45`PF00560.33^LRR_1^Leucine Rich Repeat^130-152^E:8.4`PF13516.6^LRR_6^Leucine Rich repeat^153-167^E:310`PF00560.33^LRR_1^Leucine Rich Repeat^155-170^E:8100`PF00560.33^LRR_1^Leucine Rich Repeat^179-200^E:0.11`PF13516.6^LRR_6^Leucin…	sigP:1^18^0.806^YES	.	COG4886^leucine Rich Repeat	KEGG:ath:AT3G12610	GO:0009507^cellular_component^chloroplast`GO:0000166^molecular_function^nucleotide binding`GO:0006281^biological_process^DNA repair	GO:0005515^molecular_function^protein binding
DBCO_DN4780_c0_g1_i2.p1	SEC3A_ARATH^SEC3A_ARATH^Q:1-209,H:680-887^85.167%ID^E:1.37e-123^RecName: Full=Exocyst complex component SEC3A {ECO:0000303|PubMed:19895414};^Eukaryota; Viridiplantae; Streptophyta; Embryophyta; Tracheophyta; Spermatophyta; Magnoliophyta; eudicotyledons; Gunneridae; Pentapetalae; rosids; malvids; Brassicales; Brassicaceae; Camelineae; Arabidopsis	XP_016163170.1^XP_016163170.1^Q:1-209,H:676-883^88.995%ID^E:3.62e-130^.^.	exocyst complex component SEC3A	AT1G47550.2^AT1G47550.2^Q:1-209,H:681-888^85.167%ID^E:1.41e-124^.^.	PF09763.9^Sec3_C^Exocyst complex component Sec3^2-192^E:4.2e-22	.	.	ENOG410XQEE^Exocyst complex component	KEGG:ath:AT1G47550`KO:K19983	GO:0005856^cellular_component^cytoskeleton`GO:0005829^cellular_component^cytosol`GO:0000145^cellular_component^exocyst`GO:0070062^cellular_component^extracellular exosome`GO:0009524^cellular_component^phragmoplast`GO:0005886^cellular_component^plasma membrane`GO:0017049^molecular_function^GTP-Rho binding`GO:0005546^molecular_function^phosphatidylinositol-4,5-bisphosphate binding`GO:0051601^biolog…	GO:0006887^biological_process^exocytosis`GO:0000145^cellular_component^exocyst
DBCO_DN4780_c0_g3_i3.p1	SEC3A_ARATH^SEC3A_ARATH^Q:1-889,H:1-887^86.614%ID^E:0^RecName: Full=Exocyst complex component SEC3A {ECO:0000303|PubMed:19895414};^Eukaryota; Viridiplantae; Streptophyta; Embryophyta; Tracheophyta; Spermatophyta; Magnoliophyta; eudicotyledons; Gunneridae; Pentapetalae; rosids; malvids; Brassicales; Brassicaceae; Camelineae; Arabidopsis	XP_016163170.1^XP_016163170.1^Q:1-889,H:1-883^93.138%ID^E:0^.^.	exocyst complex component SEC3A	AT1G47550.1^AT1G47550.1^Q:1-889,H:1-887^86.614%ID^E:0^.^.	PF15277.6^Sec3-PIP2_bind^Exocyst complex component SEC3 N-terminal PIP2 binding PH^51-145^E:4.7e-18`PF09763.9^Sec3_C^Exocyst complex component Sec3^225-485^E:1.7e-42`PF04129.12^Vps52^Vps52 / Sac2 family^256-465^E:3.7e-08`PF09763.9^Sec3_C^Exocyst complex component Sec3^583-873^E:1.3e-41	.	.	ENOG410XQEE^Exocyst complex component	KEGG:ath:AT1G47550`KO:K19983	GO:0005856^cellular_component^cytoskeleton`GO:0005829^cellular_component^cytosol`GO:0000145^cellular_component^exocyst`GO:0070062^cellular_component^extracellular exosome`GO:0009524^cellular_component^phragmoplast`GO:0005886^cellular_component^plasma membrane`GO:0017049^molecular_function^GTP-Rho binding`GO:0005546^molecular_function^phosphatidylinositol-4,5-bisphosphate binding`GO:0051601^biolog…	GO:0006887^biological_process^exocytosis`GO:0000145^cellular_component^exocyst
DBCO_DN4734_c0_g1_i2.p1	.	XP_016190352.1^XP_016190352.1^Q:4-225,H:9-238^77.826%ID^E:1.16e-111^.^.	uncharacterized protein LOC107631423	AT5G16550.1^AT5G16550.1^Q:42-218,H:61-239^55.307%ID^E:6.41e-61^.^.	.	.	ExpAA=83.36^PredHel=3^Topology=o95-117i124-146o166-188i	.	.	.	.
DBCO_DN4734_c0_g2_i1.p1	.	XP_016167079.1^XP_016167079.1^Q:16-230,H:3-215^70.233%ID^E:6.26e-89^.^.	uncharacterized protein LOC107609591	AT5G16550.1^AT5G16550.1^Q:5-216,H:31-229^47.17%ID^E:1.14e-59^.^.	.	.	ExpAA=86.97^PredHel=3^Topology=o118-140i147-169o173-195i	.	.	.	.
DBCO_DN4765_c0_g1_i5.p1	RBPS2_XENLA^RBPS2_XENLA^Q:25-111,H:19-103^43.678%ID^E:2.89e-16^RecName: Full=RNA-binding protein with multiple splicing 2;^Eukaryota; Metazoa; Chordata; Craniata; Vertebrata; Euteleostomi; Amphibia; Batrachia; Anura; Pipoidea; Pipidae; Xenopodinae; Xenopus; Xenopus	XP_016177251.1^XP_016177251.1^Q:1-269,H:1-265^84.387%ID^E:1.53e-164^.^.	uncharacterized protein LOC107619465	AT3G13700.2^AT3G13700.2^Q:3-268,H:4-286^61.324%ID^E:1.26e-118^.^.`AT3G13700.2^AT3G13700.2^Q:27-110,H:206-287^35.714%ID^E:6.88e-06^.^.	PF00076.22^RRM_1^RNA recognition motif. (a.k.a. RRM, RBD, or RNP domain)^28-91^E:4e-08`PF00076.22^RRM_1^RNA recognition motif. (a.k.a. RRM, RBD, or RNP domain)^189-250^E:2.1e-11	.	.	.	KEGG:xla:398092	GO:0005737^cellular_component^cytoplasm`GO:0008143^molecular_function^poly(A) binding`GO:0042803^molecular_function^protein homodimerization activity`GO:0003713^molecular_function^transcription coactivator activity`GO:0048557^biological_process^embryonic digestive tract morphogenesis`GO:0030514^biological_process^negative regulation of BMP signaling pathway`GO:0051151^biological_process^negative …	GO:0003676^molecular_function^nucleic acid binding
DBCO_DN4714_c0_g1_i1.p1	.	XP_016187748.1^XP_016187748.1^Q:18-96,H:29-108^90%ID^E:4.48e-44^.^.	uncharacterized protein LOC107629460	AT1G30845.1^AT1G30845.1^Q:31-96,H:26-91^68.182%ID^E:1.11e-24^.^.	.	.	ExpAA=86.94^PredHel=5^Topology=o15-33i40-57o67-89i126-143o148-167i	.	.	.	.
DBCO_DN4714_c0_g2_i1.p1	.	.	.	.	.	.	ExpAA=18.94^PredHel=1^Topology=o15-37i	.	.	.	.
DBCO_DN4768_c0_g1_i3.p1	GENL1_ORYSJ^GENL1_ORYSJ^Q:1-605,H:1-629^51.638%ID^E:0^RecName: Full=Flap endonuclease GEN-like 1;^Eukaryota; Viridiplantae; Streptophyta; Embryophyta; Tracheophyta; Spermatophyta; Magnoliophyta; Liliopsida; Poales; Poaceae; BOP clade; Oryzoideae; Oryzeae; Oryzinae; Oryza; Oryza sativa	XP_016193772.1^XP_016193772.1^Q:1-605,H:1-610^80.82%ID^E:0^.^.	flap endonuclease GEN-like 1	AT1G01880.3^AT1G01880.3^Q:1-604,H:1-598^54.201%ID^E:0^.^.	PF00752.17^XPG_N^XPG N-terminal domain^1-88^E:2.3e-09`PF00867.18^XPG_I^XPG I-region^130-214^E:2.9e-21	.	.	COG0258^Structure-specific nuclease with 5'-flap endonuclease and 5'-3' exonuclease activities involved in DNA replication and repair. During DNA replication, cleaves the 5'-overhanging flap structure that is generated by displacement synthesis when DNA polymerase encounters the 5'-end of a downstream Okazaki fragment. It enters the flap from the 5'-end and then tracks to cleave the flap base, le…	KEGG:osa:4347617`KO:K15338	GO:0005634^cellular_component^nucleus`GO:0035312^molecular_function^5'-3' exodeoxyribonuclease activity`GO:0017108^molecular_function^5'-flap endonuclease activity`GO:0008821^molecular_function^crossover junction endodeoxyribonuclease activity`GO:0003690^molecular_function^double-stranded DNA binding`GO:0048256^molecular_function^flap endonuclease activity`GO:0046872^molecular_function^metal ion …	GO:0004518^molecular_function^nuclease activity`GO:0006281^biological_process^DNA repair
DBCO_DN4730_c0_g1_i6.p1	SMG1_MOUSE^SMG1_MOUSE^Q:752-2351,H:822-2493^28.415%ID^E:3.93e-165^RecName: Full=Serine/threonine-protein kinase SMG1;^Eukaryota; Metazoa; Chordata; Craniata; Vertebrata; Euteleostomi; Mammalia; Eutheria; Euarchontoglires; Glires; Rodentia; Myomorpha; Muroidea; Muridae; Murinae; Mus; Mus`SMG1_MOUSE^SMG1_MOUSE^Q:39-560,H:159-666^23.679%ID^E:2.49e-12^RecName: Full=Serine/threonine-protein kinase SMG…	XP_020972786.1^XP_020972786.1^Q:23-3020,H:28-3020^86.678%ID^E:0^.^.	LOW QUALITY PROTEIN: serine/threonine-protein kinase SMG1-like	AT1G50030.1^AT1G50030.1^Q:1695-2298,H:1804-2345^30.13%ID^E:8.39e-66^.^.	PF15785.5^SMG1^Serine/threonine-protein kinase smg-1^666-1175^E:2e-45`PF00454.27^PI3_PI4_kinase^Phosphatidylinositol 3- and 4-kinase^2016-2292^E:1.1e-45	.	.	COG5032^phosphatidylinositol kinase activity	KEGG:mmu:233789`KO:K08873	GO:0005737^cellular_component^cytoplasm`GO:0005654^cellular_component^nucleoplasm`GO:0005634^cellular_component^nucleus`GO:0005524^molecular_function^ATP binding`GO:0046872^molecular_function^metal ion binding`GO:0004674^molecular_function^protein serine/threonine kinase activity`GO:0042162^molecular_function^telomeric DNA binding`GO:0006281^biological_process^DNA repair`GO:0000184^biological_pro…	GO:0004674^molecular_function^protein serine/threonine kinase activity`GO:0000184^biological_process^nuclear-transcribed mRNA catabolic process, nonsense-mediated decay`GO:0016310^biological_process^phosphorylation
DBCO_DN4730_c1_g1_i1.p1	GILT_ARATH^GILT_ARATH^Q:51-231,H:29-208^38.919%ID^E:8.21e-43^RecName: Full=Gamma-interferon-responsive lysosomal thiol protein {ECO:0000303|PubMed:21052676};^Eukaryota; Viridiplantae; Streptophyta; Embryophyta; Tracheophyta; Spermatophyta; Magnoliophyta; eudicotyledons; Gunneridae; Pentapetalae; rosids; malvids; Brassicales; Brassicaceae; Camelineae; Arabidopsis	XP_020972678.1^XP_020972678.1^Q:105-260,H:11-168^73.418%ID^E:3.73e-85^.^.	LOW QUALITY PROTEIN: gamma-interferon-inducible lysosomal thiol reductase-like	AT5G01580.1^AT5G01580.1^Q:49-253,H:22-232^52.607%ID^E:2.93e-84^.^.	PF03227.16^GILT^Gamma interferon inducible lysosomal thiol reductase (GILT)^56-157^E:1.6e-26	sigP:1^38^0.66^YES	ExpAA=27.56^PredHel=1^Topology=o15-34i	ENOG4111IDT^Lysosomal thiol	KEGG:ath:AT4G12960	GO:0005576^cellular_component^extracellular region`GO:0005764^cellular_component^lysosome	.
DBCO_DN4798_c1_g1_i3.p1	CRR24_ARATH^CRR24_ARATH^Q:2-58,H:203-259^61.404%ID^E:1.77e-18^RecName: Full=Putative cysteine-rich repeat secretory protein 24;^Eukaryota; Viridiplantae; Streptophyta; Embryophyta; Tracheophyta; Spermatophyta; Magnoliophyta; eudicotyledons; Gunneridae; Pentapetalae; rosids; malvids; Brassicales; Brassicaceae; Camelineae; Arabidopsis	XP_020967758.1^XP_020967758.1^Q:1-117,H:197-313^58.824%ID^E:2.21e-39^.^.`XP_020967758.1^XP_020967758.1^Q:1-75,H:846-919^72%ID^E:2.02e-32^.^.`XP_020967758.1^XP_020967758.1^Q:3-66,H:448-512^55.385%ID^E:7.55e-16^.^.	LOW QUALITY PROTEIN: uncharacterized protein LOC107616499	AT3G21960.1^AT3G21960.1^Q:2-58,H:203-259^61.404%ID^E:1.84e-19^.^.	PF01657.17^Stress-antifung^Salt stress response/antifungal^5-56^E:3e-11	.	.	COG1874^beta-galactosidase	KEGG:ath:AT3G21960	GO:0005576^cellular_component^extracellular region	.
DBCO_DN4798_c1_g2_i1.p1	CRK25_ARATH^CRK25_ARATH^Q:17-190,H:112-285^46.067%ID^E:1.01e-36^RecName: Full=Cysteine-rich receptor-like protein kinase 25;^Eukaryota; Viridiplantae; Streptophyta; Embryophyta; Tracheophyta; Spermatophyta; Magnoliophyta; eudicotyledons; Gunneridae; Pentapetalae; rosids; malvids; Brassicales; Brassicaceae; Camelineae; Arabidopsis	XP_020967758.1^XP_020967758.1^Q:1-174,H:750-922^69.714%ID^E:2.03e-77^.^.`XP_020967758.1^XP_020967758.1^Q:1-171,H:101-273^68.786%ID^E:1.18e-75^.^.`XP_020967758.1^XP_020967758.1^Q:2-168,H:354-518^40.462%ID^E:6.35e-29^.^.	LOW QUALITY PROTEIN: uncharacterized protein LOC107616499	AT4G05200.2^AT4G05200.2^Q:17-190,H:130-303^46.067%ID^E:1.01e-37^.^.	PF01657.17^Stress-antifung^Salt stress response/antifungal^57-152^E:5e-15	.	.	COG0515^Serine Threonine protein kinase	KEGG:ath:AT4G05200	GO:0016021^cellular_component^integral component of membrane`GO:0005886^cellular_component^plasma membrane`GO:0005524^molecular_function^ATP binding`GO:0004674^molecular_function^protein serine/threonine kinase activity`GO:0042742^biological_process^defense response to bacterium`GO:0006468^biological_process^protein phosphorylation	.
DBCO_DN4782_c0_g1_i4.p1	WDR43_HUMAN^WDR43_HUMAN^Q:12-582,H:20-586^23.165%ID^E:4e-26^RecName: Full=WD repeat-containing protein 43;^Eukaryota; Metazoa; Chordata; Craniata; Vertebrata; Euteleostomi; Mammalia; Eutheria; Euarchontoglires; Primates; Haplorrhini; Catarrhini; Hominidae; Homo	XP_020960809.1^XP_020960809.1^Q:1-591,H:1-592^83.108%ID^E:0^.^.	WD repeat-containing protein 43 isoform X1	AT5G11240.1^AT5G11240.1^Q:1-584,H:1-568^58.944%ID^E:0^.^.	PF00400.32^WD40^WD domain, G-beta repeat^10-33^E:0.091`PF00400.32^WD40^WD domain, G-beta repeat^190-226^E:0.011`PF04003.12^Utp12^Dip2/Utp12 Family^481-572^E:1.6e-11	.	.	ENOG410XRY4^WD repeat domain 43	KEGG:hsa:23160`KO:K14546	GO:0001650^cellular_component^fibrillar center`GO:0005730^cellular_component^nucleolus`GO:0005654^cellular_component^nucleoplasm`GO:0003723^molecular_function^RNA binding`GO:2000234^biological_process^positive regulation of rRNA processing`GO:0045943^biological_process^positive regulation of transcription by RNA polymerase I`GO:0006364^biological_process^rRNA processing	GO:0005515^molecular_function^protein binding
DBCO_DN4713_c0_g1_i4.p1	Y1590_SYNP2^Y1590_SYNP2^Q:74-250,H:3-177^25.967%ID^E:2.39e-11^RecName: Full=Uncharacterized protein SYNPCC7002_A1590;^Bacteria; Cyanobacteria; Synechococcales; Synechococcaceae; Synechococcus	XP_016166972.1^XP_016166972.1^Q:31-262,H:1-232^84.483%ID^E:5.58e-142^.^.	uncharacterized protein LOC107609496 isoform X2	AT5G04440.1^AT5G04440.1^Q:64-262,H:57-255^74.372%ID^E:2.07e-110^.^.	PF09366.10^DUF1997^Protein of unknown function (DUF1997)^92-248^E:5.2e-44	.	.	ENOG4111M1K^Protein of unknown function (DUF1997)	KEGG:syp:SYNPCC7002_A1590	.	.
DBCO_DN4723_c0_g1_i1.p1	AMPD_ARATH^AMPD_ARATH^Q:27-322,H:544-839^79.73%ID^E:6.24e-178^RecName: Full=AMP deaminase {ECO:0000303|PubMed:15918887};^Eukaryota; Viridiplantae; Streptophyta; Embryophyta; Tracheophyta; Spermatophyta; Magnoliophyta; eudicotyledons; Gunneridae; Pentapetalae; rosids; malvids; Brassicales; Brassicaceae; Camelineae; Arabidopsis	XP_016190992.1^XP_016190992.1^Q:27-322,H:597-892^91.892%ID^E:0^.^.	AMP deaminase isoform X1	AT2G38280.2^AT2G38280.2^Q:27-322,H:544-839^79.73%ID^E:6.47e-179^.^.	PF00962.22^A_deaminase^Adenosine/AMP deaminase^26-272^E:4e-97	.	ExpAA=33.11^PredHel=1^Topology=i5-27o	COG1816^adenosine deaminase	KEGG:ath:AT2G38280`KO:K01490	GO:0005829^cellular_component^cytosol`GO:0005783^cellular_component^endoplasmic reticulum`GO:0031307^cellular_component^integral component of mitochondrial outer membrane`GO:0043231^cellular_component^intracellular membrane-bounded organelle`GO:0005634^cellular_component^nucleus`GO:0003876^molecular_function^AMP deaminase activity`GO:0005524^molecular_function^ATP binding`GO:0046872^molecular_fun…	GO:0019239^molecular_function^deaminase activity
DBCO_DN4735_c0_g1_i2.p1	.	.	.	.	.	.	.	.	.	.	.
DBCO_DN4728_c0_g1_i4.p1	Y005_SYNY3^Y005_SYNY3^Q:147-634,H:53-512^35.583%ID^E:7.68e-96^RecName: Full=Uncharacterized protein sll0005;^Bacteria; Cyanobacteria; Synechococcales; Merismopediaceae; Synechocystis	XP_016175573.1^XP_016175573.1^Q:39-814,H:48-835^85.914%ID^E:0^.^.	uncharacterized protein LOC107618131	AT2G39190.2^AT2G39190.2^Q:43-801,H:42-801^61.089%ID^E:0^.^.	PF03109.16^ABC1^ABC1 family^265-382^E:1.2e-28`PF01636.23^APH^Phosphotransferase enzyme family^421-490^E:1.1e-05	.	.	.	KEGG:syn:sll0005	GO:0005524^molecular_function^ATP binding`GO:0004672^molecular_function^protein kinase activity	.
DBCO_DN4754_c0_g2_i1.p1	CESA6_ARATH^CESA6_ARATH^Q:15-467,H:1-439^73.187%ID^E:0^RecName: Full=Cellulose synthase A catalytic subunit 6 [UDP-forming];^Eukaryota; Viridiplantae; Streptophyta; Embryophyta; Tracheophyta; Spermatophyta; Magnoliophyta; eudicotyledons; Gunneridae; Pentapetalae; rosids; malvids; Brassicales; Brassicaceae; Camelineae; Arabidopsis	XP_016175888.1^XP_016175888.1^Q:15-467,H:1-454^90.088%ID^E:0^.^.	cellulose synthase A catalytic subunit 2 [UDP-forming]	AT5G64740.1^AT5G64740.1^Q:15-467,H:1-439^73.187%ID^E:0^.^.	PF14569.6^zf-UDP^Zinc-binding RING-finger^45-119^E:8.8e-42`PF03552.14^Cellulose_synt^Cellulose synthase^383-467^E:6.5e-49	.	.	COG1215^Glycosyl transferase, family 2	KEGG:ath:AT5G64740`KO:K10999	GO:0010330^cellular_component^cellulose synthase complex`GO:0005794^cellular_component^Golgi apparatus`GO:0005887^cellular_component^integral component of plasma membrane`GO:0016020^cellular_component^membrane`GO:0005886^cellular_component^plasma membrane`GO:0005802^cellular_component^trans-Golgi network`GO:0016760^molecular_function^cellulose synthase (UDP-forming) activity`GO:0016759^molecular_…	GO:0016760^molecular_function^cellulose synthase (UDP-forming) activity`GO:0030244^biological_process^cellulose biosynthetic process`GO:0016020^cellular_component^membrane
DBCO_DN4739_c0_g1_i2.p1	.	XP_016196659.1^XP_016196659.1^Q:1-71,H:1-74^74.324%ID^E:1.17e-16^.^.	uncharacterized protein LOC107637937	AT2G05310.2^AT2G05310.2^Q:41-73,H:48-80^69.697%ID^E:2.06e-09^.^.	.	.	ExpAA=21.26^PredHel=1^Topology=i80-99o	.	.	.	.
DBCO_DN4742_c0_g2_i5.p1	RB3GP_DANRE^RB3GP_DANRE^Q:246-547,H:445-777^31.378%ID^E:3.3e-33^RecName: Full=Rab3 GTPase-activating protein catalytic subunit;^Eukaryota; Metazoa; Chordata; Craniata; Vertebrata; Euteleostomi; Actinopterygii; Neopterygii; Teleostei; Ostariophysi; Cypriniformes; Cyprinidae; Danio	XP_016182939.1^XP_016182939.1^Q:1-699,H:1-694^80.54%ID^E:0^.^.	rab3 GTPase-activating protein catalytic subunit isoform X3	AT5G55060.1^AT5G55060.1^Q:5-684,H:7-660^58.59%ID^E:0^.^.	PF13890.6^Rab3-GTPase_cat^Rab3 GTPase-activating protein catalytic subunit^375-527^E:8.7e-53	.	.	ENOG410Y2R4^RAB3 GTPase activating protein subunit 1 (Catalytic)	KEGG:dre:777744`KO:K18270	GO:0005737^cellular_component^cytoplasm`GO:0005096^molecular_function^GTPase activator activity`GO:0043547^biological_process^positive regulation of GTPase activity	GO:0005096^molecular_function^GTPase activator activity
DBCO_DN4744_c0_g1_i11.p1	Y1357_ARATH^Y1357_ARATH^Q:10-199,H:483-670^44.792%ID^E:3.44e-46^RecName: Full=Probable receptor-like protein kinase At1g30570;^Eukaryota; Viridiplantae; Streptophyta; Embryophyta; Tracheophyta; Spermatophyta; Magnoliophyta; eudicotyledons; Gunneridae; Pentapetalae; rosids; malvids; Brassicales; Brassicaceae; Camelineae; Arabidopsis	XP_020977734.1^XP_020977734.1^Q:5-216,H:2-213^79.717%ID^E:1.08e-122^.^.	receptor-like protein kinase THESEUS 1	AT1G30570.1^AT1G30570.1^Q:10-199,H:483-670^44.792%ID^E:3.57e-47^.^.	PF00069.25^Pkinase^Protein kinase domain^48-197^E:1.7e-24`PF07714.17^Pkinase_Tyr^Protein tyrosine kinase^50-195^E:1.8e-24	.	.	COG0515^Serine Threonine protein kinase	KEGG:ath:AT1G30570	GO:0016021^cellular_component^integral component of membrane`GO:0005886^cellular_component^plasma membrane`GO:0009506^cellular_component^plasmodesma`GO:0005524^molecular_function^ATP binding`GO:0004672^molecular_function^protein kinase activity`GO:0004674^molecular_function^protein serine/threonine kinase activity`GO:0046777^biological_process^protein autophosphorylation`GO:0009741^biological_pro…	GO:0004672^molecular_function^protein kinase activity`GO:0005524^molecular_function^ATP binding`GO:0006468^biological_process^protein phosphorylation
DBCO_DN4719_c0_g1_i1.p1	CSN1_ARATH^CSN1_ARATH^Q:1-460,H:1-441^75.87%ID^E:0^RecName: Full=COP9 signalosome complex subunit 1;^Eukaryota; Viridiplantae; Streptophyta; Embryophyta; Tracheophyta; Spermatophyta; Magnoliophyta; eudicotyledons; Gunneridae; Pentapetalae; rosids; malvids; Brassicales; Brassicaceae; Camelineae; Arabidopsis	XP_016193754.1^XP_016193754.1^Q:1-460,H:1-450^90.87%ID^E:0^.^.	COP9 signalosome complex subunit 1	AT3G61140.1^AT3G61140.1^Q:1-460,H:1-441^75.87%ID^E:0^.^.	PF10602.9^RPN7^26S proteasome subunit RPN7^122-296^E:7.7e-55`PF01399.27^PCI^PCI domain^312-413^E:1.2e-17	.	.	ENOG410XRXI^cop9 signalosome complex subunit	KEGG:ath:AT3G61140`KO:K12175	GO:0008180^cellular_component^COP9 signalosome`GO:0005829^cellular_component^cytosol`GO:0009793^biological_process^embryo development ending in seed dormancy`GO:0006972^biological_process^hyperosmotic response`GO:0000338^biological_process^protein deneddylation`GO:0009585^biological_process^red, far-red light phototransduction`GO:0009646^biological_process^response to absence of light`GO:0009651^…	.
DBCO_DN4719_c1_g1_i1.p1	SM3L2_ARATH^SM3L2_ARATH^Q:1-1010,H:1-1029^71.332%ID^E:0^RecName: Full=DNA repair protein RAD5A {ECO:0000305};^Eukaryota; Viridiplantae; Streptophyta; Embryophyta; Tracheophyta; Spermatophyta; Magnoliophyta; eudicotyledons; Gunneridae; Pentapetalae; rosids; malvids; Brassicales; Brassicaceae; Camelineae; Arabidopsis	XP_016170964.1^XP_016170964.1^Q:1-1010,H:1-1024^87.451%ID^E:0^.^.	putative SWI/SNF-related matrix-associated actin-dependent regulator of chromatin subfamily A member 3-like 2 isoform X1	AT5G22750.1^AT5G22750.1^Q:1-1010,H:1-1029^71.332%ID^E:0^.^.	PF08797.11^HIRAN^HIRAN domain^102-207^E:1.8e-13`PF00176.23^SNF2_N^SNF2 family N-terminal domain^329-720^E:3.8e-85`PF13920.6^zf-C3HC4_3^Zinc finger, C3HC4 type (RING finger)^772-819^E:6.7e-10`PF13923.6^zf-C3HC4_2^Zinc finger, C3HC4 type (RING finger)^774-814^E:2.3e-09`PF13639.6^zf-RING_2^Ring finger domain^774-815^E:3.4e-08`PF00097.25^zf-C3HC4^Zinc finger, C3HC4 type (RING finger)^775-814^E:3.9e-0…	.	.	ENOG410XQ1S^helicase, member of the UBC2 RAD6 epistasis group. Functions with DNA repair protein RAD18 in error-free postreplication DNA repair. Involved in the maintenance of wild- type rates of instability of simple repetitive sequences such as poly(GT) repeats. Seems to be involved in maintaining a balance which acts in favor of error-prone non-homologous joining during DNA double-strand break…	KEGG:ath:AT5G22750`KO:K15505	GO:0005634^cellular_component^nucleus`GO:0005524^molecular_function^ATP binding`GO:0004386^molecular_function^helicase activity`GO:0003676^molecular_function^nucleic acid binding`GO:0008270^molecular_function^zinc ion binding`GO:0006325^biological_process^chromatin organization`GO:0009294^biological_process^DNA mediated transformation`GO:0000724^biological_process^double-strand break repair via h…	GO:0003676^molecular_function^nucleic acid binding`GO:0008270^molecular_function^zinc ion binding`GO:0016818^molecular_function^hydrolase activity, acting on acid anhydrides, in phosphorus-containing anhydrides`GO:0005524^molecular_function^ATP binding`GO:0046872^molecular_function^metal ion binding
DBCO_DN4757_c0_g1_i2.p1	.	XP_020976323.1^XP_020976323.1^Q:1-115,H:1-115^94.783%ID^E:1.83e-79^.^.	uncharacterized protein LOC107635972	AT4G17150.4^AT4G17150.4^Q:1-115,H:10-124^83.478%ID^E:2.63e-67^.^.	.	.	.	.	.	.	.
DBCO_DN4779_c0_g1_i3.p1	DEAHB_ARATH^DEAHB_ARATH^Q:341-538,H:1561-1747^27.228%ID^E:6.58e-17^RecName: Full=ATP-dependent RNA helicase DEAH11, chloroplastic;^Eukaryota; Viridiplantae; Streptophyta; Embryophyta; Tracheophyta; Spermatophyta; Magnoliophyta; eudicotyledons; Gunneridae; Pentapetalae; rosids; malvids; Brassicales; Brassicaceae; Camelineae; Arabidopsis	XP_016187382.2^XP_016187382.2^Q:1-566,H:1-508^69.792%ID^E:0^.^.	LOW QUALITY PROTEIN: uncharacterized protein LOC107629179	AT5G60250.1^AT5G60250.1^Q:24-566,H:1-528^42.266%ID^E:3.34e-148^.^.	PF13456.6^RVT_3^Reverse transcriptase-like^207-320^E:1.6e-22`PF01485.21^IBR^IBR domain, a half RING-finger domain^409-481^E:2e-14`PF01485.21^IBR^IBR domain, a half RING-finger domain^500-549^E:3.3e-08	.	.	COG1643^helicase	KEGG:ath:AT4G01020`KO:K12818	GO:0009507^cellular_component^chloroplast`GO:0005524^molecular_function^ATP binding`GO:0034459^molecular_function^ATP-dependent 3'-5' RNA helicase activity`GO:0046872^molecular_function^metal ion binding`GO:0003723^molecular_function^RNA binding`GO:0016740^molecular_function^transferase activity`GO:0000398^biological_process^mRNA splicing, via spliceosome	GO:0003676^molecular_function^nucleic acid binding`GO:0004523^molecular_function^RNA-DNA hybrid ribonuclease activity
DBCO_DN4777_c0_g1_i1.p1	PILS3_ARATH^PILS3_ARATH^Q:3-415,H:4-390^51.084%ID^E:3.02e-160^RecName: Full=Protein PIN-LIKES 3 {ECO:0000303|PubMed:22504182};^Eukaryota; Viridiplantae; Streptophyta; Embryophyta; Tracheophyta; Spermatophyta; Magnoliophyta; eudicotyledons; Gunneridae; Pentapetalae; rosids; malvids; Brassicales; Brassicaceae; Camelineae; Arabidopsis	XP_016180099.1^XP_016180099.1^Q:1-415,H:1-405^78.606%ID^E:0^.^.	protein PIN-LIKES 3	AT1G76520.2^AT1G76520.2^Q:3-415,H:4-390^51.084%ID^E:3.13e-161^.^.	PF03547.18^Mem_trans^Membrane transport protein^11-406^E:4.3e-71	.	ExpAA=217.29^PredHel=10^Topology=o5-27i47-66o71-93i106-128o143-165i254-276o291-313i320-342o362-384i391-413o	COG0679^Auxin Efflux Carrier	KEGG:ath:AT1G76520	GO:0005789^cellular_component^endoplasmic reticulum membrane`GO:0016021^cellular_component^integral component of membrane`GO:0009734^biological_process^auxin-activated signaling pathway`GO:0009733^biological_process^response to auxin`GO:0055085^biological_process^transmembrane transport	GO:0055085^biological_process^transmembrane transport`GO:0016021^cellular_component^integral component of membrane
DBCO_DN4770_c0_g1_i1.p1	.	XP_016207027.1^XP_016207027.1^Q:1-121,H:6-128^38.211%ID^E:1.75e-16^.^.	uncharacterized protein LOC107647470	AT5G14410.1^AT5G14410.1^Q:72-105,H:75-108^55.882%ID^E:6.83e-07^.^.	.	.	.	.	.	.	.
DBCO_DN4701_c0_g1_i1.p2	.	.	.	.	.	.	ExpAA=21.61^PredHel=1^Topology=o63-85i	.	.	.	.
DBCO_DN4716_c0_g1_i1.p1	NMAT4_ARATH^NMAT4_ARATH^Q:82-821,H:56-798^60%ID^E:0^RecName: Full=Nuclear intron maturase 4, mitochondrial {ECO:0000303|PubMed:19946041};^Eukaryota; Viridiplantae; Streptophyta; Embryophyta; Tracheophyta; Spermatophyta; Magnoliophyta; eudicotyledons; Gunneridae; Pentapetalae; rosids; malvids; Brassicales; Brassicaceae; Camelineae; Arabidopsis	XP_020962228.1^XP_020962228.1^Q:3-821,H:4-806^79.415%ID^E:0^.^.	uncharacterized protein LOC107606257	AT1G74350.1^AT1G74350.1^Q:82-821,H:11-753^60%ID^E:0^.^.	PF00078.27^RVT_1^Reverse transcriptase (RNA-dependent DNA polymerase)^197-415^E:1.4e-08`PF01348.21^Intron_maturas2^Type II intron maturase^597-701^E:1.1e-08	.	.	COG3344^RNA-directed DNA polymerase	KEGG:ath:AT1G74350	GO:0009507^cellular_component^chloroplast`GO:0005739^cellular_component^mitochondrion`GO:0003677^molecular_function^DNA binding`GO:0004519^molecular_function^endonuclease activity`GO:0046872^molecular_function^metal ion binding`GO:0003964^molecular_function^RNA-directed DNA polymerase activity`GO:0000373^biological_process^Group II intron splicing`GO:0006315^biological_process^homing of group II …	GO:0006397^biological_process^mRNA processing
DBCO_DN4705_c0_g1_i10.p1	CIPK9_ARATH^CIPK9_ARATH^Q:1-434,H:1-439^74.715%ID^E:0^RecName: Full=CBL-interacting serine/threonine-protein kinase 9;^Eukaryota; Viridiplantae; Streptophyta; Embryophyta; Tracheophyta; Spermatophyta; Magnoliophyta; eudicotyledons; Gunneridae; Pentapetalae; rosids; malvids; Brassicales; Brassicaceae; Camelineae; Arabidopsis	XP_016182073.1^XP_016182073.1^Q:12-434,H:26-448^91.726%ID^E:0^.^.	CBL-interacting serine/threonine-protein kinase 9 isoform X1	AT1G01140.1^AT1G01140.1^Q:1-434,H:1-439^74.715%ID^E:0^.^.	PF00069.25^Pkinase^Protein kinase domain^17-270^E:2.7e-74`PF07714.17^Pkinase_Tyr^Protein tyrosine kinase^18-265^E:2.6e-42`PF14531.6^Kinase-like^Kinase-like^101-223^E:2.2e-08`PF03822.14^NAF^NAF domain^309-369^E:1.2e-21	.	.	COG0515^Serine Threonine protein kinase	KEGG:ath:AT1G01140	GO:0005737^cellular_component^cytoplasm`GO:0005634^cellular_component^nucleus`GO:0005524^molecular_function^ATP binding`GO:0004674^molecular_function^protein serine/threonine kinase activity`GO:0051365^biological_process^cellular response to potassium ion starvation`GO:0055075^biological_process^potassium ion homeostasis`GO:0043266^biological_process^regulation of potassium ion transport`GO:00094…	GO:0004672^molecular_function^protein kinase activity`GO:0005524^molecular_function^ATP binding`GO:0006468^biological_process^protein phosphorylation`GO:0007165^biological_process^signal transduction
DBCO_DN4705_c0_g2_i2.p1	BCCP_SOYBN^BCCP_SOYBN^Q:18-274,H:3-255^64.885%ID^E:4.61e-88^RecName: Full=Biotin carboxyl carrier protein of acetyl-CoA carboxylase, chloroplastic;^Eukaryota; Viridiplantae; Streptophyta; Embryophyta; Tracheophyta; Spermatophyta; Magnoliophyta; eudicotyledons; Gunneridae; Pentapetalae; rosids; fabids; Fabales; Fabaceae; Papilionoideae; 50 kb inversion clade; NPAAA clade; indigoferoid/millettioid …	XP_016194023.1^XP_016194023.1^Q:20-273,H:16-271^78.988%ID^E:2e-111^.^.	biotin carboxyl carrier protein of acetyl-CoA carboxylase%2C chloroplastic isoform X1	AT5G16390.1^AT5G16390.1^Q:2-274,H:3-273^54.286%ID^E:1.56e-75^.^.	PF00364.22^Biotin_lipoyl^Biotin-requiring enzyme^207-275^E:4.3e-24	.	.	COG0511^Acetyl-CoA carboxylase, biotin carboxyl carrier protein	KEGG:gmx:548072`KO:K02160	GO:0009317^cellular_component^acetyl-CoA carboxylase complex`GO:0009507^cellular_component^chloroplast`GO:0003989^molecular_function^acetyl-CoA carboxylase activity`GO:0006633^biological_process^fatty acid biosynthetic process	.
DBCO_DN4745_c0_g1_i7.p1	.	XP_020978533.1^XP_020978533.1^Q:20-66,H:181-227^46.809%ID^E:6.23e-08^.^.	uncharacterized protein LOC107642582 isoform X1	AT4G17440.2^AT4G17440.2^Q:31-78,H:156-206^45.098%ID^E:1.15e-08^.^.	PF07797.14^DUF1639^Protein of unknown function (DUF1639)^33-67^E:6.8e-16	.	.	.	.	.	.
DBCO_DN4711_c0_g1_i10.p1	CP33_ARATH^CP33_ARATH^Q:147-313,H:118-292^30.556%ID^E:9.95e-19^RecName: Full=RNA-binding protein CP33, chloroplastic {ECO:0000305};^Eukaryota; Viridiplantae; Streptophyta; Embryophyta; Tracheophyta; Spermatophyta; Magnoliophyta; eudicotyledons; Gunneridae; Pentapetalae; rosids; malvids; Brassicales; Brassicaceae; Camelineae; Arabidopsis	XP_016163661.1^XP_016163661.1^Q:37-348,H:1-296^57.325%ID^E:1.03e-97^.^.	28 kDa ribonucleoprotein%2C chloroplastic	AT4G09040.1^AT4G09040.1^Q:107-325,H:58-276^57.014%ID^E:9.74e-74^.^.	PF00076.22^RRM_1^RNA recognition motif. (a.k.a. RRM, RBD, or RNP domain)^150-215^E:5.5e-13`PF00076.22^RRM_1^RNA recognition motif. (a.k.a. RRM, RBD, or RNP domain)^241-312^E:5.5e-15	sigP:1^21^0.513^YES	.	COG0724^Rna-binding protein	KEGG:ath:AT3G52380	GO:0009507^cellular_component^chloroplast`GO:0009570^cellular_component^chloroplast stroma`GO:0009535^cellular_component^chloroplast thylakoid membrane`GO:1990904^cellular_component^ribonucleoprotein complex`GO:0009579^cellular_component^thylakoid`GO:0003729^molecular_function^mRNA binding`GO:0003723^molecular_function^RNA binding`GO:0031425^biological_process^chloroplast RNA processing`GO:190125…	GO:0003676^molecular_function^nucleic acid binding
DBCO_DN4704_c0_g1_i4.p1	AARE1_ORYSJ^AARE1_ORYSJ^Q:75-856,H:9-772^58.354%ID^E:0^RecName: Full=Acylamino-acid-releasing enzyme 1 {ECO:0000305};^Eukaryota; Viridiplantae; Streptophyta; Embryophyta; Tracheophyta; Spermatophyta; Magnoliophyta; Liliopsida; Poales; Poaceae; BOP clade; Oryzoideae; Oryzeae; Oryzinae; Oryza; Oryza sativa	XP_020971713.1^XP_020971713.1^Q:69-858,H:50-821^80.556%ID^E:0^.^.	acylamino-acid-releasing enzyme isoform X2	AT4G14570.1^AT4G14570.1^Q:46-858,H:34-818^60.565%ID^E:0^.^.	PF07676.12^PD40^WD40-like Beta Propeller Repeat^406-428^E:0.00019`PF00135.28^COesterase^Carboxylesterase family^611-718^E:4e-05`PF00326.21^Peptidase_S9^Prolyl oligopeptidase family^641-857^E:3.3e-36`PF01738.18^DLH^Dienelactone hydrolase family^778-841^E:0.00013	.	.	COG1506^peptidase s9 prolyl oligopeptidase active site domain protein	KEGG:osa:4348626`KO:K01303	GO:0005737^cellular_component^cytoplasm`GO:0004252^molecular_function^serine-type endopeptidase activity	GO:0008236^molecular_function^serine-type peptidase activity`GO:0006508^biological_process^proteolysis`GO:0016787^molecular_function^hydrolase activity
DBCO_DN4737_c0_g1_i1.p1	EIF3D_ARATH^EIF3D_ARATH^Q:4-565,H:5-588^78.291%ID^E:0^RecName: Full=Eukaryotic translation initiation factor 3 subunit D {ECO:0000255|HAMAP-Rule:MF_03003};^Eukaryota; Viridiplantae; Streptophyta; Embryophyta; Tracheophyta; Spermatophyta; Magnoliophyta; eudicotyledons; Gunneridae; Pentapetalae; rosids; malvids; Brassicales; Brassicaceae; Camelineae; Arabidopsis	XP_016180497.1^XP_016180497.1^Q:1-566,H:1-566^94.356%ID^E:0^.^.	eukaryotic translation initiation factor 3 subunit D	AT4G20980.4^AT4G20980.4^Q:4-565,H:5-588^78.291%ID^E:0^.^.	PF05091.12^eIF-3_zeta^Eukaryotic translation initiation factor 3 subunit 7 (eIF-3)^8-517^E:2.4e-199	.	.	ENOG410XP1E^Component of the eukaryotic translation initiation factor 3 (eIF-3) complex, which is involved in protein synthesis and, together with other initiation factors, stimulates binding of mRNA and methionyl-tRNAi to the 40S ribosome (By similarity)	KEGG:ath:AT4G20980`KO:K03251	GO:0016282^cellular_component^eukaryotic 43S preinitiation complex`GO:0033290^cellular_component^eukaryotic 48S preinitiation complex`GO:0005852^cellular_component^eukaryotic translation initiation factor 3 complex`GO:0098808^molecular_function^mRNA cap binding`GO:0003743^molecular_function^translation initiation factor activity`GO:0002191^biological_process^cap-dependent translational initiation…	GO:0003743^molecular_function^translation initiation factor activity`GO:0005737^cellular_component^cytoplasm`GO:0005852^cellular_component^eukaryotic translation initiation factor 3 complex
DBCO_DN4733_c0_g1_i1.p1	ROC3_NICSY^ROC3_NICSY^Q:54-267,H:53-269^29.279%ID^E:2.61e-24^RecName: Full=28 kDa ribonucleoprotein, chloroplastic;^Eukaryota; Viridiplantae; Streptophyta; Embryophyta; Tracheophyta; Spermatophyta; Magnoliophyta; eudicotyledons; Gunneridae; Pentapetalae; asterids; lamiids; Solanales; Solanaceae; Nicotianoideae; Nicotianeae; Nicotiana`ROC3_NICSY^ROC3_NICSY^Q:95-173,H:192-273^33.735%ID^E:5.39e-07^R…	XP_016163661.1^XP_016163661.1^Q:1-297,H:1-296^72.697%ID^E:8.99e-130^.^.	28 kDa ribonucleoprotein%2C chloroplastic	AT4G09040.1^AT4G09040.1^Q:89-275,H:89-276^65.957%ID^E:8.77e-83^.^.	PF00076.22^RRM_1^RNA recognition motif. (a.k.a. RRM, RBD, or RNP domain)^99-165^E:1.6e-12`PF13893.6^RRM_5^RNA recognition motif. (a.k.a. RRM, RBD, or RNP domain)^106-169^E:0.31`PF00076.22^RRM_1^RNA recognition motif. (a.k.a. RRM, RBD, or RNP domain)^190-261^E:6.3e-15	sigP:1^15^0.533^YES	.	.	.	GO:0009507^cellular_component^chloroplast`GO:0003723^molecular_function^RNA binding`GO:0006397^biological_process^mRNA processing	GO:0003676^molecular_function^nucleic acid binding
DBCO_DN4790_c0_g1_i1.p1	MSSP2_ARATH^MSSP2_ARATH^Q:1-735,H:1-729^70.47%ID^E:0^RecName: Full=Monosaccharide-sensing protein 2;^Eukaryota; Viridiplantae; Streptophyta; Embryophyta; Tracheophyta; Spermatophyta; Magnoliophyta; eudicotyledons; Gunneridae; Pentapetalae; rosids; malvids; Brassicales; Brassicaceae; Camelineae; Arabidopsis	XP_016167075.1^XP_016167075.1^Q:1-735,H:1-731^88.571%ID^E:0^.^.	monosaccharide-sensing protein 2	AT4G35300.8^AT4G35300.8^Q:1-735,H:1-739^71.678%ID^E:0^.^.	PF00083.24^Sugar_tr^Sugar (and other) transporter^7-221^E:1.5e-51`PF07690.16^MFS_1^Major Facilitator Superfamily^12-196^E:1.3e-23`PF00083.24^Sugar_tr^Sugar (and other) transporter^501-722^E:6.8e-41	.	ExpAA=228.12^PredHel=10^Topology=i36-58o73-90i97-119o134-156i163-185o560-582i589-611o616-638i651-673o683-705i	ENOG410XNQK^Transporter	KEGG:ath:AT4G35300	GO:0005794^cellular_component^Golgi apparatus`GO:0005887^cellular_component^integral component of plasma membrane`GO:0005774^cellular_component^vacuolar membrane`GO:0005773^cellular_component^vacuole`GO:0005366^molecular_function^myo-inositol:proton symporter activity`GO:0008643^biological_process^carbohydrate transport	GO:0022857^molecular_function^transmembrane transporter activity`GO:0055085^biological_process^transmembrane transport`GO:0016021^cellular_component^integral component of membrane
DBCO_DN4793_c0_g1_i1.p1	PEX16_ARATH^PEX16_ARATH^Q:1-238,H:131-367^54.545%ID^E:3.99e-83^RecName: Full=Peroxisome biogenesis protein 16 {ECO:0000303|PubMed:16040658};^Eukaryota; Viridiplantae; Streptophyta; Embryophyta; Tracheophyta; Spermatophyta; Magnoliophyta; eudicotyledons; Gunneridae; Pentapetalae; rosids; malvids; Brassicales; Brassicaceae; Camelineae; Arabidopsis	XP_016184285.1^XP_016184285.1^Q:1-238,H:130-361^74.37%ID^E:1.63e-126^.^.	peroxisome biogenesis protein 16	AT2G45690.1^AT2G45690.1^Q:1-238,H:131-367^54.545%ID^E:4.13e-84^.^.	PF08610.10^Pex16^Peroxisomal membrane protein (Pex16)^43-229^E:6.2e-36	.	.	ENOG4111GEA^Peroxisomal membrane protein	KEGG:ath:AT2G45690`KO:K13335	GO:0005789^cellular_component^endoplasmic reticulum membrane`GO:0016021^cellular_component^integral component of membrane`GO:0005778^cellular_component^peroxisomal membrane`GO:0005777^cellular_component^peroxisome`GO:0006633^biological_process^fatty acid biosynthetic process`GO:0007031^biological_process^peroxisome organization	.
DBCO_DN4736_c0_g1_i16.p1	SGPL_ARATH^SGPL_ARATH^Q:11-466,H:86-541^81.579%ID^E:0^RecName: Full=Sphingosine-1-phosphate lyase;^Eukaryota; Viridiplantae; Streptophyta; Embryophyta; Tracheophyta; Spermatophyta; Magnoliophyta; eudicotyledons; Gunneridae; Pentapetalae; rosids; malvids; Brassicales; Brassicaceae; Camelineae; Arabidopsis	XP_020977882.1^XP_020977882.1^Q:11-469,H:87-542^89.978%ID^E:0^.^.	sphingosine-1-phosphate lyase	AT1G27980.1^AT1G27980.1^Q:11-466,H:86-541^81.579%ID^E:0^.^.	PF00282.19^Pyridoxal_deC^Pyridoxal-dependent decarboxylase conserved domain^95-374^E:4.7e-24`PF00266.19^Aminotran_5^Aminotransferase class-V^128-374^E:5.8e-10	.	.	COG0076^decarboxylase	KEGG:ath:AT1G27980`KO:K01634	GO:0005783^cellular_component^endoplasmic reticulum`GO:0005789^cellular_component^endoplasmic reticulum membrane`GO:0016021^cellular_component^integral component of membrane`GO:0016020^cellular_component^membrane`GO:0016831^molecular_function^carboxy-lyase activity`GO:0030170^molecular_function^pyridoxal phosphate binding`GO:0008117^molecular_function^sphinganine-1-phosphate aldolase activity`GO:…	GO:0016831^molecular_function^carboxy-lyase activity`GO:0030170^molecular_function^pyridoxal phosphate binding`GO:0019752^biological_process^carboxylic acid metabolic process
DBCO_DN4736_c1_g1_i2.p1	.	XP_016193227.1^XP_016193227.1^Q:1-210,H:1-211^81.043%ID^E:1.03e-115^.^.	uncharacterized protein LOC107634165 isoform X1	AT5G17210.1^AT5G17210.1^Q:1-210,H:1-209^54.46%ID^E:7.54e-79^.^.	PF06749.12^DUF1218^Protein of unknown function (DUF1218)^58-151^E:2.8e-27	sigP:1^20^0.652^YES	ExpAA=89.45^PredHel=4^Topology=i5-27o56-78i91-113o139-161i	.	.	.	.
DBCO_DN4732_c0_g1_i1.p1	LEU12_ARATH^LEU12_ARATH^Q:2-561,H:63-613^70.893%ID^E:0^RecName: Full=2-isopropylmalate synthase 2, chloroplastic;^Eukaryota; Viridiplantae; Streptophyta; Embryophyta; Tracheophyta; Spermatophyta; Magnoliophyta; eudicotyledons; Gunneridae; Pentapetalae; rosids; malvids; Brassicales; Brassicaceae; Camelineae; Arabidopsis	XP_020971598.1^XP_020971598.1^Q:1-561,H:1-562^77.62%ID^E:0^.^.	probable 2-isopropylmalate synthase isoform X6	AT1G74040.1^AT1G74040.1^Q:2-561,H:63-613^70.893%ID^E:0^.^.	PF00682.19^HMGL-like^HMGL-like^35-314^E:2.5e-88`PF08502.10^LeuA_dimer^LeuA allosteric (dimerisation) domain^414-558^E:2.2e-34	.	.	COG0119^Catalyzes the condensation of the acetyl group of acetyl-CoA with 3-methyl-2-oxobutanoate (2-oxoisovalerate) to form 3-carboxy-3-hydroxy-4-methylpentanoate (2-isopropylmalate) (By similarity)	KEGG:ath:AT1G74040`KO:K01649	GO:0009507^cellular_component^chloroplast`GO:0009941^cellular_component^chloroplast envelope`GO:0003852^molecular_function^2-isopropylmalate synthase activity`GO:0016829^molecular_function^lyase activity`GO:0009098^biological_process^leucine biosynthetic process	GO:0003824^molecular_function^catalytic activity`GO:0003852^molecular_function^2-isopropylmalate synthase activity`GO:0009098^biological_process^leucine biosynthetic process
DBCO_DN4732_c0_g2_i1.p2	LEU12_ARATH^LEU12_ARATH^Q:1-156,H:459-614^64.103%ID^E:2.04e-60^RecName: Full=2-isopropylmalate synthase 2, chloroplastic;^Eukaryota; Viridiplantae; Streptophyta; Embryophyta; Tracheophyta; Spermatophyta; Magnoliophyta; eudicotyledons; Gunneridae; Pentapetalae; rosids; malvids; Brassicales; Brassicaceae; Camelineae; Arabidopsis	XP_016183713.1^XP_016183713.1^Q:1-156,H:404-560^68.79%ID^E:2.32e-64^.^.	probable 2-isopropylmalate synthase	AT1G74040.1^AT1G74040.1^Q:1-156,H:459-614^64.103%ID^E:2.12e-61^.^.	PF08502.10^LeuA_dimer^LeuA allosteric (dimerisation) domain^8-152^E:9.3e-35	.	.	COG0119^Catalyzes the condensation of the acetyl group of acetyl-CoA with 3-methyl-2-oxobutanoate (2-oxoisovalerate) to form 3-carboxy-3-hydroxy-4-methylpentanoate (2-isopropylmalate) (By similarity)	KEGG:ath:AT1G74040`KO:K01649	GO:0009507^cellular_component^chloroplast`GO:0009941^cellular_component^chloroplast envelope`GO:0003852^molecular_function^2-isopropylmalate synthase activity`GO:0016829^molecular_function^lyase activity`GO:0009098^biological_process^leucine biosynthetic process	GO:0003852^molecular_function^2-isopropylmalate synthase activity`GO:0009098^biological_process^leucine biosynthetic process
DBCO_DN4756_c0_g1_i6.p1	RABF1_ARATH^RABF1_ARATH^Q:1-188,H:1-189^87.302%ID^E:2.68e-118^RecName: Full=Ras-related protein RABF1 {ECO:0000303|PubMed:12644670};^Eukaryota; Viridiplantae; Streptophyta; Embryophyta; Tracheophyta; Spermatophyta; Magnoliophyta; eudicotyledons; Gunneridae; Pentapetalae; rosids; malvids; Brassicales; Brassicaceae; Camelineae; Arabidopsis	XP_020966185.1^XP_020966185.1^Q:1-195,H:1-195^93.333%ID^E:3.52e-131^.^.	ras-related protein RABF1 isoform X1	AT3G54840.2^AT3G54840.2^Q:1-188,H:1-189^87.302%ID^E:2.03e-119^.^.	PF00025.21^Arf^ADP-ribosylation factor family^30-190^E:2e-10`PF00071.22^Ras^Ras family^34-191^E:4.6e-56`PF08477.13^Roc^Ras of Complex, Roc, domain of DAPkinase^34-150^E:3.4e-35`PF04670.12^Gtr1_RagA^Gtr1/RagA G protein conserved region^34-153^E:7.9e-06	.	.	ENOG410YCCP^member RAS oncogene family	KEGG:ath:AT3G54840	GO:0010009^cellular_component^cytoplasmic side of endosome membrane`GO:0005829^cellular_component^cytosol`GO:0005769^cellular_component^early endosome`GO:0031901^cellular_component^early endosome membrane`GO:0005783^cellular_component^endoplasmic reticulum`GO:0005768^cellular_component^endosome`GO:0005886^cellular_component^plasma membrane`GO:0005525^molecular_function^GTP binding`GO:0003924^mole…	GO:0005525^molecular_function^GTP binding`GO:0003924^molecular_function^GTPase activity
DBCO_DN4738_c0_g1_i8.p1	TTL1_ARATH^TTL1_ARATH^Q:145-695,H:136-698^69.19%ID^E:0^RecName: Full=TPR repeat-containing thioredoxin TTL1;^Eukaryota; Viridiplantae; Streptophyta; Embryophyta; Tracheophyta; Spermatophyta; Magnoliophyta; eudicotyledons; Gunneridae; Pentapetalae; rosids; malvids; Brassicales; Brassicaceae; Camelineae; Arabidopsis	XP_020964860.1^XP_020964860.1^Q:1-696,H:1-710^84.432%ID^E:0^.^.	TPR repeat-containing thioredoxin TTL1	AT1G53300.1^AT1G53300.1^Q:145-695,H:136-698^69.19%ID^E:0^.^.	PF13432.6^TPR_16^Tetratricopeptide repeat^231-290^E:4.4e-07`PF07721.14^TPR_4^Tetratricopeptide repeat^258-283^E:0.93`PF13181.6^TPR_8^Tetratricopeptide repeat^419-448^E:0.032`PF00085.20^Thioredoxin^Thioredoxin^614-686^E:2.3e-11	.	.	ENOG410ZSQA^TPR repeat-containing thioredoxin	KEGG:ath:AT1G53300	GO:0005623^cellular_component^cell`GO:0009738^biological_process^abscisic acid-activated signaling pathway`GO:0045454^biological_process^cell redox homeostasis`GO:0009789^biological_process^positive regulation of abscisic acid-activated signaling pathway`GO:0009737^biological_process^response to abscisic acid`GO:0006970^biological_process^response to osmotic stress`GO:0009651^biological_process^r…	GO:0042802^molecular_function^identical protein binding`GO:0005515^molecular_function^protein binding`GO:0045454^biological_process^cell redox homeostasis
DBCO_DN4708_c0_g1_i3.p1	C3H7_ARATH^C3H7_ARATH^Q:1519-1769,H:8-295^53.103%ID^E:4.55e-80^RecName: Full=Zinc finger CCCH domain-containing protein 7;^Eukaryota; Viridiplantae; Streptophyta; Embryophyta; Tracheophyta; Spermatophyta; Magnoliophyta; eudicotyledons; Gunneridae; Pentapetalae; rosids; malvids; Brassicales; Brassicaceae; Camelineae; Arabidopsis	XP_016167014.1^XP_016167014.1^Q:155-1769,H:106-1613^42.326%ID^E:0^.^.	uncharacterized protein LOC107609527	AT1G21580.8^AT1G21580.8^Q:1236-1769,H:1415-1991^42.736%ID^E:2.37e-105^.^.	.	.	.	COG5084^zinc finger	.	GO:0003677^molecular_function^DNA binding`GO:0046872^molecular_function^metal ion binding`GO:0004518^molecular_function^nuclease activity`GO:0003723^molecular_function^RNA binding	.
DBCO_DN4708_c1_g1_i3.p1	DBR_TOBAC^DBR_TOBAC^Q:1-347,H:1-343^63.689%ID^E:3.62e-163^RecName: Full=2-alkenal reductase (NADP(+)-dependent);^Eukaryota; Viridiplantae; Streptophyta; Embryophyta; Tracheophyta; Spermatophyta; Magnoliophyta; eudicotyledons; Gunneridae; Pentapetalae; asterids; lamiids; Solanales; Solanaceae; Nicotianoideae; Nicotianeae; Nicotiana	XP_016194789.1^XP_016194789.1^Q:1-347,H:1-349^85.673%ID^E:0^.^.	2-alkenal reductase (NADP(+)-dependent)	AT1G65560.1^AT1G65560.1^Q:1-347,H:1-350^69.801%ID^E:0^.^.	PF16884.5^ADH_N_2^N-terminal domain of oxidoreductase^10-115^E:1.1e-27`PF00107.26^ADH_zinc_N^Zinc-binding dehydrogenase^169-303^E:5e-24	.	.	.	KEGG:ag:BAA89423`KEGG:nta:107830910`KO:K19825	GO:0016491^molecular_function^oxidoreductase activity	GO:0055114^biological_process^oxidation-reduction process
DBCO_DN4797_c0_g2_i1.p1	HOX16_ORYSJ^HOX16_ORYSJ^Q:88-196,H:77-185^61.468%ID^E:7.46e-37^RecName: Full=Homeobox-leucine zipper protein HOX16;^Eukaryota; Viridiplantae; Streptophyta; Embryophyta; Tracheophyta; Spermatophyta; Magnoliophyta; Liliopsida; Poales; Poaceae; BOP clade; Oryzoideae; Oryzeae; Oryzinae; Oryza; Oryza sativa	XP_016202544.1^XP_016202544.1^Q:1-320,H:1-362^52.747%ID^E:2.84e-102^.^.	homeobox-leucine zipper protein ATHB-20	AT3G01470.1^AT3G01470.1^Q:42-251,H:32-215^40%ID^E:9.54e-37^.^.	PF00046.29^Homeodomain^Homeodomain^88-141^E:4.5e-15`PF02183.18^HALZ^Homeobox associated leucine zipper^143-184^E:1.1e-14	.	.	ENOG410Z2UE^homeobox-leucine zipper protein	KEGG:osa:4330610`KO:K09338	GO:0005634^cellular_component^nucleus`GO:0003700^molecular_function^DNA-binding transcription factor activity`GO:0043565^molecular_function^sequence-specific DNA binding`GO:0045893^biological_process^positive regulation of transcription, DNA-templated	GO:0003677^molecular_function^DNA binding`GO:0003700^molecular_function^DNA-binding transcription factor activity`GO:0043565^molecular_function^sequence-specific DNA binding`GO:0006355^biological_process^regulation of transcription, DNA-templated
DBCO_DN4752_c0_g1_i1.p1	PHO13_ARATH^PHO13_ARATH^Q:1-800,H:1-812^64.891%ID^E:0^RecName: Full=Phosphate transporter PHO1 homolog 3;^Eukaryota; Viridiplantae; Streptophyta; Embryophyta; Tracheophyta; Spermatophyta; Magnoliophyta; eudicotyledons; Gunneridae; Pentapetalae; rosids; malvids; Brassicales; Brassicaceae; Camelineae; Arabidopsis	XP_016190912.1^XP_016190912.1^Q:1-801,H:1-800^76.638%ID^E:0^.^.	phosphate transporter PHO1 homolog 3	AT1G14040.1^AT1G14040.1^Q:1-800,H:1-812^64.891%ID^E:0^.^.	PF03105.19^SPX^SPX domain^1-350^E:5.9e-68`PF03124.14^EXS^EXS family^440-775^E:2.6e-84	.	ExpAA=173.61^PredHel=6^Topology=i399-421o441-463i484-506o521-543i670-692o712-734i	COG5409^Xenotropic and polytropic retrovirus receptor 1	KEGG:ath:AT1G14040	GO:0005794^cellular_component^Golgi apparatus`GO:0016021^cellular_component^integral component of membrane`GO:0005886^cellular_component^plasma membrane`GO:0005802^cellular_component^trans-Golgi network`GO:0015114^molecular_function^phosphate ion transmembrane transporter activity`GO:0016036^biological_process^cellular response to phosphate starvation`GO:0055062^biological_process^phosphate ion h…	GO:0016021^cellular_component^integral component of membrane
DBCO_DN4784_c0_g1_i4.p1	MPI1_ARATH^MPI1_ARATH^Q:14-316,H:25-327^62.951%ID^E:1.67e-137^RecName: Full=Mannose-6-phosphate isomerase 1;^Eukaryota; Viridiplantae; Streptophyta; Embryophyta; Tracheophyta; Spermatophyta; Magnoliophyta; eudicotyledons; Gunneridae; Pentapetalae; rosids; malvids; Brassicales; Brassicaceae; Camelineae; Arabidopsis	XP_016194768.1^XP_016194768.1^Q:9-317,H:20-329^85.531%ID^E:0^.^.	mannose-6-phosphate isomerase 1	AT1G67070.3^AT1G67070.3^Q:3-316,H:16-335^60.125%ID^E:1.3e-139^.^.	PF01238.21^PMI_typeI^Phosphomannose isomerase type I^9-319^E:3.3e-101	.	.	COG1482^mannose-6-phosphate isomerase	KEGG:ath:AT3G02570`KO:K01809	GO:0004476^molecular_function^mannose-6-phosphate isomerase activity`GO:0008270^molecular_function^zinc ion binding`GO:0005975^biological_process^carbohydrate metabolic process`GO:0000032^biological_process^cell wall mannoprotein biosynthetic process`GO:0009793^biological_process^embryo development ending in seed dormancy`GO:0009298^biological_process^GDP-mannose biosynthetic process`GO:0006486^b…	GO:0004476^molecular_function^mannose-6-phosphate isomerase activity`GO:0008270^molecular_function^zinc ion binding`GO:0005975^biological_process^carbohydrate metabolic process
DBCO_DN4784_c1_g1_i9.p1	RPOT3_ARATH^RPOT3_ARATH^Q:81-951,H:80-958^68.588%ID^E:0^RecName: Full=DNA-directed RNA polymerase 3, chloroplastic;^Eukaryota; Viridiplantae; Streptophyta; Embryophyta; Tracheophyta; Spermatophyta; Magnoliophyta; eudicotyledons; Gunneridae; Pentapetalae; rosids; malvids; Brassicales; Brassicaceae; Camelineae; Arabidopsis	XP_016200422.1^XP_016200422.1^Q:1-951,H:1-956^86.236%ID^E:0^.^.	DNA-directed RNA polymerase 3B%2C chloroplastic	AT2G24120.1^AT2G24120.1^Q:81-951,H:80-958^68.588%ID^E:0^.^.	PF14700.6^RPOL_N^DNA-directed RNA polymerase N-terminal^154-472^E:9e-79`PF00940.19^RNA_pol^DNA-dependent RNA polymerase^595-957^E:6.7e-148	.	.	COG5108^DNA-dependent RNA polymerase catalyzes the transcription of DNA into RNA using the four ribonucleoside triphosphates as substrates (By similarity)	KEGG:ath:AT2G24120`KO:K10908	GO:0009507^cellular_component^chloroplast`GO:0034245^cellular_component^mitochondrial DNA-directed RNA polymerase complex`GO:0005739^cellular_component^mitochondrion`GO:0003677^molecular_function^DNA binding`GO:0003899^molecular_function^DNA-directed 5'-3' RNA polymerase activity`GO:0006390^biological_process^mitochondrial transcription	GO:0003677^molecular_function^DNA binding`GO:0003899^molecular_function^DNA-directed 5'-3' RNA polymerase activity`GO:0006351^biological_process^transcription, DNA-templated
DBCO_DN4702_c0_g1_i1.p1	LEC2_CLAKE^LEC2_CLAKE^Q:1-113,H:37-149^58.772%ID^E:2.42e-36^RecName: Full=Agglutinin-2;^Eukaryota; Viridiplantae; Streptophyta; Embryophyta; Tracheophyta; Spermatophyta; Magnoliophyta; eudicotyledons; Gunneridae; Pentapetalae; rosids; fabids; Fabales; Fabaceae; Papilionoideae; Cladrastis clade; Cladrastis	XP_016176720.1^XP_016176720.1^Q:1-113,H:31-142^64.602%ID^E:3.8e-41^.^.	lectin	AT5G65600.1^AT5G65600.1^Q:1-113,H:34-142^33.333%ID^E:4.28e-13^.^.	PF00139.19^Lectin_legB^Legume lectin domain^3-114^E:1.1e-24	.	.	.	.	GO:0005537^molecular_function^mannose binding`GO:0046872^molecular_function^metal ion binding	GO:0030246^molecular_function^carbohydrate binding
DBCO_DN4712_c0_g2_i4.p1	BAC1_ARATH^BAC1_ARATH^Q:12-263,H:15-266^67.857%ID^E:4.58e-130^RecName: Full=Mitochondrial arginine transporter BAC1;^Eukaryota; Viridiplantae; Streptophyta; Embryophyta; Tracheophyta; Spermatophyta; Magnoliophyta; eudicotyledons; Gunneridae; Pentapetalae; rosids; malvids; Brassicales; Brassicaceae; Camelineae; Arabidopsis	XP_016190068.1^XP_016190068.1^Q:11-264,H:16-269^88.583%ID^E:1.47e-160^.^.	mitochondrial arginine transporter BAC1 isoform X1	AT2G33820.1^AT2G33820.1^Q:12-263,H:15-266^67.857%ID^E:4.75e-131^.^.	PF00153.27^Mito_carr^Mitochondrial carrier protein^8-100^E:5.5e-21`PF00153.27^Mito_carr^Mitochondrial carrier protein^116-203^E:1e-17`PF00153.27^Mito_carr^Mitochondrial carrier protein^222-257^E:8.8e-06	.	ExpAA=81.72^PredHel=4^Topology=o15-32i70-92o112-134i215-237o	ENOG410XS86^Solute carrier family 25	KEGG:ath:AT2G33820`KO:K15109	GO:0016021^cellular_component^integral component of membrane`GO:0005743^cellular_component^mitochondrial inner membrane`GO:0015181^molecular_function^arginine transmembrane transporter activity`GO:0005290^molecular_function^L-histidine transmembrane transporter activity`GO:0015189^molecular_function^L-lysine transmembrane transporter activity`GO:0000064^molecular_function^L-ornithine transmembran…	.
[truncated: 34,201 more rows]
