# Supplementary material for: Reference transcriptomes and comparative analyses of six species in the threatened rosewood genus Dalbergia
Source: Sci Rep. 2020 Oct 20;10:17749. doi: 10.1038/s41598-020-74814-2 (PMC7576600; doi:10.1038/s41598-020-74814-2)
Supplement: Supplementary file 3 — Supplementary Data 1b. [file 41598_2020_74814_MOESM3_ESM.xlsx]

## Sheet: SD1b - Dalbergia_frutescens_gen
gene_id	sprot_Top_BLASTP_hit	Araip1.1_BLASTP	Araip1.1_gene_description	Araport11_BLASTP	Pfam	SignalP	TmHMM	eggnog	Kegg	gene_ontology_blast	gene_ontology_pfam
DBFR_DN88428_c0_g1_i1.p1	ACEA_GIBZE^ACEA_GIBZE^Q:1-129,H:9-137^85.271%ID^E:6.55e-78^RecName: Full=Isocitrate lyase {ECO:0000250|UniProtKB:P28240};^Eukaryota; Fungi; Dikarya; Ascomycota; Pezizomycotina; Sordariomycetes; Hypocreomycetidae; Hypocreales; Nectriaceae; Fusarium	XP_016188412.1^XP_016188412.1^Q:8-128,H:15-135^54.545%ID^E:2.35e-42^.^.	isocitrate lyase 1	AT3G21720.1^AT3G21720.1^Q:8-128,H:14-134^55.372%ID^E:2.05e-43^.^.	PF00463.21^ICL^Isocitrate lyase family^15-128^E:2e-61	.	.	COG2224^Isocitrate lyase	KEGG:fgr:FGSG_09896`KO:K01637	GO:0009514^cellular_component^glyoxysome`GO:0004451^molecular_function^isocitrate lyase activity`GO:0046872^molecular_function^metal ion binding`GO:0046421^molecular_function^methylisocitrate lyase activity`GO:0006097^biological_process^glyoxylate cycle`GO:0006099^biological_process^tricarboxylic acid cycle	GO:0004451^molecular_function^isocitrate lyase activity`GO:0019752^biological_process^carboxylic acid metabolic process
DBFR_DN88473_c0_g1_i1.p1	TNKS1_MOUSE^TNKS1_MOUSE^Q:2-152,H:247-390^31.788%ID^E:6.33e-10^RecName: Full=Poly [ADP-ribose] polymerase tankyrase-1 {ECO:0000305};^Eukaryota; Metazoa; Chordata; Craniata; Vertebrata; Euteleostomi; Mammalia; Eutheria; Euarchontoglires; Glires; Rodentia; Myomorpha; Muroidea; Muridae; Murinae; Mus; Mus	XP_020968711.1^XP_020968711.1^Q:16-152,H:558-697^29.167%ID^E:3.68e-07^.^.	potassium channel AKT2/3	AT2G25600.1^AT2G25600.1^Q:16-153,H:563-703^30.921%ID^E:1.73e-07^.^.	PF12796.7^Ank_2^Ankyrin repeats (3 copies)^4-59^E:5.8e-07`PF13606.6^Ank_3^Ankyrin repeat^30-57^E:0.00032`PF00023.30^Ank^Ankyrin repeat^30-59^E:0.013`PF13637.6^Ank_4^Ankyrin repeats (many copies)^91-141^E:1.2e-05	.	.	COG0666^Ankyrin Repeat	KEGG:mmu:21951`KO:K10799	GO:0000781^cellular_component^chromosome, telomeric region`GO:0005737^cellular_component^cytoplasm`GO:0005829^cellular_component^cytosol`GO:0005794^cellular_component^Golgi apparatus`GO:0000139^cellular_component^Golgi membrane`GO:0005815^cellular_component^microtubule organizing center`GO:0097431^cellular_component^mitotic spindle pole`GO:0016604^cellular_component^nuclear body`GO:0000784^cellul…	GO:0005515^molecular_function^protein binding
DBFR_DN88493_c0_g1_i1.p1	YJ95_SCHPO^YJ95_SCHPO^Q:2-110,H:114-211^31.304%ID^E:4.48e-10^RecName: Full=Uncharacterized RING finger protein C548.05c;^Eukaryota; Fungi; Dikarya; Ascomycota; Taphrinomycotina; Schizosaccharomycetes; Schizosaccharomycetales; Schizosaccharomycetaceae; Schizosaccharomyces	.	.	.	.	.	.	.	KEGG:spo:SPCC548.05c	GO:0044732^cellular_component^mitotic spindle pole body`GO:0005634^cellular_component^nucleus`GO:0035861^cellular_component^site of double-strand break`GO:0061630^molecular_function^ubiquitin protein ligase activity`GO:0008270^molecular_function^zinc ion binding`GO:0070647^biological_process^protein modification by small protein conjugation or removal	.
DBFR_DN88418_c0_g1_i1.p1	.	.	.	.	.	.	.	.	.	.	.
DBFR_DN88500_c0_g1_i1.p1	YAS2_SCHPO^YAS2_SCHPO^Q:1-118,H:302-414^38.136%ID^E:3.89e-20^RecName: Full=CRAL-TRIO domain-containing protein C3H8.02;^Eukaryota; Fungi; Dikarya; Ascomycota; Taphrinomycotina; Schizosaccharomycetes; Schizosaccharomycetales; Schizosaccharomycetaceae; Schizosaccharomyces	.	.	.	.	.	.	.	KEGG:spo:SPAC3H8.02	GO:0005737^cellular_component^cytoplasm`GO:0120014^molecular_function^intermembrane phospholipid transfer activity`GO:0120010^biological_process^intermembrane phospholipid transfer	.
DBFR_DN88426_c0_g1_i1.p2	.	.	.	.	.	.	.	.	.	.	.
DBFR_DN88480_c0_g1_i1.p2	.	.	.	.	.	.	.	.	.	.	.
DBFR_DN88481_c0_g1_i1.p1	.	XP_016194909.1^XP_016194909.1^Q:1-125,H:62-220^37.107%ID^E:3.66e-23^.^.	uncharacterized protein LOC107635871	.	PF13917.6^zf-CCHC_3^Zinc knuckle^57-75^E:0.0076	.	.	.	.	.	.
DBFR_DN88416_c0_g1_i1.p2	.	.	.	.	.	.	.	.	.	.	.
DBFR_DN88429_c0_g1_i1.p2	.	.	.	.	.	.	.	.	.	.	.
DBFR_DN88490_c0_g1_i1.p1	.	.	.	.	.	.	.	.	.	.	.
DBFR_DN88483_c0_g1_i1.p2	.	.	.	.	.	.	.	.	.	.	.
DBFR_DN88444_c0_g1_i1.p1	.	.	.	.	.	.	.	.	.	.	.
DBFR_DN21477_c0_g1_i1.p1	CCG8_NEUCR^CCG8_NEUCR^Q:1-378,H:240-634^34.483%ID^E:3.56e-49^RecName: Full=Clock-controlled protein 8;^Eukaryota; Fungi; Dikarya; Ascomycota; Pezizomycotina; Sordariomycetes; Sordariomycetidae; Sordariales; Sordariaceae; Neurospora	.	.	.	PF08618.10^Opi1^Transcription factor Opi1^167-329^E:2.9e-33`PF08618.10^Opi1^Transcription factor Opi1^324-369^E:1.2e-08	.	.	.	KEGG:ncr:NCU09686`KO:K21642	GO:0005783^cellular_component^endoplasmic reticulum`GO:0005634^cellular_component^nucleus`GO:0003714^molecular_function^transcription corepressor activity`GO:0030968^biological_process^endoplasmic reticulum unfolded protein response`GO:0008654^biological_process^phospholipid biosynthetic process	GO:0003714^molecular_function^transcription corepressor activity
DBFR_DN21432_c0_g1_i2.p1	.	XP_016164316.1^XP_016164316.1^Q:16-295,H:16-295^57.244%ID^E:6.93e-112^.^.	uncharacterized protein LOC107606814	AT1G65810.3^AT1G65810.3^Q:17-294,H:22-306^39.373%ID^E:4.96e-64^.^.	PF13086.6^AAA_11^AAA domain^254-294^E:1.1e-06	.	.	.	.	.	.
DBFR_DN21482_c0_g2_i3.p1	TBP1_ARATH^TBP1_ARATH^Q:5-67,H:55-119^50%ID^E:2.38e-10^RecName: Full=TATA-box-binding protein 1 {ECO:0000303|PubMed:19929880};^Eukaryota; Viridiplantae; Streptophyta; Embryophyta; Tracheophyta; Spermatophyta; Magnoliophyta; eudicotyledons; Gunneridae; Pentapetalae; rosids; malvids; Brassicales; Brassicaceae; Camelineae; Arabidopsis	XP_020965525.1^XP_020965525.1^Q:5-54,H:55-101^56%ID^E:8.13e-11^.^.	TATA-box-binding protein	AT3G13445.2^AT3G13445.2^Q:5-67,H:55-119^50%ID^E:1.44e-11^.^.	PF00352.21^TBP^Transcription factor TFIID (or TATA-binding protein, TBP)^5-35^E:2.9e-07	.	.	COG2101^General factor that plays a role in the activation of archaeal genes transcribed by RNA polymerase. Binds specifically to the TATA box promoter element which lies close to the position of transcription initiation (By similarity)	KEGG:ath:AT3G13445`KO:K03120	GO:0005634^cellular_component^nucleus`GO:0005667^cellular_component^transcription factor complex`GO:0005669^cellular_component^transcription factor TFIID complex`GO:0003700^molecular_function^DNA-binding transcription factor activity`GO:0000979^molecular_function^RNA polymerase II core promoter sequence-specific DNA binding`GO:0000978^molecular_function^RNA polymerase II proximal promoter sequenc…	GO:0003677^molecular_function^DNA binding`GO:0006352^biological_process^DNA-templated transcription, initiation
DBFR_DN21438_c0_g1_i2.p1	DSEL_ARATH^DSEL_ARATH^Q:32-427,H:14-412^61.25%ID^E:0^RecName: Full=Phospholipase A1-IIgamma;^Eukaryota; Viridiplantae; Streptophyta; Embryophyta; Tracheophyta; Spermatophyta; Magnoliophyta; eudicotyledons; Gunneridae; Pentapetalae; rosids; malvids; Brassicales; Brassicaceae; Camelineae; Arabidopsis	XP_016179169.1^XP_016179169.1^Q:1-429,H:1-424^71.594%ID^E:0^.^.	phospholipase A1-IIgamma	AT4G18550.2^AT4G18550.2^Q:32-427,H:31-429^61.25%ID^E:0^.^.	PF01764.25^Lipase_3^Lipase (class 3)^167-326^E:1e-37	.	.	COG3675^Lipase class 3 family protein	KEGG:ath:AT4G18550	GO:0005737^cellular_component^cytoplasm`GO:0047372^molecular_function^acylglycerol lipase activity`GO:0008970^molecular_function^phospholipase A1 activity`GO:0046340^biological_process^diacylglycerol catabolic process`GO:0019915^biological_process^lipid storage`GO:0052651^biological_process^monoacylglycerol catabolic process`GO:0010187^biological_process^negative regulation of seed germination	GO:0006629^biological_process^lipid metabolic process
DBFR_DN21473_c0_g1_i1.p1	PGLR5_ARATH^PGLR5_ARATH^Q:33-441,H:31-435^60.147%ID^E:0^RecName: Full=Probable polygalacturonase At1g80170;^Eukaryota; Viridiplantae; Streptophyta; Embryophyta; Tracheophyta; Spermatophyta; Magnoliophyta; eudicotyledons; Gunneridae; Pentapetalae; rosids; malvids; Brassicales; Brassicaceae; Camelineae; Arabidopsis	XP_016176166.1^XP_016176166.1^Q:1-452,H:1-457^76.419%ID^E:0^.^.	probable polygalacturonase At1g80170 isoform X2	AT1G80170.1^AT1G80170.1^Q:33-441,H:31-435^60.147%ID^E:0^.^.	PF12708.7^Pectate_lyase_3^Pectate lyase superfamily protein^57-301^E:9.3e-07`PF00295.17^Glyco_hydro_28^Glycosyl hydrolases family 28^84-402^E:2.4e-93	.	ExpAA=21.49^PredHel=1^Topology=i7-29o	COG5434^Glycoside hydrolase family 28	KEGG:ath:AT1G80170	GO:0005576^cellular_component^extracellular region`GO:0009505^cellular_component^plant-type cell wall`GO:0004650^molecular_function^polygalacturonase activity`GO:0005975^biological_process^carbohydrate metabolic process`GO:0071555^biological_process^cell wall organization	GO:0004650^molecular_function^polygalacturonase activity`GO:0005975^biological_process^carbohydrate metabolic process
DBFR_DN21434_c0_g1_i1.p1	RGA3_SOLBU^RGA3_SOLBU^Q:1-111,H:270-380^50.45%ID^E:4.51e-31^RecName: Full=Putative disease resistance protein RGA3;^Eukaryota; Viridiplantae; Streptophyta; Embryophyta; Tracheophyta; Spermatophyta; Magnoliophyta; eudicotyledons; Gunneridae; Pentapetalae; asterids; lamiids; Solanales; Solanaceae; Solanoideae; Solaneae; Solanum	XP_016176746.1^XP_016176746.1^Q:1-114,H:279-392^73.684%ID^E:8.4e-50^.^.	putative disease resistance protein RGA1	AT3G46730.1^AT3G46730.1^Q:2-109,H:286-392^44.954%ID^E:4.17e-21^.^.	PF00931.22^NB-ARC^NB-ARC domain^2-105^E:9.3e-24	.	.	.	.	GO:0043531^molecular_function^ADP binding`GO:0005524^molecular_function^ATP binding`GO:0006952^biological_process^defense response	GO:0043531^molecular_function^ADP binding
DBFR_DN21483_c0_g1_i1.p1	CML41_ARATH^CML41_ARATH^Q:7-212,H:10-204^44.076%ID^E:9.19e-49^RecName: Full=Probable calcium-binding protein CML41;^Eukaryota; Viridiplantae; Streptophyta; Embryophyta; Tracheophyta; Spermatophyta; Magnoliophyta; eudicotyledons; Gunneridae; Pentapetalae; rosids; malvids; Brassicales; Brassicaceae; Camelineae; Arabidopsis	XP_016165564.1^XP_016165564.1^Q:1-214,H:1-197^71.101%ID^E:2.39e-106^.^.	probable calcium-binding protein CML41	AT3G50770.1^AT3G50770.1^Q:7-212,H:10-204^44.076%ID^E:9.54e-50^.^.	PF13833.6^EF-hand_8^EF-hand domain pair^75-102^E:0.012`PF13499.6^EF-hand_7^EF-hand domain pair^76-139^E:7.9e-10`PF13405.6^EF-hand_6^EF-hand domain^77-103^E:4.6e-06`PF00036.32^EF-hand_1^EF hand^78-102^E:2.3e-06`PF13202.6^EF-hand_5^EF hand^78-99^E:2e-05`PF13499.6^EF-hand_7^EF-hand domain pair^161-212^E:3.1e-07`PF13833.6^EF-hand_8^EF-hand domain pair^164-209^E:8.3e-08`PF00036.32^EF-hand_1^EF hand^18…	.	.	COG5126^Calcium-binding protein	KEGG:ath:AT3G50770`KO:K13448	GO:0005509^molecular_function^calcium ion binding	GO:0005509^molecular_function^calcium ion binding
DBFR_DN21435_c0_g1_i3.p1	RGA3_SOLBU^RGA3_SOLBU^Q:24-1072,H:20-990^36.415%ID^E:0^RecName: Full=Putative disease resistance protein RGA3;^Eukaryota; Viridiplantae; Streptophyta; Embryophyta; Tracheophyta; Spermatophyta; Magnoliophyta; eudicotyledons; Gunneridae; Pentapetalae; asterids; lamiids; Solanales; Solanaceae; Solanoideae; Solaneae; Solanum	XP_020969071.1^XP_020969071.1^Q:1-1072,H:1-1122^48.119%ID^E:0^.^.	putative disease resistance protein RGA1 isoform X1	AT3G14470.2^AT3G14470.2^Q:32-890,H:36-902^34.607%ID^E:1.46e-140^.^.	PF18052.1^Rx_N^Rx N-terminal domain^9-103^E:9.7e-21`PF00931.22^NB-ARC^NB-ARC domain^172-412^E:7.7e-50`PF13855.6^LRR_8^Leucine rich repeat^571-627^E:4.9e-08`PF00560.33^LRR_1^Leucine Rich Repeat^571-587^E:350`PF00560.33^LRR_1^Leucine Rich Repeat^594-615^E:7.5`PF00560.33^LRR_1^Leucine Rich Repeat^618-637^E:4000`PF00560.33^LRR_1^Leucine Rich Repeat^642-651^E:3000`PF00560.33^LRR_1^Leucine Rich Repeat^…	.	.	.	.	GO:0043531^molecular_function^ADP binding`GO:0005524^molecular_function^ATP binding`GO:0006952^biological_process^defense response	GO:0043531^molecular_function^ADP binding`GO:0005515^molecular_function^protein binding
DBFR_DN21457_c0_g1_i5.p1	MDN1_ARATH^MDN1_ARATH^Q:1-5441,H:1-5400^47.572%ID^E:0^RecName: Full=Midasin {ECO:0000303|PubMed:23572950};^Eukaryota; Viridiplantae; Streptophyta; Embryophyta; Tracheophyta; Spermatophyta; Magnoliophyta; eudicotyledons; Gunneridae; Pentapetalae; rosids; malvids; Brassicales; Brassicaceae; Camelineae; Arabidopsis	XP_016203632.1^XP_016203632.1^Q:1-5438,H:1-5421^76.399%ID^E:0^.^.	midasin	AT1G67120.1^AT1G67120.1^Q:1-5441,H:1-5393^47.641%ID^E:0^.^.	PF07728.14^AAA_5^AAA domain (dynein-related subfamily)^344-456^E:1.5e-16`PF17867.1^AAA_lid_7^Midasin AAA lid domain^492-605^E:6e-16`PF07728.14^AAA_5^AAA domain (dynein-related subfamily)^671-742^E:7.2e-08`PF07728.14^AAA_5^AAA domain (dynein-related subfamily)^819-905^E:2.8e-07`PF17865.1^AAA_lid_5^Midasin AAA lid domain^918-1019^E:9.8e-23`PF07728.14^AAA_5^AAA domain (dynein-related subfamily)^1061…	.	.	COG5271^Nuclear chaperone required for maturation and nuclear export of pre-60S ribosome subunits (By similarity)	KEGG:ath:AT1G67120`KO:K14572	GO:0009941^cellular_component^chloroplast envelope`GO:0005730^cellular_component^nucleolus`GO:0005654^cellular_component^nucleoplasm`GO:0009506^cellular_component^plasmodesma`GO:0005524^molecular_function^ATP binding`GO:0016887^molecular_function^ATPase activity`GO:0009738^biological_process^abscisic acid-activated signaling pathway`GO:0009553^biological_process^embryo sac development`GO:0048638^…	GO:0005524^molecular_function^ATP binding`GO:0016887^molecular_function^ATPase activity
DBFR_DN21481_c0_g1_i1.p1	LAML_ARATH^LAML_ARATH^Q:17-179,H:4-165^36.31%ID^E:9.65e-29^RecName: Full=Lamin-like protein;^Eukaryota; Viridiplantae; Streptophyta; Embryophyta; Tracheophyta; Spermatophyta; Magnoliophyta; eudicotyledons; Gunneridae; Pentapetalae; rosids; malvids; Brassicales; Brassicaceae; Camelineae; Arabidopsis	XP_016179516.1^XP_016179516.1^Q:39-165,H:30-162^67.91%ID^E:3.82e-59^.^.	lamin-like protein	AT2G27035.1^AT2G27035.1^Q:36-171,H:23-144^38.686%ID^E:2.02e-30^.^.	PF02298.17^Cu_bind_like^Plastocyanin-like domain^50-128^E:3.6e-17	.	ExpAA=23.69^PredHel=1^Topology=i13-35o	ENOG410ZMPK^Plastocyanin-like domain	KEGG:ath:AT5G15350	GO:0031225^cellular_component^anchored component of membrane`GO:0046658^cellular_component^anchored component of plasma membrane`GO:0005886^cellular_component^plasma membrane`GO:0005773^cellular_component^vacuole`GO:0009055^molecular_function^electron transfer activity	GO:0009055^molecular_function^electron transfer activity
DBFR_DN21443_c0_g1_i1.p1	.	.	.	.	.	.	.	.	.	.	.
DBFR_DN21420_c0_g1_i11.p1	.	XP_016207081.1^XP_016207081.1^Q:124-165,H:40-81^45.238%ID^E:9.37e-06^.^.	uncharacterized protein LOC107647523	.	.	.	.	.	.	.	.
DBFR_DN21436_c0_g4_i1.p1	UBIQP_HORVU^UBIQP_HORVU^Q:2-115,H:47-160^98.246%ID^E:6.92e-76^RecName: Full=Polyubiquitin;^Eukaryota; Viridiplantae; Streptophyta; Embryophyta; Tracheophyta; Spermatophyta; Magnoliophyta; Liliopsida; Poales; Poaceae; BOP clade; Pooideae; Triticodae; Triticeae; Hordeinae; Hordeum`UBIQP_HORVU^UBIQP_HORVU^Q:32-115,H:1-84^97.619%ID^E:5.06e-52^RecName: Full=Polyubiquitin;^Eukaryota; Viridiplantae; Str…	XP_016207933.1^XP_016207933.1^Q:2-115,H:29-142^98.246%ID^E:8.65e-75^.^.`XP_016207933.1^XP_016207933.1^Q:2-115,H:105-218^98.246%ID^E:8.65e-75^.^.`XP_016207933.1^XP_016207933.1^Q:2-115,H:181-294^98.246%ID^E:8.65e-75^.^.`XP_016207933.1^XP_016207933.1^Q:50-115,H:1-66^98.485%ID^E:3.82e-38^.^.`XP_016207933.1^XP_016207933.1^Q:2-49,H:257-304^97.917%ID^E:9.31e-26^.^.	polyubiquitin	AT4G05320.7^AT4G05320.7^Q:2-115,H:29-142^98.246%ID^E:6.13e-77^.^.`AT4G05320.7^AT4G05320.7^Q:50-115,H:1-66^98.485%ID^E:6.36e-40^.^.`AT4G05320.7^AT4G05320.7^Q:2-50,H:105-153^95.918%ID^E:2.59e-27^.^.	PF00240.23^ubiquitin^Ubiquitin family^1-46^E:1.1e-20`PF11976.8^Rad60-SLD^Ubiquitin-2 like Rad60 SUMO-like^3-44^E:6e-09`PF13881.6^Rad60-SLD_2^Ubiquitin-2 like Rad60 SUMO-like^13-44^E:0.16`PF11976.8^Rad60-SLD^Ubiquitin-2 like Rad60 SUMO-like^50-115^E:8.8e-15`PF00240.23^ubiquitin^Ubiquitin family^52-115^E:5.4e-30`PF13881.6^Rad60-SLD_2^Ubiquitin-2 like Rad60 SUMO-like^58-110^E:0.038`PF14560.6^Ubiquit…	.	.	.	.	GO:0005737^cellular_component^cytoplasm`GO:0005634^cellular_component^nucleus	GO:0005515^molecular_function^protein binding
DBFR_DN21464_c0_g2_i5.p1	TMVRN_NICGU^TMVRN_NICGU^Q:3-238,H:209-447^40.329%ID^E:8.88e-47^RecName: Full=TMV resistance protein N;^Eukaryota; Viridiplantae; Streptophyta; Embryophyta; Tracheophyta; Spermatophyta; Magnoliophyta; eudicotyledons; Gunneridae; Pentapetalae; asterids; lamiids; Solanales; Solanaceae; Nicotianoideae; Nicotianeae; Nicotiana	XP_016204719.1^XP_016204719.1^Q:2-240,H:204-442^61.506%ID^E:6.79e-97^.^.	TMV resistance protein N-like isoform X2	AT5G17680.1^AT5G17680.1^Q:1-241,H:204-446^41.296%ID^E:1.76e-54^.^.	PF00931.22^NB-ARC^NB-ARC domain^4-223^E:3.3e-35	.	.	.	.	GO:0005737^cellular_component^cytoplasm`GO:0043531^molecular_function^ADP binding`GO:0005524^molecular_function^ATP binding`GO:0009626^biological_process^plant-type hypersensitive response`GO:0007165^biological_process^signal transduction	GO:0043531^molecular_function^ADP binding
DBFR_DN21416_c0_g1_i1.p1	.	XP_016180858.1^XP_016180858.1^Q:1-155,H:255-407^67.742%ID^E:9.56e-68^.^.	uncharacterized protein LOC107623200	AT5G64230.1^AT5G64230.1^Q:1-154,H:226-378^57.419%ID^E:8.09e-49^.^.	.	.	.	.	.	.	.
DBFR_DN21465_c0_g1_i1.p1	DED1_USTMA^DED1_USTMA^Q:1-284,H:388-672^88.772%ID^E:6.42e-143^RecName: Full=ATP-dependent RNA helicase DED1;^Eukaryota; Fungi; Dikarya; Basidiomycota; Ustilaginomycotina; Ustilaginomycetes; Ustilaginales; Ustilaginaceae; Ustilago	XP_016184496.1^XP_016184496.1^Q:1-230,H:346-573^59.746%ID^E:2.17e-84^.^.	DEAD-box ATP-dependent RNA helicase 37	AT2G42520.3^AT2G42520.3^Q:1-204,H:350-559^63.333%ID^E:1.6e-85^.^.	PF00271.31^Helicase_C^Helicase conserved C-terminal domain^49-158^E:1.5e-31	.	.	.	KEGG:uma:UMAG_04080`KO:K11594	GO:0005737^cellular_component^cytoplasm`GO:0005524^molecular_function^ATP binding`GO:0004386^molecular_function^helicase activity`GO:0003743^molecular_function^translation initiation factor activity	.
DBFR_DN21465_c1_g1_i1.p2	.	.	.	.	.	.	.	.	.	.	.
DBFR_DN21426_c0_g1_i1.p1	TF29_SCHPO^TF29_SCHPO^Q:15-131,H:1025-1141^28.205%ID^E:1.46e-10^RecName: Full=Transposon Tf2-9 polyprotein;^Eukaryota; Fungi; Dikarya; Ascomycota; Taphrinomycotina; Schizosaccharomycetes; Schizosaccharomycetales; Schizosaccharomycetaceae; Schizosaccharomyces	XP_016191799.1^XP_016191799.1^Q:6-134,H:905-1033^43.411%ID^E:4.42e-26^.^.	uncharacterized protein LOC107632644	.	.	.	.	.	KEGG:spo:SPAC167.08`KEGG:spo:SPAC26A3.13c`KEGG:spo:SPAC9.04`KEGG:spo:SPBC9B6.02c	GO:0005737^cellular_component^cytoplasm`GO:0005634^cellular_component^nucleus`GO:0004190^molecular_function^aspartic-type endopeptidase activity`GO:0003677^molecular_function^DNA binding`GO:0003887^molecular_function^DNA-directed DNA polymerase activity`GO:0004519^molecular_function^endonuclease activity`GO:0046872^molecular_function^metal ion binding`GO:0003723^molecular_function^RNA binding`GO:…	.
DBFR_DN21489_c0_g2_i1.p1	TERD_ASPTN^TERD_ASPTN^Q:3-338,H:4-340^61.062%ID^E:3.72e-152^RecName: Full=FAD-dependent monooxygenase terD {ECO:0000305|PubMed:24816227};^Eukaryota; Fungi; Dikarya; Ascomycota; Pezizomycotina; Eurotiomycetes; Eurotiomycetidae; Eurotiales; Aspergillaceae; Aspergillus	XP_016177865.2^XP_016177865.2^Q:4-336,H:81-437^22.667%ID^E:9.75e-14^.^.	uncharacterized protein LOC107620173	AT1G24340.1^AT1G24340.1^Q:3-337,H:46-405^22.513%ID^E:3.75e-12^.^.	PF01494.19^FAD_binding_3^FAD binding domain^3-337^E:9.1e-74	.	.	.	.	GO:0071949^molecular_function^FAD binding`GO:0004497^molecular_function^monooxygenase activity	GO:0071949^molecular_function^FAD binding
DBFR_DN21491_c0_g1_i2.p1	YP225_YEAST^YP225_YEAST^Q:5-140,H:4-142^60.432%ID^E:5.32e-54^RecName: Full=Protein PBDC1 homolog;^Eukaryota; Fungi; Dikarya; Ascomycota; Saccharomycotina; Saccharomycetes; Saccharomycetales; Saccharomycetaceae; Saccharomyces	.	.	.	PF04669.13^Polysacc_synt_4^Polysaccharide biosynthesis^17-139^E:3.8e-19	.	.	.	KEGG:sce:YPL225W	GO:0005737^cellular_component^cytoplasm`GO:0043022^molecular_function^ribosome binding	.
DBFR_DN21467_c0_g2_i1.p1	.	.	.	.	.	.	.	.	.	.	.
DBFR_DN21474_c0_g1_i1.p1	TMVRN_NICGU^TMVRN_NICGU^Q:9-134,H:206-337^43.382%ID^E:4.38e-24^RecName: Full=TMV resistance protein N;^Eukaryota; Viridiplantae; Streptophyta; Embryophyta; Tracheophyta; Spermatophyta; Magnoliophyta; eudicotyledons; Gunneridae; Pentapetalae; asterids; lamiids; Solanales; Solanaceae; Nicotianoideae; Nicotianeae; Nicotiana	XP_016177424.1^XP_016177424.1^Q:1-152,H:214-363^59.74%ID^E:3.14e-50^.^.	putative disease resistance protein At4g11170	AT1G17600.1^AT1G17600.1^Q:10-133,H:203-329^42.52%ID^E:5.42e-26^.^.	PF00931.22^NB-ARC^NB-ARC domain^6-139^E:2.8e-18`PF13173.6^AAA_14^AAA domain^12-140^E:2.4e-07`PF05729.12^NACHT^NACHT domain^16-140^E:1.6e-06	.	.	.	.	GO:0005737^cellular_component^cytoplasm`GO:0043531^molecular_function^ADP binding`GO:0005524^molecular_function^ATP binding`GO:0009626^biological_process^plant-type hypersensitive response`GO:0007165^biological_process^signal transduction	GO:0043531^molecular_function^ADP binding
DBFR_DN21474_c0_g2_i1.p1	TMVRN_NICGU^TMVRN_NICGU^Q:3-197,H:207-404^39.806%ID^E:5.22e-36^RecName: Full=TMV resistance protein N;^Eukaryota; Viridiplantae; Streptophyta; Embryophyta; Tracheophyta; Spermatophyta; Magnoliophyta; eudicotyledons; Gunneridae; Pentapetalae; asterids; lamiids; Solanales; Solanaceae; Nicotianoideae; Nicotianeae; Nicotiana	XP_016177424.1^XP_016177424.1^Q:3-197,H:224-415^61.735%ID^E:4.72e-75^.^.	putative disease resistance protein At4g11170	AT5G17680.1^AT5G17680.1^Q:2-197,H:204-400^41.294%ID^E:4.4e-41^.^.	PF00931.22^NB-ARC^NB-ARC domain^5-194^E:1.1e-26	.	.	.	.	GO:0005737^cellular_component^cytoplasm`GO:0043531^molecular_function^ADP binding`GO:0005524^molecular_function^ATP binding`GO:0009626^biological_process^plant-type hypersensitive response`GO:0007165^biological_process^signal transduction	GO:0043531^molecular_function^ADP binding
DBFR_DN21406_c0_g1_i1.p1	CRWN4_ARATH^CRWN4_ARATH^Q:1-252,H:80-331^51.587%ID^E:1.86e-70^RecName: Full=Protein CROWDED NUCLEI 4 {ECO:0000303|PubMed:24308514};^Eukaryota; Viridiplantae; Streptophyta; Embryophyta; Tracheophyta; Spermatophyta; Magnoliophyta; eudicotyledons; Gunneridae; Pentapetalae; rosids; malvids; Brassicales; Brassicaceae; Camelineae; Arabidopsis	XP_016186317.1^XP_016186317.1^Q:1-252,H:77-328^71.429%ID^E:4.12e-109^.^.	protein CROWDED NUCLEI 4	AT5G65770.3^AT5G65770.3^Q:1-252,H:80-331^51.587%ID^E:1.93e-71^.^.	.	.	.	ENOG410YA8H^nuclear matrix constituent protein 1-like	KEGG:ath:AT5G65770`KO:K00826	GO:0009507^cellular_component^chloroplast`GO:0010369^cellular_component^chromocenter`GO:0005737^cellular_component^cytoplasm`GO:0005652^cellular_component^nuclear lamina`GO:0031965^cellular_component^nuclear membrane`GO:0034399^cellular_component^nuclear periphery`GO:0005654^cellular_component^nucleoplasm`GO:0006997^biological_process^nucleus organization`GO:0097298^biological_process^regulation …	.
DBFR_DN21425_c0_g1_i6.p1	RRT1_ARATH^RRT1_ARATH^Q:24-515,H:16-506^74.187%ID^E:0^RecName: Full=Rhamnogalacturonan I rhamnosyltransferase 1 {ECO:0000303|PubMed:30082766};^Eukaryota; Viridiplantae; Streptophyta; Embryophyta; Tracheophyta; Spermatophyta; Magnoliophyta; eudicotyledons; Gunneridae; Pentapetalae; rosids; malvids; Brassicales; Brassicaceae; Camelineae; Arabidopsis	XP_016182287.1^XP_016182287.1^Q:1-517,H:1-526^82.298%ID^E:0^.^.	uncharacterized protein At1g04910	AT5G15740.1^AT5G15740.1^Q:24-515,H:16-506^74.187%ID^E:0^.^.	PF10250.9^O-FucT^GDP-fucose protein O-fucosyltransferase^118-437^E:3.4e-75	.	ExpAA=21.82^PredHel=1^Topology=i49-71o	ENOG410Y216^DUF246 domain-containing protein	KEGG:ath:AT5G15740	GO:0005737^cellular_component^cytoplasm`GO:0000139^cellular_component^Golgi membrane`GO:0016021^cellular_component^integral component of membrane`GO:0008194^molecular_function^UDP-glycosyltransferase activity`GO:0006004^biological_process^fucose metabolic process`GO:0045489^biological_process^pectin biosynthetic process`GO:0010395^biological_process^rhamnogalacturonan I metabolic process`GO:00102…	.
DBFR_DN21425_c0_g2_i2.p1	RRT1_ARATH^RRT1_ARATH^Q:31-328,H:209-506^79.866%ID^E:2.28e-178^RecName: Full=Rhamnogalacturonan I rhamnosyltransferase 1 {ECO:0000303|PubMed:30082766};^Eukaryota; Viridiplantae; Streptophyta; Embryophyta; Tracheophyta; Spermatophyta; Magnoliophyta; eudicotyledons; Gunneridae; Pentapetalae; rosids; malvids; Brassicales; Brassicaceae; Camelineae; Arabidopsis	XP_016196815.1^XP_016196815.1^Q:31-325,H:195-489^90.508%ID^E:0^.^.	uncharacterized protein At1g04910 isoform X1	AT5G15740.1^AT5G15740.1^Q:31-328,H:209-506^79.866%ID^E:2.37e-179^.^.	PF10250.9^O-FucT^GDP-fucose protein O-fucosyltransferase^31-250^E:1e-42	.	ExpAA=18.18^PredHel=1^Topology=o15-37i	ENOG410Y216^DUF246 domain-containing protein	KEGG:ath:AT5G15740	GO:0005737^cellular_component^cytoplasm`GO:0000139^cellular_component^Golgi membrane`GO:0016021^cellular_component^integral component of membrane`GO:0008194^molecular_function^UDP-glycosyltransferase activity`GO:0006004^biological_process^fucose metabolic process`GO:0045489^biological_process^pectin biosynthetic process`GO:0010395^biological_process^rhamnogalacturonan I metabolic process`GO:00102…	.
DBFR_DN21488_c0_g2_i4.p1	POLX_TOBAC^POLX_TOBAC^Q:2-141,H:483-622^45%ID^E:7.9e-40^RecName: Full=Retrovirus-related Pol polyprotein from transposon TNT 1-94;^Eukaryota; Viridiplantae; Streptophyta; Embryophyta; Tracheophyta; Spermatophyta; Magnoliophyta; eudicotyledons; Gunneridae; Pentapetalae; asterids; lamiids; Solanales; Solanaceae; Nicotianoideae; Nicotianeae; Nicotiana	XP_016168907.1^XP_016168907.1^Q:2-141,H:332-471^64.286%ID^E:3.15e-63^.^.	uncharacterized protein LOC107611507	.	PF00665.26^rve^Integrase core domain^1-111^E:8.4e-22	.	.	.	.	GO:0000943^cellular_component^retrotransposon nucleocapsid`GO:0004190^molecular_function^aspartic-type endopeptidase activity`GO:0004519^molecular_function^endonuclease activity`GO:0003676^molecular_function^nucleic acid binding`GO:0003964^molecular_function^RNA-directed DNA polymerase activity`GO:0008270^molecular_function^zinc ion binding`GO:0015074^biological_process^DNA integration	GO:0015074^biological_process^DNA integration
DBFR_DN21496_c0_g1_i2.p1	.	XP_016188194.1^XP_016188194.1^Q:1-220,H:213-434^50.649%ID^E:1.2e-44^.^.	uncharacterized protein LOC107629814	.	.	.	.	.	.	.	.
DBFR_DN21446_c0_g1_i1.p1	.	XP_020958769.1^XP_020958769.1^Q:1-146,H:892-1041^36.478%ID^E:3.84e-21^.^.	TMV resistance protein N isoform X1	.	.	.	.	.	.	.	.
DBFR_DN21440_c0_g1_i5.p1	RTL3_ORYSJ^RTL3_ORYSJ^Q:46-281,H:42-280^49.372%ID^E:4.7e-80^RecName: Full=Ribonuclease 3-like protein 3;^Eukaryota; Viridiplantae; Streptophyta; Embryophyta; Tracheophyta; Spermatophyta; Magnoliophyta; Liliopsida; Poales; Poaceae; BOP clade; Oryzoideae; Oryzeae; Oryzinae; Oryza; Oryza sativa	XP_016167177.1^XP_016167177.1^Q:43-272,H:7-238^39.744%ID^E:6.55e-51^.^.	LOW QUALITY PROTEIN: ribonuclease 3-like protein 2	AT4G15417.1^AT4G15417.1^Q:28-272,H:14-257^54.694%ID^E:1.87e-86^.^.	PF14622.6^Ribonucleas_3_3^Ribonuclease-III-like^57-184^E:7.6e-19`PF00636.26^Ribonuclease_3^Ribonuclease III domain^79-184^E:5.7e-22	.	.	COG0571^Digests double-stranded RNA. Involved in the processing of primary rRNA transcript to yield the immediate precursors to the large and small rRNAs (23S and 16S). Also processes some mRNAs, and tRNAs when they are encoded in the rRNA operon (By similarity)	KEGG:osa:4340996	GO:0046872^molecular_function^metal ion binding`GO:0004525^molecular_function^ribonuclease III activity`GO:0003723^molecular_function^RNA binding`GO:0006396^biological_process^RNA processing	GO:0004525^molecular_function^ribonuclease III activity`GO:0006396^biological_process^RNA processing
DBFR_DN21490_c0_g1_i2.p1	.	XP_016200775.1^XP_016200775.1^Q:1-213,H:3-221^53.586%ID^E:3.8e-61^.^.	uncharacterized protein LOC107641879 isoform X1	.	.	.	.	.	.	.	.
DBFR_DN21466_c0_g1_i1.p1	Y3720_ARATH^Y3720_ARATH^Q:33-453,H:31-465^36.136%ID^E:1.14e-94^RecName: Full=UPF0481 protein At3g47200;^Eukaryota; Viridiplantae; Streptophyta; Embryophyta; Tracheophyta; Spermatophyta; Magnoliophyta; eudicotyledons; Gunneridae; Pentapetalae; rosids; malvids; Brassicales; Brassicaceae; Camelineae; Arabidopsis	XP_016208129.1^XP_016208129.1^Q:1-453,H:1-461^80.952%ID^E:0^.^.	UPF0481 protein At3g47200	AT2G36430.1^AT2G36430.1^Q:17-447,H:17-446^60.23%ID^E:0^.^.	PF03140.15^DUF247^Plant protein of unknown function^50-434^E:1.2e-113	.	ExpAA=23.14^PredHel=1^Topology=o422-444i	.	KEGG:ath:AT3G47200	GO:0016021^cellular_component^integral component of membrane`GO:0005886^cellular_component^plasma membrane	.
DBFR_DN21492_c0_g1_i2.p1	DRL21_ARATH^DRL21_ARATH^Q:5-151,H:451-593^34.211%ID^E:2.08e-08^RecName: Full=Putative disease resistance protein At3g14460;^Eukaryota; Viridiplantae; Streptophyta; Embryophyta; Tracheophyta; Spermatophyta; Magnoliophyta; eudicotyledons; Gunneridae; Pentapetalae; rosids; malvids; Brassicales; Brassicaceae; Camelineae; Arabidopsis	XP_016172090.1^XP_016172090.1^Q:1-152,H:432-580^47.436%ID^E:8.38e-33^.^.	putative disease resistance protein RGA4	AT3G14460.1^AT3G14460.1^Q:5-151,H:451-593^34.211%ID^E:2.16e-09^.^.	.	.	.	COG4886^leucine Rich Repeat	KEGG:ath:AT3G14460	GO:0043531^molecular_function^ADP binding`GO:0005524^molecular_function^ATP binding`GO:0006952^biological_process^defense response	.
DBFR_DN21492_c1_g1_i1.p1	R13L1_ARATH^R13L1_ARATH^Q:5-136,H:548-680^46.324%ID^E:3.32e-17^RecName: Full=Putative disease resistance RPP13-like protein 1;^Eukaryota; Viridiplantae; Streptophyta; Embryophyta; Tracheophyta; Spermatophyta; Magnoliophyta; eudicotyledons; Gunneridae; Pentapetalae; rosids; malvids; Brassicales; Brassicaceae; Camelineae; Arabidopsis	XP_016172090.1^XP_016172090.1^Q:4-136,H:531-662^70.677%ID^E:7.23e-53^.^.	putative disease resistance protein RGA4	AT3G14470.2^AT3G14470.2^Q:5-136,H:548-680^46.324%ID^E:3.45e-18^.^.	PF13516.6^LRR_6^Leucine Rich repeat^34-45^E:980`PF00560.33^LRR_1^Leucine Rich Repeat^35-50^E:1800`PF13516.6^LRR_6^Leucine Rich repeat^56-67^E:3.7`PF00560.33^LRR_1^Leucine Rich Repeat^57-74^E:35`PF13516.6^LRR_6^Leucine Rich repeat^80-90^E:220`PF00560.33^LRR_1^Leucine Rich Repeat^81-103^E:1.2`PF13516.6^LRR_6^Leucine Rich repeat^103-115^E:19`PF00560.33^LRR_1^Leucine Rich Repeat^105-116^E:4.6	.	.	COG4886^leucine Rich Repeat	KEGG:ath:AT3G14470	GO:0043531^molecular_function^ADP binding`GO:0005524^molecular_function^ATP binding`GO:0006952^biological_process^defense response	GO:0005515^molecular_function^protein binding
DBFR_DN21495_c0_g1_i2.p1	.	.	.	.	.	.	.	.	.	.	.
DBFR_DN21430_c0_g1_i1.p1	TMVRN_NICGU^TMVRN_NICGU^Q:8-99,H:632-723^32.609%ID^E:1.36e-08^RecName: Full=TMV resistance protein N;^Eukaryota; Viridiplantae; Streptophyta; Embryophyta; Tracheophyta; Spermatophyta; Magnoliophyta; eudicotyledons; Gunneridae; Pentapetalae; asterids; lamiids; Solanales; Solanaceae; Nicotianoideae; Nicotianeae; Nicotiana	XP_020958769.1^XP_020958769.1^Q:2-98,H:637-733^59.794%ID^E:1.83e-29^.^.	TMV resistance protein N isoform X1	AT5G38850.1^AT5G38850.1^Q:7-83,H:626-703^41.026%ID^E:6.37e-12^.^.	.	.	.	.	.	GO:0005737^cellular_component^cytoplasm`GO:0043531^molecular_function^ADP binding`GO:0005524^molecular_function^ATP binding`GO:0009626^biological_process^plant-type hypersensitive response`GO:0007165^biological_process^signal transduction	.
DBFR_DN21460_c0_g1_i1.p1	RPP13_ARATH^RPP13_ARATH^Q:6-108,H:187-289^51.923%ID^E:1.81e-26^RecName: Full=Disease resistance protein RPP13;^Eukaryota; Viridiplantae; Streptophyta; Embryophyta; Tracheophyta; Spermatophyta; Magnoliophyta; eudicotyledons; Gunneridae; Pentapetalae; rosids; malvids; Brassicales; Brassicaceae; Camelineae; Arabidopsis	XP_016194623.1^XP_016194623.1^Q:5-108,H:174-274^57.692%ID^E:2.17e-32^.^.	putative disease resistance RPP13-like protein 3	AT3G46530.1^AT3G46530.1^Q:6-108,H:187-289^51.923%ID^E:1.88e-27^.^.	PF00931.22^NB-ARC^NB-ARC domain^3-107^E:3.2e-26	.	.	COG4886^leucine Rich Repeat	KEGG:ath:AT3G46530	GO:0005737^cellular_component^cytoplasm`GO:0005886^cellular_component^plasma membrane`GO:0043531^molecular_function^ADP binding`GO:0005524^molecular_function^ATP binding`GO:0009814^biological_process^defense response, incompatible interaction`GO:0009626^biological_process^plant-type hypersensitive response	GO:0043531^molecular_function^ADP binding
DBFR_DN21485_c0_g1_i1.p1	.	.	.	.	.	sigP:1^16^0.838^YES	.	.	.	.	.
DBFR_DN21476_c0_g1_i1.p1	.	.	.	.	.	.	ExpAA=39.56^PredHel=2^Topology=i21-43o96-115i	.	.	.	.
DBFR_DN21453_c0_g1_i3.p1	DIR25_ARATH^DIR25_ARATH^Q:96-322,H:160-389^66.524%ID^E:9.2e-87^RecName: Full=Dirigent protein 25;^Eukaryota; Viridiplantae; Streptophyta; Embryophyta; Tracheophyta; Spermatophyta; Magnoliophyta; eudicotyledons; Gunneridae; Pentapetalae; rosids; malvids; Brassicales; Brassicaceae; Camelineae; Arabidopsis	XP_016187335.1^XP_016187335.1^Q:13-322,H:1-310^81.587%ID^E:7.75e-156^.^.	dirigent protein 10-like	AT1G07730.2^AT1G07730.2^Q:96-322,H:160-389^66.524%ID^E:9.55e-88^.^.	PF03018.14^Dirigent^Dirigent-like protein^189-320^E:3.6e-28	.	ExpAA=19.63^PredHel=1^Topology=i20-42o	ENOG410Y9YI^Dirigent-like protein	KEGG:ath:AT1G07730	GO:0048046^cellular_component^apoplast	.
DBFR_DN21456_c0_g1_i1.p2	CYB5L_NEUCR^CYB5L_NEUCR^Q:22-105,H:1-83^63.095%ID^E:9.62e-35^RecName: Full=Putative cytochrome b5 B11H24.095;^Eukaryota; Fungi; Dikarya; Ascomycota; Pezizomycotina; Sordariomycetes; Sordariomycetidae; Sordariales; Sordariaceae; Neurospora	XP_016183660.1^XP_016183660.1^Q:22-78,H:1-56^47.368%ID^E:8.21e-12^.^.	cytochrome b5	AT5G48810.1^AT5G48810.1^Q:24-102,H:6-83^40.506%ID^E:5.24e-14^.^.	PF00173.28^Cyt-b5^Cytochrome b5-like Heme/Steroid binding domain^27-99^E:2.4e-22	.	.	.	KEGG:ncr:NCU03603	GO:0020037^molecular_function^heme binding`GO:0046872^molecular_function^metal ion binding`GO:0055114^biological_process^oxidation-reduction process	.
DBFR_DN5656_c0_g1_i1.p1	.	XP_016205311.1^XP_016205311.1^Q:1-185,H:7-174^65.128%ID^E:1.19e-67^.^.	uncharacterized protein LOC107645739	AT5G18310.2^AT5G18310.2^Q:2-182,H:7-167^34.595%ID^E:1.73e-19^.^.	.	.	.	.	.	.	.
DBFR_DN5655_c0_g1_i5.p1	.	XP_020975893.1^XP_020975893.1^Q:1-458,H:1-443^64.163%ID^E:0^.^.	uncharacterized protein LOC107629052	AT2G46550.2^AT2G46550.2^Q:205-454,H:32-252^42.52%ID^E:8.77e-50^.^.	.	.	ExpAA=22.66^PredHel=1^Topology=i431-453o	.	.	.	.
DBFR_DN5680_c0_g1_i6.p1	C1D_CHICK^C1D_CHICK^Q:46-153,H:2-109^29.73%ID^E:7.91e-09^RecName: Full=Nuclear nucleic acid-binding protein C1D;^Eukaryota; Metazoa; Chordata; Craniata; Vertebrata; Euteleostomi; Archelosauria; Archosauria; Dinosauria; Saurischia; Theropoda; Coelurosauria; Aves; Neognathae; Galloanserae; Galliformes; Phasianidae; Phasianinae; Gallus	XP_016162790.1^XP_016162790.1^Q:42-245,H:1-205^63.592%ID^E:2.14e-82^.^.	nuclear nucleic acid-binding protein C1D	AT5G25080.1^AT5G25080.1^Q:54-245,H:16-213^40.404%ID^E:2e-44^.^.	PF04000.15^Sas10_Utp3^Sas10/Utp3/C1D family^67-139^E:5.5e-08	sigP:1^20^0.614^YES	.	ENOG4111ZX6^C1D nuclear receptor co-repressor	KEGG:gga:421267`KO:K12592	GO:0005737^cellular_component^cytoplasm`GO:0005730^cellular_component^nucleolus`GO:0003677^molecular_function^DNA binding`GO:0003723^molecular_function^RNA binding`GO:0006364^biological_process^rRNA processing	.
DBFR_DN5691_c0_g1_i1.p1	.	.	.	.	.	sigP:1^23^0.91^YES	ExpAA=18.98^PredHel=1^Topology=i7-24o	.	.	.	.
DBFR_DN5627_c0_g1_i5.p1	YG31B_YEAST^YG31B_YEAST^Q:7-449,H:979-1443^32.143%ID^E:2.36e-58^RecName: Full=Transposon Ty3-G Gag-Pol polyprotein;^Eukaryota; Fungi; Dikarya; Ascomycota; Saccharomycotina; Saccharomycetes; Saccharomycetales; Saccharomycetaceae; Saccharomyces	XP_020967449.1^XP_020967449.1^Q:192-528,H:112-400^37.83%ID^E:2.73e-61^.^.	uncharacterized protein LOC110266778	.	PF17921.1^Integrase_H2C2^Integrase zinc binding domain^112-155^E:2.2e-14`PF00665.26^rve^Integrase core domain^178-284^E:5.8e-12	.	.	.	KEGG:sce:YGR109W-B`KO:K07497	GO:0005737^cellular_component^cytoplasm`GO:0005634^cellular_component^nucleus`GO:0000943^cellular_component^retrotransposon nucleocapsid`GO:0004190^molecular_function^aspartic-type endopeptidase activity`GO:0005524^molecular_function^ATP binding`GO:0003677^molecular_function^DNA binding`GO:0003887^molecular_function^DNA-directed DNA polymerase activity`GO:0008233^molecular_function^peptidase acti…	GO:0015074^biological_process^DNA integration
DBFR_DN5627_c1_g1_i2.p1	.	XP_016172380.1^XP_016172380.1^Q:24-108,H:2-89^41.758%ID^E:8.61e-16^.^.	uncharacterized protein LOC107614756	.	.	.	.	.	.	.	.
DBFR_DN5627_c1_g2_i1.p2	.	.	.	.	.	.	.	.	.	.	.
DBFR_DN5636_c0_g1_i5.p1	MOS2_ARATH^MOS2_ARATH^Q:1-487,H:1-456^50%ID^E:1.89e-138^RecName: Full=Protein MOS2;^Eukaryota; Viridiplantae; Streptophyta; Embryophyta; Tracheophyta; Spermatophyta; Magnoliophyta; eudicotyledons; Gunneridae; Pentapetalae; rosids; malvids; Brassicales; Brassicaceae; Camelineae; Arabidopsis	XP_016176364.1^XP_016176364.1^Q:1-493,H:1-479^71.343%ID^E:0^.^.	protein MOS2	AT1G33520.1^AT1G33520.1^Q:1-487,H:1-456^50%ID^E:1.96e-139^.^.	PF12656.7^G-patch_2^G-patch domain^155-213^E:6.9e-19`PF01585.23^G-patch^G-patch domain^169-210^E:1.6e-05`PF18131.1^KN17_SH3^KN17 SH3-like C-terminal domain^373-420^E:2.3e-06	.	.	ENOG410YYBE^g patch domain and KOW	KEGG:ath:AT1G33520`KO:K13101	GO:0005634^cellular_component^nucleus`GO:0003723^molecular_function^RNA binding`GO:0009870^biological_process^defense response signaling pathway, resistance gene-dependent`GO:0042742^biological_process^defense response to bacterium	GO:0003676^molecular_function^nucleic acid binding
DBFR_DN5636_c0_g2_i1.p3	CDPKD_ARATH^CDPKD_ARATH^Q:1-121,H:1-107^70.492%ID^E:1.06e-48^RecName: Full=Calcium-dependent protein kinase 13;^Eukaryota; Viridiplantae; Streptophyta; Embryophyta; Tracheophyta; Spermatophyta; Magnoliophyta; eudicotyledons; Gunneridae; Pentapetalae; rosids; malvids; Brassicales; Brassicaceae; Camelineae; Arabidopsis	XP_016198581.1^XP_016198581.1^Q:1-121,H:1-116^87.603%ID^E:5.46e-64^.^.	calcium-dependent protein kinase 13	AT3G51850.3^AT3G51850.3^Q:1-121,H:1-107^70.492%ID^E:1.45e-50^.^.	PF00069.25^Pkinase^Protein kinase domain^70-121^E:9.5e-08	.	.	ENOG410XRMJ^calcium-dependent protein kinase	KEGG:ath:AT3G51850`KO:K13412	GO:0005737^cellular_component^cytoplasm`GO:0005634^cellular_component^nucleus`GO:0005886^cellular_component^plasma membrane`GO:0005524^molecular_function^ATP binding`GO:0005509^molecular_function^calcium ion binding`GO:0009931^molecular_function^calcium-dependent protein serine/threonine kinase activity`GO:0005516^molecular_function^calmodulin binding`GO:0004683^molecular_function^calmodulin-depe…	GO:0004672^molecular_function^protein kinase activity`GO:0005524^molecular_function^ATP binding`GO:0006468^biological_process^protein phosphorylation
DBFR_DN5636_c1_g1_i1.p1	NUCL2_ORYSJ^NUCL2_ORYSJ^Q:404-645,H:408-646^55.102%ID^E:3.96e-83^RecName: Full=Nucleolin 2;^Eukaryota; Viridiplantae; Streptophyta; Embryophyta; Tracheophyta; Spermatophyta; Magnoliophyta; Liliopsida; Poales; Poaceae; BOP clade; Oryzoideae; Oryzeae; Oryzinae; Oryza; Oryza sativa	XP_020973728.1^XP_020973728.1^Q:1-624,H:1-598^61.599%ID^E:1.58e-141^.^.	nucleolin 1 isoform X4	AT3G18610.1^AT3G18610.1^Q:407-721,H:350-635^46.688%ID^E:9.26e-71^.^.	PF00076.22^RRM_1^RNA recognition motif. (a.k.a. RRM, RBD, or RNP domain)^444-511^E:3.7e-18`PF00076.22^RRM_1^RNA recognition motif. (a.k.a. RRM, RBD, or RNP domain)^559-616^E:3.2e-10	.	.	COG0724^Rna-binding protein	KEGG:osa:4337032`KO:K11294	GO:0005730^cellular_component^nucleolus`GO:1990904^cellular_component^ribonucleoprotein complex`GO:0031491^molecular_function^nucleosome binding`GO:0003723^molecular_function^RNA binding`GO:0006364^biological_process^rRNA processing	GO:0003676^molecular_function^nucleic acid binding
DBFR_DN5636_c2_g1_i1.p1	STI_ARATH^STI_ARATH^Q:7-1033,H:205-1213^62.824%ID^E:0^RecName: Full=Protein STICHEL;^Eukaryota; Viridiplantae; Streptophyta; Embryophyta; Tracheophyta; Spermatophyta; Magnoliophyta; eudicotyledons; Gunneridae; Pentapetalae; rosids; malvids; Brassicales; Brassicaceae; Camelineae; Arabidopsis	XP_020969238.1^XP_020969238.1^Q:1-1036,H:231-1258^85.481%ID^E:0^.^.	protein STICHEL	AT2G02480.2^AT2G02480.2^Q:7-1033,H:205-1213^62.824%ID^E:0^.^.	PF13177.6^DNA_pol3_delta2^DNA polymerase III, delta subunit^264-424^E:1.4e-32`PF00004.29^AAA^ATPase family associated with various cellular activities (AAA)^286-420^E:3.2e-08`PF12169.8^DNA_pol3_gamma3^DNA polymerase III subunits gamma and tau domain III^478-588^E:3.3e-08	.	.	COG2812^dna polymerase iii subunits gamma and tau	KEGG:ath:AT2G02480	GO:0009360^cellular_component^DNA polymerase III complex`GO:0005663^cellular_component^DNA replication factor C complex`GO:0005634^cellular_component^nucleus`GO:0005886^cellular_component^plasma membrane`GO:0005524^molecular_function^ATP binding`GO:0003677^molecular_function^DNA binding`GO:0003887^molecular_function^DNA-directed DNA polymerase activity`GO:0006261^biological_process^DNA-dependent …	GO:0005524^molecular_function^ATP binding`GO:0003887^molecular_function^DNA-directed DNA polymerase activity
DBFR_DN5653_c0_g1_i10.p1	P5CS1_ORYSJ^P5CS1_ORYSJ^Q:35-750,H:1-716^75.419%ID^E:0^RecName: Full=Delta-1-pyrroline-5-carboxylate synthase 1 {ECO:0000305};^Eukaryota; Viridiplantae; Streptophyta; Embryophyta; Tracheophyta; Spermatophyta; Magnoliophyta; Liliopsida; Poales; Poaceae; BOP clade; Oryzoideae; Oryzeae; Oryzinae; Oryza; Oryza sativa	XP_016183778.1^XP_016183778.1^Q:1-751,H:1-752^89.096%ID^E:0^.^.	delta-1-pyrroline-5-carboxylate synthase isoform X2	AT3G55610.1^AT3G55610.1^Q:35-749,H:1-715^75.245%ID^E:0^.^.	PF00696.28^AA_kinase^Amino acid kinase family^49-294^E:9.8e-36`PF00171.22^Aldedh^Aldehyde dehydrogenase family^325-603^E:3.7e-08	.	.	COG0014^Catalyzes the NADPH dependent reduction of L-gamma- glutamyl 5-phosphate into L-glutamate 5-semialdehyde and phosphate. The product spontaneously undergoes cyclization to form 1-pyrroline-5-carboxylate (By similarity)`COG0263^Catalyzes the transfer of a phosphate group to glutamate to form glutamate 5-phosphate which rapidly cyclizes to 5- oxoproline (By similarity)	KEGG:osa:4338979`KO:K12657	GO:0005737^cellular_component^cytoplasm`GO:0005524^molecular_function^ATP binding`GO:0004349^molecular_function^glutamate 5-kinase activity`GO:0004350^molecular_function^glutamate-5-semialdehyde dehydrogenase activity`GO:0055129^biological_process^L-proline biosynthetic process`GO:0006561^biological_process^proline biosynthetic process	GO:0016491^molecular_function^oxidoreductase activity`GO:0055114^biological_process^oxidation-reduction process
DBFR_DN5633_c0_g1_i1.p1	NAF1_RAT^NAF1_RAT^Q:140-312,H:118-298^31.868%ID^E:4.22e-17^RecName: Full=H/ACA ribonucleoprotein complex non-core subunit NAF1;^Eukaryota; Metazoa; Chordata; Craniata; Vertebrata; Euteleostomi; Mammalia; Eutheria; Euarchontoglires; Glires; Rodentia; Myomorpha; Muroidea; Muridae; Murinae; Rattus	XP_016188319.1^XP_016188319.1^Q:19-550,H:38-556^59.563%ID^E:1.48e-178^.^.	H/ACA ribonucleoprotein complex non-core subunit NAF1	AT1G03530.1^AT1G03530.1^Q:133-327,H:335-528^64.286%ID^E:1.98e-78^.^.	PF04410.14^Gar1^Gar1/Naf1 RNA binding region^163-309^E:1.1e-35	.	.	ENOG4111RRE^nuclear assembly factor 1 homolog (S. cerevisiae)	KEGG:rno:306387`KO:K14763	GO:0005737^cellular_component^cytoplasm`GO:0005634^cellular_component^nucleus`GO:0005732^cellular_component^small nucleolar ribonucleoprotein complex`GO:0003723^molecular_function^RNA binding`GO:0000493^biological_process^box H/ACA snoRNP assembly`GO:0001522^biological_process^pseudouridine synthesis`GO:0042254^biological_process^ribosome biogenesis`GO:0006364^biological_process^rRNA processing	GO:0001522^biological_process^pseudouridine synthesis`GO:0042254^biological_process^ribosome biogenesis
DBFR_DN5693_c0_g1_i1.p1	.	.	.	.	.	.	ExpAA=16.40^PredHel=1^Topology=i80-102o	.	.	.	.
DBFR_DN5693_c0_g2_i1.p1	CHX16_ARATH^CHX16_ARATH^Q:1-52,H:21-73^54.717%ID^E:5.89e-11^RecName: Full=Cation/H(+) antiporter 16;^Eukaryota; Viridiplantae; Streptophyta; Embryophyta; Tracheophyta; Spermatophyta; Magnoliophyta; eudicotyledons; Gunneridae; Pentapetalae; rosids; malvids; Brassicales; Brassicaceae; Camelineae; Arabidopsis	XP_016191614.1^XP_016191614.1^Q:1-52,H:16-68^62.264%ID^E:1.82e-14^.^.	cation/H(+) antiporter 19-like	AT1G64170.1^AT1G64170.1^Q:1-52,H:21-73^54.717%ID^E:6.12e-12^.^.	.	.	ExpAA=22.44^PredHel=1^Topology=o15-37i	COG0475^Sodium hydrogen exchanger	KEGG:ath:AT1G64170	GO:0012505^cellular_component^endomembrane system`GO:0005783^cellular_component^endoplasmic reticulum`GO:0016021^cellular_component^integral component of membrane`GO:0015299^molecular_function^solute:proton antiporter activity`GO:0006813^biological_process^potassium ion transport`GO:0006885^biological_process^regulation of pH	.
DBFR_DN5693_c0_g3_i2.p1	AB14C_ARATH^AB14C_ARATH^Q:30-1502,H:31-1537^61.386%ID^E:0^RecName: Full=ABC transporter C family member 14;^Eukaryota; Viridiplantae; Streptophyta; Embryophyta; Tracheophyta; Spermatophyta; Magnoliophyta; eudicotyledons; Gunneridae; Pentapetalae; rosids; malvids; Brassicales; Brassicaceae; Camelineae; Arabidopsis	XP_016197953.1^XP_016197953.1^Q:15-1502,H:16-1497^87.03%ID^E:0^.^.	ABC transporter C family member 14	AT3G62700.1^AT3G62700.1^Q:30-1502,H:31-1537^61.386%ID^E:0^.^.	PF00664.23^ABC_membrane^ABC transporter transmembrane region^329-596^E:1.8e-30`PF00005.27^ABC_tran^ABC transporter^665-792^E:7.6e-16`PF00664.23^ABC_membrane^ABC transporter transmembrane region^966-1189^E:6.9e-23`PF00005.27^ABC_tran^ABC transporter^1279-1427^E:2.9e-29	.	ExpAA=352.92^PredHel=15^Topology=o44-66i95-117o132-151i164-183o203-220i327-349o459-481i544-566o570-592i941-963o978-1000i1007-1029o1053-1075i1166-1188o1198-1217i	COG1132^(ABC) transporter	KEGG:ath:AT3G62700	GO:0005794^cellular_component^Golgi apparatus`GO:0016021^cellular_component^integral component of membrane`GO:0016020^cellular_component^membrane`GO:0000325^cellular_component^plant-type vacuole`GO:0005774^cellular_component^vacuolar membrane`GO:0005773^cellular_component^vacuole`GO:0005524^molecular_function^ATP binding`GO:0042626^molecular_function^ATPase activity, coupled to transmembrane move…	GO:0005524^molecular_function^ATP binding`GO:0042626^molecular_function^ATPase activity, coupled to transmembrane movement of substances`GO:0055085^biological_process^transmembrane transport`GO:0016021^cellular_component^integral component of membrane`GO:0016887^molecular_function^ATPase activity
DBFR_DN5603_c0_g1_i4.p1	IF5A2_MEDSA^IF5A2_MEDSA^Q:1-159,H:1-159^93.711%ID^E:1.33e-109^RecName: Full=Eukaryotic translation initiation factor 5A-2;^Eukaryota; Viridiplantae; Streptophyta; Embryophyta; Tracheophyta; Spermatophyta; Magnoliophyta; eudicotyledons; Gunneridae; Pentapetalae; rosids; fabids; Fabales; Fabaceae; Papilionoideae; 50 kb inversion clade; NPAAA clade; Hologalegina; IRL clade; Trifolieae; Medicago	XP_016193057.1^XP_016193057.1^Q:1-160,H:1-160^93.125%ID^E:1.96e-111^.^.	eukaryotic translation initiation factor 5A-2	AT1G13950.1^AT1G13950.1^Q:1-159,H:1-158^88.679%ID^E:4.63e-102^.^.	PF01287.20^eIF-5a^Eukaryotic elongation factor 5A hypusine, DNA-binding OB fold^85-154^E:4.1e-30	.	.	.	.	GO:0043022^molecular_function^ribosome binding`GO:0003746^molecular_function^translation elongation factor activity`GO:0003743^molecular_function^translation initiation factor activity`GO:0045901^biological_process^positive regulation of translational elongation`GO:0045905^biological_process^positive regulation of translational termination`GO:0006452^biological_process^translational frameshifting	GO:0003723^molecular_function^RNA binding`GO:0003746^molecular_function^translation elongation factor activity`GO:0043022^molecular_function^ribosome binding`GO:0006452^biological_process^translational frameshifting`GO:0045901^biological_process^positive regulation of translational elongation`GO:0045905^biological_process^positive regulation of translational termination
DBFR_DN5610_c0_g1_i4.p1	LIPM_HUMAN^LIPM_HUMAN^Q:295-657,H:51-391^28.117%ID^E:9.41e-29^RecName: Full=Lipase member M;^Eukaryota; Metazoa; Chordata; Craniata; Vertebrata; Euteleostomi; Mammalia; Eutheria; Euarchontoglires; Primates; Haplorrhini; Catarrhini; Hominidae; Homo	XP_016203658.1^XP_016203658.1^Q:2-698,H:1-687^82.209%ID^E:0^.^.	uncharacterized protein LOC107644332 isoform X1	AT1G73920.1^AT1G73920.1^Q:2-674,H:1-677^69.956%ID^E:0^.^.	PF04083.16^Abhydro_lipase^Partial alpha/beta-hydrolase lipase region^294-348^E:3.2e-14	.	ExpAA=32.75^PredHel=1^Topology=i138-160o	COG0596^Alpha beta hydrolase	KEGG:hsa:340654`KO:K19406	GO:0005576^cellular_component^extracellular region`GO:0016298^molecular_function^lipase activity`GO:0004465^molecular_function^lipoprotein lipase activity`GO:0044255^biological_process^cellular lipid metabolic process`GO:0070268^biological_process^cornification`GO:0016042^biological_process^lipid catabolic process	GO:0006629^biological_process^lipid metabolic process
DBFR_DN5610_c0_g3_i1.p1	.	.	.	.	.	.	.	.	.	.	.
DBFR_DN5676_c0_g1_i1.p1	DPH1_DICDI^DPH1_DICDI^Q:40-448,H:103-469^46.005%ID^E:1.64e-136^RecName: Full=2-(3-amino-3-carboxypropyl)histidine synthase subunit 1 {ECO:0000305};^Eukaryota; Amoebozoa; Mycetozoa; Dictyostelids; Dictyosteliales; Dictyosteliaceae; Dictyostelium	XP_016202242.1^XP_016202242.1^Q:27-473,H:6-462^84.026%ID^E:0^.^.	2-(3-amino-3-carboxypropyl)histidine synthase subunit 1	AT5G62030.1^AT5G62030.1^Q:26-460,H:11-445^70.429%ID^E:0^.^.	PF01866.17^Diphthamide_syn^Putative diphthamide synthesis protein^85-389^E:1e-107	.	.	COG1736^diphthamide biosynthesis protein	KEGG:ddi:DDB_G0284257`KO:K07561	GO:0016740^molecular_function^transferase activity`GO:0017183^biological_process^peptidyl-diphthamide biosynthetic process from peptidyl-histidine	.
DBFR_DN5661_c0_g1_i1.p1	CHI4_PHAVU^CHI4_PHAVU^Q:1-169,H:100-270^72.515%ID^E:2.14e-85^RecName: Full=Endochitinase PR4;^Eukaryota; Viridiplantae; Streptophyta; Embryophyta; Tracheophyta; Spermatophyta; Magnoliophyta; eudicotyledons; Gunneridae; Pentapetalae; rosids; fabids; Fabales; Fabaceae; Papilionoideae; 50 kb inversion clade; NPAAA clade; indigoferoid/millettioid clade; Phaseoleae; Phaseolus	XP_016187095.1^XP_016187095.1^Q:1-169,H:61-230^72.353%ID^E:2.48e-89^.^.	endochitinase EP3	AT3G54420.1^AT3G54420.1^Q:1-169,H:104-273^67.647%ID^E:2.1e-81^.^.	PF00182.19^Glyco_hydro_19^Chitinase class I^2-116^E:7.1e-31`PF00182.19^Glyco_hydro_19^Chitinase class I^123-169^E:8.8e-06	.	.	.	.	GO:0008061^molecular_function^chitin binding`GO:0004568^molecular_function^chitinase activity`GO:0016998^biological_process^cell wall macromolecule catabolic process`GO:0006032^biological_process^chitin catabolic process`GO:0006952^biological_process^defense response`GO:0000272^biological_process^polysaccharide catabolic process	GO:0004568^molecular_function^chitinase activity`GO:0006032^biological_process^chitin catabolic process`GO:0016998^biological_process^cell wall macromolecule catabolic process
DBFR_DN5607_c0_g1_i8.p1	.	.	.	.	.	.	.	.	.	.	.
DBFR_DN5607_c1_g1_i4.p1	EKI_ARATH^EKI_ARATH^Q:21-368,H:26-373^65.23%ID^E:2.09e-176^RecName: Full=Probable ethanolamine kinase;^Eukaryota; Viridiplantae; Streptophyta; Embryophyta; Tracheophyta; Spermatophyta; Magnoliophyta; eudicotyledons; Gunneridae; Pentapetalae; rosids; malvids; Brassicales; Brassicaceae; Camelineae; Arabidopsis	XP_016180527.1^XP_016180527.1^Q:1-369,H:1-368^80.488%ID^E:0^.^.	probable ethanolamine kinase	AT2G26830.1^AT2G26830.1^Q:21-368,H:26-373^65.23%ID^E:2.17e-177^.^.	PF01633.20^Choline_kinase^Choline/ethanolamine kinase^85-281^E:4.3e-62`PF01636.23^APH^Phosphotransferase enzyme family^127-284^E:1.1e-11	.	.	COG0510^Ethanolamine kinase	KEGG:ath:AT2G26830`KO:K00894	GO:0005886^cellular_component^plasma membrane`GO:0005524^molecular_function^ATP binding`GO:0004305^molecular_function^ethanolamine kinase activity`GO:0006646^biological_process^phosphatidylethanolamine biosynthetic process`GO:0008654^biological_process^phospholipid biosynthetic process	.
DBFR_DN5630_c0_g1_i5.p1	.	XP_016180317.1^XP_016180317.1^Q:1-212,H:1-220^80.543%ID^E:2.43e-84^.^.	uncharacterized protein LOC107622792	AT2G04039.1^AT2G04039.1^Q:59-211,H:42-198^63.291%ID^E:1.82e-58^.^.	PF11210.8^DUF2996^Protein of unknown function (DUF2996)^101-205^E:5.4e-15	.	.	.	.	.	.
DBFR_DN5664_c0_g1_i4.p1	TM256_BUFGR^TM256_BUFGR^Q:4-109,H:5-112^38.889%ID^E:2.09e-20^RecName: Full=Transmembrane protein 256 homolog;^Eukaryota; Metazoa; Chordata; Craniata; Vertebrata; Euteleostomi; Amphibia; Batrachia; Anura; Neobatrachia; Hyloidea; Bufonidae; Bufo	XP_016165983.1^XP_016165983.1^Q:1-111,H:1-111^90.991%ID^E:3.62e-70^.^.	transmembrane protein 256 homolog	AT2G04900.1^AT2G04900.1^Q:1-111,H:18-128^81.081%ID^E:1.22e-64^.^.	PF04241.15^DUF423^Protein of unknown function (DUF423)^20-99^E:1.6e-20	.	ExpAA=67.60^PredHel=3^Topology=i5-27o64-86i93-110o	.	.	GO:0016021^cellular_component^integral component of membrane`GO:0005886^cellular_component^plasma membrane	.
DBFR_DN5668_c0_g1_i4.p1	.	XP_016187164.1^XP_016187164.1^Q:9-672,H:8-666^80.301%ID^E:0^.^.`XP_016187164.1^XP_016187164.1^Q:673-713,H:818-858^63.415%ID^E:4.09e-09^.^.	uncharacterized protein LOC107629010	AT5G12950.1^AT5G12950.1^Q:5-696,H:1-689^63.533%ID^E:0^.^.	PF07944.12^Glyco_hydro_127^Beta-L-arabinofuranosidase, GH127^121-643^E:5.9e-131	sigP:1^25^0.913^YES	.	.	.	.	.
DBFR_DN5668_c1_g1_i1.p1	MIND1_ARATH^MIND1_ARATH^Q:46-334,H:37-326^90.69%ID^E:0^RecName: Full=Putative septum site-determining protein minD homolog, chloroplastic;^Eukaryota; Viridiplantae; Streptophyta; Embryophyta; Tracheophyta; Spermatophyta; Magnoliophyta; eudicotyledons; Gunneridae; Pentapetalae; rosids; malvids; Brassicales; Brassicaceae; Camelineae; Arabidopsis	XP_020958918.1^XP_020958918.1^Q:1-334,H:1-335^88.235%ID^E:0^.^.	putative septum site-determining protein minD homolog%2C chloroplastic	AT5G24020.1^AT5G24020.1^Q:46-334,H:37-326^90.69%ID^E:0^.^.	PF10609.9^ParA^NUBPL iron-transfer P-loop NTPase^68-306^E:2e-18`PF13614.6^AAA_31^AAA domain^69-223^E:1.3e-13`PF09140.11^MipZ^ATPase MipZ^69-197^E:4.6e-06`PF01656.23^CbiA^CobQ/CobB/MinD/ParA nucleotide binding domain^71-288^E:2e-23`PF02374.15^ArsA_ATPase^Anion-transporting ATPase^71-105^E:3.5e-05`PF00142.18^Fer4_NifH^4Fe-4S iron sulfur cluster binding proteins, NifH/frxC family^72-313^E:1e-08	.	.	COG2894^site-determining protein	KEGG:ath:AT5G24020`KO:K03609	GO:0009507^cellular_component^chloroplast`GO:0009941^cellular_component^chloroplast envelope`GO:0009706^cellular_component^chloroplast inner membrane`GO:0009570^cellular_component^chloroplast stroma`GO:0009898^cellular_component^cytoplasmic side of plasma membrane`GO:0005829^cellular_component^cytosol`GO:0005886^cellular_component^plasma membrane`GO:0005524^molecular_function^ATP binding`GO:00168…	GO:0005524^molecular_function^ATP binding`GO:0016491^molecular_function^oxidoreductase activity`GO:0055114^biological_process^oxidation-reduction process
DBFR_DN5613_c0_g1_i6.p1	BPM4_ARATH^BPM4_ARATH^Q:6-393,H:32-421^71.795%ID^E:0^RecName: Full=BTB/POZ and MATH domain-containing protein 4;^Eukaryota; Viridiplantae; Streptophyta; Embryophyta; Tracheophyta; Spermatophyta; Magnoliophyta; eudicotyledons; Gunneridae; Pentapetalae; rosids; malvids; Brassicales; Brassicaceae; Camelineae; Arabidopsis	XP_016166674.1^XP_016166674.1^Q:1-389,H:1-400^88.75%ID^E:0^.^.	BTB/POZ and MATH domain-containing protein 5	AT3G03740.1^AT3G03740.1^Q:6-393,H:32-421^71.795%ID^E:0^.^.	PF00917.26^MATH^MATH domain^43-154^E:0.02`PF00651.31^BTB^BTB/POZ domain^182-299^E:5.8e-24	.	.	ENOG410XQV8^meprin and TRAF homology domain-containing protein MATH domain-containing protein	KEGG:ath:AT3G03740`KO:K10523	GO:0005829^cellular_component^cytosol`GO:0071472^biological_process^cellular response to salt stress`GO:0042631^biological_process^cellular response to water deprivation`GO:0016567^biological_process^protein ubiquitination`GO:0006970^biological_process^response to osmotic stress	GO:0005515^molecular_function^protein binding
DBFR_DN5644_c0_g2_i4.p1	PLA1_PLAAC^PLA1_PLAAC^Q:34-188,H:23-176^33.974%ID^E:6.11e-23^RecName: Full=Putative invertase inhibitor;^Eukaryota; Viridiplantae; Streptophyta; Embryophyta; Tracheophyta; Spermatophyta; Magnoliophyta; eudicotyledons; Proteales; Platanaceae; Platanus	XP_016186859.1^XP_016186859.1^Q:26-196,H:21-189^76.608%ID^E:7.86e-90^.^.	putative invertase inhibitor	AT5G38610.1^AT5G38610.1^Q:14-194,H:9-195^37.949%ID^E:7.19e-31^.^.	PF04043.15^PMEI^Plant invertase/pectin methylesterase inhibitor^37-184^E:6.4e-23	sigP:1^27^0.911^YES	.	.	.	GO:0005576^cellular_component^extracellular region`GO:0004857^molecular_function^enzyme inhibitor activity	GO:0004857^molecular_function^enzyme inhibitor activity
DBFR_DN5614_c0_g1_i1.p1	SY131_ARATH^SY131_ARATH^Q:1-307,H:1-306^72.313%ID^E:2.64e-154^RecName: Full=Putative syntaxin-131;^Eukaryota; Viridiplantae; Streptophyta; Embryophyta; Tracheophyta; Spermatophyta; Magnoliophyta; eudicotyledons; Gunneridae; Pentapetalae; rosids; malvids; Brassicales; Brassicaceae; Camelineae; Arabidopsis	XP_016178769.1^XP_016178769.1^Q:1-305,H:1-305^84.59%ID^E:0^.^.	syntaxin-132-like	AT3G03800.2^AT3G03800.2^Q:1-307,H:1-306^72.313%ID^E:7.27e-156^.^.	PF00804.25^Syntaxin^Syntaxin^36-241^E:1e-69`PF05739.19^SNARE^SNARE domain^243-294^E:5.1e-18	.	ExpAA=21.40^PredHel=1^Topology=o281-303i	COG5074^SYNtaxin	.	GO:0012505^cellular_component^endomembrane system`GO:0016021^cellular_component^integral component of membrane`GO:0005886^cellular_component^plasma membrane`GO:0031201^cellular_component^SNARE complex`GO:0005484^molecular_function^SNAP receptor activity`GO:0000149^molecular_function^SNARE binding`GO:0006887^biological_process^exocytosis`GO:0006886^biological_process^intracellular protein transpor…	GO:0016020^cellular_component^membrane
DBFR_DN5651_c0_g1_i1.p1	EDL2_ARATH^EDL2_ARATH^Q:22-269,H:1-249^79.116%ID^E:6.28e-154^RecName: Full=EID1-like F-box protein 2;^Eukaryota; Viridiplantae; Streptophyta; Embryophyta; Tracheophyta; Spermatophyta; Magnoliophyta; eudicotyledons; Gunneridae; Pentapetalae; rosids; malvids; Brassicales; Brassicaceae; Camelineae; Arabidopsis	XP_016171828.1^XP_016171828.1^Q:22-269,H:1-248^91.935%ID^E:6.91e-177^.^.	EID1-like F-box protein 2	AT5G39360.1^AT5G39360.1^Q:22-269,H:1-249^79.116%ID^E:6.52e-155^.^.	.	sigP:1^20^0.68^YES	.	ENOG4111HQB^EID1-like F-box protein	KEGG:ath:AT5G39360	.	.
DBFR_DN5669_c0_g1_i4.p1	PCO4_ARATH^PCO4_ARATH^Q:3-247,H:4-240^62.5%ID^E:9.11e-108^RecName: Full=Plant cysteine oxidase 4 {ECO:0000303|PubMed:24599061};^Eukaryota; Viridiplantae; Streptophyta; Embryophyta; Tracheophyta; Spermatophyta; Magnoliophyta; eudicotyledons; Gunneridae; Pentapetalae; rosids; malvids; Brassicales; Brassicaceae; Camelineae; Arabidopsis	XP_016182095.1^XP_016182095.1^Q:1-248,H:1-240^83.133%ID^E:1.87e-150^.^.	plant cysteine oxidase 4 isoform X1	AT2G42670.2^AT2G42670.2^Q:3-247,H:4-241^62.5%ID^E:5.48e-109^.^.	PF07847.12^PCO_ADO^PCO_ADO^32-246^E:2.1e-71	.	.	ENOG4111Y3H^2-aminoethanethiol	KEGG:ath:AT2G42670`KO:K10712	GO:0005737^cellular_component^cytoplasm`GO:0005634^cellular_component^nucleus`GO:0017172^molecular_function^cysteine dioxygenase activity`GO:0046872^molecular_function^metal ion binding	GO:0016702^molecular_function^oxidoreductase activity, acting on single donors with incorporation of molecular oxygen, incorporation of two atoms of oxygen`GO:0055114^biological_process^oxidation-reduction process
DBFR_DN5673_c0_g1_i1.p1	DR206_PEA^DR206_PEA^Q:6-186,H:5-184^62.431%ID^E:5.43e-80^RecName: Full=Disease resistance response protein 206;^Eukaryota; Viridiplantae; Streptophyta; Embryophyta; Tracheophyta; Spermatophyta; Magnoliophyta; eudicotyledons; Gunneridae; Pentapetalae; rosids; fabids; Fabales; Fabaceae; Papilionoideae; 50 kb inversion clade; NPAAA clade; Hologalegina; IRL clade; Fabeae; Pisum	XP_016189440.1^XP_016189440.1^Q:2-186,H:7-190^88.108%ID^E:3.24e-119^.^.	disease resistance response protein 206	AT4G23690.1^AT4G23690.1^Q:25-186,H:30-187^53.939%ID^E:7.39e-60^.^.	PF03018.14^Dirigent^Dirigent-like protein^33-178^E:3.4e-38	sigP:1^19^0.929^YES	.	.	.	GO:0048046^cellular_component^apoplast`GO:0006952^biological_process^defense response`GO:0009607^biological_process^response to biotic stimulus	.
DBFR_DN5692_c0_g1_i1.p1	PTR6_ARATH^PTR6_ARATH^Q:18-560,H:15-572^49.642%ID^E:0^RecName: Full=Protein NRT1/ PTR FAMILY 1.2;^Eukaryota; Viridiplantae; Streptophyta; Embryophyta; Tracheophyta; Spermatophyta; Magnoliophyta; eudicotyledons; Gunneridae; Pentapetalae; rosids; malvids; Brassicales; Brassicaceae; Camelineae; Arabidopsis	XP_016162461.1^XP_016162461.1^Q:1-581,H:1-585^78.778%ID^E:0^.^.	protein NRT1/ PTR FAMILY 1.2	AT1G52190.1^AT1G52190.1^Q:18-560,H:15-572^49.642%ID^E:0^.^.	PF07690.16^MFS_1^Major Facilitator Superfamily^43-490^E:3.4e-10`PF00854.21^PTR2^POT family^96-519^E:9.4e-80	.	ExpAA=222.54^PredHel=10^Topology=o70-89i96-118o131-153i180-202o212-234i364-386o406-423i443-465o485-507i528-550o	COG3104^transporter	KEGG:ath:AT1G52190	GO:0016021^cellular_component^integral component of membrane`GO:0005886^cellular_component^plasma membrane`GO:0080054^molecular_function^low-affinity nitrate transmembrane transporter activity`GO:0035673^molecular_function^oligopeptide transmembrane transporter activity`GO:1904680^molecular_function^peptide transmembrane transporter activity`GO:0015333^molecular_function^peptide:proton symporter …	GO:0055085^biological_process^transmembrane transport`GO:0016021^cellular_component^integral component of membrane`GO:0022857^molecular_function^transmembrane transporter activity`GO:0016020^cellular_component^membrane
DBFR_DN5612_c0_g1_i1.p1	PCP_MOUSE^PCP_MOUSE^Q:38-503,H:22-487^45.263%ID^E:5.47e-146^RecName: Full=Lysosomal Pro-X carboxypeptidase;^Eukaryota; Metazoa; Chordata; Craniata; Vertebrata; Euteleostomi; Mammalia; Eutheria; Euarchontoglires; Glires; Rodentia; Myomorpha; Muroidea; Muridae; Murinae; Mus; Mus	XP_016186325.1^XP_016186325.1^Q:18-512,H:16-514^82.365%ID^E:0^.^.	lysosomal Pro-X carboxypeptidase	AT5G65760.1^AT5G65760.1^Q:7-508,H:5-506^69.034%ID^E:0^.^.	PF05577.12^Peptidase_S28^Serine carboxypeptidase S28^67-489^E:1.9e-90	sigP:1^30^0.58^YES	.	ENOG410Y38A^Lysosomal Pro-X	KEGG:mmu:72461`KO:K01285	GO:0045178^cellular_component^basal part of cell`GO:0005764^cellular_component^lysosome`GO:0004180^molecular_function^carboxypeptidase activity`GO:0008239^molecular_function^dipeptidyl-peptidase activity`GO:0008236^molecular_function^serine-type peptidase activity`GO:0060055^biological_process^angiogenesis involved in wound healing`GO:0097009^biological_process^energy homeostasis`GO:0042593^biolo…	GO:0008236^molecular_function^serine-type peptidase activity`GO:0006508^biological_process^proteolysis
DBFR_DN5620_c0_g1_i3.p1	ARI7_ARATH^ARI7_ARATH^Q:142-705,H:1-562^73.944%ID^E:0^RecName: Full=Probable E3 ubiquitin-protein ligase ARI7;^Eukaryota; Viridiplantae; Streptophyta; Embryophyta; Tracheophyta; Spermatophyta; Magnoliophyta; eudicotyledons; Gunneridae; Pentapetalae; rosids; malvids; Brassicales; Brassicaceae; Camelineae; Arabidopsis	XP_016187143.1^XP_016187143.1^Q:142-731,H:1-591^89.679%ID^E:0^.^.	probable E3 ubiquitin-protein ligase ARI7	AT2G31510.1^AT2G31510.1^Q:142-705,H:1-562^73.944%ID^E:0^.^.	PF01485.21^IBR^IBR domain, a half RING-finger domain^349-411^E:2.7e-16`PF01485.21^IBR^IBR domain, a half RING-finger domain^428-476^E:2.2e-09	.	ExpAA=64.40^PredHel=3^Topology=i12-34o49-71i114-133o	ENOG410XP9Y^RING finger) protein	KEGG:ath:AT2G31510`KO:K11968	GO:0005737^cellular_component^cytoplasm`GO:0000151^cellular_component^ubiquitin ligase complex`GO:0046872^molecular_function^metal ion binding`GO:0031624^molecular_function^ubiquitin conjugating enzyme binding`GO:0061630^molecular_function^ubiquitin protein ligase activity`GO:0032436^biological_process^positive regulation of proteasomal ubiquitin-dependent protein catabolic process`GO:0000209^bio…	.
DBFR_DN5620_c1_g2_i3.p1	PDLP7_ARATH^PDLP7_ARATH^Q:10-286,H:10-287^60.072%ID^E:5.38e-112^RecName: Full=Plasmodesmata-located protein 7;^Eukaryota; Viridiplantae; Streptophyta; Embryophyta; Tracheophyta; Spermatophyta; Magnoliophyta; eudicotyledons; Gunneridae; Pentapetalae; rosids; malvids; Brassicales; Brassicaceae; Camelineae; Arabidopsis	XP_016167429.1^XP_016167429.1^Q:1-287,H:1-281^83.972%ID^E:1.33e-176^.^.	cysteine-rich repeat secretory protein 60 isoform X1	AT5G37660.1^AT5G37660.1^Q:10-287,H:10-288^60.215%ID^E:5.81e-114^.^.	PF01657.17^Stress-antifung^Salt stress response/antifungal^42-136^E:4.4e-22`PF01657.17^Stress-antifung^Salt stress response/antifungal^184-236^E:7e-09	.	ExpAA=43.74^PredHel=2^Topology=i5-24o257-279i	ENOG410YCA0^cysteine-rich repeat secretory protein	KEGG:ath:AT5G37660	GO:0016021^cellular_component^integral component of membrane`GO:0005886^cellular_component^plasma membrane`GO:0009506^cellular_component^plasmodesma`GO:0016032^biological_process^viral process	.
DBFR_DN5654_c0_g1_i1.p1	BGAL_VIBC3^BGAL_VIBC3^Q:21-1099,H:13-1023^39.217%ID^E:0^RecName: Full=Beta-galactosidase {ECO:0000255|HAMAP-Rule:MF_01687};^Bacteria; Proteobacteria; Gammaproteobacteria; Vibrionales; Vibrionaceae; Vibrio	XP_016170066.1^XP_016170066.1^Q:2-1114,H:6-1112^87.421%ID^E:0^.^.	uncharacterized protein LOC107612827 isoform X1	AT3G54440.1^AT3G54440.1^Q:5-1111,H:3-1105^67.118%ID^E:0^.^.	PF02837.18^Glyco_hydro_2_N^Glycosyl hydrolases family 2, sugar binding domain^90-261^E:3.9e-48`PF00703.21^Glyco_hydro_2^Glycosyl hydrolases family 2^263-392^E:2.8e-14`PF02836.17^Glyco_hydro_2_C^Glycosyl hydrolases family 2, TIM barrel domain^399-679^E:3.9e-96`PF16353.5^DUF4981^Domain of unknown function(DUF4981)^687-780^E:1.7e-13`PF02929.17^Bgal_small_N^Beta galactosidase small chain^812-1094^E:1…	.	.	COG3250^hydrolase family 2	KEGG:vco:VC0395_A1917`KEGG:vcr:VC395_2453`KO:K01190	GO:0009341^cellular_component^beta-galactosidase complex`GO:0004565^molecular_function^beta-galactosidase activity`GO:0030246^molecular_function^carbohydrate binding`GO:0000287^molecular_function^magnesium ion binding`GO:0005975^biological_process^carbohydrate metabolic process	GO:0004553^molecular_function^hydrolase activity, hydrolyzing O-glycosyl compounds`GO:0005975^biological_process^carbohydrate metabolic process`GO:0004565^molecular_function^beta-galactosidase activity`GO:0009341^cellular_component^beta-galactosidase complex
DBFR_DN5665_c0_g1_i2.p1	CFDP1_CHICK^CFDP1_CHICK^Q:135-246,H:157-286^41.221%ID^E:5.47e-21^RecName: Full=Craniofacial development protein 1;^Eukaryota; Metazoa; Chordata; Craniata; Vertebrata; Euteleostomi; Archelosauria; Archosauria; Dinosauria; Saurischia; Theropoda; Coelurosauria; Aves; Neognathae; Galloanserae; Galliformes; Phasianidae; Phasianinae; Gallus	XP_020969952.1^XP_020969952.1^Q:1-261,H:1-263^82.955%ID^E:1.04e-138^.^.	craniofacial development protein 1 isoform X3	AT5G30490.3^AT5G30490.3^Q:23-254,H:3-234^53.75%ID^E:4.56e-60^.^.	PF07572.12^BCNT^Bucentaur or craniofacial development^173-246^E:1.3e-24	.	.	ENOG4111H9K^Craniofacial development protein	KEGG:gga:374073	GO:0000777^cellular_component^condensed chromosome kinetochore`GO:0007275^biological_process^multicellular organism development	.
DBFR_DN5608_c0_g1_i1.p1	ATPG3_IPOBA^ATPG3_IPOBA^Q:1-319,H:3-325^86.687%ID^E:0^RecName: Full=ATP synthase subunit gamma, mitochondrial;^Eukaryota; Viridiplantae; Streptophyta; Embryophyta; Tracheophyta; Spermatophyta; Magnoliophyta; eudicotyledons; Gunneridae; Pentapetalae; asterids; lamiids; Solanales; Convolvulaceae; Ipomoeeae; Ipomoea	XP_016181194.1^XP_016181194.1^Q:1-319,H:3-320^90.062%ID^E:0^.^.	ATP synthase subunit gamma%2C mitochondrial	AT2G33040.1^AT2G33040.1^Q:1-319,H:3-322^80.625%ID^E:0^.^.	PF00231.19^ATP-synt^ATP synthase^43-318^E:1e-73	.	.	.	.	GO:0005743^cellular_component^mitochondrial inner membrane`GO:0045261^cellular_component^proton-transporting ATP synthase complex, catalytic core F(1)`GO:0046933^molecular_function^proton-transporting ATP synthase activity, rotational mechanism`GO:0015986^biological_process^ATP synthesis coupled proton transport	GO:0046933^molecular_function^proton-transporting ATP synthase activity, rotational mechanism`GO:0015986^biological_process^ATP synthesis coupled proton transport`GO:0045261^cellular_component^proton-transporting ATP synthase complex, catalytic core F(1)
DBFR_DN5697_c0_g1_i1.p1	.	XP_020969910.1^XP_020969910.1^Q:1-263,H:1-266^88.346%ID^E:1.46e-168^.^.	uncharacterized protein LOC107623519	AT3G29270.2^AT3G29270.2^Q:1-263,H:9-263^64.528%ID^E:5.18e-120^.^.	PF13445.6^zf-RING_UBOX^RING-type zinc-finger^45-97^E:2.6e-08	.	ExpAA=55.56^PredHel=2^Topology=o199-221i228-250o	.	.	.	.
DBFR_DN5697_c0_g2_i1.p1	.	XP_016194327.1^XP_016194327.1^Q:1-266,H:1-271^83.026%ID^E:1.4e-165^.^.	uncharacterized protein LOC107635372	AT3G29270.2^AT3G29270.2^Q:1-266,H:9-263^61.091%ID^E:1.22e-114^.^.	PF13445.6^zf-RING_UBOX^RING-type zinc-finger^45-97^E:2e-08	.	ExpAA=55.44^PredHel=2^Topology=o202-224i231-253o	.	.	.	.
DBFR_DN5697_c0_g3_i3.p1	SCW1_SCHPO^SCW1_SCHPO^Q:150-301,H:343-508^32.53%ID^E:2.45e-17^RecName: Full=Cell wall integrity protein scw1;^Eukaryota; Fungi; Dikarya; Ascomycota; Taphrinomycotina; Schizosaccharomycetes; Schizosaccharomycetales; Schizosaccharomycetaceae; Schizosaccharomyces	XP_020975968.1^XP_020975968.1^Q:1-324,H:1-321^93.827%ID^E:2.63e-177^.^.	U1 small nuclear ribonucleoprotein A	AT3G21215.4^AT3G21215.4^Q:1-324,H:1-339^71.053%ID^E:2.47e-137^.^.	PF00076.22^RRM_1^RNA recognition motif. (a.k.a. RRM, RBD, or RNP domain)^221-282^E:8.4e-10	.	.	.	KEGG:spo:SPCC16C4.07	GO:0005737^cellular_component^cytoplasm`GO:0005685^cellular_component^U1 snRNP`GO:0003723^molecular_function^RNA binding`GO:0035614^molecular_function^snRNA stem-loop binding`GO:0030619^molecular_function^U1 snRNA binding`GO:0000398^biological_process^mRNA splicing, via spliceosome`GO:0032995^biological_process^regulation of fungal-type cell wall biogenesis	GO:0003676^molecular_function^nucleic acid binding
DBFR_DN5621_c0_g1_i1.p1	COLX_ARATH^COLX_ARATH^Q:1-320,H:10-268^38.769%ID^E:1.05e-63^RecName: Full=Putative zinc finger protein At1g68190;^Eukaryota; Viridiplantae; Streptophyta; Embryophyta; Tracheophyta; Spermatophyta; Magnoliophyta; eudicotyledons; Gunneridae; Pentapetalae; rosids; malvids; Brassicales; Brassicaceae; Camelineae; Arabidopsis	XP_020966758.1^XP_020966758.1^Q:1-485,H:1-482^74.795%ID^E:0^.^.	putative zinc finger protein At1g68190 isoform X1	AT1G68190.3^AT1G68190.3^Q:1-320,H:10-268^38.769%ID^E:1.09e-64^.^.	.	.	.	ENOG4111DUW^zinc finger	KEGG:ath:AT1G68190	GO:0005634^cellular_component^nucleus`GO:0003700^molecular_function^DNA-binding transcription factor activity`GO:0008270^molecular_function^zinc ion binding`GO:0006355^biological_process^regulation of transcription, DNA-templated	.
DBFR_DN5600_c0_g1_i2.p1	NINJA_TOBAC^NINJA_TOBAC^Q:3-288,H:2-339^38.71%ID^E:2.59e-53^RecName: Full=Ninja-family protein mc410;^Eukaryota; Viridiplantae; Streptophyta; Embryophyta; Tracheophyta; Spermatophyta; Magnoliophyta; eudicotyledons; Gunneridae; Pentapetalae; asterids; lamiids; Solanales; Solanaceae; Nicotianoideae; Nicotianeae; Nicotiana	XP_016203739.1^XP_016203739.1^Q:1-282,H:1-305^62.418%ID^E:2.94e-128^.^.	ninja-family protein mc410 isoform X2	AT4G28910.3^AT4G28910.3^Q:1-282,H:1-297^35.312%ID^E:1.97e-31^.^.	.	.	.	.	KEGG:nta:107806815	GO:0005634^cellular_component^nucleus`GO:0007165^biological_process^signal transduction	.
DBFR_DN5670_c0_g1_i4.p1	TMVRN_NICGU^TMVRN_NICGU^Q:2-295,H:449-737^29.252%ID^E:6.84e-36^RecName: Full=TMV resistance protein N;^Eukaryota; Viridiplantae; Streptophyta; Embryophyta; Tracheophyta; Spermatophyta; Magnoliophyta; eudicotyledons; Gunneridae; Pentapetalae; asterids; lamiids; Solanales; Solanaceae; Nicotianoideae; Nicotianeae; Nicotiana	XP_020972655.1^XP_020972655.1^Q:1-612,H:443-1051^66.775%ID^E:0^.^.	TMV resistance protein N-like	AT5G36930.3^AT5G36930.3^Q:9-487,H:452-960^35.673%ID^E:1.57e-74^.^.	PF00560.33^LRR_1^Leucine Rich Repeat^177-186^E:4000`PF00560.33^LRR_1^Leucine Rich Repeat^199-221^E:25`PF00560.33^LRR_1^Leucine Rich Repeat^227-242^E:2300`PF00560.33^LRR_1^Leucine Rich Repeat^247-265^E:340	.	ExpAA=21.64^PredHel=1^Topology=o666-688i	.	.	GO:0005737^cellular_component^cytoplasm`GO:0043531^molecular_function^ADP binding`GO:0005524^molecular_function^ATP binding`GO:0009626^biological_process^plant-type hypersensitive response`GO:0007165^biological_process^signal transduction	GO:0005515^molecular_function^protein binding
DBFR_DN5670_c0_g2_i1.p1	.	XP_020971822.1^XP_020971822.1^Q:1-183,H:1230-1411^51.892%ID^E:2.37e-55^.^.	disease resistance protein TAO1	.	.	.	.	.	.	.	.
DBFR_DN5670_c0_g3_i1.p1	.	XP_020971826.1^XP_020971826.1^Q:1-102,H:1286-1386^49.533%ID^E:9.81e-18^.^.	uncharacterized protein LOC107627643	.	.	.	.	.	.	.	.
DBFR_DN5670_c0_g4_i1.p1	.	XP_020971822.1^XP_020971822.1^Q:1-191,H:1304-1517^51.628%ID^E:2.23e-59^.^.	disease resistance protein TAO1	.	.	.	.	.	.	.	.
DBFR_DN5670_c1_g1_i8.p1	TMVRN_NICGU^TMVRN_NICGU^Q:6-305,H:350-645^38.689%ID^E:2.15e-57^RecName: Full=TMV resistance protein N;^Eukaryota; Viridiplantae; Streptophyta; Embryophyta; Tracheophyta; Spermatophyta; Magnoliophyta; eudicotyledons; Gunneridae; Pentapetalae; asterids; lamiids; Solanales; Solanaceae; Nicotianoideae; Nicotianeae; Nicotiana	XP_020971804.1^XP_020971804.1^Q:1-307,H:170-477^75.325%ID^E:1.71e-166^.^.	TMV resistance protein N isoform X5	AT5G36930.3^AT5G36930.3^Q:2-307,H:342-648^48.544%ID^E:1.47e-89^.^.	PF00931.22^NB-ARC^NB-ARC domain^4-80^E:1.2e-06`PF01077.22^NIR_SIR^Nitrite and sulphite reductase 4Fe-4S domain^72-124^E:0.86	.	.	.	.	GO:0005737^cellular_component^cytoplasm`GO:0043531^molecular_function^ADP binding`GO:0005524^molecular_function^ATP binding`GO:0009626^biological_process^plant-type hypersensitive response`GO:0007165^biological_process^signal transduction	GO:0043531^molecular_function^ADP binding`GO:0016491^molecular_function^oxidoreductase activity`GO:0020037^molecular_function^heme binding`GO:0051536^molecular_function^iron-sulfur cluster binding`GO:0055114^biological_process^oxidation-reduction process
DBFR_DN5670_c1_g2_i2.p1	DSC1_ARATH^DSC1_ARATH^Q:13-104,H:746-836^43.478%ID^E:1.51e-14^RecName: Full=Disease resistance-like protein DSC1 {ECO:0000305};^Eukaryota; Viridiplantae; Streptophyta; Embryophyta; Tracheophyta; Spermatophyta; Magnoliophyta; eudicotyledons; Gunneridae; Pentapetalae; rosids; malvids; Brassicales; Brassicaceae; Camelineae; Arabidopsis`DSC1_ARATH^DSC1_ARATH^Q:1-102,H:667-764^37.255%ID^E:4.43e-10^Rec…	XP_020971817.1^XP_020971817.1^Q:1-113,H:27-139^76.106%ID^E:8.98e-56^.^.	disease resistance protein TAO1-like	AT5G36930.4^AT5G36930.4^Q:1-113,H:644-757^50%ID^E:1.34e-24^.^.	PF00560.33^LRR_1^Leucine Rich Repeat^1-23^E:17`PF00560.33^LRR_1^Leucine Rich Repeat^29-47^E:200`PF00560.33^LRR_1^Leucine Rich Repeat^49-59^E:160`PF00560.33^LRR_1^Leucine Rich Repeat^94-108^E:5100	.	.	COG4886^leucine Rich Repeat	KEGG:ath:AT4G12010	GO:0043531^molecular_function^ADP binding`GO:0005524^molecular_function^ATP binding`GO:0042742^biological_process^defense response to bacterium`GO:0009626^biological_process^plant-type hypersensitive response`GO:0007165^biological_process^signal transduction	GO:0005515^molecular_function^protein binding
DBFR_DN5670_c2_g2_i1.p1	.	XP_020971824.1^XP_020971824.1^Q:27-92,H:1360-1424^42.424%ID^E:1.17e-08^.^.	uncharacterized protein LOC107625704 isoform X3	.	.	.	.	.	.	.	.
DBFR_DN5643_c0_g1_i11.p1	.	XP_016186872.1^XP_016186872.1^Q:1-288,H:1-288^87.5%ID^E:0^.^.	uncharacterized protein LOC107628785	AT1G71190.1^AT1G71190.1^Q:1-288,H:1-281^71.972%ID^E:5.63e-144^.^.	.	sigP:1^27^0.596^YES	ExpAA=147.43^PredHel=7^Topology=o5-27i47-66o81-103i110-130o140-159i166-188o220-242i	.	.	.	.
DBFR_DN5672_c0_g1_i2.p1	.	XP_020961015.1^XP_020961015.1^Q:1-1015,H:1-1019^90.088%ID^E:0^.^.	uncharacterized protein LOC107605692	AT4G11800.1^AT4G11800.1^Q:1-1009,H:1-1010^78.755%ID^E:0^.^.	PF00149.28^Metallophos^Calcineurin-like phosphoesterase^385-590^E:6.7e-09	.	ExpAA=223.44^PredHel=8^Topology=o36-58i65-87o97-114i127-149o686-705i734-756o771-793i885-907o	.	.	.	GO:0016787^molecular_function^hydrolase activity
DBFR_DN5695_c0_g1_i1.p1	MSI1_SOLLC^MSI1_SOLLC^Q:44-459,H:1-416^95.433%ID^E:0^RecName: Full=WD-40 repeat-containing protein MSI1;^Eukaryota; Viridiplantae; Streptophyta; Embryophyta; Tracheophyta; Spermatophyta; Magnoliophyta; eudicotyledons; Gunneridae; Pentapetalae; asterids; lamiids; Solanales; Solanaceae; Solanoideae; Solaneae; Solanum; Lycopersicon	XP_016190458.1^XP_016190458.1^Q:44-466,H:1-423^97.636%ID^E:0^.^.	WD-40 repeat-containing protein MSI1	AT5G58230.1^AT5G58230.1^Q:44-466,H:1-424^91.509%ID^E:0^.^.	PF12265.8^CAF1C_H4-bd^Histone-binding protein RBBP4 or subunit C of CAF1 complex^62-131^E:3e-28`PF00400.32^WD40^WD domain, G-beta repeat^263-299^E:0.21`PF00400.32^WD40^WD domain, G-beta repeat^307-345^E:2.2e-07`PF00400.32^WD40^WD domain, G-beta repeat^410-445^E:0.0016	.	.	ENOG410XNU9^retinoblastoma binding protein	KEGG:sly:543534`KO:K10752	GO:0005634^cellular_component^nucleus	GO:0005515^molecular_function^protein binding
DBFR_DN5647_c0_g1_i2.p1	CCD31_ARATH^CCD31_ARATH^Q:8-309,H:4-300^50.974%ID^E:2.73e-96^RecName: Full=Cyclin-D3-1;^Eukaryota; Viridiplantae; Streptophyta; Embryophyta; Tracheophyta; Spermatophyta; Magnoliophyta; eudicotyledons; Gunneridae; Pentapetalae; rosids; malvids; Brassicales; Brassicaceae; Camelineae; Arabidopsis	XP_016163065.1^XP_016163065.1^Q:24-366,H:12-339^59.053%ID^E:2.22e-129^.^.	cyclin-D3-1	AT4G34160.1^AT4G34160.1^Q:8-309,H:4-300^50.974%ID^E:2.84e-97^.^.	PF00134.23^Cyclin_N^Cyclin, N-terminal domain^87-202^E:4.8e-23`PF02984.19^Cyclin_C^Cyclin, C-terminal domain^205-328^E:5.8e-18	.	.	ENOG410XRKC^(DC) complex that phosphorylates and inhibits members of the retinoblastoma (RB) protein family including RB1 and regulates the cell-cycle during G(1) S transition. Phosphorylation of RB1 allows dissociation of the transcription factor E2F from the RB E2F complex and the subsequent transcription of E2F target genes which are responsible for the progression through the G(1) phase. Hypo…	KEGG:ath:AT4G34160`KO:K14505	GO:0000307^cellular_component^cyclin-dependent protein kinase holoenzyme complex`GO:0005737^cellular_component^cytoplasm`GO:0005634^cellular_component^nucleus`GO:0016538^molecular_function^cyclin-dependent protein serine/threonine kinase regulator activity`GO:0019901^molecular_function^protein kinase binding`GO:0051301^biological_process^cell division`GO:0000082^biological_process^G1/S transition…	GO:0005634^cellular_component^nucleus
DBFR_DN5690_c0_g1_i2.p1	TM87A_XENTR^TM87A_XENTR^Q:203-512,H:197-502^32.692%ID^E:4.44e-49^RecName: Full=Transmembrane protein 87A {ECO:0000305};^Eukaryota; Metazoa; Chordata; Craniata; Vertebrata; Euteleostomi; Amphibia; Batrachia; Anura; Pipoidea; Pipidae; Xenopodinae; Xenopus; Silurana	XP_016181205.2^XP_016181205.2^Q:1-519,H:14-536^87.643%ID^E:0^.^.	transmembrane protein 87A	AT2G01070.1^AT2G01070.1^Q:15-519,H:10-496^66.798%ID^E:0^.^.	PF06814.13^Lung_7-TM_R^Lung seven transmembrane receptor^174-461^E:2.4e-100	.	ExpAA=169.72^PredHel=8^Topology=i12-34o219-241i248-266o281-303i310-332o355-377i398-418o433-455i	ENOG410XS1Q^Transmembrane protein 87A	KEGG:xtr:548811	GO:0032580^cellular_component^Golgi cisterna membrane`GO:0016021^cellular_component^integral component of membrane	GO:0016021^cellular_component^integral component of membrane
DBFR_DN5650_c0_g1_i2.p1	HESO1_ARATH^HESO1_ARATH^Q:26-220,H:6-207^26.699%ID^E:3.84e-08^RecName: Full=Protein HESO1 {ECO:0000303|PubMed:22464194};^Eukaryota; Viridiplantae; Streptophyta; Embryophyta; Tracheophyta; Spermatophyta; Magnoliophyta; eudicotyledons; Gunneridae; Pentapetalae; rosids; malvids; Brassicales; Brassicaceae; Camelineae; Arabidopsis	XP_020970683.1^XP_020970683.1^Q:7-726,H:1-686^66.122%ID^E:0^.^.	uncharacterized protein LOC107623369	AT3G56320.7^AT3G56320.7^Q:17-518,H:33-495^49.304%ID^E:1.54e-161^.^.	.	.	.	COG5260^domain) containing	KEGG:ath:AT2G39740	GO:0005737^cellular_component^cytoplasm`GO:0005634^cellular_component^nucleus`GO:0000932^cellular_component^P-body`GO:0016779^molecular_function^nucleotidyltransferase activity`GO:0050265^molecular_function^RNA uridylyltransferase activity`GO:0060964^biological_process^regulation of gene silencing by miRNA`GO:0071076^biological_process^RNA 3' uridylation	.
DBFR_DN5650_c1_g1_i2.p1	P4KG3_ARATH^P4KG3_ARATH^Q:23-584,H:25-570^61.279%ID^E:0^RecName: Full=Phosphatidylinositol 4-kinase gamma 3;^Eukaryota; Viridiplantae; Streptophyta; Embryophyta; Tracheophyta; Spermatophyta; Magnoliophyta; eudicotyledons; Gunneridae; Pentapetalae; rosids; malvids; Brassicales; Brassicaceae; Camelineae; Arabidopsis	XP_016202186.1^XP_016202186.1^Q:16-585,H:12-565^58.596%ID^E:0^.^.	phosphatidylinositol 4-kinase gamma 2	AT5G24240.2^AT5G24240.2^Q:23-584,H:25-570^61.279%ID^E:0^.^.	PF00240.23^ubiquitin^Ubiquitin family^37-103^E:1e-14`PF00240.23^ubiquitin^Ubiquitin family^109-180^E:1.4e-07`PF00454.27^PI3_PI4_kinase^Phosphatidylinositol 3- and 4-kinase^279-534^E:1.4e-50	.	.	ENOG410XP06^Phosphatidylinositol 4-kinase type	KEGG:ath:AT5G24240	GO:0005634^cellular_component^nucleus`GO:0005777^cellular_component^peroxisome`GO:0004430^molecular_function^1-phosphatidylinositol 4-kinase activity`GO:0005524^molecular_function^ATP binding`GO:0016301^molecular_function^kinase activity`GO:0035091^molecular_function^phosphatidylinositol binding`GO:0009909^biological_process^regulation of flower development`GO:0009737^biological_process^response …	GO:0005515^molecular_function^protein binding
DBFR_DN5685_c0_g1_i2.p1	.	XP_016177502.1^XP_016177502.1^Q:1-150,H:1-143^58.442%ID^E:1.37e-46^.^.	uncharacterized protein LOC107619721	AT2G01300.1^AT2G01300.1^Q:14-147,H:17-148^48.507%ID^E:2.64e-45^.^.	.	.	ExpAA=22.54^PredHel=1^Topology=i114-136o	.	.	.	.
DBFR_DN5634_c0_g1_i3.p1	SODF2_ARATH^SODF2_ARATH^Q:38-313,H:31-301^64.855%ID^E:5.31e-130^RecName: Full=Superoxide dismutase [Fe] 2, chloroplastic;^Eukaryota; Viridiplantae; Streptophyta; Embryophyta; Tracheophyta; Spermatophyta; Magnoliophyta; eudicotyledons; Gunneridae; Pentapetalae; rosids; malvids; Brassicales; Brassicaceae; Camelineae; Arabidopsis	XP_020965584.1^XP_020965584.1^Q:21-311,H:16-308^80.887%ID^E:1.24e-177^.^.	superoxide dismutase [Fe]%2C chloroplastic	AT5G51100.1^AT5G51100.1^Q:38-313,H:31-301^64.855%ID^E:5.52e-131^.^.	PF00081.22^Sod_Fe_N^Iron/manganese superoxide dismutases, alpha-hairpin domain^59-144^E:5.7e-28`PF02777.18^Sod_Fe_C^Iron/manganese superoxide dismutases, C-terminal domain^151-270^E:5.7e-34	.	.	COG0605^Destroys radicals which are normally produced within the cells and which are toxic to biological systems (By similarity)	KEGG:ath:AT5G51100`KO:K04564	GO:0009507^cellular_component^chloroplast`GO:0042644^cellular_component^chloroplast nucleoid`GO:0009534^cellular_component^chloroplast thylakoid`GO:0009295^cellular_component^nucleoid`GO:0009579^cellular_component^thylakoid`GO:0046872^molecular_function^metal ion binding`GO:0004784^molecular_function^superoxide dismutase activity`GO:0055114^biological_process^oxidation-reduction process`GO:000941…	GO:0004784^molecular_function^superoxide dismutase activity`GO:0046872^molecular_function^metal ion binding`GO:0006801^biological_process^superoxide metabolic process`GO:0055114^biological_process^oxidation-reduction process
DBFR_DN5649_c0_g1_i2.p1	Y2433_ARATH^Y2433_ARATH^Q:10-343,H:17-350^62.018%ID^E:1.18e-144^RecName: Full=Uncharacterized protein At2g24330;^Eukaryota; Viridiplantae; Streptophyta; Embryophyta; Tracheophyta; Spermatophyta; Magnoliophyta; eudicotyledons; Gunneridae; Pentapetalae; rosids; malvids; Brassicales; Brassicaceae; Camelineae; Arabidopsis	XP_016171072.1^XP_016171072.1^Q:1-419,H:1-418^77.725%ID^E:0^.^.	uncharacterized protein At2g24330 isoform X1	AT4G31080.1^AT4G31080.1^Q:25-344,H:35-356^66.972%ID^E:2.32e-158^.^.	PF10058.9^zinc_ribbon_10^Predicted integral membrane zinc-ribbon metal-binding protein^285-335^E:5.2e-19	.	ExpAA=43.33^PredHel=2^Topology=i75-97o110-132i	ENOG4111I2R^kiaa1715	KEGG:ath:AT2G24330	GO:0005783^cellular_component^endoplasmic reticulum`GO:0071782^cellular_component^endoplasmic reticulum tubular network`GO:0071784^biological_process^endoplasmic reticulum cisternal network assembly`GO:0071786^biological_process^endoplasmic reticulum tubular network organization	.
DBFR_DN5649_c0_g2_i4.p1	Y2433_ARATH^Y2433_ARATH^Q:11-398,H:18-402^56.522%ID^E:1.21e-141^RecName: Full=Uncharacterized protein At2g24330;^Eukaryota; Viridiplantae; Streptophyta; Embryophyta; Tracheophyta; Spermatophyta; Magnoliophyta; eudicotyledons; Gunneridae; Pentapetalae; rosids; malvids; Brassicales; Brassicaceae; Camelineae; Arabidopsis	XP_020960786.1^XP_020960786.1^Q:3-405,H:4-416^77.349%ID^E:0^.^.	uncharacterized protein At2g24330	AT4G31080.1^AT4G31080.1^Q:27-401,H:35-406^58.886%ID^E:2.87e-154^.^.	PF10058.9^zinc_ribbon_10^Predicted integral membrane zinc-ribbon metal-binding protein^289-339^E:4.6e-19	.	ExpAA=41.59^PredHel=2^Topology=i81-98o113-135i	ENOG4111I2R^kiaa1715	KEGG:ath:AT2G24330	GO:0005783^cellular_component^endoplasmic reticulum`GO:0071782^cellular_component^endoplasmic reticulum tubular network`GO:0071784^biological_process^endoplasmic reticulum cisternal network assembly`GO:0071786^biological_process^endoplasmic reticulum tubular network organization	.
DBFR_DN5604_c0_g1_i1.p1	MET1_ARATH^MET1_ARATH^Q:21-346,H:19-335^66.258%ID^E:1.43e-145^RecName: Full=Protein MET1, chloroplastic {ECO:0000303|PubMed:25587003};^Eukaryota; Viridiplantae; Streptophyta; Embryophyta; Tracheophyta; Spermatophyta; Magnoliophyta; eudicotyledons; Gunneridae; Pentapetalae; rosids; malvids; Brassicales; Brassicaceae; Camelineae; Arabidopsis	XP_016189905.1^XP_016189905.1^Q:20-346,H:15-334^82.371%ID^E:1.23e-179^.^.	uncharacterized protein LOC107631088	AT1G55480.1^AT1G55480.1^Q:21-346,H:19-335^66.258%ID^E:1.48e-146^.^.	PF13432.6^TPR_16^Tetratricopeptide repeat^233-292^E:2.4e-05	.	.	ENOG410ZEH3^NA	KEGG:ath:AT1G55480	GO:0009507^cellular_component^chloroplast`GO:0009941^cellular_component^chloroplast envelope`GO:0031969^cellular_component^chloroplast membrane`GO:0009570^cellular_component^chloroplast stroma`GO:0009534^cellular_component^chloroplast thylakoid`GO:0009535^cellular_component^chloroplast thylakoid membrane`GO:0009575^cellular_component^chromoplast stroma`GO:0035448^cellular_component^extrinsic comp…	.
DBFR_DN5617_c0_g1_i2.p1	HDA6_ARATH^HDA6_ARATH^Q:3-465,H:1-470^77.66%ID^E:0^RecName: Full=Histone deacetylase 6;^Eukaryota; Viridiplantae; Streptophyta; Embryophyta; Tracheophyta; Spermatophyta; Magnoliophyta; eudicotyledons; Gunneridae; Pentapetalae; rosids; malvids; Brassicales; Brassicaceae; Camelineae; Arabidopsis	XP_016190902.1^XP_016190902.1^Q:1-468,H:1-466^91.453%ID^E:0^.^.	histone deacetylase 6 isoform X2	AT5G63110.1^AT5G63110.1^Q:3-465,H:1-470^77.66%ID^E:0^.^.	PF00850.19^Hist_deacetyl^Histone deacetylase domain^40-331^E:5.3e-84	.	.	COG0123^Histone deacetylase	KEGG:ath:AT5G63110`KO:K06067	GO:0009941^cellular_component^chloroplast envelope`GO:0000118^cellular_component^histone deacetylase complex`GO:0005730^cellular_component^nucleolus`GO:0005634^cellular_component^nucleus`GO:0004407^molecular_function^histone deacetylase activity`GO:0032041^molecular_function^NAD-dependent histone deacetylase activity (H3-K14 specific)`GO:0009793^biological_process^embryo development ending in see…	.
DBFR_DN5618_c0_g1_i1.p1	PIN1C_ORYSJ^PIN1C_ORYSJ^Q:1-597,H:1-592^68.395%ID^E:0^RecName: Full=Probable auxin efflux carrier component 1c {ECO:0000305};^Eukaryota; Viridiplantae; Streptophyta; Embryophyta; Tracheophyta; Spermatophyta; Magnoliophyta; Liliopsida; Poales; Poaceae; BOP clade; Oryzoideae; Oryzeae; Oryzinae; Oryza; Oryza sativa	XP_016181760.1^XP_016181760.1^Q:1-597,H:1-593^93.155%ID^E:0^.^.	probable auxin efflux carrier component 1b	AT1G73590.1^AT1G73590.1^Q:1-597,H:1-622^66.719%ID^E:0^.^.	PF03547.18^Mem_trans^Membrane transport protein^9-592^E:2e-191	.	ExpAA=188.59^PredHel=8^Topology=i7-26o41-60i98-120o130-152i477-499o514-536i541-563o573-595i	ENOG410Y9XE^auxin efflux carrier	KEGG:osa:4340580`KO:K13947	GO:0005783^cellular_component^endoplasmic reticulum`GO:0016021^cellular_component^integral component of membrane`GO:0005886^cellular_component^plasma membrane`GO:0010329^molecular_function^auxin efflux transmembrane transporter activity`GO:0010315^biological_process^auxin efflux`GO:0010252^biological_process^auxin homeostasis`GO:0009926^biological_process^auxin polar transport`GO:0009734^biologic…	GO:0055085^biological_process^transmembrane transport`GO:0016021^cellular_component^integral component of membrane
DBFR_DN5645_c0_g1_i1.p1	OEP80_ARATH^OEP80_ARATH^Q:3-678,H:4-732^69.304%ID^E:0^RecName: Full=Outer envelope protein 80, chloroplastic;^Eukaryota; Viridiplantae; Streptophyta; Embryophyta; Tracheophyta; Spermatophyta; Magnoliophyta; eudicotyledons; Gunneridae; Pentapetalae; rosids; malvids; Brassicales; Brassicaceae; Camelineae; Arabidopsis	XP_016166645.1^XP_016166645.1^Q:1-678,H:1-681^85.61%ID^E:0^.^.	outer envelope protein 80%2C chloroplastic	AT5G19620.1^AT5G19620.1^Q:3-678,H:4-732^69.304%ID^E:0^.^.	PF01103.23^Bac_surface_Ag^Surface antigen^376-677^E:1.4e-46	.	.	COG4775^Gram-negative-bacterium-type cell outer membrane assembly	KEGG:ath:AT5G19620	GO:0009507^cellular_component^chloroplast`GO:0009941^cellular_component^chloroplast envelope`GO:0009707^cellular_component^chloroplast outer membrane`GO:0016020^cellular_component^membrane`GO:0005739^cellular_component^mitochondrion`GO:0009536^cellular_component^plastid`GO:0009658^biological_process^chloroplast organization	GO:0019867^cellular_component^outer membrane
DBFR_DN5679_c0_g2_i5.p1	ACOT8_MOUSE^ACOT8_MOUSE^Q:136-418,H:28-310^43.902%ID^E:1.16e-69^RecName: Full=Acyl-coenzyme A thioesterase 8;^Eukaryota; Metazoa; Chordata; Craniata; Vertebrata; Euteleostomi; Mammalia; Eutheria; Euarchontoglires; Glires; Rodentia; Myomorpha; Muroidea; Muridae; Murinae; Mus; Mus	XP_016193839.1^XP_016193839.1^Q:5-431,H:4-430^88.759%ID^E:0^.^.	uncharacterized protein LOC107634997	AT1G01710.1^AT1G01710.1^Q:3-431,H:1-427^69.231%ID^E:0^.^.	PF00027.29^cNMP_binding^Cyclic nucleotide-binding domain^36-113^E:1.5e-11`PF13622.6^4HBT_3^Thioesterase-like superfamily^162-417^E:2.9e-57`PF02551.15^Acyl_CoA_thio^Acyl-CoA thioesterase^182-235^E:0.0001`PF02551.15^Acyl_CoA_thio^Acyl-CoA thioesterase^298-416^E:5.4e-27	.	.	COG1946^acyl-CoA thioesterase	KEGG:mmu:170789`KO:K11992	GO:0005739^cellular_component^mitochondrion`GO:0005782^cellular_component^peroxisomal matrix`GO:0005777^cellular_component^peroxisome`GO:0047617^molecular_function^acyl-CoA hydrolase activity`GO:0052689^molecular_function^carboxylic ester hydrolase activity`GO:0033882^molecular_function^choloyl-CoA hydrolase activity`GO:0052815^molecular_function^medium-chain acyl-CoA hydrolase activity`GO:001629…	.
DBFR_DN5679_c0_g1_i2.p1	ACOT8_RAT^ACOT8_RAT^Q:46-244,H:122-318^38.5%ID^E:5e-35^RecName: Full=Acyl-coenzyme A thioesterase 8;^Eukaryota; Metazoa; Chordata; Craniata; Vertebrata; Euteleostomi; Mammalia; Eutheria; Euarchontoglires; Glires; Rodentia; Myomorpha; Muroidea; Muridae; Murinae; Rattus	XP_016178862.1^XP_016178862.1^Q:45-250,H:228-429^74.272%ID^E:8.36e-108^.^.	uncharacterized protein LOC107621346 isoform X1	AT1G01710.1^AT1G01710.1^Q:45-250,H:226-427^65.049%ID^E:1.95e-94^.^.	PF13622.6^4HBT_3^Thioesterase-like superfamily^55-235^E:6.1e-28`PF02551.15^Acyl_CoA_thio^Acyl-CoA thioesterase^134-234^E:5.8e-28	.	ExpAA=20.14^PredHel=1^Topology=i34-53o	COG1946^acyl-CoA thioesterase	.	GO:0005782^cellular_component^peroxisomal matrix`GO:0047617^molecular_function^acyl-CoA hydrolase activity`GO:0052689^molecular_function^carboxylic ester hydrolase activity`GO:0033882^molecular_function^choloyl-CoA hydrolase activity`GO:0052815^molecular_function^medium-chain acyl-CoA hydrolase activity`GO:0016290^molecular_function^palmitoyl-CoA hydrolase activity`GO:0006637^biological_process^a…	.
DBFR_DN5648_c0_g1_i5.p1	UBP8_ARATH^UBP8_ARATH^Q:1-867,H:1-869^63.914%ID^E:0^RecName: Full=Ubiquitin carboxyl-terminal hydrolase 8;^Eukaryota; Viridiplantae; Streptophyta; Embryophyta; Tracheophyta; Spermatophyta; Magnoliophyta; eudicotyledons; Gunneridae; Pentapetalae; rosids; malvids; Brassicales; Brassicaceae; Camelineae; Arabidopsis	XP_016170519.1^XP_016170519.1^Q:5-867,H:4-866^87.254%ID^E:0^.^.	ubiquitin carboxyl-terminal hydrolase 8 isoform X1	AT5G22030.1^AT5G22030.1^Q:1-867,H:1-869^63.914%ID^E:0^.^.	PF00443.29^UCH^Ubiquitin carboxyl-terminal hydrolase^282-864^E:4.5e-78`PF13423.6^UCH_1^Ubiquitin carboxyl-terminal hydrolase^670-846^E:4.4e-08	.	.	.	KEGG:ath:AT5G22030	GO:0036459^molecular_function^thiol-dependent ubiquitinyl hydrolase activity`GO:0016579^biological_process^protein deubiquitination`GO:0006511^biological_process^ubiquitin-dependent protein catabolic process	GO:0036459^molecular_function^thiol-dependent ubiquitinyl hydrolase activity`GO:0016579^biological_process^protein deubiquitination
DBFR_DN5648_c0_g2_i1.p1	UBP8_ARATH^UBP8_ARATH^Q:19-240,H:654-871^68.161%ID^E:1.76e-100^RecName: Full=Ubiquitin carboxyl-terminal hydrolase 8;^Eukaryota; Viridiplantae; Streptophyta; Embryophyta; Tracheophyta; Spermatophyta; Magnoliophyta; eudicotyledons; Gunneridae; Pentapetalae; rosids; malvids; Brassicales; Brassicaceae; Camelineae; Arabidopsis	XP_016188476.1^XP_016188476.1^Q:4-241,H:611-848^86.975%ID^E:3.04e-150^.^.	ubiquitin carboxyl-terminal hydrolase 8	AT5G22030.1^AT5G22030.1^Q:19-240,H:654-871^68.161%ID^E:1.82e-101^.^.	PF00443.29^UCH^Ubiquitin carboxyl-terminal hydrolase^85-235^E:2.4e-34`PF13423.6^UCH_1^Ubiquitin carboxyl-terminal hydrolase^89-217^E:2.3e-09	.	.	.	KEGG:ath:AT5G22030	GO:0036459^molecular_function^thiol-dependent ubiquitinyl hydrolase activity`GO:0016579^biological_process^protein deubiquitination`GO:0006511^biological_process^ubiquitin-dependent protein catabolic process	GO:0036459^molecular_function^thiol-dependent ubiquitinyl hydrolase activity`GO:0016579^biological_process^protein deubiquitination
DBFR_DN5677_c0_g1_i3.p1	AAE13_ARATH^AAE13_ARATH^Q:2-609,H:4-608^61.156%ID^E:0^RecName: Full=Malonate--CoA ligase;^Eukaryota; Viridiplantae; Streptophyta; Embryophyta; Tracheophyta; Spermatophyta; Magnoliophyta; eudicotyledons; Gunneridae; Pentapetalae; rosids; malvids; Brassicales; Brassicaceae; Camelineae; Arabidopsis	XP_016176066.1^XP_016176066.1^Q:1-609,H:1-599^83.524%ID^E:0^.^.	malonate--CoA ligase isoform X1	AT3G16170.1^AT3G16170.1^Q:2-609,H:4-608^61.156%ID^E:0^.^.	PF00501.28^AMP-binding^AMP-binding enzyme^77-499^E:5.1e-86`PF13193.6^AMP-binding_C^AMP-binding enzyme C-terminal domain^510-595^E:2.8e-18	.	.	COG0318^Amp-dependent synthetase and ligase	KEGG:ath:AT3G16170`KO:K18660	GO:0005829^cellular_component^cytosol`GO:0016020^cellular_component^membrane`GO:0005739^cellular_component^mitochondrion`GO:0005634^cellular_component^nucleus`GO:0090409^molecular_function^malonyl-CoA synthetase activity`GO:0006633^biological_process^fatty acid biosynthetic process`GO:0090410^biological_process^malonate catabolic process	GO:0003824^molecular_function^catalytic activity
DBFR_DN5641_c0_g1_i9.p1	GENL2_ARATH^GENL2_ARATH^Q:1-573,H:1-598^53.583%ID^E:0^RecName: Full=Flap endonuclease GEN-like 2;^Eukaryota; Viridiplantae; Streptophyta; Embryophyta; Tracheophyta; Spermatophyta; Magnoliophyta; eudicotyledons; Gunneridae; Pentapetalae; rosids; malvids; Brassicales; Brassicaceae; Camelineae; Arabidopsis	XP_016204242.1^XP_016204242.1^Q:1-574,H:1-565^81.583%ID^E:0^.^.	flap endonuclease GEN-like 2	AT3G48900.2^AT3G48900.2^Q:1-573,H:1-598^53.583%ID^E:0^.^.	PF00752.17^XPG_N^XPG N-terminal domain^1-96^E:1.3e-12`PF00867.18^XPG_I^XPG I-region^132-215^E:4.6e-17	.	.	COG0258^Structure-specific nuclease with 5'-flap endonuclease and 5'-3' exonuclease activities involved in DNA replication and repair. During DNA replication, cleaves the 5'-overhanging flap structure that is generated by displacement synthesis when DNA polymerase encounters the 5'-end of a downstream Okazaki fragment. It enters the flap from the 5'-end and then tracks to cleave the flap base, le…	KEGG:ath:AT3G48900`KO:K15338	GO:0005634^cellular_component^nucleus`GO:0035312^molecular_function^5'-3' exodeoxyribonuclease activity`GO:0017108^molecular_function^5'-flap endonuclease activity`GO:0008821^molecular_function^crossover junction endodeoxyribonuclease activity`GO:0048256^molecular_function^flap endonuclease activity`GO:0046872^molecular_function^metal ion binding`GO:0006281^biological_process^DNA repair	GO:0004518^molecular_function^nuclease activity`GO:0006281^biological_process^DNA repair
DBFR_DN5632_c0_g1_i1.p1	TXN4B_HUMAN^TXN4B_HUMAN^Q:1-166,H:1-149^56.024%ID^E:2.05e-60^RecName: Full=Thioredoxin-like protein 4B;^Eukaryota; Metazoa; Chordata; Craniata; Vertebrata; Euteleostomi; Mammalia; Eutheria; Euarchontoglires; Primates; Haplorrhini; Catarrhini; Hominidae; Homo	XP_016183047.1^XP_016183047.1^Q:1-166,H:1-151^86.145%ID^E:1.97e-99^.^.	thioredoxin-like protein 4B	AT3G24730.1^AT3G24730.1^Q:1-166,H:9-159^75.301%ID^E:2.7e-90^.^.	PF02966.16^DIM1^Mitosis protein DIM1^4-152^E:3.6e-41	.	.	ENOG4111FE6^Thioredoxin-like protein	KEGG:hsa:54957	GO:0005829^cellular_component^cytosol`GO:0005654^cellular_component^nucleoplasm`GO:0046540^cellular_component^U4/U6 x U5 tri-snRNP complex`GO:0005682^cellular_component^U5 snRNP`GO:0007049^biological_process^cell cycle`GO:0000398^biological_process^mRNA splicing, via spliceosome	GO:0000398^biological_process^mRNA splicing, via spliceosome`GO:0046540^cellular_component^U4/U6 x U5 tri-snRNP complex
DBFR_DN5696_c0_g2_i2.p1	HLP_ARATH^HLP_ARATH^Q:1-166,H:1-173^75.145%ID^E:1.35e-86^RecName: Full=50S ribosomal protein HLP, mitochondrial;^Eukaryota; Viridiplantae; Streptophyta; Embryophyta; Tracheophyta; Spermatophyta; Magnoliophyta; eudicotyledons; Gunneridae; Pentapetalae; rosids; malvids; Brassicales; Brassicaceae; Camelineae; Arabidopsis	XP_016192715.1^XP_016192715.1^Q:1-166,H:1-168^91.667%ID^E:3e-98^.^.	50S ribosomal protein HLP%2C mitochondrial	AT5G46160.1^AT5G46160.1^Q:1-166,H:1-173^75.145%ID^E:1.4e-87^.^.	PF00238.19^Ribosomal_L14^Ribosomal protein L14p/L23e^48-165^E:2.2e-48	.	.	COG0093^Binds to 23S rRNA. Forms part of two intersubunit bridges in the 70S ribosome (By similarity)	KEGG:ath:AT5G46160`KO:K02874	GO:0005762^cellular_component^mitochondrial large ribosomal subunit`GO:0005739^cellular_component^mitochondrion`GO:0070180^molecular_function^large ribosomal subunit rRNA binding`GO:0003735^molecular_function^structural constituent of ribosome`GO:0006412^biological_process^translation	GO:0003735^molecular_function^structural constituent of ribosome`GO:0006412^biological_process^translation`GO:0005840^cellular_component^ribosome
DBFR_DN5640_c0_g1_i2.p1	.	XP_016187243.1^XP_016187243.1^Q:1-241,H:1-254^66.016%ID^E:1.95e-105^.^.	blue copper protein	AT1G08500.1^AT1G08500.1^Q:13-211,H:4-201^61.194%ID^E:3.6e-82^.^.	PF02298.17^Cu_bind_like^Plastocyanin-like domain^46-148^E:1.1e-19	sigP:1^31^0.768^YES	ExpAA=19.74^PredHel=1^Topology=o10-32i	.	.	.	GO:0009055^molecular_function^electron transfer activity
DBFR_DN5624_c0_g1_i4.p1	BPM3_ARATH^BPM3_ARATH^Q:32-427,H:14-400^65.075%ID^E:0^RecName: Full=BTB/POZ and MATH domain-containing protein 3;^Eukaryota; Viridiplantae; Streptophyta; Embryophyta; Tracheophyta; Spermatophyta; Magnoliophyta; eudicotyledons; Gunneridae; Pentapetalae; rosids; malvids; Brassicales; Brassicaceae; Camelineae; Arabidopsis	XP_020973082.1^XP_020973082.1^Q:32-402,H:6-345^76.011%ID^E:0^.^.	BTB/POZ and MATH domain-containing protein 3	AT2G39760.1^AT2G39760.1^Q:32-427,H:14-400^65.075%ID^E:0^.^.	PF00917.26^MATH^MATH domain^59-176^E:0.0026`PF00651.31^BTB^BTB/POZ domain^201-318^E:1.4e-25	.	.	ENOG410XQV8^meprin and TRAF homology domain-containing protein MATH domain-containing protein	KEGG:ath:AT2G39760`KO:K10523	GO:0005829^cellular_component^cytosol`GO:0005634^cellular_component^nucleus`GO:0042802^molecular_function^identical protein binding`GO:0071472^biological_process^cellular response to salt stress`GO:0016567^biological_process^protein ubiquitination`GO:0031396^biological_process^regulation of protein ubiquitination`GO:0006970^biological_process^response to osmotic stress	GO:0005515^molecular_function^protein binding
DBFR_DN5666_c0_g1_i9.p1	.	XP_016188077.1^XP_016188077.1^Q:11-191,H:10-198^54.211%ID^E:1.5e-48^.^.	uncharacterized protein LOC107629723 isoform X1	AT4G25180.1^AT4G25180.1^Q:1-192,H:1-175^38.144%ID^E:1.23e-26^.^.	.	.	.	.	.	.	.
DBFR_DN5660_c0_g1_i1.p1	.	XP_016165147.1^XP_016165147.1^Q:88-183,H:77-172^82.292%ID^E:1.15e-48^.^.	proline-rich receptor-like protein kinase PERK1	AT1G43790.1^AT1G43790.1^Q:83-172,H:10-99^51.648%ID^E:1.52e-17^.^.	.	.	ExpAA=23.24^PredHel=1^Topology=o93-115i	.	.	.	.
DBFR_DN5671_c0_g1_i1.p1	SRK2A_PHYPA^SRK2A_PHYPA^Q:3-323,H:10-328^80.062%ID^E:0^RecName: Full=Serine/threonine-protein kinase SRK2A {ECO:0000303|PubMed:27268428};^Eukaryota; Viridiplantae; Streptophyta; Embryophyta; Bryophyta; Bryophytina; Bryopsida; Funariidae; Funariales; Funariaceae; Physcomitrella	XP_020978545.1^XP_020978545.1^Q:1-339,H:1-330^84.412%ID^E:0^.^.	serine/threonine-protein kinase SAPK3 isoform X1	AT4G33950.1^AT4G33950.1^Q:3-321,H:19-337^74.608%ID^E:0^.^.	PF00069.25^Pkinase^Protein kinase domain^5-261^E:1.9e-73`PF07714.17^Pkinase_Tyr^Protein tyrosine kinase^7-257^E:5.2e-33	.	.	COG0515^Serine Threonine protein kinase	.	GO:0005737^cellular_component^cytoplasm`GO:0005634^cellular_component^nucleus`GO:0005524^molecular_function^ATP binding`GO:0004674^molecular_function^protein serine/threonine kinase activity`GO:0035556^biological_process^intracellular signal transduction`GO:0006468^biological_process^protein phosphorylation	GO:0004672^molecular_function^protein kinase activity`GO:0005524^molecular_function^ATP binding`GO:0006468^biological_process^protein phosphorylation
DBFR_DN5619_c0_g1_i1.p1	.	XP_020974262.1^XP_020974262.1^Q:1-127,H:576-704^47.287%ID^E:4.48e-28^.^.	probable disease resistance protein At4g27220 isoform X4	.	.	.	.	.	.	.	.
DBFR_DN5619_c0_g2_i2.p1	.	XP_020974262.1^XP_020974262.1^Q:2-209,H:634-850^34.222%ID^E:4.3e-18^.^.`XP_020974262.1^XP_020974262.1^Q:115-208,H:891-972^36.17%ID^E:1.13e-06^.^.	probable disease resistance protein At4g27220 isoform X4	.	PF00560.33^LRR_1^Leucine Rich Repeat^2-17^E:7.4`PF00560.33^LRR_1^Leucine Rich Repeat^81-91^E:13000`PF00560.33^LRR_1^Leucine Rich Repeat^129-140^E:1500`PF00560.33^LRR_1^Leucine Rich Repeat^156-162^E:18000`PF00560.33^LRR_1^Leucine Rich Repeat^183-202^E:1.7	.	.	.	.	.	GO:0005515^molecular_function^protein binding
DBFR_DN5619_c0_g3_i1.p1	.	XP_020974259.1^XP_020974259.1^Q:4-368,H:560-950^32.692%ID^E:1.31e-31^.^.	probable disease resistance protein At4g27220 isoform X3	.	PF00560.33^LRR_1^Leucine Rich Repeat^7-20^E:32`PF00560.33^LRR_1^Leucine Rich Repeat^52-71^E:120`PF00560.33^LRR_1^Leucine Rich Repeat^78-93^E:55`PF00560.33^LRR_1^Leucine Rich Repeat^289-297^E:18000`PF00560.33^LRR_1^Leucine Rich Repeat^311-317^E:5200`PF00560.33^LRR_1^Leucine Rich Repeat^338-345^E:11000	.	.	.	.	.	GO:0005515^molecular_function^protein binding
DBFR_DN5619_c0_g4_i1.p1	.	XP_020974259.1^XP_020974259.1^Q:1-172,H:576-755^40%ID^E:9.02e-26^.^.	probable disease resistance protein At4g27220 isoform X3	AT1G69550.1^AT1G69550.1^Q:2-99,H:974-1072^37%ID^E:4.51e-06^.^.	PF00560.33^LRR_1^Leucine Rich Repeat^9-23^E:8800`PF00560.33^LRR_1^Leucine Rich Repeat^33-48^E:25`PF00560.33^LRR_1^Leucine Rich Repeat^59-73^E:14`PF00560.33^LRR_1^Leucine Rich Repeat^91-118^E:3400	.	.	.	.	.	GO:0005515^molecular_function^protein binding
DBFR_DN5601_c0_g1_i1.p1	FAO1_LOTJA^FAO1_LOTJA^Q:1-751,H:1-747^82.072%ID^E:0^RecName: Full=Long-chain-alcohol oxidase FAO1;^Eukaryota; Viridiplantae; Streptophyta; Embryophyta; Tracheophyta; Spermatophyta; Magnoliophyta; eudicotyledons; Gunneridae; Pentapetalae; rosids; fabids; Fabales; Fabaceae; Papilionoideae; 50 kb inversion clade; NPAAA clade; Hologalegina; robinioid clade; Loteae; Lotus	XP_016188708.1^XP_016188708.1^Q:1-749,H:2-747^82.119%ID^E:0^.^.	long-chain-alcohol oxidase FAO1	AT3G23410.1^AT3G23410.1^Q:22-744,H:15-736^62.347%ID^E:0^.^.	PF00732.19^GMC_oxred_N^GMC oxidoreductase^244-511^E:1.4e-67`PF00890.24^FAD_binding_2^FAD binding domain^244-277^E:6.6e-05`PF13450.6^NAD_binding_8^NAD(P)-binding Rossmann-like domain^247-277^E:3.7e-05`PF05199.13^GMC_oxred_C^GMC oxidoreductase^606-739^E:2.7e-24	.	.	.	KEGG:ag:CAP15762`KO:K17756	GO:0016021^cellular_component^integral component of membrane`GO:0050660^molecular_function^flavin adenine dinucleotide binding`GO:0046577^molecular_function^long-chain-alcohol oxidase activity`GO:0006066^biological_process^alcohol metabolic process`GO:0055114^biological_process^oxidation-reduction process`GO:0009409^biological_process^response to cold	GO:0016614^molecular_function^oxidoreductase activity, acting on CH-OH group of donors`GO:0050660^molecular_function^flavin adenine dinucleotide binding`GO:0055114^biological_process^oxidation-reduction process
DBFR_DN5683_c0_g1_i1.p1	GLTP1_ARATH^GLTP1_ARATH^Q:1-167,H:36-202^71.257%ID^E:4.97e-91^RecName: Full=Glycolipid transfer protein 1 {ECO:0000303|PubMed:16309699};^Eukaryota; Viridiplantae; Streptophyta; Embryophyta; Tracheophyta; Spermatophyta; Magnoliophyta; eudicotyledons; Gunneridae; Pentapetalae; rosids; malvids; Brassicales; Brassicaceae; Camelineae; Arabidopsis	XP_016176637.1^XP_016176637.1^Q:1-167,H:36-202^88.623%ID^E:1.56e-110^.^.	glycolipid transfer protein 1	AT2G33470.2^AT2G33470.2^Q:1-167,H:36-202^71.257%ID^E:5.16e-92^.^.	PF08718.11^GLTP^Glycolipid transfer protein (GLTP)^2-128^E:4.8e-39	.	.	ENOG410YFEA^glycolipid transport	KEGG:ath:AT2G33470	GO:0005829^cellular_component^cytosol`GO:0016020^cellular_component^membrane`GO:0005886^cellular_component^plasma membrane`GO:1902387^molecular_function^ceramide 1-phosphate binding`GO:1902388^molecular_function^ceramide 1-phosphate transporter activity`GO:0120013^molecular_function^intermembrane lipid transfer activity`GO:0008289^molecular_function^lipid binding`GO:0035627^biological_process^cer…	GO:0120013^molecular_function^intermembrane lipid transfer activity`GO:0120009^biological_process^intermembrane lipid transfer`GO:0005737^cellular_component^cytoplasm
DBFR_DN5682_c0_g1_i1.p2	.	.	.	.	.	.	.	.	.	.	.
DBFR_DN5646_c0_g1_i1.p1	CHR8_ARATH^CHR8_ARATH^Q:1-1223,H:1-1186^64.401%ID^E:0^RecName: Full=Protein CHROMATIN REMODELING 8 {ECO:0000303|PubMed:16547115};^Eukaryota; Viridiplantae; Streptophyta; Embryophyta; Tracheophyta; Spermatophyta; Magnoliophyta; eudicotyledons; Gunneridae; Pentapetalae; rosids; malvids; Brassicales; Brassicaceae; Camelineae; Arabidopsis	XP_016183028.1^XP_016183028.1^Q:1-1223,H:1-1217^85.773%ID^E:0^.^.	protein CHROMATIN REMODELING 8 isoform X2	AT2G18760.7^AT2G18760.7^Q:1-1223,H:1-1186^64.401%ID^E:0^.^.	PF00176.23^SNF2_N^SNF2 family N-terminal domain^403-716^E:1.9e-61`PF00271.31^Helicase_C^Helicase conserved C-terminal domain^741-848^E:1.3e-18	.	.	ENOG410XP4Z^excision repair cross-complementing rodent repair deficiency complementation group	KEGG:ath:AT2G18760`KO:K10841	GO:0005634^cellular_component^nucleus`GO:0005524^molecular_function^ATP binding`GO:0003677^molecular_function^DNA binding`GO:0004386^molecular_function^helicase activity`GO:0006974^biological_process^cellular response to DNA damage stimulus`GO:0006281^biological_process^DNA repair`GO:0010332^biological_process^response to gamma radiation	GO:0005524^molecular_function^ATP binding
DBFR_DN5658_c0_g1_i15.p1	PEAM1_ARATH^PEAM1_ARATH^Q:8-459,H:7-459^74.172%ID^E:0^RecName: Full=Phosphoethanolamine N-methyltransferase 1;^Eukaryota; Viridiplantae; Streptophyta; Embryophyta; Tracheophyta; Spermatophyta; Magnoliophyta; eudicotyledons; Gunneridae; Pentapetalae; rosids; malvids; Brassicales; Brassicaceae; Camelineae; Arabidopsis	XP_016190778.1^XP_016190778.1^Q:1-468,H:1-467^84.861%ID^E:0^.^.	phosphomethylethanolamine N-methyltransferase	AT3G18000.1^AT3G18000.1^Q:8-459,H:7-459^74.172%ID^E:0^.^.	PF13489.6^Methyltransf_23^Methyltransferase domain^50-162^E:5.1e-09`PF03848.14^TehB^Tellurite resistance protein TehB^53-155^E:0.00013`PF05891.12^Methyltransf_PK^AdoMet dependent proline di-methyltransferase^54-192^E:3.2e-09`PF13847.6^Methyltransf_31^Methyltransferase domain^55-171^E:9.6e-12`PF05401.11^NodS^Nodulation protein S (NodS)^56-157^E:6.3e-06`PF13649.6^Methyltransf_25^Methyltransferase d…	.	.	ENOG410XP5G^Methyltransferase	KEGG:ath:AT3G18000`KO:K05929	GO:0005737^cellular_component^cytoplasm`GO:0005829^cellular_component^cytosol`GO:0008168^molecular_function^methyltransferase activity`GO:0000234^molecular_function^phosphoethanolamine N-methyltransferase activity`GO:0042425^biological_process^choline biosynthetic process`GO:0006656^biological_process^phosphatidylcholine biosynthetic process`GO:0009555^biological_process^pollen development`GO:000…	GO:0008168^molecular_function^methyltransferase activity`GO:0006480^biological_process^N-terminal protein amino acid methylation`GO:0008757^molecular_function^S-adenosylmethionine-dependent methyltransferase activity`GO:0009312^biological_process^oligosaccharide biosynthetic process`GO:0009877^biological_process^nodulation
DBFR_DN5678_c0_g1_i6.p1	HIBC8_ARATH^HIBC8_ARATH^Q:1-386,H:1-387^71.576%ID^E:0^RecName: Full=3-hydroxyisobutyryl-CoA hydrolase-like protein 5;^Eukaryota; Viridiplantae; Streptophyta; Embryophyta; Tracheophyta; Spermatophyta; Magnoliophyta; eudicotyledons; Gunneridae; Pentapetalae; rosids; malvids; Brassicales; Brassicaceae; Camelineae; Arabidopsis	XP_016181443.1^XP_016181443.1^Q:1-385,H:1-385^87.013%ID^E:0^.^.	3-hydroxyisobutyryl-CoA hydrolase-like protein 5	AT1G06550.1^AT1G06550.1^Q:1-386,H:1-387^71.576%ID^E:0^.^.	PF00378.20^ECH_1^Enoyl-CoA hydratase/isomerase^19-251^E:2.6e-29`PF16113.5^ECH_2^Enoyl-CoA hydratase/isomerase^21-353^E:6.4e-107	.	.	COG1024^Enoyl-CoA hydratase	KEGG:ath:AT1G06550`KO:K05605	GO:0003860^molecular_function^3-hydroxyisobutyryl-CoA hydrolase activity`GO:0006635^biological_process^fatty acid beta-oxidation`GO:0080167^biological_process^response to karrikin	GO:0003824^molecular_function^catalytic activity`GO:0003860^molecular_function^3-hydroxyisobutyryl-CoA hydrolase activity
DBFR_DN5642_c0_g1_i2.p1	VATA_VIGRR^VATA_VIGRR^Q:1-623,H:1-623^96.629%ID^E:0^RecName: Full=V-type proton ATPase catalytic subunit A;^Eukaryota; Viridiplantae; Streptophyta; Embryophyta; Tracheophyta; Spermatophyta; Magnoliophyta; eudicotyledons; Gunneridae; Pentapetalae; rosids; fabids; Fabales; Fabaceae; Papilionoideae; 50 kb inversion clade; NPAAA clade; indigoferoid/millettioid clade; Phaseoleae; Vigna	XP_016197103.1^XP_016197103.1^Q:1-623,H:1-623^97.111%ID^E:0^.^.	V-type proton ATPase catalytic subunit A	AT1G78900.2^AT1G78900.2^Q:1-623,H:1-623^93.9%ID^E:0^.^.	PF02874.23^ATP-synt_ab_N^ATP synthase alpha/beta family, beta-barrel domain^26-85^E:1.8e-13`PF16886.5^ATP-synt_ab_Xtn^ATPsynthase alpha/beta subunit N-term extension^102-223^E:1.5e-39`PF00006.25^ATP-synt_ab^ATP synthase alpha/beta family, nucleotide-binding domain^232-458^E:1.8e-107	.	.	.	KEGG:vra:106773955`KO:K02145	GO:0033180^cellular_component^proton-transporting V-type ATPase, V1 domain`GO:0005524^molecular_function^ATP binding`GO:0046961^molecular_function^proton-transporting ATPase activity, rotational mechanism`GO:0015991^biological_process^ATP hydrolysis coupled proton transport`GO:0046034^biological_process^ATP metabolic process	GO:0046034^biological_process^ATP metabolic process`GO:1902600^biological_process^proton transmembrane transport`GO:0005524^molecular_function^ATP binding
DBFR_DN5606_c0_g1_i2.p1	CHUP1_ARATH^CHUP1_ARATH^Q:11-485,H:1-456^35.062%ID^E:3.28e-68^RecName: Full=Protein CHUP1, chloroplastic;^Eukaryota; Viridiplantae; Streptophyta; Embryophyta; Tracheophyta; Spermatophyta; Magnoliophyta; eudicotyledons; Gunneridae; Pentapetalae; rosids; malvids; Brassicales; Brassicaceae; Camelineae; Arabidopsis	XP_016170559.1^XP_016170559.1^Q:2-610,H:1-576^69.741%ID^E:0^.^.	protein CHUP1%2C chloroplastic isoform X1	AT1G52080.2^AT1G52080.2^Q:6-609,H:8-573^42.718%ID^E:2.27e-134^.^.	.	.	ExpAA=20.38^PredHel=1^Topology=i7-29o	ENOG4111F63^Chloroplast unusual positioning	KEGG:ath:AT3G25690	GO:0009507^cellular_component^chloroplast`GO:0009707^cellular_component^chloroplast outer membrane`GO:0009902^biological_process^chloroplast relocation	.
DBFR_DN5663_c0_g1_i7.p1	C7A29_PANGI^C7A29_PANGI^Q:11-510,H:11-517^48.33%ID^E:1.41e-166^RecName: Full=Cytochrome P450 CYP72A219;^Eukaryota; Viridiplantae; Streptophyta; Embryophyta; Tracheophyta; Spermatophyta; Magnoliophyta; eudicotyledons; Gunneridae; Pentapetalae; asterids; campanulids; Apiales; Araliaceae; Panax	XP_020968924.1^XP_020968924.1^Q:13-511,H:26-528^61.386%ID^E:0^.^.	cytochrome P450 CYP72A219	AT3G14680.1^AT3G14680.1^Q:29-510,H:29-512^46.122%ID^E:6.87e-163^.^.	PF00067.22^p450^Cytochrome P450^84-486^E:5.7e-86	.	ExpAA=17.48^PredHel=1^Topology=i5-22o	.	.	GO:0016021^cellular_component^integral component of membrane`GO:0020037^molecular_function^heme binding`GO:0005506^molecular_function^iron ion binding`GO:0004497^molecular_function^monooxygenase activity`GO:0016705^molecular_function^oxidoreductase activity, acting on paired donors, with incorporation or reduction of molecular oxygen	GO:0005506^molecular_function^iron ion binding`GO:0016705^molecular_function^oxidoreductase activity, acting on paired donors, with incorporation or reduction of molecular oxygen`GO:0020037^molecular_function^heme binding`GO:0055114^biological_process^oxidation-reduction process
DBFR_DN5638_c0_g1_i1.p1	ZAT10_ARATH^ZAT10_ARATH^Q:1-261,H:1-227^45.318%ID^E:7.08e-57^RecName: Full=Zinc finger protein ZAT10;^Eukaryota; Viridiplantae; Streptophyta; Embryophyta; Tracheophyta; Spermatophyta; Magnoliophyta; eudicotyledons; Gunneridae; Pentapetalae; rosids; malvids; Brassicales; Brassicaceae; Camelineae; Arabidopsis	XP_016163925.1^XP_016163925.1^Q:1-264,H:1-260^73.993%ID^E:1.03e-118^.^.	zinc finger protein ZAT10	AT1G27730.1^AT1G27730.1^Q:1-261,H:1-227^45.318%ID^E:7.35e-58^.^.	PF13912.6^zf-C2H2_6^C2H2-type zinc finger^107-131^E:4.3e-13`PF13912.6^zf-C2H2_6^C2H2-type zinc finger^160-185^E:1.5e-13	.	.	COG5048^Zinc finger protein	KEGG:ath:AT1G27730	GO:0005634^cellular_component^nucleus`GO:0003700^molecular_function^DNA-binding transcription factor activity`GO:0046872^molecular_function^metal ion binding`GO:0043565^molecular_function^sequence-specific DNA binding`GO:0035264^biological_process^multicellular organism growth`GO:0045892^biological_process^negative regulation of transcription, DNA-templated`GO:0010117^biological_process^photoprot…	.
DBFR_DN5662_c0_g1_i1.p1	TMN7_ARATH^TMN7_ARATH^Q:62-677,H:26-641^89.286%ID^E:0^RecName: Full=Transmembrane 9 superfamily member 7 {ECO:0000305};^Eukaryota; Viridiplantae; Streptophyta; Embryophyta; Tracheophyta; Spermatophyta; Magnoliophyta; eudicotyledons; Gunneridae; Pentapetalae; rosids; malvids; Brassicales; Brassicaceae; Camelineae; Arabidopsis	XP_020967870.1^XP_020967870.1^Q:24-677,H:57-711^93.588%ID^E:0^.^.	transmembrane 9 superfamily member 7	AT3G13772.1^AT3G13772.1^Q:62-677,H:26-641^89.286%ID^E:0^.^.	PF02990.16^EMP70^Endomembrane protein 70^95-633^E:3.3e-228	.	ExpAA=225.20^PredHel=10^Topology=i44-66o313-335i379-401o411-433i453-472o482-504i536-558o568-590i603-625o645-667i	ENOG410XPIW^transmembrane 9 superfamily	KEGG:ath:AT3G13772`KO:K17086	GO:0005737^cellular_component^cytoplasm`GO:0005768^cellular_component^endosome`GO:0010008^cellular_component^endosome membrane`GO:0005794^cellular_component^Golgi apparatus`GO:0000139^cellular_component^Golgi membrane`GO:0016021^cellular_component^integral component of membrane`GO:0016020^cellular_component^membrane`GO:0005634^cellular_component^nucleus`GO:0005802^cellular_component^trans-Golgi n…	GO:0016021^cellular_component^integral component of membrane
DBFR_DN5681_c0_g1_i1.p1	LRKS7_ARATH^LRKS7_ARATH^Q:99-671,H:69-657^31.588%ID^E:9.99e-88^RecName: Full=Probable L-type lectin-domain containing receptor kinase S.7 {ECO:0000303|PubMed:19773388};^Eukaryota; Viridiplantae; Streptophyta; Embryophyta; Tracheophyta; Spermatophyta; Magnoliophyta; eudicotyledons; Gunneridae; Pentapetalae; rosids; malvids; Brassicales; Brassicaceae; Camelineae; Arabidopsis	XP_016166579.1^XP_016166579.1^Q:12-688,H:1-677^85.862%ID^E:0^.^.	probable L-type lectin-domain containing receptor kinase S.7	AT5G55830.1^AT5G55830.1^Q:99-671,H:69-657^31.588%ID^E:1.04e-88^.^.	PF00139.19^Lectin_legB^Legume lectin domain^51-299^E:3.4e-54`PF18483.1^Bact_lectin^Bacterial lectin^120-288^E:1.6e-07`PF00069.25^Pkinase^Protein kinase domain^400-558^E:3.8e-19`PF07714.17^Pkinase_Tyr^Protein tyrosine kinase^405-545^E:3.2e-20	.	ExpAA=39.61^PredHel=1^Topology=o337-359i	COG0515^Serine Threonine protein kinase	KEGG:ath:AT5G55830	GO:0016021^cellular_component^integral component of membrane`GO:0005886^cellular_component^plasma membrane`GO:0005524^molecular_function^ATP binding`GO:0030246^molecular_function^carbohydrate binding`GO:0004675^molecular_function^transmembrane receptor protein serine/threonine kinase activity`GO:0006952^biological_process^defense response`GO:0042742^biological_process^defense response to bacteriu…	GO:0030246^molecular_function^carbohydrate binding`GO:0004672^molecular_function^protein kinase activity`GO:0005524^molecular_function^ATP binding`GO:0006468^biological_process^protein phosphorylation
DBFR_DN5659_c0_g2_i3.p1	ERGI3_DANRE^ERGI3_DANRE^Q:1-386,H:1-383^53.149%ID^E:2.96e-152^RecName: Full=Endoplasmic reticulum-Golgi intermediate compartment protein 3;^Eukaryota; Metazoa; Chordata; Craniata; Vertebrata; Euteleostomi; Actinopterygii; Neopterygii; Teleostei; Ostariophysi; Cypriniformes; Cyprinidae; Danio	XP_016166488.1^XP_016166488.1^Q:1-386,H:1-386^91.192%ID^E:0^.^.	endoplasmic reticulum-Golgi intermediate compartment protein 3	AT1G36050.2^AT1G36050.2^Q:1-386,H:1-386^83.679%ID^E:0^.^.	PF13850.6^ERGIC_N^Endoplasmic Reticulum-Golgi Intermediate Compartment (ERGIC)^8-97^E:4.6e-31`PF07970.12^COPIIcoated_ERV^Endoplasmic reticulum vesicle transporter^149-366^E:2.2e-87	.	ExpAA=42.75^PredHel=2^Topology=i21-43o347-369i	ENOG410XP7X^Endoplasmic reticulumgolgi intermediate compartment protein	KEGG:dre:393990`KO:K20367	GO:0030134^cellular_component^COPII-coated ER to Golgi transport vesicle`GO:0005783^cellular_component^endoplasmic reticulum`GO:0033116^cellular_component^endoplasmic reticulum-Golgi intermediate compartment membrane`GO:0030176^cellular_component^integral component of endoplasmic reticulum membrane`GO:0030173^cellular_component^integral component of Golgi membrane`GO:0006888^biological_process^en…	.
DBFR_DN5622_c0_g1_i2.p1	NADB_ARATH^NADB_ARATH^Q:28-642,H:26-642^73.871%ID^E:0^RecName: Full=L-aspartate oxidase, chloroplastic;^Eukaryota; Viridiplantae; Streptophyta; Embryophyta; Tracheophyta; Spermatophyta; Magnoliophyta; eudicotyledons; Gunneridae; Pentapetalae; rosids; malvids; Brassicales; Brassicaceae; Camelineae; Arabidopsis	XP_016203302.1^XP_016203302.1^Q:1-647,H:64-710^88.717%ID^E:0^.^.	L-aspartate oxidase%2C chloroplastic isoform X1	AT5G14760.1^AT5G14760.1^Q:28-642,H:26-642^73.871%ID^E:0^.^.	PF00890.24^FAD_binding_2^FAD binding domain^88-472^E:5.9e-83`PF02910.20^Succ_DH_flav_C^Fumarate reductase flavoprotein C-term^528-618^E:1.2e-15	.	.	COG0029^L-aspartate oxidase	KEGG:ath:AT5G14760`KO:K00278	GO:0009507^cellular_component^chloroplast`GO:0008734^molecular_function^L-aspartate oxidase activity`GO:0044318^molecular_function^L-aspartate:fumarate oxidoreductase activity`GO:0009435^biological_process^NAD biosynthetic process	GO:0016491^molecular_function^oxidoreductase activity`GO:0055114^biological_process^oxidation-reduction process
DBFR_DN5652_c0_g1_i2.p1	.	XP_016182003.1^XP_016182003.1^Q:2-129,H:157-285^79.07%ID^E:8.85e-65^.^.	uncharacterized protein LOC107624073	AT5G65250.1^AT5G65250.1^Q:4-108,H:167-271^70.476%ID^E:3.08e-44^.^.	.	.	.	.	.	.	.
DBFR_DN5698_c0_g1_i1.p1	.	.	.	.	.	.	.	.	.	.	.
DBFR_DN5637_c0_g1_i8.p1	CID5_ARATH^CID5_ARATH^Q:16-193,H:1-146^41.573%ID^E:9.37e-27^RecName: Full=Polyadenylate-binding protein-interacting protein 5;^Eukaryota; Viridiplantae; Streptophyta; Embryophyta; Tracheophyta; Spermatophyta; Magnoliophyta; eudicotyledons; Gunneridae; Pentapetalae; rosids; malvids; Brassicales; Brassicaceae; Camelineae; Arabidopsis	XP_016171670.1^XP_016171670.1^Q:16-185,H:1-168^68.966%ID^E:7.58e-70^.^.	polyadenylate-binding protein-interacting protein 6	AT5G11440.2^AT5G11440.2^Q:16-193,H:1-146^41.573%ID^E:9.73e-28^.^.	.	.	.	ENOG41114K2^NA	KEGG:ath:AT5G11440	.	.
DBFR_DN5687_c0_g1_i1.p1	SEP15_BOVIN^SEP15_BOVIN^Q:11-166,H:5-160^32.278%ID^E:4.32e-23^RecName: Full=Selenoprotein F {ECO:0000250|UniProtKB:O60613};^Eukaryota; Metazoa; Chordata; Craniata; Vertebrata; Euteleostomi; Mammalia; Eutheria; Laurasiatheria; Cetartiodactyla; Ruminantia; Pecora; Bovidae; Bovinae; Bos	XP_016181918.1^XP_016181918.1^Q:1-169,H:17-188^78.613%ID^E:4.53e-93^.^.	selenoprotein F	AT1G05720.1^AT1G05720.1^Q:3-169,H:2-161^65.269%ID^E:1.82e-82^.^.	PF08806.11^Sep15_SelM^Sep15/SelM redox domain^93-165^E:3.1e-25	.	ExpAA=18.61^PredHel=1^Topology=i13-35o	.	KEGG:bta:614360	GO:0005788^cellular_component^endoplasmic reticulum lumen	.
DBFR_DN5616_c0_g1_i8.p1	ECH2M_ARATH^ECH2M_ARATH^Q:36-324,H:6-300^64.407%ID^E:5.79e-134^RecName: Full=Probable enoyl-CoA hydratase 2, mitochondrial {ECO:0000305};^Eukaryota; Viridiplantae; Streptophyta; Embryophyta; Tracheophyta; Spermatophyta; Magnoliophyta; eudicotyledons; Gunneridae; Pentapetalae; rosids; malvids; Brassicales; Brassicaceae; Camelineae; Arabidopsis	XP_020978725.1^XP_020978725.1^Q:1-325,H:1-281^73.006%ID^E:3.43e-162^.^.	probable enoyl-CoA hydratase 2%2C mitochondrial	AT4G16800.1^AT4G16800.1^Q:36-324,H:6-300^64.407%ID^E:6.01e-135^.^.	PF00378.20^ECH_1^Enoyl-CoA hydratase/isomerase^77-324^E:1.6e-62`PF16113.5^ECH_2^Enoyl-CoA hydratase/isomerase^82-252^E:2.2e-28	.	.	COG1024^Enoyl-CoA hydratase	KEGG:ath:AT4G16800`KO:K05607	GO:0005739^cellular_component^mitochondrion`GO:0004300^molecular_function^enoyl-CoA hydratase activity`GO:0004490^molecular_function^methylglutaconyl-CoA hydratase activity`GO:0008233^molecular_function^peptidase activity`GO:0009083^biological_process^branched-chain amino acid catabolic process`GO:0006635^biological_process^fatty acid beta-oxidation	GO:0003824^molecular_function^catalytic activity`GO:0003860^molecular_function^3-hydroxyisobutyryl-CoA hydrolase activity
DBFR_DN5639_c0_g1_i1.p1	CYB5E_ARATH^CYB5E_ARATH^Q:1-134,H:1-134^76.119%ID^E:4.3e-76^RecName: Full=Cytochrome b5 isoform E {ECO:0000303|PubMed:19054355};^Eukaryota; Viridiplantae; Streptophyta; Embryophyta; Tracheophyta; Spermatophyta; Magnoliophyta; eudicotyledons; Gunneridae; Pentapetalae; rosids; malvids; Brassicales; Brassicaceae; Camelineae; Arabidopsis	XP_016163274.1^XP_016163274.1^Q:1-134,H:1-134^91.045%ID^E:8.05e-91^.^.	cytochrome b5	AT5G53560.1^AT5G53560.1^Q:1-134,H:1-134^76.119%ID^E:4.47e-77^.^.	PF00173.28^Cyt-b5^Cytochrome b5-like Heme/Steroid binding domain^11-80^E:7.9e-27	.	ExpAA=20.37^PredHel=1^Topology=i107-129o	COG5274^cytochrome b5	KEGG:ath:AT5G53560	GO:0009535^cellular_component^chloroplast thylakoid membrane`GO:0005783^cellular_component^endoplasmic reticulum`GO:0005789^cellular_component^endoplasmic reticulum membrane`GO:0016021^cellular_component^integral component of membrane`GO:0005886^cellular_component^plasma membrane`GO:0005774^cellular_component^vacuolar membrane`GO:0005773^cellular_component^vacuole`GO:0020037^molecular_function^he…	.
DBFR_DN5684_c0_g1_i1.p1	RHIP1_ARATH^RHIP1_ARATH^Q:1-247,H:1-263^49.627%ID^E:3.32e-81^RecName: Full=RGS1-HXK1-interacting protein 1 {ECO:0000303|PubMed:26528314};^Eukaryota; Viridiplantae; Streptophyta; Embryophyta; Tracheophyta; Spermatophyta; Magnoliophyta; eudicotyledons; Gunneridae; Pentapetalae; rosids; malvids; Brassicales; Brassicaceae; Camelineae; Arabidopsis	XP_016198073.1^XP_016198073.1^Q:1-247,H:1-246^82.186%ID^E:5.32e-143^.^.	uncharacterized protein LOC107639152	AT4G26410.1^AT4G26410.1^Q:1-247,H:1-263^49.627%ID^E:3.44e-82^.^.	.	.	.	ENOG4111XZP^NA	KEGG:ath:AT4G26410	GO:0005739^cellular_component^mitochondrion`GO:0071333^biological_process^cellular response to glucose stimulus`GO:0007275^biological_process^multicellular organism development`GO:1902659^biological_process^regulation of glucose mediated signaling pathway	.
DBFR_DN5674_c0_g1_i1.p1	UBA2C_ARATH^UBA2C_ARATH^Q:1-245,H:1-254^41.016%ID^E:7.6e-59^RecName: Full=UBP1-associated protein 2C;^Eukaryota; Viridiplantae; Streptophyta; Embryophyta; Tracheophyta; Spermatophyta; Magnoliophyta; eudicotyledons; Gunneridae; Pentapetalae; rosids; malvids; Brassicales; Brassicaceae; Camelineae; Arabidopsis	XP_016204925.1^XP_016204925.1^Q:1-337,H:1-333^82.249%ID^E:0^.^.	UBP1-associated protein 2A	AT3G15010.2^AT3G15010.2^Q:1-245,H:1-254^41.016%ID^E:7.89e-60^.^.	PF00076.22^RRM_1^RNA recognition motif. (a.k.a. RRM, RBD, or RNP domain)^67-133^E:2.1e-15`PF00076.22^RRM_1^RNA recognition motif. (a.k.a. RRM, RBD, or RNP domain)^158-226^E:1.7e-15	.	.	COG0724^Rna-binding protein	KEGG:ath:AT3G15010`KO:K12741	GO:0005730^cellular_component^nucleolus`GO:0005634^cellular_component^nucleus`GO:1990904^cellular_component^ribonucleoprotein complex`GO:0003729^molecular_function^mRNA binding`GO:0003723^molecular_function^RNA binding`GO:0008219^biological_process^cell death`GO:0006952^biological_process^defense response`GO:0009693^biological_process^ethylene biosynthetic process`GO:0010150^biological_process^le…	GO:0003676^molecular_function^nucleic acid binding
DBFR_DN5699_c0_g1_i7.p1	PPA27_ARATH^PPA27_ARATH^Q:95-644,H:60-591^36.427%ID^E:7.21e-113^RecName: Full=Probable inactive purple acid phosphatase 27;^Eukaryota; Viridiplantae; Streptophyta; Embryophyta; Tracheophyta; Spermatophyta; Magnoliophyta; eudicotyledons; Gunneridae; Pentapetalae; rosids; malvids; Brassicales; Brassicaceae; Camelineae; Arabidopsis	XP_016187971.1^XP_016187971.1^Q:1-644,H:1-618^75.576%ID^E:0^.^.	probable inactive purple acid phosphatase 27	AT5G50400.1^AT5G50400.1^Q:95-644,H:60-591^36.427%ID^E:7.48e-114^.^.	PF17808.1^fn3_PAP^Fn3-like domain from Purple Acid Phosphatase^91-224^E:4.8e-38`PF16656.5^Pur_ac_phosph_N^Purple acid Phosphatase, N-terminal domain^232-330^E:5.8e-14`PF00149.28^Metallophos^Calcineurin-like phosphoesterase^340-549^E:1.7e-20`PF14008.6^Metallophos_C^Iron/zinc purple acid phosphatase-like protein C^581-639^E:2e-12	sigP:1^22^0.757^YES	.	COG1409^Hydrolyzes cAMP to 5'-AMP. Plays an important regulatory role in modulating the intracellular concentration of cAMP, thereby influencing cAMP-dependent processes (By similarity)	KEGG:ath:AT5G50400`KO:K22390	GO:0005576^cellular_component^extracellular region`GO:0003993^molecular_function^acid phosphatase activity`GO:0046872^molecular_function^metal ion binding	GO:0003993^molecular_function^acid phosphatase activity`GO:0046872^molecular_function^metal ion binding`GO:0016787^molecular_function^hydrolase activity
DBFR_DN5605_c0_g1_i2.p1	.	.	.	.	.	.	.	.	.	.	.
DBFR_DN5635_c0_g1_i1.p1	GCST_PEA^GCST_PEA^Q:1-407,H:1-408^90.441%ID^E:0^RecName: Full=Aminomethyltransferase, mitochondrial;^Eukaryota; Viridiplantae; Streptophyta; Embryophyta; Tracheophyta; Spermatophyta; Magnoliophyta; eudicotyledons; Gunneridae; Pentapetalae; rosids; fabids; Fabales; Fabaceae; Papilionoideae; 50 kb inversion clade; NPAAA clade; Hologalegina; IRL clade; Fabeae; Pisum	XP_016197474.1^XP_016197474.1^Q:1-407,H:1-407^95.577%ID^E:0^.^.	aminomethyltransferase%2C mitochondrial	AT1G11860.3^AT1G11860.3^Q:3-407,H:19-423^87.16%ID^E:0^.^.	PF01571.21^GCV_T^Aminomethyltransferase folate-binding domain^40-295^E:1.7e-88`PF08669.11^GCV_T_C^Glycine cleavage T-protein C-terminal barrel domain^324-399^E:7.5e-16	.	.	.	.	GO:0005960^cellular_component^glycine cleavage complex`GO:0005739^cellular_component^mitochondrion`GO:0004047^molecular_function^aminomethyltransferase activity`GO:0008483^molecular_function^transaminase activity`GO:0006546^biological_process^glycine catabolic process	.
DBFR_DN5686_c0_g1_i1.p1	TFB2_ARATH^TFB2_ARATH^Q:1-450,H:1-450^74%ID^E:0^RecName: Full=General transcription and DNA repair factor IIH subunit TFB2 {ECO:0000305};^Eukaryota; Viridiplantae; Streptophyta; Embryophyta; Tracheophyta; Spermatophyta; Magnoliophyta; eudicotyledons; Gunneridae; Pentapetalae; rosids; malvids; Brassicales; Brassicaceae; Camelineae; Arabidopsis	XP_020975127.1^XP_020975127.1^Q:1-451,H:1-451^92.683%ID^E:0^.^.	RNA polymerase II transcription factor B subunit 2	AT4G17020.1^AT4G17020.1^Q:1-450,H:1-450^74%ID^E:0^.^.	PF03849.14^Tfb2^Transcription factor Tfb2^15-365^E:1.2e-107`PF18307.1^Tfb2_C^Transcription factor Tfb2 (p52) C-terminal domain^381-448^E:1.5e-21	.	.	COG5144^Transcription factor	KEGG:ath:AT4G17020`KO:K03144	GO:0000439^cellular_component^transcription factor TFIIH core complex`GO:0005675^cellular_component^transcription factor TFIIH holo complex`GO:0001671^molecular_function^ATPase activator activity`GO:0003690^molecular_function^double-stranded DNA binding`GO:0006289^biological_process^nucleotide-excision repair`GO:0070816^biological_process^phosphorylation of RNA polymerase II C-terminal domain	GO:0001671^molecular_function^ATPase activator activity`GO:0006289^biological_process^nucleotide-excision repair`GO:0000439^cellular_component^transcription factor TFIIH core complex
DBFR_DN5686_c1_g1_i1.p2	.	XP_020976588.1^XP_020976588.1^Q:1-169,H:1-166^83.626%ID^E:1.67e-69^.^.	uncharacterized protein LOC107639070	AT5G18540.4^AT5G18540.4^Q:6-105,H:8-108^71.287%ID^E:2.2e-39^.^.	.	.	.	.	.	.	.
DBFR_DN5688_c0_g1_i1.p1	.	XP_016174133.1^XP_016174133.1^Q:1-193,H:1-189^74.49%ID^E:8.33e-96^.^.	uncharacterized protein LOC107616704	AT1G52140.1^AT1G52140.1^Q:1-193,H:1-201^43.256%ID^E:9.38e-43^.^.	PF05553.11^DUF761^Cotton fibre expressed protein^172-193^E:1.7e-06	.	.	.	.	.	.
DBFR_DN5611_c0_g1_i1.p2	.	.	.	.	PF12585.8^DUF3759^Protein of unknown function (DUF3759)^17-103^E:7.1e-38	.	.	.	.	.	.
DBFR_DN5623_c0_g1_i1.p1	ZTP29_ARATH^ZTP29_ARATH^Q:1-276,H:1-276^82.609%ID^E:1.28e-168^RecName: Full=Zinc transporter ZTP29;^Eukaryota; Viridiplantae; Streptophyta; Embryophyta; Tracheophyta; Spermatophyta; Magnoliophyta; eudicotyledons; Gunneridae; Pentapetalae; rosids; malvids; Brassicales; Brassicaceae; Camelineae; Arabidopsis	XP_016171525.1^XP_016171525.1^Q:2-276,H:4-278^92.364%ID^E:2.22e-174^.^.	zinc transporter ZTP29	AT3G20870.3^AT3G20870.3^Q:1-276,H:1-276^82.609%ID^E:1.33e-169^.^.	PF02535.22^Zip^ZIP Zinc transporter^115-260^E:3.4e-19	.	ExpAA=173.56^PredHel=8^Topology=o5-27i34-56o71-93i120-142o157-179i186-208o218-240i252-271o	COG0428^zinc transporter	KEGG:ath:AT3G20870`KO:K07238	GO:0005789^cellular_component^endoplasmic reticulum membrane`GO:0016021^cellular_component^integral component of membrane`GO:0005385^molecular_function^zinc ion transmembrane transporter activity`GO:0071577^biological_process^zinc ion transmembrane transport	GO:0046873^molecular_function^metal ion transmembrane transporter activity`GO:0030001^biological_process^metal ion transport`GO:0055085^biological_process^transmembrane transport`GO:0016020^cellular_component^membrane
DBFR_DN5689_c0_g1_i3.p1	ADHL7_ARATH^ADHL7_ARATH^Q:2-186,H:205-389^66.486%ID^E:5.54e-88^RecName: Full=Alcohol dehydrogenase-like 7;^Eukaryota; Viridiplantae; Streptophyta; Embryophyta; Tracheophyta; Spermatophyta; Magnoliophyta; eudicotyledons; Gunneridae; Pentapetalae; rosids; malvids; Brassicales; Brassicaceae; Camelineae; Arabidopsis	XP_016176748.1^XP_016176748.1^Q:1-186,H:197-382^89.785%ID^E:3.08e-118^.^.	alcohol dehydrogenase-like 7 isoform X2	AT5G42250.1^AT5G42250.1^Q:2-186,H:205-389^66.486%ID^E:5.75e-89^.^.	PF00107.26^ADH_zinc_N^Zinc-binding dehydrogenase^13-135^E:3.4e-21	sigP:1^20^0.492^YES	.	COG1062^alcohol dehydrogenase	KEGG:ath:AT5G42250`KO:K00121	GO:0005829^cellular_component^cytosol`GO:0004024^molecular_function^alcohol dehydrogenase activity, zinc-dependent`GO:0051903^molecular_function^S-(hydroxymethyl)glutathione dehydrogenase activity`GO:0008270^molecular_function^zinc ion binding`GO:0046294^biological_process^formaldehyde catabolic process	GO:0055114^biological_process^oxidation-reduction process
DBFR_DN5629_c0_g1_i13.p1	ICS_CATRO^ICS_CATRO^Q:53-552,H:53-577^56.9%ID^E:0^RecName: Full=Isochorismate synthase, chloroplastic;^Eukaryota; Viridiplantae; Streptophyta; Embryophyta; Tracheophyta; Spermatophyta; Magnoliophyta; eudicotyledons; Gunneridae; Pentapetalae; asterids; lamiids; Gentianales; Apocynaceae; Rauvolfioideae; Vinceae; Catharanthinae; Catharanthus	XP_016183749.1^XP_016183749.1^Q:2-560,H:1-554^86.146%ID^E:0^.^.	isochorismate synthase%2C chloroplastic-like isoform X3	AT1G18870.1^AT1G18870.1^Q:51-548,H:47-553^59.375%ID^E:0^.^.	PF00425.18^Chorismate_bind^chorismate binding enzyme^284-539^E:3.8e-55	.	.	.	KEGG:ag:CAA06837`KO:K02552	GO:0009507^cellular_component^chloroplast`GO:0008909^molecular_function^isochorismate synthase activity`GO:0009058^biological_process^biosynthetic process`GO:0006952^biological_process^defense response	.
DBFR_DN5628_c0_g1_i1.p1	R13L1_ARATH^R13L1_ARATH^Q:16-375,H:488-827^36.141%ID^E:1.72e-41^RecName: Full=Putative disease resistance RPP13-like protein 1;^Eukaryota; Viridiplantae; Streptophyta; Embryophyta; Tracheophyta; Spermatophyta; Magnoliophyta; eudicotyledons; Gunneridae; Pentapetalae; rosids; malvids; Brassicales; Brassicaceae; Camelineae; Arabidopsis	XP_016172090.1^XP_016172090.1^Q:1-409,H:458-859^64.32%ID^E:1.37e-162^.^.	putative disease resistance protein RGA4	AT3G14470.2^AT3G14470.2^Q:16-375,H:488-827^36.141%ID^E:1.78e-42^.^.	PF00560.33^LRR_1^Leucine Rich Repeat^127-144^E:800`PF00560.33^LRR_1^Leucine Rich Repeat^151-173^E:2.8`PF00560.33^LRR_1^Leucine Rich Repeat^175-186^E:7.4`PF00560.33^LRR_1^Leucine Rich Repeat^256-264^E:5600`PF00560.33^LRR_1^Leucine Rich Repeat^339-359^E:360`PF00560.33^LRR_1^Leucine Rich Repeat^362-378^E:1700	.	.	COG4886^leucine Rich Repeat	KEGG:ath:AT3G14470	GO:0043531^molecular_function^ADP binding`GO:0005524^molecular_function^ATP binding`GO:0006952^biological_process^defense response	GO:0005515^molecular_function^protein binding
DBFR_DN5628_c0_g2_i1.p1	LIMYB_ARATH^LIMYB_ARATH^Q:22-149,H:170-303^24.444%ID^E:9.2e-08^RecName: Full=L10-interacting MYB domain-containing protein {ECO:0000303|PubMed:25707794};^Eukaryota; Viridiplantae; Streptophyta; Embryophyta; Tracheophyta; Spermatophyta; Magnoliophyta; eudicotyledons; Gunneridae; Pentapetalae; rosids; malvids; Brassicales; Brassicaceae; Camelineae; Arabidopsis	XP_020969957.1^XP_020969957.1^Q:1-306,H:1-308^89.61%ID^E:0^.^.	uncharacterized protein LOC107622803	AT4G02550.5^AT4G02550.5^Q:1-306,H:1-307^63.636%ID^E:7.57e-145^.^.	PF12776.7^Myb_DNA-bind_3^Myb/SANT-like DNA-binding domain^22-116^E:2.8e-24	.	.	ENOG410YZWQ^NA	KEGG:ath:AT5G05800	GO:0005634^cellular_component^nucleus	.
DBFR_DN5628_c1_g1_i7.p1	NRAM6_ARATH^NRAM6_ARATH^Q:15-539,H:6-519^78.897%ID^E:0^RecName: Full=Metal transporter Nramp6;^Eukaryota; Viridiplantae; Streptophyta; Embryophyta; Tracheophyta; Spermatophyta; Magnoliophyta; eudicotyledons; Gunneridae; Pentapetalae; rosids; malvids; Brassicales; Brassicaceae; Camelineae; Arabidopsis	XP_016174948.1^XP_016174948.1^Q:9-546,H:22-555^90.335%ID^E:0^.^.	metal transporter Nramp6	AT1G15960.1^AT1G15960.1^Q:15-539,H:6-519^78.897%ID^E:0^.^.	PF01566.18^Nramp^Natural resistance-associated macrophage protein^67-429^E:3.4e-121	.	ExpAA=257.62^PredHel=12^Topology=i46-63o83-105i118-136o151-173i182-204o224-246i267-289o330-352i373-391o395-417i438-460o470-492i	COG1914^H( )-stimulated, divalent metal cation uptake system (By similarity)	KEGG:ath:AT1G15960	GO:0012505^cellular_component^endomembrane system`GO:0016021^cellular_component^integral component of membrane`GO:0015086^molecular_function^cadmium ion transmembrane transporter activity`GO:0005384^molecular_function^manganese ion transmembrane transporter activity`GO:0070574^biological_process^cadmium ion transmembrane transport`GO:0055072^biological_process^iron ion homeostasis	GO:0046873^molecular_function^metal ion transmembrane transporter activity`GO:0030001^biological_process^metal ion transport`GO:0016020^cellular_component^membrane
DBFR_DN5628_c1_g2_i1.p1	NRAM6_ARATH^NRAM6_ARATH^Q:1-300,H:231-521^75%ID^E:1.83e-158^RecName: Full=Metal transporter Nramp6;^Eukaryota; Viridiplantae; Streptophyta; Embryophyta; Tracheophyta; Spermatophyta; Magnoliophyta; eudicotyledons; Gunneridae; Pentapetalae; rosids; malvids; Brassicales; Brassicaceae; Camelineae; Arabidopsis	XP_016174948.1^XP_016174948.1^Q:1-305,H:251-555^82.951%ID^E:0^.^.	metal transporter Nramp6	AT1G15960.1^AT1G15960.1^Q:1-300,H:231-521^75%ID^E:1.9e-159^.^.	PF01566.18^Nramp^Natural resistance-associated macrophage protein^1-190^E:2.7e-55	.	ExpAA=127.57^PredHel=6^Topology=i28-50o87-109i130-152o156-178i191-213o231-253i	COG1914^H( )-stimulated, divalent metal cation uptake system (By similarity)	KEGG:ath:AT1G15960	GO:0012505^cellular_component^endomembrane system`GO:0016021^cellular_component^integral component of membrane`GO:0015086^molecular_function^cadmium ion transmembrane transporter activity`GO:0005384^molecular_function^manganese ion transmembrane transporter activity`GO:0070574^biological_process^cadmium ion transmembrane transport`GO:0055072^biological_process^iron ion homeostasis	GO:0046873^molecular_function^metal ion transmembrane transporter activity`GO:0030001^biological_process^metal ion transport`GO:0016020^cellular_component^membrane
DBFR_DN5631_c0_g1_i1.p1	.	XP_020976724.1^XP_020976724.1^Q:1-134,H:1-133^74.627%ID^E:8.17e-69^.^.	uncharacterized protein LOC107639163 isoform X1	AT2G21195.1^AT2G21195.1^Q:13-94,H:8-86^57.831%ID^E:1.05e-24^.^.	.	.	.	.	.	.	.
DBFR_DN5626_c0_g1_i6.p1	WRK20_ARATH^WRK20_ARATH^Q:30-615,H:36-557^52.862%ID^E:0^RecName: Full=Probable WRKY transcription factor 20;^Eukaryota; Viridiplantae; Streptophyta; Embryophyta; Tracheophyta; Spermatophyta; Magnoliophyta; eudicotyledons; Gunneridae; Pentapetalae; rosids; malvids; Brassicales; Brassicaceae; Camelineae; Arabidopsis	XP_016166630.1^XP_016166630.1^Q:18-615,H:24-588^76.112%ID^E:0^.^.	probable WRKY transcription factor 20 isoform X1	AT4G26640.2^AT4G26640.2^Q:30-615,H:36-557^52.862%ID^E:0^.^.	PF03106.15^WRKY^WRKY DNA -binding domain^226-282^E:1.6e-24`PF03106.15^WRKY^WRKY DNA -binding domain^435-492^E:8.7e-26	.	.	ENOG4112BTF^WRKY transcription factor	KEGG:ath:AT4G26640	GO:0005634^cellular_component^nucleus`GO:0003700^molecular_function^DNA-binding transcription factor activity`GO:0046872^molecular_function^metal ion binding`GO:0043565^molecular_function^sequence-specific DNA binding`GO:0045893^biological_process^positive regulation of transcription, DNA-templated`GO:0009961^biological_process^response to 1-aminocyclopropane-1-carboxylic acid`GO:0009611^biologic…	GO:0003700^molecular_function^DNA-binding transcription factor activity`GO:0043565^molecular_function^sequence-specific DNA binding`GO:0006355^biological_process^regulation of transcription, DNA-templated
DBFR_DN5675_c0_g1_i1.p1	YBDL_ECOLI^YBDL_ECOLI^Q:70-453,H:2-385^40.26%ID^E:1.02e-103^RecName: Full=Methionine aminotransferase;^Bacteria; Proteobacteria; Gammaproteobacteria; Enterobacterales; Enterobacteriaceae; Escherichia	XP_016163528.1^XP_016163528.1^Q:3-457,H:2-453^85.621%ID^E:0^.^.	uncharacterized protein LOC107606079	AT1G77670.1^AT1G77670.1^Q:13-457,H:10-438^77.303%ID^E:0^.^.	PF00155.21^Aminotran_1_2^Aminotransferase class I and II^101-450^E:1.2e-65`PF01041.17^DegT_DnrJ_EryC1^DegT/DnrJ/EryC1/StrS aminotransferase family^154-259^E:0.00036`PF00266.19^Aminotran_5^Aminotransferase class-V^157-271^E:1.4e-06`PF01053.20^Cys_Met_Meta_PP^Cys/Met metabolism PLP-dependent enzyme^159-270^E:2e-07	.	.	COG0436^aminotransferase	KEGG:ecj:JW0593`KEGG:eco:b0600`KO:K14287	GO:0005737^cellular_component^cytoplasm`GO:0016212^molecular_function^kynurenine-oxoglutarate transaminase activity`GO:0010326^molecular_function^methionine-oxo-acid transaminase activity`GO:0030170^molecular_function^pyridoxal phosphate binding`GO:0009058^biological_process^biosynthetic process	GO:0030170^molecular_function^pyridoxal phosphate binding`GO:0009058^biological_process^biosynthetic process
DBFR_DN5602_c0_g1_i6.p1	.	.	.	.	.	.	ExpAA=17.19^PredHel=1^Topology=i7-24o	.	.	.	.
DBFR_DN5615_c0_g1_i4.p1	.	XP_016162836.2^XP_016162836.2^Q:1-294,H:5-303^75.987%ID^E:1.44e-161^.^.	uncharacterized protein LOC107605463	AT3G43540.1^AT3G43540.1^Q:79-294,H:40-255^68.056%ID^E:8.66e-106^.^.	PF07082.11^DUF1350^Protein of unknown function (DUF1350)^99-246^E:6.9e-28	.	.	.	.	.	.
DBFR_DN5609_c0_g1_i2.p1	DEAH2_ARATH^DEAH2_ARATH^Q:1-728,H:1-725^88.661%ID^E:0^RecName: Full=Probable pre-mRNA-splicing factor ATP-dependent RNA helicase DEAH2 {ECO:0000305};^Eukaryota; Viridiplantae; Streptophyta; Embryophyta; Tracheophyta; Spermatophyta; Magnoliophyta; eudicotyledons; Gunneridae; Pentapetalae; rosids; malvids; Brassicales; Brassicaceae; Camelineae; Arabidopsis	XP_016166264.1^XP_016166264.1^Q:1-728,H:1-725^93.544%ID^E:0^.^.	probable pre-mRNA-splicing factor ATP-dependent RNA helicase DEAH2	AT3G62310.1^AT3G62310.1^Q:1-728,H:1-725^88.661%ID^E:0^.^.	PF00270.29^DEAD^DEAD/DEAH box helicase^72-228^E:1.5e-07`PF13401.6^AAA_22^AAA domain^79-221^E:3.2e-07`PF00271.31^Helicase_C^Helicase conserved C-terminal domain^272-406^E:2.5e-10`PF04408.23^HA2^Helicase associated domain (HA2)^469-557^E:5.9e-24`PF07717.16^OB_NTP_bind^Oligonucleotide/oligosaccharide-binding (OB)-fold^619-695^E:1.5e-19	.	.	COG1643^helicase	KEGG:ath:AT3G62310`KO:K12820	GO:0005829^cellular_component^cytosol`GO:0005730^cellular_component^nucleolus`GO:0005681^cellular_component^spliceosomal complex`GO:0005524^molecular_function^ATP binding`GO:0034459^molecular_function^ATP-dependent 3'-5' RNA helicase activity`GO:0003723^molecular_function^RNA binding`GO:0006397^biological_process^mRNA processing`GO:0008380^biological_process^RNA splicing	GO:0003676^molecular_function^nucleic acid binding`GO:0005524^molecular_function^ATP binding`GO:0004386^molecular_function^helicase activity
DBFR_DN37854_c0_g1_i1.p1	.	XP_016181241.1^XP_016181241.1^Q:2-105,H:974-1076^45.192%ID^E:1.43e-19^.^.	probable disease resistance protein At4g27220	.	.	.	.	.	.	.	.
DBFR_DN37822_c0_g1_i18.p1	IP5PA_ARATH^IP5PA_ARATH^Q:50-473,H:14-455^59.594%ID^E:0^RecName: Full=Type I inositol polyphosphate 5-phosphatase 10 {ECO:0000305};^Eukaryota; Viridiplantae; Streptophyta; Embryophyta; Tracheophyta; Spermatophyta; Magnoliophyta; eudicotyledons; Gunneridae; Pentapetalae; rosids; malvids; Brassicales; Brassicaceae; Camelineae; Arabidopsis	XP_016171799.1^XP_016171799.1^Q:1-502,H:1-504^86.337%ID^E:0^.^.	type I inositol polyphosphate 5-phosphatase 10 isoform X1	AT5G04980.2^AT5G04980.2^Q:50-473,H:14-455^59.594%ID^E:0^.^.	PF03372.23^Exo_endo_phos^Endonuclease/Exonuclease/phosphatase family^80-461^E:1.8e-16	.	.	COG5411^inositol	KEGG:ath:AT5G04980	GO:0034485^molecular_function^phosphatidylinositol-3,4,5-trisphosphate 5-phosphatase activity`GO:0004439^molecular_function^phosphatidylinositol-4,5-bisphosphate 5-phosphatase activity`GO:0046856^biological_process^phosphatidylinositol dephosphorylation	.
DBFR_DN37887_c0_g1_i1.p1	.	XP_016205505.1^XP_016205505.1^Q:3-98,H:292-387^28.571%ID^E:9.79e-08^.^.	uncharacterized protein LOC107645884	.	.	.	.	.	.	.	.
DBFR_DN37813_c0_g1_i2.p1	PR5K_ARATH^PR5K_ARATH^Q:15-321,H:319-625^61.538%ID^E:2.97e-131^RecName: Full=PR5-like receptor kinase {ECO:0000303|PubMed:8637920};^Eukaryota; Viridiplantae; Streptophyta; Embryophyta; Tracheophyta; Spermatophyta; Magnoliophyta; eudicotyledons; Gunneridae; Pentapetalae; rosids; malvids; Brassicales; Brassicaceae; Camelineae; Arabidopsis	XP_016194737.1^XP_016194737.1^Q:3-339,H:610-946^74.777%ID^E:3.24e-179^.^.	protein NSP-INTERACTING KINASE 3-like isoform X2	AT5G38280.1^AT5G38280.1^Q:15-321,H:319-625^61.538%ID^E:3.09e-132^.^.	PF07714.17^Pkinase_Tyr^Protein tyrosine kinase^29-301^E:5.4e-45`PF00069.25^Pkinase^Protein kinase domain^30-299^E:6.3e-47	.	.	COG0515^Serine Threonine protein kinase	KEGG:ath:AT5G38280	GO:0016021^cellular_component^integral component of membrane`GO:0009506^cellular_component^plasmodesma`GO:0005524^molecular_function^ATP binding`GO:0004672^molecular_function^protein kinase activity`GO:0004675^molecular_function^transmembrane receptor protein serine/threonine kinase activity`GO:0009620^biological_process^response to fungus	GO:0004672^molecular_function^protein kinase activity`GO:0006468^biological_process^protein phosphorylation`GO:0005524^molecular_function^ATP binding
DBFR_DN37813_c0_g2_i1.p1	PR5K_ARATH^PR5K_ARATH^Q:1-112,H:513-627^50.862%ID^E:8.27e-32^RecName: Full=PR5-like receptor kinase {ECO:0000303|PubMed:8637920};^Eukaryota; Viridiplantae; Streptophyta; Embryophyta; Tracheophyta; Spermatophyta; Magnoliophyta; eudicotyledons; Gunneridae; Pentapetalae; rosids; malvids; Brassicales; Brassicaceae; Camelineae; Arabidopsis	XP_016194737.1^XP_016194737.1^Q:1-143,H:819-961^65.734%ID^E:6.06e-60^.^.	protein NSP-INTERACTING KINASE 3-like isoform X2	AT1G70250.1^AT1G70250.1^Q:1-108,H:641-752^54.464%ID^E:1.7e-33^.^.	PF07714.17^Pkinase_Tyr^Protein tyrosine kinase^1-90^E:3.2e-05	.	.	COG0515^Serine Threonine protein kinase	KEGG:ath:AT5G38280	GO:0016021^cellular_component^integral component of membrane`GO:0009506^cellular_component^plasmodesma`GO:0005524^molecular_function^ATP binding`GO:0004672^molecular_function^protein kinase activity`GO:0004675^molecular_function^transmembrane receptor protein serine/threonine kinase activity`GO:0009620^biological_process^response to fungus	GO:0004672^molecular_function^protein kinase activity`GO:0006468^biological_process^protein phosphorylation
DBFR_DN37813_c0_g3_i5.p1	PR5K_ARATH^PR5K_ARATH^Q:1-210,H:325-531^67.773%ID^E:3.97e-97^RecName: Full=PR5-like receptor kinase {ECO:0000303|PubMed:8637920};^Eukaryota; Viridiplantae; Streptophyta; Embryophyta; Tracheophyta; Spermatophyta; Magnoliophyta; eudicotyledons; Gunneridae; Pentapetalae; rosids; malvids; Brassicales; Brassicaceae; Camelineae; Arabidopsis	XP_016194737.1^XP_016194737.1^Q:1-220,H:628-847^83.182%ID^E:2.82e-128^.^.	protein NSP-INTERACTING KINASE 3-like isoform X2	AT5G38280.1^AT5G38280.1^Q:1-210,H:325-531^67.773%ID^E:4.12e-98^.^.	PF00069.25^Pkinase^Protein kinase domain^11-214^E:1.9e-44`PF07714.17^Pkinase_Tyr^Protein tyrosine kinase^11-214^E:7e-42	.	.	COG0515^Serine Threonine protein kinase	KEGG:ath:AT5G38280	GO:0016021^cellular_component^integral component of membrane`GO:0009506^cellular_component^plasmodesma`GO:0005524^molecular_function^ATP binding`GO:0004672^molecular_function^protein kinase activity`GO:0004675^molecular_function^transmembrane receptor protein serine/threonine kinase activity`GO:0009620^biological_process^response to fungus	GO:0004672^molecular_function^protein kinase activity`GO:0005524^molecular_function^ATP binding`GO:0006468^biological_process^protein phosphorylation
DBFR_DN37813_c0_g4_i1.p1	TMK3_ARATH^TMK3_ARATH^Q:5-282,H:188-479^42.282%ID^E:5.25e-57^RecName: Full=Receptor-like kinase TMK3 {ECO:0000303|PubMed:23613767};^Eukaryota; Viridiplantae; Streptophyta; Embryophyta; Tracheophyta; Spermatophyta; Magnoliophyta; eudicotyledons; Gunneridae; Pentapetalae; rosids; malvids; Brassicales; Brassicaceae; Camelineae; Arabidopsis`TMK3_ARATH^TMK3_ARATH^Q:52-260,H:85-297^30.556%ID^E:3.16e-10…	XP_016185060.1^XP_016185060.1^Q:1-312,H:194-500^50%ID^E:1.01e-83^.^.`XP_016185060.1^XP_016185060.1^Q:91-236,H:90-242^34.641%ID^E:1.12e-08^.^.`XP_016185060.1^XP_016185060.1^Q:4-244,H:100-341^25.188%ID^E:1.21e-06^.^.	somatic embryogenesis receptor kinase 2-like	AT2G01820.1^AT2G01820.1^Q:5-282,H:188-479^42.282%ID^E:5.45e-58^.^.`AT2G01820.1^AT2G01820.1^Q:52-260,H:85-297^30.556%ID^E:3.28e-11^.^.	PF13516.6^LRR_6^Leucine Rich repeat^7-20^E:27`PF00560.33^LRR_1^Leucine Rich Repeat^8-27^E:0.43`PF00560.33^LRR_1^Leucine Rich Repeat^63-74^E:5100`PF13516.6^LRR_6^Leucine Rich repeat^77-91^E:200`PF00560.33^LRR_1^Leucine Rich Repeat^80-102^E:9.8`PF00560.33^LRR_1^Leucine Rich Repeat^129-143^E:4800`PF00560.33^LRR_1^Leucine Rich Repeat^176-190^E:13`PF13516.6^LRR_6^Leucine Rich repeat^176-185^E:82`PF005…	.	.	COG0515^Serine Threonine protein kinase	KEGG:ath:AT2G01820	GO:0016021^cellular_component^integral component of membrane`GO:0009505^cellular_component^plant-type cell wall`GO:0005886^cellular_component^plasma membrane`GO:0009506^cellular_component^plasmodesma`GO:0005524^molecular_function^ATP binding`GO:0004675^molecular_function^transmembrane receptor protein serine/threonine kinase activity`GO:0009555^biological_process^pollen development`GO:0006468^bio…	GO:0005515^molecular_function^protein binding
DBFR_DN37838_c0_g1_i1.p1	MAN12_PENCI^MAN12_PENCI^Q:1-507,H:1-508^79.331%ID^E:0^RecName: Full=Mannosyl-oligosaccharide alpha-1,2-mannosidase;^Eukaryota; Fungi; Dikarya; Ascomycota; Pezizomycotina; Eurotiomycetes; Eurotiomycetidae; Eurotiales; Aspergillaceae; Penicillium	XP_016175616.1^XP_016175616.1^Q:39-507,H:107-545^34.091%ID^E:5.65e-63^.^.	mannosyl-oligosaccharide 1%2C2-alpha-mannosidase MNS1	AT3G21160.1^AT3G21160.1^Q:35-508,H:95-538^33.878%ID^E:2.13e-62^.^.	PF01532.20^Glyco_hydro_47^Glycosyl hydrolase family 47^46-506^E:6.5e-140	sigP:1^20^0.766^YES	.	.	.	GO:0005576^cellular_component^extracellular region`GO:0016020^cellular_component^membrane`GO:0005509^molecular_function^calcium ion binding`GO:0004571^molecular_function^mannosyl-oligosaccharide 1,2-alpha-mannosidase activity`GO:0006486^biological_process^protein glycosylation	GO:0004571^molecular_function^mannosyl-oligosaccharide 1,2-alpha-mannosidase activity`GO:0005509^molecular_function^calcium ion binding`GO:0016020^cellular_component^membrane
DBFR_DN37838_c0_g2_i1.p2	MAN12_PENCI^MAN12_PENCI^Q:1-100,H:409-508^76%ID^E:5.57e-50^RecName: Full=Mannosyl-oligosaccharide alpha-1,2-mannosidase;^Eukaryota; Fungi; Dikarya; Ascomycota; Pezizomycotina; Eurotiomycetes; Eurotiomycetidae; Eurotiales; Aspergillaceae; Penicillium	XP_016178145.1^XP_016178145.1^Q:1-101,H:473-565^38.614%ID^E:2.8e-19^.^.	mannosyl-oligosaccharide 1%2C2-alpha-mannosidase MNS2-like	AT3G21160.1^AT3G21160.1^Q:1-101,H:446-538^37.624%ID^E:2.49e-19^.^.	PF01532.20^Glyco_hydro_47^Glycosyl hydrolase family 47^1-99^E:2e-34	.	.	.	.	GO:0005576^cellular_component^extracellular region`GO:0016020^cellular_component^membrane`GO:0005509^molecular_function^calcium ion binding`GO:0004571^molecular_function^mannosyl-oligosaccharide 1,2-alpha-mannosidase activity`GO:0006486^biological_process^protein glycosylation	GO:0004571^molecular_function^mannosyl-oligosaccharide 1,2-alpha-mannosidase activity`GO:0005509^molecular_function^calcium ion binding`GO:0016020^cellular_component^membrane
DBFR_DN37888_c0_g1_i3.p1	2ABA_SCHPO^2ABA_SCHPO^Q:17-335,H:142-463^65.635%ID^E:2.47e-151^RecName: Full=Protein phosphatase PP2A regulatory subunit B;^Eukaryota; Fungi; Dikarya; Ascomycota; Taphrinomycotina; Schizosaccharomycetes; Schizosaccharomycetales; Schizosaccharomycetaceae; Schizosaccharomyces	XP_016169843.1^XP_016169843.1^Q:10-334,H:202-512^52.744%ID^E:3.07e-120^.^.	serine/threonine protein phosphatase 2A 55 kDa regulatory subunit B beta isoform isoform X2	AT1G17720.2^AT1G17720.2^Q:10-334,H:191-500^54.128%ID^E:1.54e-122^.^.	PF00400.32^WD40^WD domain, G-beta repeat^49-78^E:0.14`PF00400.32^WD40^WD domain, G-beta repeat^160-186^E:0.041	.	.	.	KEGG:spo:SPAC227.07c`KO:K04354	GO:0005829^cellular_component^cytosol`GO:0072686^cellular_component^mitotic spindle`GO:0000159^cellular_component^protein phosphatase type 2A complex`GO:0019888^molecular_function^protein phosphatase regulator activity`GO:0000278^biological_process^mitotic cell cycle`GO:0010972^biological_process^negative regulation of G2/M transition of mitotic cell cycle`GO:0034260^biological_process^negative r…	GO:0005515^molecular_function^protein binding
DBFR_DN37876_c0_g1_i1.p1	RPM1_ARATH^RPM1_ARATH^Q:31-153,H:125-243^32.258%ID^E:3.7e-12^RecName: Full=Disease resistance protein RPM1;^Eukaryota; Viridiplantae; Streptophyta; Embryophyta; Tracheophyta; Spermatophyta; Magnoliophyta; eudicotyledons; Gunneridae; Pentapetalae; rosids; malvids; Brassicales; Brassicaceae; Camelineae; Arabidopsis	XP_020962508.1^XP_020962508.1^Q:6-150,H:93-231^62.069%ID^E:4.19e-55^.^.	disease resistance protein RPM1	AT3G07040.1^AT3G07040.1^Q:31-153,H:125-243^32.258%ID^E:3.84e-13^.^.	PF00931.22^NB-ARC^NB-ARC domain^87-152^E:9.5e-13	.	.	COG4886^leucine Rich Repeat	KEGG:ath:AT3G07040`KO:K13457	GO:0012505^cellular_component^endomembrane system`GO:0019897^cellular_component^extrinsic component of plasma membrane`GO:0005886^cellular_component^plasma membrane`GO:0043531^molecular_function^ADP binding`GO:0005524^molecular_function^ATP binding`GO:0000166^molecular_function^nucleotide binding`GO:0009626^biological_process^plant-type hypersensitive response	GO:0043531^molecular_function^ADP binding
DBFR_DN37868_c0_g1_i1.p1	SUT_SPIOL^SUT_SPIOL^Q:2-101,H:7-109^60.194%ID^E:2.12e-34^RecName: Full=Sucrose transport protein;^Eukaryota; Viridiplantae; Streptophyta; Embryophyta; Tracheophyta; Spermatophyta; Magnoliophyta; eudicotyledons; Gunneridae; Pentapetalae; Caryophyllales; Chenopodiaceae; Chenopodioideae; Anserineae; Spinacia	XP_016201029.1^XP_016201029.1^Q:12-106,H:7-101^65.625%ID^E:1.34e-35^.^.	sucrose transport protein SUC8-like isoform X5	AT1G66570.2^AT1G66570.2^Q:3-106,H:2-108^57.009%ID^E:6.24e-35^.^.	.	.	ExpAA=43.47^PredHel=2^Topology=i28-50o65-87i	.	.	GO:0005887^cellular_component^integral component of plasma membrane`GO:0008515^molecular_function^sucrose transmembrane transporter activity`GO:0015293^molecular_function^symporter activity`GO:0005985^biological_process^sucrose metabolic process	.
DBFR_DN37840_c0_g1_i1.p1	.	.	.	.	.	.	.	.	.	.	.
DBFR_DN37891_c0_g1_i1.p1	C93A1_SOYBN^C93A1_SOYBN^Q:2-160,H:350-509^64.596%ID^E:7.37e-74^RecName: Full=3,9-dihydroxypterocarpan 6A-monooxygenase;^Eukaryota; Viridiplantae; Streptophyta; Embryophyta; Tracheophyta; Spermatophyta; Magnoliophyta; eudicotyledons; Gunneridae; Pentapetalae; rosids; fabids; Fabales; Fabaceae; Papilionoideae; 50 kb inversion clade; NPAAA clade; indigoferoid/millettioid clade; Phaseoleae; Glycine; …	XP_016186577.1^XP_016186577.1^Q:2-160,H:51-205^81.132%ID^E:3.96e-94^.^.	cytochrome P450 93A3-like	AT5G06900.1^AT5G06900.1^Q:2-156,H:348-495^51.613%ID^E:1.52e-50^.^.	PF00067.22^p450^Cytochrome P450^2-143^E:5.9e-42	.	.	COG2124^Cytochrome p450	KEGG:gmx:100776878`KO:K13261	GO:0016020^cellular_component^membrane`GO:0020037^molecular_function^heme binding`GO:0005506^molecular_function^iron ion binding`GO:0016709^molecular_function^oxidoreductase activity, acting on paired donors, with incorporation or reduction of molecular oxygen, NAD(P)H as one donor, and incorporation of one atom of oxygen`GO:0006952^biological_process^defense response	GO:0005506^molecular_function^iron ion binding`GO:0016705^molecular_function^oxidoreductase activity, acting on paired donors, with incorporation or reduction of molecular oxygen`GO:0020037^molecular_function^heme binding`GO:0055114^biological_process^oxidation-reduction process
DBFR_DN37891_c0_g2_i2.p1	C93A1_SOYBN^C93A1_SOYBN^Q:12-518,H:5-509^65.294%ID^E:0^RecName: Full=3,9-dihydroxypterocarpan 6A-monooxygenase;^Eukaryota; Viridiplantae; Streptophyta; Embryophyta; Tracheophyta; Spermatophyta; Magnoliophyta; eudicotyledons; Gunneridae; Pentapetalae; rosids; fabids; Fabales; Fabaceae; Papilionoideae; 50 kb inversion clade; NPAAA clade; indigoferoid/millettioid clade; Phaseoleae; Glycine; Soja	XP_020959411.1^XP_020959411.1^Q:2-518,H:18-534^82.625%ID^E:0^.^.	cytochrome P450 93A3-like	AT5G06900.1^AT5G06900.1^Q:5-511,H:3-492^51.67%ID^E:0^.^.	PF00067.22^p450^Cytochrome P450^37-500^E:2.7e-105	.	ExpAA=24.26^PredHel=1^Topology=i7-26o	COG2124^Cytochrome p450	KEGG:gmx:100776878`KO:K13261	GO:0016020^cellular_component^membrane`GO:0020037^molecular_function^heme binding`GO:0005506^molecular_function^iron ion binding`GO:0016709^molecular_function^oxidoreductase activity, acting on paired donors, with incorporation or reduction of molecular oxygen, NAD(P)H as one donor, and incorporation of one atom of oxygen`GO:0006952^biological_process^defense response	GO:0005506^molecular_function^iron ion binding`GO:0016705^molecular_function^oxidoreductase activity, acting on paired donors, with incorporation or reduction of molecular oxygen`GO:0020037^molecular_function^heme binding`GO:0055114^biological_process^oxidation-reduction process
DBFR_DN37829_c0_g1_i10.p1	DNJB7_HUMAN^DNJB7_HUMAN^Q:1-52,H:26-75^50.943%ID^E:2.52e-07^RecName: Full=DnaJ homolog subfamily B member 7;^Eukaryota; Metazoa; Chordata; Craniata; Vertebrata; Euteleostomi; Mammalia; Eutheria; Euarchontoglires; Primates; Haplorrhini; Catarrhini; Hominidae; Homo	XP_016207487.1^XP_016207487.1^Q:1-115,H:35-150^77.586%ID^E:5.75e-62^.^.	dnaJ homolog subfamily B member 7 isoform X2	AT1G71000.1^AT1G71000.1^Q:1-93,H:31-120^47.312%ID^E:1.27e-24^.^.	PF00226.31^DnaJ^DnaJ domain^1-44^E:2e-11	.	.	COG0484^ATP binding to DnaK triggers the release of the substrate protein, thus completing the reaction cycle. Several rounds of ATP-dependent interactions between DnaJ, DnaK and GrpE are required for fully efficient folding. Also involved, together with DnaK and GrpE, in the DNA replication of plasmids through activation of initiation proteins (By similarity)	KEGG:hsa:150353`KO:K09513	GO:0051087^molecular_function^chaperone binding	.
DBFR_DN37824_c0_g1_i1.p1	PUB33_ARATH^PUB33_ARATH^Q:1-869,H:1-813^48.565%ID^E:0^RecName: Full=U-box domain-containing protein 33;^Eukaryota; Viridiplantae; Streptophyta; Embryophyta; Tracheophyta; Spermatophyta; Magnoliophyta; eudicotyledons; Gunneridae; Pentapetalae; rosids; malvids; Brassicales; Brassicaceae; Camelineae; Arabidopsis	XP_020970238.1^XP_020970238.1^Q:1-867,H:1-839^64.538%ID^E:0^.^.	U-box domain-containing protein 33 isoform X2	AT2G45910.2^AT2G45910.2^Q:1-869,H:1-813^48.565%ID^E:0^.^.	PF00069.25^Pkinase^Protein kinase domain^537-787^E:3.2e-41`PF07714.17^Pkinase_Tyr^Protein tyrosine kinase^537-788^E:6e-38`PF04564.15^U-box^U-box domain^820-869^E:1.3e-09	.	.	COG0515^Serine Threonine protein kinase	KEGG:ath:AT2G45910	GO:0005524^molecular_function^ATP binding`GO:0004674^molecular_function^protein serine/threonine kinase activity`GO:0004842^molecular_function^ubiquitin-protein transferase activity	GO:0004672^molecular_function^protein kinase activity`GO:0005524^molecular_function^ATP binding`GO:0006468^biological_process^protein phosphorylation`GO:0004842^molecular_function^ubiquitin-protein transferase activity`GO:0016567^biological_process^protein ubiquitination
DBFR_DN37898_c0_g1_i1.p2	.	.	.	.	.	.	.	.	.	.	.
DBFR_DN37804_c0_g1_i1.p1	TREA_EMENI^TREA_EMENI^Q:1-228,H:460-686^67.982%ID^E:6.34e-110^RecName: Full=Acid trehalase;^Eukaryota; Fungi; Dikarya; Ascomycota; Pezizomycotina; Eurotiomycetes; Eurotiomycetidae; Eurotiales; Aspergillaceae; Aspergillus	.	.	.	PF03632.15^Glyco_hydro_65m^Glycosyl hydrolase family 65 central catalytic domain^2-158^E:1.6e-11	.	.	.	KEGG:ani:AN9340.2	GO:0005618^cellular_component^cell wall`GO:0005576^cellular_component^extracellular region`GO:0031160^cellular_component^spore wall`GO:0004555^molecular_function^alpha,alpha-trehalase activity`GO:0030246^molecular_function^carbohydrate binding`GO:0005993^biological_process^trehalose catabolic process	GO:0003824^molecular_function^catalytic activity`GO:0005975^biological_process^carbohydrate metabolic process
DBFR_DN37879_c0_g1_i1.p1	RSSA_TRIAD^RSSA_TRIAD^Q:1-280,H:1-280^56.338%ID^E:1.4e-111^RecName: Full=40S ribosomal protein SA {ECO:0000255|HAMAP-Rule:MF_03015};^Eukaryota; Metazoa; Placozoa; Trichoplacidae; Trichoplax	XP_016180463.1^XP_016180463.1^Q:5-205,H:13-209^62.687%ID^E:9.09e-89^.^.	40S ribosomal protein SA	AT3G04770.2^AT3G04770.2^Q:8-277,H:13-280^55.914%ID^E:1.33e-104^.^.	PF00318.20^Ribosomal_S2^Ribosomal protein S2^18-112^E:5.8e-11`PF00318.20^Ribosomal_S2^Ribosomal protein S2^113-182^E:1.4e-11	.	.	COG0052^30S ribosomal protein S2	KEGG:tad:TRIADDRAFT_49917`KO:K02998	GO:0022627^cellular_component^cytosolic small ribosomal subunit`GO:0003735^molecular_function^structural constituent of ribosome`GO:0000447^biological_process^endonucleolytic cleavage in ITS1 to separate SSU-rRNA from 5.8S rRNA and LSU-rRNA from tricistronic rRNA transcript (SSU-rRNA, 5.8S rRNA, LSU-rRNA)`GO:0000461^biological_process^endonucleolytic cleavage to generate mature 3'-end of SSU-rRNA…	GO:0003735^molecular_function^structural constituent of ribosome`GO:0006412^biological_process^translation`GO:0005622^cellular_component^intracellular`GO:0005840^cellular_component^ribosome
DBFR_DN37865_c0_g1_i1.p1	CRK10_ARATH^CRK10_ARATH^Q:2-230,H:407-635^55.459%ID^E:1.87e-89^RecName: Full=Cysteine-rich receptor-like protein kinase 10;^Eukaryota; Viridiplantae; Streptophyta; Embryophyta; Tracheophyta; Spermatophyta; Magnoliophyta; eudicotyledons; Gunneridae; Pentapetalae; rosids; malvids; Brassicales; Brassicaceae; Camelineae; Arabidopsis	XP_016188639.1^XP_016188639.1^Q:2-257,H:556-810^57.422%ID^E:1.07e-97^.^.	G-type lectin S-receptor-like serine/threonine-protein kinase At4g27290 isoform X1	AT4G23180.1^AT4G23180.1^Q:2-230,H:407-635^55.459%ID^E:1.94e-90^.^.	PF07714.17^Pkinase_Tyr^Protein tyrosine kinase^2-212^E:1.1e-32`PF00069.25^Pkinase^Protein kinase domain^6-210^E:1e-32	.	.	COG0515^Serine Threonine protein kinase	KEGG:ath:AT4G23180	GO:0016021^cellular_component^integral component of membrane`GO:0005886^cellular_component^plasma membrane`GO:0005524^molecular_function^ATP binding`GO:0004674^molecular_function^protein serine/threonine kinase activity`GO:0042742^biological_process^defense response to bacterium`GO:0006468^biological_process^protein phosphorylation	GO:0004672^molecular_function^protein kinase activity`GO:0006468^biological_process^protein phosphorylation`GO:0005524^molecular_function^ATP binding
DBFR_DN79357_c0_g1_i1.p1	PPN1_NEUCR^PPN1_NEUCR^Q:3-292,H:294-617^38.244%ID^E:9.22e-59^RecName: Full=Endopolyphosphatase;^Eukaryota; Fungi; Dikarya; Ascomycota; Pezizomycotina; Sordariomycetes; Sordariomycetidae; Sordariales; Sordariaceae; Neurospora	.	.	.	.	.	.	.	KEGG:ncr:NCU02996`KO:K06018	GO:0016021^cellular_component^integral component of membrane`GO:0005774^cellular_component^vacuolar membrane`GO:0000298^molecular_function^endopolyphosphatase activity`GO:0004309^molecular_function^exopolyphosphatase activity`GO:0006798^biological_process^polyphosphate catabolic process`GO:0006797^biological_process^polyphosphate metabolic process	.
DBFR_DN79380_c0_g1_i1.p1	.	.	.	.	.	sigP:1^17^0.529^YES	.	.	.	.	.
DBFR_DN79308_c0_g1_i1.p1	.	XP_020974220.1^XP_020974220.1^Q:1-237,H:172-464^45.27%ID^E:1.72e-59^.^.	uncharacterized protein LOC107630100 isoform X2	.	.	.	.	.	.	.	.
DBFR_DN79333_c0_g1_i1.p1	VBA2_YEAST^VBA2_YEAST^Q:2-120,H:251-369^50.42%ID^E:5.82e-31^RecName: Full=Vacuolar basic amino acid transporter 2;^Eukaryota; Fungi; Dikarya; Ascomycota; Saccharomycotina; Saccharomycetes; Saccharomycetales; Saccharomycetaceae; Saccharomyces	.	.	.	.	sigP:1^27^0.513^YES	ExpAA=73.63^PredHel=4^Topology=i2-19o29-48i55-77o87-109i	.	KEGG:sce:YBR293W	GO:0005783^cellular_component^endoplasmic reticulum`GO:0000329^cellular_component^fungal-type vacuole membrane`GO:0016021^cellular_component^integral component of membrane`GO:0015174^molecular_function^basic amino acid transmembrane transporter activity`GO:0015802^biological_process^basic amino acid transport`GO:0055085^biological_process^transmembrane transport	.
DBFR_DN79310_c0_g1_i1.p1	.	.	.	.	.	.	.	.	.	.	.
DBFR_DN79395_c0_g1_i1.p1	SDO1L_SCHPO^SDO1L_SCHPO^Q:1-92,H:1-93^34.409%ID^E:1.32e-13^RecName: Full=SDO1-like protein C21C3.19;^Eukaryota; Fungi; Dikarya; Ascomycota; Taphrinomycotina; Schizosaccharomycetes; Schizosaccharomycetales; Schizosaccharomycetaceae; Schizosaccharomyces	.	.	.	PF01172.18^SBDS^Shwachman-Bodian-Diamond syndrome (SBDS) protein^8-99^E:8.6e-24	.	.	.	KEGG:spo:SPBC21C3.19	GO:0005829^cellular_component^cytosol`GO:0005634^cellular_component^nucleus`GO:0042254^biological_process^ribosome biogenesis	.
DBFR_DN79383_c0_g1_i1.p2	.	.	.	.	.	.	.	.	.	.	.
DBFR_DN79342_c0_g1_i1.p1	MOT1_SCHPO^MOT1_SCHPO^Q:11-105,H:1419-1513^66.316%ID^E:5.98e-41^RecName: Full=Probable helicase mot1;^Eukaryota; Fungi; Dikarya; Ascomycota; Taphrinomycotina; Schizosaccharomycetes; Schizosaccharomycetales; Schizosaccharomycetaceae; Schizosaccharomyces	XP_016188124.1^XP_016188124.1^Q:2-105,H:1511-1616^44.34%ID^E:8.65e-30^.^.	TATA-binding protein-associated factor BTAF1	AT3G54280.2^AT3G54280.2^Q:11-105,H:1538-1634^46.392%ID^E:6.01e-28^.^.	PF00176.23^SNF2_N^SNF2 family N-terminal domain^6-105^E:1.6e-20	.	.	.	KEGG:spo:SPBC1826.01c`KO:K15192	GO:0005634^cellular_component^nucleus`GO:0005524^molecular_function^ATP binding`GO:0016887^molecular_function^ATPase activity`GO:0003677^molecular_function^DNA binding`GO:0003700^molecular_function^DNA-binding transcription factor activity`GO:0004386^molecular_function^helicase activity`GO:0060633^biological_process^negative regulation of transcription initiation from RNA polymerase II promoter	GO:0005524^molecular_function^ATP binding
DBFR_DN79397_c0_g1_i1.p1	.	.	.	.	.	.	.	.	.	.	.
DBFR_DN79400_c0_g1_i1.p1	.	.	.	.	.	.	.	.	.	.	.
DBFR_DN79369_c0_g1_i1.p1	ATPG_PICAN^ATPG_PICAN^Q:31-199,H:1-167^56.805%ID^E:2.16e-59^RecName: Full=ATP synthase subunit gamma, mitochondrial {ECO:0000250|UniProtKB:P38077};^Eukaryota; Fungi; Dikarya; Ascomycota; Saccharomycotina; Saccharomycetes; Saccharomycetales; Pichiaceae; Ogataea	XP_016181194.1^XP_016181194.1^Q:24-192,H:35-201^35.26%ID^E:3.02e-23^.^.	ATP synthase subunit gamma%2C mitochondrial	AT2G33040.1^AT2G33040.1^Q:3-192,H:16-203^34.673%ID^E:6.11e-24^.^.	PF00231.19^ATP-synt^ATP synthase^32-199^E:1.3e-40	.	.	.	.	GO:0005743^cellular_component^mitochondrial inner membrane`GO:0045261^cellular_component^proton-transporting ATP synthase complex, catalytic core F(1)`GO:0046933^molecular_function^proton-transporting ATP synthase activity, rotational mechanism`GO:0015986^biological_process^ATP synthesis coupled proton transport	GO:0046933^molecular_function^proton-transporting ATP synthase activity, rotational mechanism`GO:0015986^biological_process^ATP synthesis coupled proton transport`GO:0045261^cellular_component^proton-transporting ATP synthase complex, catalytic core F(1)
DBFR_DN79352_c0_g1_i1.p1	2MMP_ARATH^2MMP_ARATH^Q:19-352,H:9-345^56.598%ID^E:1.41e-133^RecName: Full=Metalloendoproteinase 2-MMP {ECO:0000303|PubMed:10574937};^Eukaryota; Viridiplantae; Streptophyta; Embryophyta; Tracheophyta; Spermatophyta; Magnoliophyta; eudicotyledons; Gunneridae; Pentapetalae; rosids; malvids; Brassicales; Brassicaceae; Camelineae; Arabidopsis	XP_016202624.1^XP_016202624.1^Q:7-377,H:2-373^76.658%ID^E:0^.^.	metalloendoproteinase 2-MMP	AT1G70170.1^AT1G70170.1^Q:19-352,H:9-345^56.598%ID^E:1.46e-134^.^.	PF01471.18^PG_binding_1^Putative peptidoglycan binding domain^71-128^E:3.1e-13`PF00413.24^Peptidase_M10^Matrixin^179-334^E:1.4e-47	sigP:1^30^0.875^YES	ExpAA=26.05^PredHel=1^Topology=i12-34o	ENOG410XQ5D^matrix metallopeptidase	KEGG:ath:AT1G70170	GO:0031225^cellular_component^anchored component of membrane`GO:0031012^cellular_component^extracellular matrix`GO:0005886^cellular_component^plasma membrane`GO:0004222^molecular_function^metalloendopeptidase activity`GO:0008270^molecular_function^zinc ion binding`GO:0030574^biological_process^collagen catabolic process`GO:0080186^biological_process^developmental vegetative growth`GO:0030198^biol…	GO:0004222^molecular_function^metalloendopeptidase activity`GO:0008270^molecular_function^zinc ion binding`GO:0006508^biological_process^proteolysis`GO:0031012^cellular_component^extracellular matrix
DBFR_DN79328_c0_g2_i1.p1	WOR1_GIBM7^WOR1_GIBM7^Q:2-48,H:175-221^53.191%ID^E:2.79e-08^RecName: Full=Global transcription regulator sge1 {ECO:0000305};^Eukaryota; Fungi; Dikarya; Ascomycota; Pezizomycotina; Sordariomycetes; Hypocreomycetidae; Hypocreales; Nectriaceae; Fusarium; Fusarium fujikuroi species complex	.	.	.	.	.	.	.	KEGG:fvr:FVEG_09150`KO:K21631	GO:0005634^cellular_component^nucleus`GO:0009405^biological_process^pathogenesis	.
DBFR_DN79316_c0_g1_i1.p1	FBL63_ARATH^FBL63_ARATH^Q:13-153,H:1-152^35.714%ID^E:8.73e-20^RecName: Full=F-box/LRR-repeat protein At3g59190;^Eukaryota; Viridiplantae; Streptophyta; Embryophyta; Tracheophyta; Spermatophyta; Magnoliophyta; eudicotyledons; Gunneridae; Pentapetalae; rosids; malvids; Brassicales; Brassicaceae; Camelineae; Arabidopsis	XP_020977351.1^XP_020977351.1^Q:18-154,H:3-136^42.754%ID^E:1.97e-26^.^.	F-box/FBD/LRR-repeat protein At1g16930-like	AT3G52680.2^AT3G52680.2^Q:16-154,H:13-150^39.437%ID^E:5.75e-21^.^.	PF00646.33^F-box^F-box domain^25-63^E:2.8e-08`PF12937.7^F-box-like^F-box-like^26-64^E:1.8e-06	.	.	ENOG410YZFH^F-box LRR-repeat protein	KEGG:ath:AT3G59190	.	GO:0005515^molecular_function^protein binding
DBFR_DN79322_c0_g1_i1.p2	PSY1_SCHPO^PSY1_SCHPO^Q:125-389,H:18-282^44.906%ID^E:1.09e-68^RecName: Full=Syntaxin-like protein psy1;^Eukaryota; Fungi; Dikarya; Ascomycota; Taphrinomycotina; Schizosaccharomycetes; Schizosaccharomycetales; Schizosaccharomycetaceae; Schizosaccharomyces	XP_016178769.1^XP_016178769.1^Q:125-364,H:36-280^26.104%ID^E:1.49e-16^.^.	syntaxin-132-like	AT3G03800.2^AT3G03800.2^Q:122-364,H:30-279^26.482%ID^E:4.39e-20^.^.	PF00804.25^Syntaxin^Syntaxin^125-322^E:3.7e-31`PF05739.19^SNARE^SNARE domain^334-375^E:7.3e-09	.	ExpAA=22.43^PredHel=1^Topology=i362-384o	.	KEGG:spo:SPCC825.03c`KO:K08486	GO:0032153^cellular_component^cell division site`GO:0051286^cellular_component^cell tip`GO:0005737^cellular_component^cytoplasm`GO:0012505^cellular_component^endomembrane system`GO:0005768^cellular_component^endosome`GO:0005794^cellular_component^Golgi apparatus`GO:0016021^cellular_component^integral component of membrane`GO:0005886^cellular_component^plasma membrane`GO:0044853^cellular_component…	GO:0016020^cellular_component^membrane
DBFR_DN79348_c0_g1_i1.p2	.	.	.	.	.	.	.	.	.	.	.
DBFR_DN79388_c0_g1_i1.p1	YDA5_SCHPO^YDA5_SCHPO^Q:14-232,H:17-231^38.914%ID^E:1.63e-48^RecName: Full=Uncharacterized protein C1F12.05;^Eukaryota; Fungi; Dikarya; Ascomycota; Taphrinomycotina; Schizosaccharomycetes; Schizosaccharomycetales; Schizosaccharomycetaceae; Schizosaccharomyces	.	.	.	PF13002.7^LDB19^Arrestin_N terminal like^62-232^E:4e-58`PF00339.29^Arrestin_N^Arrestin (or S-antigen), N-terminal domain^77-135^E:5.1e-07	.	.	.	KEGG:spo:SPAC1F12.05`KO:K20059	GO:0030136^cellular_component^clathrin-coated vesicle`GO:0005829^cellular_component^cytosol`GO:0005634^cellular_component^nucleus`GO:0070086^biological_process^ubiquitin-dependent endocytosis	.
DBFR_DN79362_c0_g1_i1.p1	LRL12_ARATH^LRL12_ARATH^Q:1-176,H:443-618^67.614%ID^E:6.34e-79^RecName: Full=LEAF RUST 10 DISEASE-RESISTANCE LOCUS RECEPTOR-LIKE PROTEIN KINASE-like 1.2 {ECO:0000303|PubMed:12805585};^Eukaryota; Viridiplantae; Streptophyta; Embryophyta; Tracheophyta; Spermatophyta; Magnoliophyta; eudicotyledons; Gunneridae; Pentapetalae; rosids; malvids; Brassicales; Brassicaceae; Camelineae; Arabidopsis	XP_020979948.1^XP_020979948.1^Q:1-188,H:418-605^73.936%ID^E:9.39e-98^.^.	LEAF RUST 10 DISEASE-RESISTANCE LOCUS RECEPTOR-LIKE PROTEIN KINASE-like 1.1 isoform X3	AT1G18390.2^AT1G18390.2^Q:1-176,H:446-621^67.614%ID^E:7e-80^.^.	PF00069.25^Pkinase^Protein kinase domain^2-169^E:2.2e-27`PF07714.17^Pkinase_Tyr^Protein tyrosine kinase^2-171^E:2.6e-24	.	.	COG0515^Serine Threonine protein kinase	KEGG:ath:AT1G18390	GO:0016021^cellular_component^integral component of membrane`GO:0005886^cellular_component^plasma membrane`GO:0005524^molecular_function^ATP binding`GO:0030247^molecular_function^polysaccharide binding`GO:0004674^molecular_function^protein serine/threonine kinase activity`GO:0071215^biological_process^cellular response to abscisic acid stimulus`GO:0042631^biological_process^cellular response to w…	GO:0004672^molecular_function^protein kinase activity`GO:0005524^molecular_function^ATP binding`GO:0006468^biological_process^protein phosphorylation
DBFR_DN79362_c2_g1_i1.p1	LRL14_ARATH^LRL14_ARATH^Q:1-110,H:534-651^42.373%ID^E:2.8e-24^RecName: Full=LEAF RUST 10 DISEASE-RESISTANCE LOCUS RECEPTOR-LIKE PROTEIN KINASE-like 1.4 {ECO:0000303|PubMed:12805585};^Eukaryota; Viridiplantae; Streptophyta; Embryophyta; Tracheophyta; Spermatophyta; Magnoliophyta; eudicotyledons; Gunneridae; Pentapetalae; rosids; malvids; Brassicales; Brassicaceae; Camelineae; Arabidopsis	XP_016175776.1^XP_016175776.1^Q:1-120,H:531-651^67.769%ID^E:8.03e-46^.^.	LEAF RUST 10 DISEASE-RESISTANCE LOCUS RECEPTOR-LIKE PROTEIN KINASE-like 1.2	AT1G66880.1^AT1G66880.1^Q:1-110,H:1167-1284^42.373%ID^E:7.02e-26^.^.	.	.	.	COG0515^Serine Threonine protein kinase	KEGG:ath:AT1G66880	GO:0016021^cellular_component^integral component of membrane`GO:0005886^cellular_component^plasma membrane`GO:0005524^molecular_function^ATP binding`GO:0030247^molecular_function^polysaccharide binding`GO:0004674^molecular_function^protein serine/threonine kinase activity	.
DBFR_DN79350_c0_g1_i1.p1	.	.	.	.	PF00553.19^CBM_2^Cellulose binding domain^44-122^E:1.2e-06`PF09478.10^CBM49^Carbohydrate binding domain CBM49^45-122^E:3.6e-11	.	.	.	.	.	GO:0004553^molecular_function^hydrolase activity, hydrolyzing O-glycosyl compounds`GO:0030246^molecular_function^carbohydrate binding`GO:0005975^biological_process^carbohydrate metabolic process
DBFR_DN79351_c0_g1_i1.p1	GUN_PHAVU^GUN_PHAVU^Q:1-266,H:229-495^83.521%ID^E:1.15e-165^RecName: Full=Endoglucanase;^Eukaryota; Viridiplantae; Streptophyta; Embryophyta; Tracheophyta; Spermatophyta; Magnoliophyta; eudicotyledons; Gunneridae; Pentapetalae; rosids; fabids; Fabales; Fabaceae; Papilionoideae; 50 kb inversion clade; NPAAA clade; indigoferoid/millettioid clade; Phaseoleae; Phaseolus	XP_016199266.1^XP_016199266.1^Q:1-266,H:229-472^76.692%ID^E:2.21e-147^.^.	endoglucanase	AT4G23560.1^AT4G23560.1^Q:1-264,H:212-475^70.076%ID^E:1.23e-139^.^.	PF00759.19^Glyco_hydro_9^Glycosyl hydrolase family 9^6-258^E:3.6e-60	.	.	.	KEGG:pvu:PHAVU_002G160200g	GO:0008810^molecular_function^cellulase activity`GO:0030245^biological_process^cellulose catabolic process`GO:0009835^biological_process^fruit ripening	GO:0004553^molecular_function^hydrolase activity, hydrolyzing O-glycosyl compounds`GO:0005975^biological_process^carbohydrate metabolic process
DBFR_DN79390_c0_g1_i1.p1	NIP1_ARATH^NIP1_ARATH^Q:64-245,H:41-236^38.265%ID^E:1.96e-38^RecName: Full=NEP1-interacting protein 1;^Eukaryota; Viridiplantae; Streptophyta; Embryophyta; Tracheophyta; Spermatophyta; Magnoliophyta; eudicotyledons; Gunneridae; Pentapetalae; rosids; malvids; Brassicales; Brassicaceae; Camelineae; Arabidopsis	XP_016165634.1^XP_016165634.1^Q:34-252,H:3-185^56.818%ID^E:1.75e-75^.^.	NEP1-interacting protein 1	AT3G20395.1^AT3G20395.1^Q:59-249,H:28-220^40.201%ID^E:2.37e-41^.^.	PF12861.7^zf-ANAPC11^Anaphase-promoting complex subunit 11 RING-H2 finger^192-245^E:7.7e-07`PF13639.6^zf-RING_2^Ring finger domain^200-242^E:1.5e-13`PF17123.5^zf-RING_11^RING-like zinc finger^200-228^E:7.8e-10`PF13923.6^zf-C3HC4_2^Zinc finger, C3HC4 type (RING finger)^200-241^E:2.4e-09`PF00097.25^zf-C3HC4^Zinc finger, C3HC4 type (RING finger)^200-241^E:8.7e-07`PF13445.6^zf-RING_UBOX^RING-type zin…	sigP:1^16^0.71^YES	ExpAA=56.18^PredHel=3^Topology=i2-24o39-58i65-87o	ENOG41121N2^zinc ion binding	KEGG:ath:AT4G35840	GO:0009535^cellular_component^chloroplast thylakoid membrane`GO:0016021^cellular_component^integral component of membrane`GO:0046872^molecular_function^metal ion binding	GO:0004842^molecular_function^ubiquitin-protein transferase activity`GO:0005680^cellular_component^anaphase-promoting complex`GO:0046872^molecular_function^metal ion binding`GO:0008270^molecular_function^zinc ion binding
DBFR_DN79372_c0_g1_i1.p1	.	.	.	.	.	.	.	.	.	.	.
DBFR_DN79368_c0_g1_i1.p1	RSSA_BRUMA^RSSA_BRUMA^Q:1-159,H:136-301^57.059%ID^E:1.65e-46^RecName: Full=40S ribosomal protein SA {ECO:0000255|HAMAP-Rule:MF_03015};^Eukaryota; Metazoa; Ecdysozoa; Nematoda; Chromadorea; Rhabditida; Spirurina; Spiruromorpha; Filarioidea; Onchocercidae; Brugia	XP_016180463.1^XP_016180463.1^Q:10-75,H:149-209^40.909%ID^E:2.59e-11^.^.	40S ribosomal protein SA	AT1G72370.2^AT1G72370.2^Q:1-85,H:140-219^47.059%ID^E:7.34e-22^.^.	PF00318.20^Ribosomal_S2^Ribosomal protein S2^1-47^E:1.7e-06`PF16122.5^40S_SA_C^40S ribosomal protein SA C-terminus^72-152^E:3.3e-05	.	.	.	KEGG:bmy:Bm1_41245`KO:K02998	GO:0022627^cellular_component^cytosolic small ribosomal subunit`GO:0003735^molecular_function^structural constituent of ribosome`GO:0000028^biological_process^ribosomal small subunit assembly`GO:0006412^biological_process^translation	GO:0003735^molecular_function^structural constituent of ribosome`GO:0006412^biological_process^translation`GO:0005622^cellular_component^intracellular`GO:0005840^cellular_component^ribosome
DBFR_DN79331_c0_g1_i1.p2	RU2A_ASPFU^RU2A_ASPFU^Q:1-131,H:122-251^72.519%ID^E:1.12e-63^RecName: Full=U2 small nuclear ribonucleoprotein A';^Eukaryota; Fungi; Dikarya; Ascomycota; Pezizomycotina; Eurotiomycetes; Eurotiomycetidae; Eurotiales; Aspergillaceae; Aspergillus	XP_016198385.1^XP_016198385.1^Q:2-122,H:125-244^32.787%ID^E:1.55e-09^.^.	U2 small nuclear ribonucleoprotein A'	AT1G09760.1^AT1G09760.1^Q:2-118,H:125-235^29.661%ID^E:3.21e-08^.^.	PF14580.6^LRR_9^Leucine-rich repeat^1-42^E:1.2e-08	.	.	.	KEGG:afm:AFUA_5G11000`KO:K11092	GO:0005681^cellular_component^spliceosomal complex`GO:0005686^cellular_component^U2 snRNP`GO:0030620^molecular_function^U2 snRNA binding`GO:0000398^biological_process^mRNA splicing, via spliceosome	.
DBFR_DN79399_c0_g2_i1.p1	XGEA_ASPNC^XGEA_ASPNC^Q:48-185,H:20-157^63.309%ID^E:4.17e-54^RecName: Full=Probable xyloglucan-specific endo-beta-1,4-glucanase A;^Eukaryota; Fungi; Dikarya; Ascomycota; Pezizomycotina; Eurotiomycetes; Eurotiomycetidae; Eurotiales; Aspergillaceae; Aspergillus	.	.	.	PF01670.16^Glyco_hydro_12^Glycosyl hydrolase family 12^63-181^E:8.7e-21	sigP:1^33^0.803^YES	ExpAA=22.73^PredHel=1^Topology=i13-35o	.	KEGG:ang:ANI_1_432014`KO:K18576	GO:0005576^cellular_component^extracellular region`GO:0008810^molecular_function^cellulase activity`GO:0033946^molecular_function^xyloglucan-specific endo-beta-1,4-glucanase activity`GO:0071555^biological_process^cell wall organization`GO:0000272^biological_process^polysaccharide catabolic process	GO:0008810^molecular_function^cellulase activity`GO:0000272^biological_process^polysaccharide catabolic process
DBFR_DN79387_c0_g1_i2.p2	.	.	.	.	.	.	.	.	.	.	.
DBFR_DN79315_c0_g1_i1.p1	.	.	.	AT3G61930.1^AT3G61930.1^Q:13-84,H:7-88^35.294%ID^E:9.4e-06^.^.	.	.	.	.	.	.	.
DBFR_DN79307_c0_g1_i1.p2	DDR48_YEAST^DDR48_YEAST^Q:13-182,H:221-395^53.807%ID^E:9.64e-18^RecName: Full=Stress protein DDR48;^Eukaryota; Fungi; Dikarya; Ascomycota; Saccharomycotina; Saccharomycetes; Saccharomycetales; Saccharomycetaceae; Saccharomyces`DDR48_YEAST^DDR48_YEAST^Q:13-200,H:153-377^47.934%ID^E:5.8e-17^RecName: Full=Stress protein DDR48;^Eukaryota; Fungi; Dikarya; Ascomycota; Saccharomycotina; Saccharomycetes;…	.	.	AT1G59660.3^AT1G59660.3^Q:2-196,H:75-244^26.633%ID^E:4.04e-06^.^.	.	.	.	.	KEGG:sce:YMR173W	GO:0005737^cellular_component^cytoplasm`GO:0005829^cellular_component^cytosol`GO:0016887^molecular_function^ATPase activity`GO:0003924^molecular_function^GTPase activity`GO:0006281^biological_process^DNA repair	.
DBFR_DN63007_c0_g1_i1.p1	IMDH_NEUCR^IMDH_NEUCR^Q:1-102,H:435-536^76.471%ID^E:2.42e-48^RecName: Full=Inosine-5'-monophosphate dehydrogenase {ECO:0000255|HAMAP-Rule:MF_03156};^Eukaryota; Fungi; Dikarya; Ascomycota; Pezizomycotina; Sordariomycetes; Sordariomycetidae; Sordariales; Sordariaceae; Neurospora	XP_020963350.1^XP_020963350.1^Q:17-101,H:90-175^44.186%ID^E:5.03e-19^.^.	LOW QUALITY PROTEIN: inosine-5'-monophosphate dehydrogenase-like	AT1G16350.1^AT1G16350.1^Q:17-101,H:417-502^44.186%ID^E:7.33e-18^.^.	PF00478.25^IMPDH^IMP dehydrogenase / GMP reductase domain^3-92^E:6.3e-14	.	.	.	KEGG:ncr:NCU03117`KO:K00088	GO:0005737^cellular_component^cytoplasm`GO:0003938^molecular_function^IMP dehydrogenase activity`GO:0046872^molecular_function^metal ion binding`GO:0000166^molecular_function^nucleotide binding`GO:0006177^biological_process^GMP biosynthetic process`GO:0006183^biological_process^GTP biosynthetic process	GO:0003824^molecular_function^catalytic activity`GO:0055114^biological_process^oxidation-reduction process
DBFR_DN63010_c0_g1_i1.p1	RLK1_ARATH^RLK1_ARATH^Q:27-195,H:513-680^62.941%ID^E:3.27e-64^RecName: Full=G-type lectin S-receptor-like serine/threonine-protein kinase RLK1;^Eukaryota; Viridiplantae; Streptophyta; Embryophyta; Tracheophyta; Spermatophyta; Magnoliophyta; eudicotyledons; Gunneridae; Pentapetalae; rosids; malvids; Brassicales; Brassicaceae; Camelineae; Arabidopsis	XP_016199034.1^XP_016199034.1^Q:13-195,H:469-648^60.109%ID^E:2.31e-66^.^.	G-type lectin S-receptor-like serine/threonine-protein kinase LECRK4	AT5G60900.1^AT5G60900.1^Q:27-195,H:513-680^62.941%ID^E:3.47e-65^.^.	PF07714.17^Pkinase_Tyr^Protein tyrosine kinase^46-195^E:1.4e-32`PF00069.25^Pkinase^Protein kinase domain^47-195^E:1.1e-33	.	.	.	KEGG:ath:AT5G60900	GO:0016021^cellular_component^integral component of membrane`GO:0005886^cellular_component^plasma membrane`GO:0005524^molecular_function^ATP binding`GO:0005516^molecular_function^calmodulin binding`GO:0030246^molecular_function^carbohydrate binding`GO:0004674^molecular_function^protein serine/threonine kinase activity	GO:0004672^molecular_function^protein kinase activity`GO:0006468^biological_process^protein phosphorylation`GO:0005524^molecular_function^ATP binding
DBFR_DN63075_c0_g1_i1.p1	SKP1_ARTBC^SKP1_ARTBC^Q:1-134,H:29-161^85.821%ID^E:4.45e-82^RecName: Full=E3 ubiquitin ligase complex SCF subunit sconC;^Eukaryota; Fungi; Dikarya; Ascomycota; Pezizomycotina; Eurotiomycetes; Eurotiomycetidae; Onygenales; Arthrodermataceae; Trichophyton	XP_016193007.1^XP_016193007.1^Q:1-134,H:27-152^54.478%ID^E:3.63e-40^.^.	SKP1-like protein 1B	AT4G34210.1^AT4G34210.1^Q:1-134,H:26-149^51.471%ID^E:5.2e-42^.^.	PF03931.15^Skp1_POZ^Skp1 family, tetramerisation domain^1-41^E:4.9e-13`PF01466.19^Skp1^Skp1 family, dimerisation domain^88-134^E:8.2e-28	.	.	COG5201^ubiquitin-dependent protein catabolic process	KEGG:abe:ARB_06761`KO:K03094	GO:0043224^cellular_component^nuclear SCF ubiquitin ligase complex`GO:0043291^cellular_component^RAVE complex`GO:0017117^cellular_component^single-stranded DNA-dependent ATP-dependent DNA helicase complex`GO:0061630^molecular_function^ubiquitin protein ligase activity`GO:0045841^biological_process^negative regulation of mitotic metaphase/anaphase transition`GO:0101026^biological_process^nuclear m…	GO:0006511^biological_process^ubiquitin-dependent protein catabolic process
DBFR_DN63096_c0_g1_i1.p1	AB1G_ARATH^AB1G_ARATH^Q:11-116,H:201-309^62.385%ID^E:2.06e-36^RecName: Full=ABC transporter G family member 1;^Eukaryota; Viridiplantae; Streptophyta; Embryophyta; Tracheophyta; Spermatophyta; Magnoliophyta; eudicotyledons; Gunneridae; Pentapetalae; rosids; malvids; Brassicales; Brassicaceae; Camelineae; Arabidopsis	XP_016203433.1^XP_016203433.1^Q:18-116,H:174-272^90.909%ID^E:1.76e-55^.^.	ABC transporter G family member 17-like	AT2G39350.1^AT2G39350.1^Q:11-116,H:201-309^62.385%ID^E:2.13e-37^.^.	PF00005.27^ABC_tran^ABC transporter^18-69^E:2.4e-06	.	.	COG1131^(ABC) transporter	KEGG:ath:AT2G39350	GO:0016021^cellular_component^integral component of membrane`GO:0005886^cellular_component^plasma membrane`GO:0005524^molecular_function^ATP binding`GO:0042626^molecular_function^ATPase activity, coupled to transmembrane movement of substances`GO:0010208^biological_process^pollen wall assembly`GO:0009624^biological_process^response to nematode`GO:0055085^biological_process^transmembrane transport	GO:0005524^molecular_function^ATP binding`GO:0016887^molecular_function^ATPase activity
DBFR_DN63003_c0_g1_i1.p1	YMR1_SCHPO^YMR1_SCHPO^Q:1-78,H:156-232^58.974%ID^E:3.26e-22^RecName: Full=Phosphoinositide 3-phosphatase;^Eukaryota; Fungi; Dikarya; Ascomycota; Taphrinomycotina; Schizosaccharomycetes; Schizosaccharomycetales; Schizosaccharomycetaceae; Schizosaccharomyces	XP_016175254.1^XP_016175254.1^Q:1-76,H:228-304^42.857%ID^E:6.63e-13^.^.	phosphatidylinositol-3-phosphatase myotubularin-1 isoform X1	AT3G10550.1^AT3G10550.1^Q:1-165,H:230-341^33.133%ID^E:1.96e-13^.^.	PF06602.14^Myotub-related^Myotubularin-like phosphatase domain^1-166^E:6e-39	.	.	.	KEGG:spo:SPAC19A8.03`KO:K18083	GO:0005737^cellular_component^cytoplasm`GO:0005829^cellular_component^cytosol`GO:0004438^molecular_function^phosphatidylinositol-3-phosphatase activity`GO:0004725^molecular_function^protein tyrosine phosphatase activity`GO:0048017^biological_process^inositol lipid-mediated signaling`GO:0046856^biological_process^phosphatidylinositol dephosphorylation	.
DBFR_DN63077_c0_g1_i2.p1	G2OX2_PEA^G2OX2_PEA^Q:2-147,H:190-334^74.658%ID^E:4e-78^RecName: Full=Gibberellin 2-beta-dioxygenase 2;^Eukaryota; Viridiplantae; Streptophyta; Embryophyta; Tracheophyta; Spermatophyta; Magnoliophyta; eudicotyledons; Gunneridae; Pentapetalae; rosids; fabids; Fabales; Fabaceae; Papilionoideae; 50 kb inversion clade; NPAAA clade; Hologalegina; IRL clade; Fabeae; Pisum	XP_020959577.1^XP_020959577.1^Q:1-148,H:67-220^77.922%ID^E:2.26e-86^.^.	gibberellin 2-beta-dioxygenase 2-like	AT1G02400.1^AT1G02400.1^Q:3-146,H:185-328^60.69%ID^E:1.04e-57^.^.	PF03171.20^2OG-FeII_Oxy^2OG-Fe(II) oxygenase superfamily^12-95^E:1.4e-21	.	.	.	.	GO:0045543^molecular_function^gibberellin 2-beta-dioxygenase activity`GO:0046872^molecular_function^metal ion binding`GO:0009686^biological_process^gibberellin biosynthetic process	GO:0016491^molecular_function^oxidoreductase activity`GO:0055114^biological_process^oxidation-reduction process
DBFR_DN63078_c1_g1_i1.p2	.	.	.	.	.	.	.	.	.	.	.
DBFR_DN63070_c0_g1_i4.p1	PTR46_ARATH^PTR46_ARATH^Q:16-498,H:10-546^49.444%ID^E:0^RecName: Full=Protein NRT1/ PTR FAMILY 5.4;^Eukaryota; Viridiplantae; Streptophyta; Embryophyta; Tracheophyta; Spermatophyta; Magnoliophyta; eudicotyledons; Gunneridae; Pentapetalae; rosids; malvids; Brassicales; Brassicaceae; Camelineae; Arabidopsis	XP_016178742.1^XP_016178742.1^Q:12-497,H:15-552^62.709%ID^E:0^.^.	protein NRT1/ PTR FAMILY 5.4-like	AT3G54450.1^AT3G54450.1^Q:16-498,H:10-546^49.444%ID^E:0^.^.	PF00854.21^PTR2^POT family^90-334^E:6.2e-48`PF00854.21^PTR2^POT family^336-454^E:8.6e-17	.	ExpAA=213.91^PredHel=10^Topology=o22-44i65-87o92-114i160-182o187-209i304-321o341-363i384-406o426-448i469-488o	COG3104^transporter	KEGG:ath:AT3G54450	GO:0016021^cellular_component^integral component of membrane`GO:0035673^molecular_function^oligopeptide transmembrane transporter activity`GO:1904680^molecular_function^peptide transmembrane transporter activity`GO:0015333^molecular_function^peptide:proton symporter activity	GO:0022857^molecular_function^transmembrane transporter activity`GO:0055085^biological_process^transmembrane transport`GO:0016020^cellular_component^membrane
DBFR_DN63070_c0_g2_i1.p1	PTR46_ARATH^PTR46_ARATH^Q:4-280,H:273-548^60.289%ID^E:2.98e-124^RecName: Full=Protein NRT1/ PTR FAMILY 5.4;^Eukaryota; Viridiplantae; Streptophyta; Embryophyta; Tracheophyta; Spermatophyta; Magnoliophyta; eudicotyledons; Gunneridae; Pentapetalae; rosids; malvids; Brassicales; Brassicaceae; Camelineae; Arabidopsis	XP_016171745.1^XP_016171745.1^Q:3-292,H:274-566^83.959%ID^E:0^.^.	protein NRT1/ PTR FAMILY 5.4 isoform X2	AT3G54450.1^AT3G54450.1^Q:4-280,H:273-548^60.289%ID^E:3.1e-125^.^.	PF00854.21^PTR2^POT family^6-232^E:2.4e-48	.	ExpAA=128.74^PredHel=6^Topology=i38-60o80-99i119-141o164-186i206-228o248-267i	COG3104^transporter	KEGG:ath:AT3G54450	GO:0016021^cellular_component^integral component of membrane`GO:0035673^molecular_function^oligopeptide transmembrane transporter activity`GO:1904680^molecular_function^peptide transmembrane transporter activity`GO:0015333^molecular_function^peptide:proton symporter activity	GO:0022857^molecular_function^transmembrane transporter activity`GO:0055085^biological_process^transmembrane transport`GO:0016020^cellular_component^membrane
DBFR_DN63070_c0_g3_i1.p1	PTR46_ARATH^PTR46_ARATH^Q:1-327,H:223-548^56.575%ID^E:5.04e-136^RecName: Full=Protein NRT1/ PTR FAMILY 5.4;^Eukaryota; Viridiplantae; Streptophyta; Embryophyta; Tracheophyta; Spermatophyta; Magnoliophyta; eudicotyledons; Gunneridae; Pentapetalae; rosids; malvids; Brassicales; Brassicaceae; Camelineae; Arabidopsis	XP_016171745.1^XP_016171745.1^Q:1-340,H:226-567^80.702%ID^E:0^.^.	protein NRT1/ PTR FAMILY 5.4 isoform X2	AT3G54450.1^AT3G54450.1^Q:1-327,H:223-548^56.575%ID^E:5.23e-137^.^.	PF00854.21^PTR2^POT family^41-279^E:1.2e-49	.	ExpAA=128.61^PredHel=6^Topology=i85-107o127-146i166-188o211-233i253-275o295-314i	COG3104^transporter	KEGG:ath:AT3G54450	GO:0016021^cellular_component^integral component of membrane`GO:0035673^molecular_function^oligopeptide transmembrane transporter activity`GO:1904680^molecular_function^peptide transmembrane transporter activity`GO:0015333^molecular_function^peptide:proton symporter activity	GO:0022857^molecular_function^transmembrane transporter activity`GO:0055085^biological_process^transmembrane transport`GO:0016020^cellular_component^membrane
DBFR_DN63070_c0_g5_i1.p1	PTR46_ARATH^PTR46_ARATH^Q:3-343,H:154-490^55.718%ID^E:1.28e-134^RecName: Full=Protein NRT1/ PTR FAMILY 5.4;^Eukaryota; Viridiplantae; Streptophyta; Embryophyta; Tracheophyta; Spermatophyta; Magnoliophyta; eudicotyledons; Gunneridae; Pentapetalae; rosids; malvids; Brassicales; Brassicaceae; Camelineae; Arabidopsis	XP_016178742.1^XP_016178742.1^Q:1-343,H:159-496^69.388%ID^E:1.15e-173^.^.	protein NRT1/ PTR FAMILY 5.4-like	AT3G54450.1^AT3G54450.1^Q:3-343,H:154-490^55.718%ID^E:1.32e-135^.^.	PF00854.21^PTR2^POT family^3-339^E:1e-66	.	ExpAA=127.60^PredHel=6^Topology=i7-29o34-56i162-184o199-221i286-308o323-342i	COG3104^transporter	KEGG:ath:AT3G54450	GO:0016021^cellular_component^integral component of membrane`GO:0035673^molecular_function^oligopeptide transmembrane transporter activity`GO:1904680^molecular_function^peptide transmembrane transporter activity`GO:0015333^molecular_function^peptide:proton symporter activity	GO:0022857^molecular_function^transmembrane transporter activity`GO:0055085^biological_process^transmembrane transport`GO:0016020^cellular_component^membrane
DBFR_DN63019_c0_g1_i1.p1	.	XP_020975509.1^XP_020975509.1^Q:31-108,H:4-68^51.282%ID^E:2.21e-17^.^.	ABC transporter G family member 11	.	.	.	.	.	.	.	.
DBFR_DN63038_c0_g1_i1.p1	PRS8A_ARATH^PRS8A_ARATH^Q:29-305,H:19-294^80.866%ID^E:3.27e-162^RecName: Full=26S proteasome regulatory subunit 8 homolog A;^Eukaryota; Viridiplantae; Streptophyta; Embryophyta; Tracheophyta; Spermatophyta; Magnoliophyta; eudicotyledons; Gunneridae; Pentapetalae; rosids; malvids; Brassicales; Brassicaceae; Camelineae; Arabidopsis	XP_016197104.1^XP_016197104.1^Q:22-305,H:4-287^78.873%ID^E:9.57e-165^.^.	26S protease regulatory subunit 8 homolog A	AT5G19990.3^AT5G19990.3^Q:29-305,H:19-294^80.866%ID^E:3.4e-163^.^.	PF16450.5^Prot_ATP_ID_OB^Proteasomal ATPase OB C-terminal domain^96-151^E:4.8e-08`PF07728.14^AAA_5^AAA domain (dynein-related subfamily)^208-278^E:9.2e-06`PF05496.12^RuvB_N^Holliday junction DNA helicase RuvB P-loop domain^208-277^E:0.00011`PF00004.29^AAA^ATPase family associated with various cellular activities (AAA)^209-305^E:6.3e-30`PF07724.14^AAA_2^AAA domain (Cdc48 subfamily)^209-302^E:3.2e-…	.	.	COG1222^26S protease regulatory subunit	KEGG:ath:AT5G19990`KO:K03066	GO:0005829^cellular_component^cytosol`GO:0031597^cellular_component^cytosolic proteasome complex`GO:0031595^cellular_component^nuclear proteasome complex`GO:0005634^cellular_component^nucleus`GO:0005886^cellular_component^plasma membrane`GO:0000502^cellular_component^proteasome complex`GO:0008540^cellular_component^proteasome regulatory particle, base subcomplex`GO:0005524^molecular_function^ATP …	GO:0005524^molecular_function^ATP binding`GO:0016887^molecular_function^ATPase activity`GO:0009378^molecular_function^four-way junction helicase activity`GO:0006281^biological_process^DNA repair`GO:0006310^biological_process^DNA recombination
DBFR_DN63051_c0_g1_i1.p1	RNHX1_ARATH^RNHX1_ARATH^Q:1-246,H:19-270^30.469%ID^E:5.25e-30^RecName: Full=Putative ribonuclease H protein At1g65750;^Eukaryota; Viridiplantae; Streptophyta; Embryophyta; Tracheophyta; Spermatophyta; Magnoliophyta; eudicotyledons; Gunneridae; Pentapetalae; rosids; malvids; Brassicales; Brassicaceae; Camelineae; Arabidopsis	XP_016195172.1^XP_016195172.1^Q:1-201,H:72-272^44.776%ID^E:4.78e-58^.^.	uncharacterized protein LOC107636160	AT4G29090.1^AT4G29090.1^Q:29-246,H:2-228^25.877%ID^E:2.3e-19^.^.	.	.	.	.	.	GO:0046872^molecular_function^metal ion binding`GO:0003676^molecular_function^nucleic acid binding`GO:0004523^molecular_function^RNA-DNA hybrid ribonuclease activity	.
DBFR_DN63051_c0_g3_i1.p1	RNHX1_ARATH^RNHX1_ARATH^Q:9-204,H:365-568^33.173%ID^E:3.27e-18^RecName: Full=Putative ribonuclease H protein At1g65750;^Eukaryota; Viridiplantae; Streptophyta; Embryophyta; Tracheophyta; Spermatophyta; Magnoliophyta; eudicotyledons; Gunneridae; Pentapetalae; rosids; malvids; Brassicales; Brassicaceae; Camelineae; Arabidopsis	XP_016206120.1^XP_016206120.1^Q:12-173,H:139-300^33.537%ID^E:1.07e-24^.^.	uncharacterized protein LOC107646451	AT5G42905.1^AT5G42905.1^Q:9-200,H:53-252^33.333%ID^E:1.37e-19^.^.	PF13456.6^RVT_3^Reverse transcriptase-like^96-204^E:1e-19	.	.	.	.	GO:0046872^molecular_function^metal ion binding`GO:0003676^molecular_function^nucleic acid binding`GO:0004523^molecular_function^RNA-DNA hybrid ribonuclease activity	GO:0003676^molecular_function^nucleic acid binding`GO:0004523^molecular_function^RNA-DNA hybrid ribonuclease activity
DBFR_DN63029_c0_g1_i1.p2	.	.	.	.	.	.	.	.	.	.	.
DBFR_DN63035_c0_g1_i1.p1	.	.	.	.	.	.	.	.	.	.	.
DBFR_DN63084_c0_g1_i1.p2	.	.	.	.	.	.	.	.	.	.	.
DBFR_DN63009_c0_g1_i1.p1	.	.	.	.	.	sigP:1^17^0.52^YES	.	.	.	.	.
DBFR_DN80254_c0_g1_i4.p1	POL5_DROME^POL5_DROME^Q:5-266,H:235-508^40.146%ID^E:4.67e-59^RecName: Full=Retrovirus-related Pol polyprotein from transposon opus;^Eukaryota; Metazoa; Ecdysozoa; Arthropoda; Hexapoda; Insecta; Pterygota; Neoptera; Holometabola; Diptera; Brachycera; Muscomorpha; Ephydroidea; Drosophilidae; Drosophila; Sophophora	XP_020979520.1^XP_020979520.1^Q:2-266,H:312-576^72.83%ID^E:1.65e-146^.^.	uncharacterized protein LOC110272056	ATMG00860.1^ATMG00860.1^Q:65-194,H:1-131^34.848%ID^E:8.46e-22^.^.	PF00078.27^RVT_1^Reverse transcriptase (RNA-dependent DNA polymerase)^13-100^E:2.3e-09`PF17919.1^RT_RNaseH_2^RNase H-like domain found in reverse transcriptase^165-262^E:1.4e-33`PF17917.1^RT_RNaseH^RNase H-like domain found in reverse transcriptase^191-266^E:2.7e-25	.	.	.	.	GO:0005634^cellular_component^nucleus`GO:0004519^molecular_function^endonuclease activity`GO:0003676^molecular_function^nucleic acid binding`GO:0008233^molecular_function^peptidase activity`GO:0003964^molecular_function^RNA-directed DNA polymerase activity`GO:0015074^biological_process^DNA integration`GO:0006313^biological_process^transposition, DNA-mediated	.
DBFR_DN80222_c0_g1_i1.p1	.	XP_020967649.1^XP_020967649.1^Q:1-77,H:56-132^45.455%ID^E:6.06e-16^.^.	uncharacterized protein LOC110266920	.	.	.	.	.	.	.	.
DBFR_DN80240_c0_g1_i1.p1	FCF2_SCHPO^FCF2_SCHPO^Q:105-222,H:108-224^48.305%ID^E:2.97e-34^RecName: Full=rRNA-processing protein fcf2;^Eukaryota; Fungi; Dikarya; Ascomycota; Taphrinomycotina; Schizosaccharomycetes; Schizosaccharomycetales; Schizosaccharomycetaceae; Schizosaccharomyces	XP_020971492.1^XP_020971492.1^Q:102-204,H:107-210^45.192%ID^E:3.51e-25^.^.	rRNA-processing protein fcf2-like isoform X1	AT1G54770.2^AT1G54770.2^Q:98-223,H:57-189^40.299%ID^E:1.81e-23^.^.	PF08698.11^Fcf2^Fcf2 pre-rRNA processing^105-198^E:1.9e-36	.	.	.	KEGG:spo:SPAC3G9.15c	GO:0005730^cellular_component^nucleolus`GO:0005634^cellular_component^nucleus`GO:0006364^biological_process^rRNA processing	.
DBFR_DN80228_c0_g1_i1.p1	.	.	.	.	.	.	.	.	.	.	.
DBFR_DN80247_c0_g1_i2.p1	YAUB_SCHPO^YAUB_SCHPO^Q:2-137,H:75-201^59.559%ID^E:9.81e-50^RecName: Full=Hydrolase C26A3.11;^Eukaryota; Fungi; Dikarya; Ascomycota; Taphrinomycotina; Schizosaccharomycetes; Schizosaccharomycetales; Schizosaccharomycetaceae; Schizosaccharomyces	XP_016180655.1^XP_016180655.1^Q:2-137,H:109-238^47.794%ID^E:4.31e-33^.^.	omega-amidase%2C chloroplastic	AT5G12040.2^AT5G12040.2^Q:2-135,H:119-246^47.015%ID^E:4.1e-34^.^.	PF00795.22^CN_hydrolase^Carbon-nitrogen hydrolase^2-137^E:1.4e-29	.	.	.	KEGG:spo:SPAC26A3.11`KO:K13566	GO:0005739^cellular_component^mitochondrion`GO:0050152^molecular_function^omega-amidase activity`GO:0006528^biological_process^asparagine metabolic process`GO:1990748^biological_process^cellular detoxification`GO:0006541^biological_process^glutamine metabolic process`GO:0006107^biological_process^oxaloacetate metabolic process	GO:0006807^biological_process^nitrogen compound metabolic process
DBFR_DN80215_c0_g1_i1.p2	.	.	.	.	.	.	ExpAA=16.04^PredHel=1^Topology=i97-114o	.	.	.	.
DBFR_DN80211_c0_g1_i1.p1	KPC1_ASPNG^KPC1_ASPNG^Q:1-118,H:220-337^86.441%ID^E:1.18e-66^RecName: Full=Protein kinase C-like;^Eukaryota; Fungi; Dikarya; Ascomycota; Pezizomycotina; Eurotiomycetes; Eurotiomycetidae; Eurotiales; Aspergillaceae; Aspergillus	.	.	.	PF00168.30^C2^C2 domain^30-116^E:1.2e-06	.	.	ENOG410XNPH^protein serine/threonine kinase activity	.	GO:0005524^molecular_function^ATP binding`GO:0046872^molecular_function^metal ion binding`GO:0004697^molecular_function^protein kinase C activity`GO:0009272^biological_process^fungal-type cell wall biogenesis`GO:0035556^biological_process^intracellular signal transduction	.
DBFR_DN80296_c0_g1_i1.p1	.	.	.	.	.	.	.	.	.	.	.
DBFR_DN28715_c0_g1_i1.p1	PATB_PENEN^PATB_PENEN^Q:13-568,H:10-561^39.373%ID^E:4.55e-126^RecName: Full=Carboxylesterase patB {ECO:0000303|PubMed:25120234};^Eukaryota; Fungi; Dikarya; Ascomycota; Pezizomycotina; Eurotiomycetes; Eurotiomycetidae; Eurotiales; Aspergillaceae; Penicillium	.	.	AT3G02410.3^AT3G02410.3^Q:168-297,H:149-252^30%ID^E:1.97e-06^.^.	PF00135.28^COesterase^Carboxylesterase family^42-563^E:1.3e-76`PF07859.13^Abhydrolase_3^alpha/beta hydrolase fold^172-298^E:2.2e-08	sigP:1^22^0.81^YES	.	.	.	GO:0080030^molecular_function^methyl indole-3-acetate esterase activity	GO:0016787^molecular_function^hydrolase activity
DBFR_DN28798_c0_g1_i1.p1	.	.	.	.	.	.	ExpAA=22.47^PredHel=1^Topology=i100-122o	.	.	.	.
DBFR_DN28778_c0_g1_i1.p1	EF1G2_YEAST^EF1G2_YEAST^Q:2-134,H:280-412^65.414%ID^E:3.24e-61^RecName: Full=Elongation factor 1-gamma 2;^Eukaryota; Fungi; Dikarya; Ascomycota; Saccharomycotina; Saccharomycetes; Saccharomycetales; Saccharomycetaceae; Saccharomyces	XP_016182847.1^XP_016182847.1^Q:1-108,H:294-402^44.545%ID^E:4.32e-20^.^.	elongation factor 1-gamma	AT1G57720.2^AT1G57720.2^Q:1-100,H:283-383^43.137%ID^E:2.96e-18^.^.	PF00647.19^EF1G^Elongation factor 1 gamma, conserved domain^2-78^E:1.7e-33	.	.	.	KEGG:sce:YKL081W`KO:K03233	GO:0005737^cellular_component^cytoplasm`GO:0010494^cellular_component^cytoplasmic stress granule`GO:0005853^cellular_component^eukaryotic translation elongation factor 1 complex`GO:0005739^cellular_component^mitochondrion`GO:0005634^cellular_component^nucleus`GO:0005840^cellular_component^ribosome`GO:0005085^molecular_function^guanyl-nucleotide exchange factor activity`GO:0003746^molecular_functi…	GO:0003746^molecular_function^translation elongation factor activity`GO:0006414^biological_process^translational elongation
DBFR_DN28778_c0_g2_i1.p1	EF1G1_YEAST^EF1G1_YEAST^Q:13-190,H:240-415^62.011%ID^E:4.81e-71^RecName: Full=Elongation factor 1-gamma 1;^Eukaryota; Fungi; Dikarya; Ascomycota; Saccharomycotina; Saccharomycetes; Saccharomycetales; Saccharomycetaceae; Saccharomyces	XP_016182847.1^XP_016182847.1^Q:32-164,H:266-402^42.029%ID^E:1.08e-25^.^.	elongation factor 1-gamma	AT1G09640.1^AT1G09640.1^Q:11-164,H:237-392^40.252%ID^E:1.12e-27^.^.	PF00647.19^EF1G^Elongation factor 1 gamma, conserved domain^29-134^E:8.2e-45	.	.	.	KEGG:sce:YPL048W`KO:K03233	GO:0005737^cellular_component^cytoplasm`GO:0010494^cellular_component^cytoplasmic stress granule`GO:0005634^cellular_component^nucleus`GO:0005509^molecular_function^calcium ion binding`GO:0001047^molecular_function^core promoter binding`GO:0003700^molecular_function^DNA-binding transcription factor activity`GO:0005085^molecular_function^guanyl-nucleotide exchange factor activity`GO:0005543^molecu…	GO:0003746^molecular_function^translation elongation factor activity`GO:0006414^biological_process^translational elongation
DBFR_DN28778_c2_g1_i1.p1	PSOE_ASPFU^PSOE_ASPFU^Q:1-90,H:142-229^52.222%ID^E:1.82e-25^RecName: Full=Glutathione S-transferase psoE {ECO:0000303|PubMed:24082142};^Eukaryota; Fungi; Dikarya; Ascomycota; Pezizomycotina; Eurotiomycetes; Eurotiomycetidae; Eurotiales; Aspergillaceae; Aspergillus	XP_016170450.1^XP_016170450.1^Q:1-139,H:145-299^37.975%ID^E:8.34e-17^.^.	elongation factor 1-gamma	AT1G09640.1^AT1G09640.1^Q:1-139,H:145-292^39.333%ID^E:5.63e-22^.^.	PF13410.6^GST_C_2^Glutathione S-transferase, C-terminal domain^1-47^E:1e-05`PF00043.25^GST_C^Glutathione S-transferase, C-terminal domain^3-53^E:1.2e-08`PF00647.19^EF1G^Elongation factor 1 gamma, conserved domain^104-141^E:7e-11	.	.	.	KEGG:afm:AFUA_8G00580`KO:K22742	GO:0005737^cellular_component^cytoplasm`GO:0005634^cellular_component^nucleus`GO:0016740^molecular_function^transferase activity`GO:0006414^biological_process^translational elongation	GO:0003746^molecular_function^translation elongation factor activity`GO:0006414^biological_process^translational elongation
DBFR_DN28743_c0_g1_i2.p1	.	XP_016205521.1^XP_016205521.1^Q:1-201,H:810-1008^42.233%ID^E:1.45e-43^.^.	TMV resistance protein N-like isoform X2	AT1G72860.2^AT1G72860.2^Q:21-134,H:1000-1137^29.71%ID^E:5.4e-10^.^.	.	.	.	.	.	.	.
DBFR_DN28743_c0_g2_i1.p1	.	XP_016205521.1^XP_016205521.1^Q:15-183,H:798-966^46.471%ID^E:2.26e-43^.^.	TMV resistance protein N-like isoform X2	AT5G41550.1^AT5G41550.1^Q:56-176,H:768-899^29.71%ID^E:3.67e-07^.^.	.	.	.	.	.	.	.
DBFR_DN28744_c1_g1_i1.p1	EF2_CAEEL^EF2_CAEEL^Q:1-147,H:699-845^78.912%ID^E:8.77e-80^RecName: Full=Elongation factor 2;^Eukaryota; Metazoa; Ecdysozoa; Nematoda; Chromadorea; Rhabditida; Rhabditina; Rhabditomorpha; Rhabditoidea; Rhabditidae; Peloderinae; Caenorhabditis	XP_016174722.1^XP_016174722.1^Q:2-141,H:694-833^71.429%ID^E:3.38e-69^.^.	elongation factor 2 isoform X1	AT1G56070.3^AT1G56070.3^Q:2-147,H:691-836^65.753%ID^E:9.17e-67^.^.	PF00679.24^EFG_C^Elongation factor G C-terminus^36-122^E:8.3e-23	.	.	COG0480^Catalyzes the GTP-dependent ribosomal translocation step during translation elongation. During this step, the ribosome changes from the pre-translocational (PRE) to the post- translocational (POST) state as the newly formed A-site-bound peptidyl-tRNA and P-site-bound deacylated tRNA move to the P and E sites, respectively. Catalyzes the coordinated movement of the two tRNA molecules, the …	KEGG:cel:CELE_F25H5.4`KO:K03234	GO:0005829^cellular_component^cytosol`GO:1990904^cellular_component^ribonucleoprotein complex`GO:0005525^molecular_function^GTP binding`GO:0003924^molecular_function^GTPase activity`GO:0043022^molecular_function^ribosome binding`GO:0003746^molecular_function^translation elongation factor activity`GO:0050829^biological_process^defense response to Gram-negative bacterium`GO:0010629^biological_proce…	.
DBFR_DN28780_c0_g1_i1.p1	.	XP_016202369.1^XP_016202369.1^Q:1-425,H:1-422^82.71%ID^E:0^.^.	uncharacterized protein LOC107643286	AT3G19680.1^AT3G19680.1^Q:1-425,H:1-484^50.607%ID^E:2.36e-134^.^.	PF06219.12^DUF1005^Protein of unknown function (DUF1005)^1-424^E:1.2e-165	.	.	.	.	.	.
DBFR_DN28751_c0_g1_i4.p1	.	XP_016172599.1^XP_016172599.1^Q:42-89,H:526-572^50%ID^E:1.35e-10^.^.	uncharacterized protein LOC107614989	.	PF13976.6^gag_pre-integrs^GAG-pre-integrase domain^27-84^E:3e-12	.	.	.	.	.	.
DBFR_DN28776_c0_g1_i2.p1	.	.	.	.	.	.	.	.	.	.	.
DBFR_DN28730_c0_g1_i3.p1	CH10_YEAST^CH10_YEAST^Q:2-101,H:3-103^59.406%ID^E:1.31e-36^RecName: Full=10 kDa heat shock protein, mitochondrial;^Eukaryota; Fungi; Dikarya; Ascomycota; Saccharomycotina; Saccharomycetes; Saccharomycetales; Saccharomycetaceae; Saccharomyces	XP_016186564.1^XP_016186564.1^Q:8-103,H:3-97^52.083%ID^E:1.06e-31^.^.	10 kDa chaperonin%2C mitochondrial	AT1G14980.1^AT1G14980.1^Q:7-104,H:2-98^53.061%ID^E:3.44e-31^.^.	PF00166.21^Cpn10^Chaperonin 10 Kd subunit^10-101^E:1.7e-28	.	.	.	KEGG:sce:YOR020C`KO:K04078	GO:0005759^cellular_component^mitochondrial matrix`GO:0005739^cellular_component^mitochondrion`GO:0005524^molecular_function^ATP binding`GO:0051087^molecular_function^chaperone binding`GO:0046872^molecular_function^metal ion binding`GO:0051082^molecular_function^unfolded protein binding`GO:0051085^biological_process^chaperone cofactor-dependent protein refolding`GO:0051131^biological_process^chap…	GO:0006457^biological_process^protein folding
DBFR_DN28790_c0_g1_i3.p1	.	XP_016184331.1^XP_016184331.1^Q:5-156,H:11-168^73.418%ID^E:1.1e-71^.^.	uncharacterized protein LOC107626066 isoform X3	AT4G02830.1^AT4G02830.1^Q:11-146,H:5-142^39.007%ID^E:2.94e-19^.^.	.	.	.	.	.	.	.
DBFR_DN28720_c0_g1_i2.p1	MLO3_SCHPO^MLO3_SCHPO^Q:83-229,H:55-192^45.578%ID^E:1.43e-34^RecName: Full=mRNA export protein mlo3;^Eukaryota; Fungi; Dikarya; Ascomycota; Taphrinomycotina; Schizosaccharomycetes; Schizosaccharomycetales; Schizosaccharomycetaceae; Schizosaccharomyces	XP_016170198.1^XP_016170198.1^Q:74-233,H:73-242^33.333%ID^E:2.2e-14^.^.	THO complex subunit 4A	AT5G02530.2^AT5G02530.2^Q:56-160,H:81-183^39.048%ID^E:5.64e-13^.^.	PF00076.22^RRM_1^RNA recognition motif. (a.k.a. RRM, RBD, or RNP domain)^85-153^E:6.1e-14`PF13865.6^FoP_duplication^C-terminal duplication domain of Friend of PRMT1^176-231^E:8.1e-07	.	.	.	KEGG:spo:SPBC1D7.04`KO:K12881	GO:0005634^cellular_component^nucleus`GO:0000346^cellular_component^transcription export complex`GO:0003723^molecular_function^RNA binding`GO:0016973^biological_process^poly(A)+ mRNA export from nucleus	GO:0003676^molecular_function^nucleic acid binding
DBFR_DN28711_c0_g1_i1.p1	.	XP_016180852.2^XP_016180852.2^Q:13-163,H:166-342^56.497%ID^E:5.26e-58^.^.	uncharacterized protein LOC107623195	AT3G18670.1^AT3G18670.1^Q:12-163,H:378-529^43.791%ID^E:4.37e-35^.^.	PF13962.6^PGG^Domain of unknown function^66-162^E:2.3e-24	.	ExpAA=40.64^PredHel=2^Topology=i74-96o116-138i	.	.	.	.
DBFR_DN28760_c0_g1_i1.p2	.	.	.	.	.	.	.	.	.	.	.
DBFR_DN28713_c0_g1_i1.p1	.	.	.	.	.	.	.	.	.	.	.
DBFR_DN28700_c0_g1_i1.p1	.	.	.	.	.	.	.	.	.	.	.
DBFR_DN28791_c0_g1_i2.p1	RK12_SPIOL^RK12_SPIOL^Q:1-189,H:1-189^67.513%ID^E:1.13e-63^RecName: Full=50S ribosomal protein L12, chloroplastic {ECO:0000303|PubMed:10874046};^Eukaryota; Viridiplantae; Streptophyta; Embryophyta; Tracheophyta; Spermatophyta; Magnoliophyta; eudicotyledons; Gunneridae; Pentapetalae; Caryophyllales; Chenopodiaceae; Chenopodioideae; Anserineae; Spinacia	XP_016181816.1^XP_016181816.1^Q:1-188,H:1-190^77.835%ID^E:3.95e-76^.^.	50S ribosomal protein L12%2C chloroplastic	AT3G27830.2^AT3G27830.2^Q:2-188,H:3-190^64.767%ID^E:2.01e-62^.^.	PF16320.5^Ribosomal_L12_N^Ribosomal protein L7/L12 dimerisation domain^61-109^E:9.4e-14`PF00542.19^Ribosomal_L12^Ribosomal protein L7/L12 C-terminal domain^122-188^E:5.3e-24	.	.	.	.	GO:0009507^cellular_component^chloroplast`GO:0005840^cellular_component^ribosome`GO:0003723^molecular_function^RNA binding`GO:0003735^molecular_function^structural constituent of ribosome`GO:0006412^biological_process^translation	GO:0003735^molecular_function^structural constituent of ribosome`GO:0006412^biological_process^translation`GO:0005622^cellular_component^intracellular`GO:0005840^cellular_component^ribosome
DBFR_DN28788_c0_g1_i1.p1	.	.	.	.	.	.	ExpAA=39.47^PredHel=1^Topology=o265-287i	.	.	.	.
DBFR_DN28756_c0_g1_i1.p1	.	.	.	.	.	.	.	.	.	.	.
DBFR_DN28781_c0_g1_i1.p1	RD21A_ARATH^RD21A_ARATH^Q:2-355,H:6-356^63.687%ID^E:6.87e-166^RecName: Full=Cysteine proteinase RD21A {ECO:0000305};^Eukaryota; Viridiplantae; Streptophyta; Embryophyta; Tracheophyta; Spermatophyta; Magnoliophyta; eudicotyledons; Gunneridae; Pentapetalae; rosids; malvids; Brassicales; Brassicaceae; Camelineae; Arabidopsis	XP_016185474.1^XP_016185474.1^Q:1-374,H:5-379^78.457%ID^E:0^.^.	cysteine proteinase COT44	AT1G47128.1^AT1G47128.1^Q:2-355,H:6-356^63.687%ID^E:7.13e-167^.^.	PF08246.12^Inhibitor_I29^Cathepsin propeptide inhibitor domain (I29)^46-102^E:5.3e-17`PF00112.23^Peptidase_C1^Papain family cysteine protease^135-351^E:1.7e-81	sigP:1^19^0.922^YES	.	COG4870^cathepsin	KEGG:ath:AT1G47128	GO:0048046^cellular_component^apoplast`GO:0009507^cellular_component^chloroplast`GO:0010494^cellular_component^cytoplasmic stress granule`GO:0005615^cellular_component^extracellular space`GO:0005794^cellular_component^Golgi apparatus`GO:0005764^cellular_component^lysosome`GO:0000932^cellular_component^P-body`GO:0009506^cellular_component^plasmodesma`GO:0005773^cellular_component^vacuole`GO:000419…	GO:0008234^molecular_function^cysteine-type peptidase activity`GO:0006508^biological_process^proteolysis
DBFR_DN28709_c0_g1_i1.p1	.	.	.	.	.	.	.	.	.	.	.
DBFR_DN28703_c0_g1_i1.p1	.	XP_016201027.1^XP_016201027.1^Q:1-167,H:1-173^66.667%ID^E:7.44e-58^.^.	uncharacterized protein LOC107642250	AT1G71910.2^AT1G71910.2^Q:1-161,H:6-165^28.571%ID^E:9.25e-13^.^.	.	.	.	.	.	.	.
DBFR_DN28738_c0_g1_i1.p1	PP265_ARATH^PP265_ARATH^Q:20-654,H:21-657^68.132%ID^E:0^RecName: Full=Pentatricopeptide repeat-containing protein At3g46790, chloroplastic;^Eukaryota; Viridiplantae; Streptophyta; Embryophyta; Tracheophyta; Spermatophyta; Magnoliophyta; eudicotyledons; Gunneridae; Pentapetalae; rosids; malvids; Brassicales; Brassicaceae; Camelineae; Arabidopsis	XP_020977753.1^XP_020977753.1^Q:1-654,H:1-658^83.739%ID^E:0^.^.	pentatricopeptide repeat-containing protein At3g46790%2C chloroplastic isoform X1	AT3G46790.1^AT3G46790.1^Q:20-654,H:21-657^68.132%ID^E:0^.^.	PF01535.20^PPR^PPR repeat^46-67^E:0.077`PF01535.20^PPR^PPR repeat^142-170^E:0.057`PF01535.20^PPR^PPR repeat^217-244^E:0.08`PF01535.20^PPR^PPR repeat^246-272^E:3.4e-06`PF01535.20^PPR^PPR repeat^321-347^E:0.03`PF13812.6^PPR_3^Pentatricopeptide repeat domain^339-393^E:4.4e-05`PF13041.6^PPR_2^PPR repeat family^347-393^E:3.1e-09`PF01535.20^PPR^PPR repeat^349-379^E:7.9e-07`PF01535.20^PPR^PPR repeat^385…	.	.	ENOG410Z7Z7^Pentatricopeptide repeat-containing protein	KEGG:ath:AT3G46790	GO:0009507^cellular_component^chloroplast`GO:0008270^molecular_function^zinc ion binding`GO:0031425^biological_process^chloroplast RNA processing`GO:0031426^biological_process^polycistronic mRNA processing`GO:0009451^biological_process^RNA modification	GO:0008270^molecular_function^zinc ion binding
DBFR_DN28772_c0_g1_i1.p1	.	.	.	.	.	.	.	.	.	.	.
DBFR_DN28769_c0_g1_i1.p1	P2C05_ARATH^P2C05_ARATH^Q:1-129,H:257-385^58.14%ID^E:4.11e-42^RecName: Full=Probable protein phosphatase 2C 5;^Eukaryota; Viridiplantae; Streptophyta; Embryophyta; Tracheophyta; Spermatophyta; Magnoliophyta; eudicotyledons; Gunneridae; Pentapetalae; rosids; malvids; Brassicales; Brassicaceae; Camelineae; Arabidopsis	XP_016205579.1^XP_016205579.1^Q:1-143,H:260-402^76.923%ID^E:2.26e-74^.^.	probable protein phosphatase 2C 5	AT1G09160.2^AT1G09160.2^Q:1-129,H:257-385^58.14%ID^E:4.27e-43^.^.	.	.	.	COG0631^Phosphatase	KEGG:ath:AT1G09160	GO:0005829^cellular_component^cytosol`GO:0005634^cellular_component^nucleus`GO:0005886^cellular_component^plasma membrane`GO:0004724^molecular_function^magnesium-dependent protein serine/threonine phosphatase activity`GO:0046872^molecular_function^metal ion binding`GO:0004722^molecular_function^protein serine/threonine phosphatase activity	.
DBFR_DN28739_c0_g1_i1.p1	RLP19_ARATH^RLP19_ARATH^Q:5-175,H:115-278^43.86%ID^E:6.41e-31^RecName: Full=Receptor-like protein 19 {ECO:0000303|PubMed:18434605};^Eukaryota; Viridiplantae; Streptophyta; Embryophyta; Tracheophyta; Spermatophyta; Magnoliophyta; eudicotyledons; Gunneridae; Pentapetalae; rosids; malvids; Brassicales; Brassicaceae; Camelineae; Arabidopsis`RLP19_ARATH^RLP19_ARATH^Q:7-170,H:165-321^40.854%ID^E:2.09e-…	XP_016179039.1^XP_016179039.1^Q:6-178,H:631-800^41.618%ID^E:6.78e-32^.^.`XP_016179039.1^XP_016179039.1^Q:20-170,H:440-596^38.608%ID^E:3.38e-20^.^.`XP_016179039.1^XP_016179039.1^Q:37-169,H:512-643^39.098%ID^E:9.99e-19^.^.`XP_016179039.1^XP_016179039.1^Q:32-170,H:824-986^32.515%ID^E:1.42e-16^.^.`XP_016179039.1^XP_016179039.1^Q:32-170,H:775-962^28.191%ID^E:6.01e-16^.^.`XP_016179039.1^XP_016179039.1^…	LRR receptor-like serine/threonine-protein kinase GSO2	AT2G15080.2^AT2G15080.2^Q:5-175,H:115-278^43.86%ID^E:6.65e-32^.^.`AT2G15080.2^AT2G15080.2^Q:7-170,H:165-321^40.854%ID^E:2.17e-23^.^.`AT2G15080.2^AT2G15080.2^Q:5-175,H:139-302^34.503%ID^E:2.43e-21^.^.`AT2G15080.2^AT2G15080.2^Q:2-173,H:208-372^37.791%ID^E:3.28e-21^.^.`AT2G15080.2^AT2G15080.2^Q:59-177,H:114-232^44.538%ID^E:9.54e-20^.^.`AT2G15080.2^AT2G15080.2^Q:32-167,H:256-390^37.5%ID^E:2.4e-19^.^.…	PF13516.6^LRR_6^Leucine Rich repeat^7-14^E:1100`PF00560.33^LRR_1^Leucine Rich Repeat^8-18^E:3700`PF00560.33^LRR_1^Leucine Rich Repeat^36-53^E:13`PF13516.6^LRR_6^Leucine Rich repeat^36-46^E:28`PF00560.33^LRR_1^Leucine Rich Repeat^59-77^E:4.6`PF13516.6^LRR_6^Leucine Rich repeat^59-72^E:2.8`PF13855.6^LRR_8^Leucine rich repeat^83-141^E:1e-09`PF00560.33^LRR_1^Leucine Rich Repeat^83-104^E:0.011`PF13516…	.	.	COG4886^leucine Rich Repeat	KEGG:ath:AT2G15080	GO:0016021^cellular_component^integral component of membrane`GO:0005886^cellular_component^plasma membrane	GO:0005515^molecular_function^protein binding
DBFR_DN28792_c1_g1_i1.p1	.	XP_016179464.1^XP_016179464.1^Q:41-117,H:125-203^46.835%ID^E:5.53e-13^.^.	protein WVD2-like 7 isoform X1	.	.	.	.	.	.	.	.
DBFR_DN28784_c0_g1_i2.p1	.	XP_016171981.1^XP_016171981.1^Q:1-175,H:1-162^50%ID^E:3.76e-37^.^.	uncharacterized protein LOC107614270	AT5G60680.1^AT5G60680.1^Q:1-175,H:1-163^43.889%ID^E:9.23e-34^.^.	PF04520.13^Senescence_reg^Senescence regulator^65-175^E:7.2e-35	.	.	.	.	.	.
DBFR_DN28727_c0_g1_i3.p2	.	.	.	.	.	.	.	.	.	.	.
DBFR_DN28789_c0_g1_i3.p1	.	XP_016168738.1^XP_016168738.1^Q:2-109,H:84-191^35.185%ID^E:7.25e-21^.^.	uncharacterized protein LOC107611308	AT3G24255.7^AT3G24255.7^Q:4-109,H:32-137^31.25%ID^E:1.69e-07^.^.	.	.	.	.	.	.	.
DBFR_DN79426_c0_g1_i1.p1	.	.	.	.	.	.	ExpAA=17.85^PredHel=1^Topology=o10-27i	.	.	.	.
DBFR_DN79429_c0_g1_i3.p1	.	XP_020971428.1^XP_020971428.1^Q:3-110,H:125-230^31.481%ID^E:6.72e-09^.^.	protein FAR1-RELATED SEQUENCE 1-like isoform X1	.	.	.	.	.	.	.	.
DBFR_DN79429_c0_g2_i5.p1	FHY3_ARATH^FHY3_ARATH^Q:1-222,H:456-667^32.432%ID^E:1.45e-31^RecName: Full=Protein FAR-RED ELONGATED HYPOCOTYL 3;^Eukaryota; Viridiplantae; Streptophyta; Embryophyta; Tracheophyta; Spermatophyta; Magnoliophyta; eudicotyledons; Gunneridae; Pentapetalae; rosids; malvids; Brassicales; Brassicaceae; Camelineae; Arabidopsis	XP_016177812.1^XP_016177812.1^Q:1-216,H:399-611^46.296%ID^E:1.08e-61^.^.	protein FAR-RED IMPAIRED RESPONSE 1-like	AT3G22170.2^AT3G22170.2^Q:1-222,H:456-667^32.432%ID^E:1.5e-32^.^.	PF04434.17^SWIM^SWIM zinc finger^127-147^E:0.032	.	.	ENOG410ZJSX^protein FAR1-RELATED SEQUENCE 5-like	KEGG:ath:AT3G22170	GO:0005634^cellular_component^nucleus`GO:0003700^molecular_function^DNA-binding transcription factor activity`GO:0008270^molecular_function^zinc ion binding`GO:0007623^biological_process^circadian rhythm`GO:0042753^biological_process^positive regulation of circadian rhythm`GO:0045893^biological_process^positive regulation of transcription, DNA-templated`GO:0010017^biological_process^red or far-re…	GO:0008270^molecular_function^zinc ion binding
DBFR_DN79491_c0_g1_i1.p2	.	.	.	.	.	.	.	.	.	.	.
DBFR_DN79444_c0_g1_i1.p1	PPP7L_ARATH^PPP7L_ARATH^Q:10-105,H:160-255^45.833%ID^E:1.13e-19^RecName: Full=Serine/threonine-protein phosphatase 7 long form homolog;^Eukaryota; Viridiplantae; Streptophyta; Embryophyta; Tracheophyta; Spermatophyta; Magnoliophyta; eudicotyledons; Gunneridae; Pentapetalae; rosids; malvids; Brassicales; Brassicaceae; Camelineae; Arabidopsis	XP_020963728.1^XP_020963728.1^Q:4-105,H:29-129^47.059%ID^E:1.16e-23^.^.	serine/threonine-protein phosphatase 7 long form homolog	AT1G48120.1^AT1G48120.1^Q:10-105,H:160-255^45.833%ID^E:1.17e-20^.^.	PF10536.9^PMD^Plant mobile domain^4-105^E:2.1e-20	.	.	ENOG410YHBV^Serine threonine-protein phosphatase 7 long form homolog	KEGG:ath:AT1G48120	GO:0005634^cellular_component^nucleus`GO:0046872^molecular_function^metal ion binding`GO:0004721^molecular_function^phosphoprotein phosphatase activity	.
DBFR_DN79463_c0_g1_i1.p1	RM11_SCHPO^RM11_SCHPO^Q:23-228,H:15-173^24.638%ID^E:3.24e-07^RecName: Full=54S ribosomal protein L11, mitochondrial;^Eukaryota; Fungi; Dikarya; Ascomycota; Taphrinomycotina; Schizosaccharomycetes; Schizosaccharomycetales; Schizosaccharomycetaceae; Schizosaccharomyces	.	.	.	.	.	.	.	KEGG:spo:SPAC31A2.03`KO:K02864	GO:0015934^cellular_component^large ribosomal subunit`GO:0005762^cellular_component^mitochondrial large ribosomal subunit`GO:0005739^cellular_component^mitochondrion`GO:0003735^molecular_function^structural constituent of ribosome`GO:0032543^biological_process^mitochondrial translation`GO:0042254^biological_process^ribosome biogenesis`GO:0006412^biological_process^translation	.
DBFR_DN79432_c0_g1_i2.p1	PIGA_ARATH^PIGA_ARATH^Q:1-114,H:294-407^81.579%ID^E:1.32e-61^RecName: Full=Phosphatidylinositol N-acetylglucosaminyltransferase subunit A;^Eukaryota; Viridiplantae; Streptophyta; Embryophyta; Tracheophyta; Spermatophyta; Magnoliophyta; eudicotyledons; Gunneridae; Pentapetalae; rosids; malvids; Brassicales; Brassicaceae; Camelineae; Arabidopsis	XP_016193546.1^XP_016193546.1^Q:1-124,H:294-417^88.71%ID^E:5.38e-77^.^.	phosphatidylinositol N-acetylglucosaminyltransferase subunit A-like	AT3G45100.3^AT3G45100.3^Q:1-114,H:294-407^81.579%ID^E:1.37e-62^.^.	.	.	ExpAA=19.49^PredHel=1^Topology=o98-120i	COG0438^Glycosyl transferase (Group 1	KEGG:ath:AT3G45100`KO:K03857	GO:0000506^cellular_component^glycosylphosphatidylinositol-N-acetylglucosaminyltransferase (GPI-GnT) complex`GO:0016021^cellular_component^integral component of membrane`GO:0017176^molecular_function^phosphatidylinositol N-acetylglucosaminyltransferase activity`GO:0006506^biological_process^GPI anchor biosynthetic process`GO:0009846^biological_process^pollen germination`GO:0009860^biological_proc…	.
DBFR_DN79488_c0_g1_i1.p1	.	.	.	.	.	.	.	.	.	.	.
DBFR_DN79484_c0_g1_i1.p1	SREP_PENCH^SREP_PENCH^Q:1-229,H:278-532^66.406%ID^E:3.36e-96^RecName: Full=GATA factor SREP;^Eukaryota; Fungi; Dikarya; Ascomycota; Pezizomycotina; Eurotiomycetes; Eurotiomycetidae; Eurotiales; Aspergillaceae; Penicillium; Penicillium chrysogenum species complex	.	.	.	.	.	.	COG5641^Transcription factor	.	GO:0005634^cellular_component^nucleus`GO:0003700^molecular_function^DNA-binding transcription factor activity`GO:0043565^molecular_function^sequence-specific DNA binding`GO:0008270^molecular_function^zinc ion binding	.
DBFR_DN79404_c0_g1_i1.p1	LACP_KLULA^LACP_KLULA^Q:1-274,H:162-437^33.574%ID^E:1.91e-41^RecName: Full=Lactose permease;^Eukaryota; Fungi; Dikarya; Ascomycota; Saccharomycotina; Saccharomycetes; Saccharomycetales; Saccharomycetaceae; Kluyveromyces	XP_016191166.1^XP_016191166.1^Q:6-258,H:120-367^28.794%ID^E:1.27e-22^.^.	probable inositol transporter 2	AT1G30220.1^AT1G30220.1^Q:8-258,H:124-368^29.804%ID^E:5.14e-20^.^.	PF00083.24^Sugar_tr^Sugar (and other) transporter^5-279^E:7.5e-48`PF07690.16^MFS_1^Major Facilitator Superfamily^6-256^E:1.7e-12	.	ExpAA=133.13^PredHel=6^Topology=i13-35o55-77i166-188o203-225i232-251o261-278i	ENOG410XNQK^Transporter	KEGG:kla:KLLA0_B14861g	GO:0016021^cellular_component^integral component of membrane`GO:0015293^molecular_function^symporter activity`GO:0008643^biological_process^carbohydrate transport	GO:0022857^molecular_function^transmembrane transporter activity`GO:0055085^biological_process^transmembrane transport`GO:0016021^cellular_component^integral component of membrane
DBFR_DN79495_c0_g1_i1.p1	CP53_ASPNG^CP53_ASPNG^Q:49-534,H:35-513^50%ID^E:2.12e-157^RecName: Full=Benzoate 4-monooxygenase;^Eukaryota; Fungi; Dikarya; Ascomycota; Pezizomycotina; Eurotiomycetes; Eurotiomycetidae; Eurotiales; Aspergillaceae; Aspergillus	XP_016189356.1^XP_016189356.1^Q:286-526,H:237-483^31.746%ID^E:5.23e-24^.^.	flavonoid 3'-monooxygenase	AT5G07990.1^AT5G07990.1^Q:303-511,H:259-478^31.839%ID^E:4.38e-23^.^.	PF00067.22^p450^Cytochrome P450^61-528^E:2e-81	.	ExpAA=29.85^PredHel=1^Topology=i13-35o	COG2124^Cytochrome p450	.	GO:0043231^cellular_component^intracellular membrane-bounded organelle`GO:0018664^molecular_function^benzoate 4-monooxygenase activity`GO:0020037^molecular_function^heme binding`GO:0005506^molecular_function^iron ion binding`GO:0055114^biological_process^oxidation-reduction process	GO:0005506^molecular_function^iron ion binding`GO:0016705^molecular_function^oxidoreductase activity, acting on paired donors, with incorporation or reduction of molecular oxygen`GO:0020037^molecular_function^heme binding`GO:0055114^biological_process^oxidation-reduction process
DBFR_DN79481_c0_g1_i1.p1	.	.	.	.	.	.	.	.	.	.	.
DBFR_DN79439_c0_g1_i1.p1	Y3589_ARATH^Y3589_ARATH^Q:49-208,H:25-181^36.25%ID^E:9.09e-29^RecName: Full=PTI1-like tyrosine-protein kinase At3g15890;^Eukaryota; Viridiplantae; Streptophyta; Embryophyta; Tracheophyta; Spermatophyta; Magnoliophyta; eudicotyledons; Gunneridae; Pentapetalae; rosids; malvids; Brassicales; Brassicaceae; Camelineae; Arabidopsis	XP_020969730.1^XP_020969730.1^Q:7-208,H:6-206^72.772%ID^E:1.58e-101^.^.	serine/threonine-protein kinase-like protein ACR4	AT5G46080.1^AT5G46080.1^Q:1-208,H:1-214^54.587%ID^E:7.37e-61^.^.	PF00069.25^Pkinase^Protein kinase domain^64-201^E:9e-16`PF07714.17^Pkinase_Tyr^Protein tyrosine kinase^66-208^E:1.1e-14	.	ExpAA=22.42^PredHel=1^Topology=i7-29o	COG0515^Serine Threonine protein kinase	KEGG:ath:AT3G15890	GO:0005886^cellular_component^plasma membrane`GO:0005524^molecular_function^ATP binding`GO:0004715^molecular_function^non-membrane spanning protein tyrosine kinase activity`GO:0004675^molecular_function^transmembrane receptor protein serine/threonine kinase activity`GO:0006468^biological_process^protein phosphorylation	GO:0004672^molecular_function^protein kinase activity`GO:0005524^molecular_function^ATP binding`GO:0006468^biological_process^protein phosphorylation
DBFR_DN79443_c0_g1_i2.p1	.	XP_020973344.1^XP_020973344.1^Q:45-143,H:71-169^85.859%ID^E:1.94e-50^.^.	uncharacterized protein LOC107629396	AT2G42490.1^AT2G42490.1^Q:2-143,H:9-159^58.94%ID^E:2.33e-45^.^.	PF02727.16^Cu_amine_oxidN2^Copper amine oxidase, N2 domain^64-109^E:2.9e-05	.	.	.	.	.	GO:0005507^molecular_function^copper ion binding`GO:0008131^molecular_function^primary amine oxidase activity`GO:0048038^molecular_function^quinone binding`GO:0009308^biological_process^amine metabolic process`GO:0055114^biological_process^oxidation-reduction process
DBFR_DN79415_c0_g1_i1.p1	CTC1_ARATH^CTC1_ARATH^Q:1-492,H:791-1270^31.538%ID^E:2.65e-65^RecName: Full=CST complex subunit CTC1 {ECO:0000303|PubMed:19854131};^Eukaryota; Viridiplantae; Streptophyta; Embryophyta; Tracheophyta; Spermatophyta; Magnoliophyta; eudicotyledons; Gunneridae; Pentapetalae; rosids; malvids; Brassicales; Brassicaceae; Camelineae; Arabidopsis	XP_016178747.1^XP_016178747.1^Q:1-496,H:774-1242^69.355%ID^E:0^.^.	CST complex subunit CTC1	AT4G09680.4^AT4G09680.4^Q:1-492,H:791-1270^31.538%ID^E:2.75e-66^.^.	.	.	.	ENOG4111YBP^CST complex subunit	KEGG:ath:AT4G09680	GO:1990879^cellular_component^CST complex`GO:0003697^molecular_function^single-stranded DNA binding`GO:0042162^molecular_function^telomeric DNA binding`GO:0045740^biological_process^positive regulation of DNA replication`GO:0010833^biological_process^telomere maintenance via telomere lengthening	.
DBFR_DN79413_c0_g1_i1.p1	PMA1_WHEAT^PMA1_WHEAT^Q:1-117,H:423-537^52.137%ID^E:4.33e-32^RecName: Full=Plasma membrane ATPase;^Eukaryota; Viridiplantae; Streptophyta; Embryophyta; Tracheophyta; Spermatophyta; Magnoliophyta; Liliopsida; Poales; Poaceae; BOP clade; Pooideae; Triticodae; Triticeae; Triticinae; Triticum	XP_016180337.1^XP_016180337.1^Q:1-117,H:427-541^52.137%ID^E:3.05e-32^.^.	plasma membrane ATPase 1	AT5G57350.3^AT5G57350.3^Q:1-117,H:162-276^49.573%ID^E:3.98e-33^.^.	.	.	.	.	.	GO:0016021^cellular_component^integral component of membrane`GO:0005886^cellular_component^plasma membrane`GO:0005524^molecular_function^ATP binding`GO:0046872^molecular_function^metal ion binding`GO:0008553^molecular_function^proton-exporting ATPase activity, phosphorylative mechanism`GO:0120029^biological_process^proton export across plasma membrane	.
DBFR_DN79423_c0_g1_i1.p1	.	.	.	.	.	.	.	.	.	.	.
DBFR_DN79459_c0_g1_i1.p1	.	XP_020971072.1^XP_020971072.1^Q:3-138,H:823-956^66.912%ID^E:2.58e-51^.^.	uncharacterized protein LOC107624887 isoform X3	.	.	.	.	.	.	.	.
DBFR_DN12406_c0_g3_i3.p1	TOM2B_ARATH^TOM2B_ARATH^Q:25-143,H:1-121^61.789%ID^E:2.17e-37^RecName: Full=Tobamovirus multiplication protein 2B;^Eukaryota; Viridiplantae; Streptophyta; Embryophyta; Tracheophyta; Spermatophyta; Magnoliophyta; eudicotyledons; Gunneridae; Pentapetalae; rosids; malvids; Brassicales; Brassicaceae; Camelineae; Arabidopsis	XP_016171826.1^XP_016171826.1^Q:3-123,H:1-119^76.033%ID^E:2.11e-62^.^.	tobamovirus multiplication protein 2B isoform X1	AT1G32370.4^AT1G32370.4^Q:25-143,H:1-121^61.789%ID^E:1.82e-38^.^.	.	.	.	ENOG410YYR9^NA	KEGG:ath:AT1G32370	GO:0046786^biological_process^viral replication complex formation and maintenance	.
DBFR_DN12406_c1_g1_i2.p1	Y1648_ARATH^Y1648_ARATH^Q:1-177,H:1-174^50%ID^E:7.66e-51^RecName: Full=Uncharacterized protein At1g66480;^Eukaryota; Viridiplantae; Streptophyta; Embryophyta; Tracheophyta; Spermatophyta; Magnoliophyta; eudicotyledons; Gunneridae; Pentapetalae; rosids; malvids; Brassicales; Brassicaceae; Camelineae; Arabidopsis	XP_016190154.1^XP_016190154.1^Q:1-228,H:1-227^71.245%ID^E:2.25e-95^.^.	uncharacterized protein At1g66480-like isoform X1	AT1G66480.1^AT1G66480.1^Q:1-177,H:1-174^50%ID^E:7.95e-52^.^.	PF14009.6^DUF4228^Domain of unknown function (DUF4228)^1-204^E:4.5e-21	.	.	ENOG41117UA^NA	KEGG:ath:AT1G66480	GO:0005886^cellular_component^plasma membrane	.
DBFR_DN12481_c0_g1_i2.p1	BBX24_ARATH^BBX24_ARATH^Q:1-242,H:1-248^61.355%ID^E:5.37e-100^RecName: Full=B-box zinc finger protein 24 {ECO:0000303|PubMed:19920209};^Eukaryota; Viridiplantae; Streptophyta; Embryophyta; Tracheophyta; Spermatophyta; Magnoliophyta; eudicotyledons; Gunneridae; Pentapetalae; rosids; malvids; Brassicales; Brassicaceae; Camelineae; Arabidopsis	XP_016170403.1^XP_016170403.1^Q:1-242,H:1-241^82.4%ID^E:9.16e-143^.^.	B-box zinc finger protein 25	AT1G06040.1^AT1G06040.1^Q:1-242,H:1-248^61.355%ID^E:5.58e-101^.^.	PF00643.24^zf-B_box^B-box zinc finger^4-44^E:2.3e-05`PF00643.24^zf-B_box^B-box zinc finger^52-95^E:1.7e-09	.	.	ENOG410YBMW^nucleic acid binding transcription factor activity	KEGG:ath:AT1G06040	GO:0005634^cellular_component^nucleus`GO:0003677^molecular_function^DNA binding`GO:0003700^molecular_function^DNA-binding transcription factor activity`GO:0003712^molecular_function^transcription coregulator activity`GO:0008270^molecular_function^zinc ion binding`GO:0009640^biological_process^photomorphogenesis`GO:0048573^biological_process^photoperiodism, flowering`GO:1902448^biological_process^…	GO:0008270^molecular_function^zinc ion binding
DBFR_DN12498_c0_g1_i4.p1	ENDOV_MOUSE^ENDOV_MOUSE^Q:21-242,H:17-249^43.033%ID^E:2.81e-63^RecName: Full=Endonuclease V;^Eukaryota; Metazoa; Chordata; Craniata; Vertebrata; Euteleostomi; Mammalia; Eutheria; Euarchontoglires; Glires; Rodentia; Myomorpha; Muroidea; Muridae; Murinae; Mus; Mus	XP_016162384.1^XP_016162384.1^Q:1-252,H:15-261^80.556%ID^E:9.11e-148^.^.	endonuclease V isoform X6	AT4G31150.4^AT4G31150.4^Q:20-251,H:19-267^55.336%ID^E:2.7e-98^.^.	PF04493.14^Endonuclease_5^Endonuclease V^59-233^E:1.2e-56	.	.	COG1515^Selectively cleaves double-stranded DNA at the second phosphodiester bond 3' to a deoxyinosine leaving behind the intact lesion on the nicked DNA. Acts in DNA repair (By similarity)	KEGG:mmu:338371`KO:K21813	GO:0005737^cellular_component^cytoplasm`GO:0005730^cellular_component^nucleolus`GO:0003677^molecular_function^DNA binding`GO:0016888^molecular_function^endodeoxyribonuclease activity, producing 5'-phosphomonoesters`GO:0016891^molecular_function^endoribonuclease activity, producing 5'-phosphomonoesters`GO:0000287^molecular_function^magnesium ion binding`GO:0003727^molecular_function^single-strande…	GO:0004519^molecular_function^endonuclease activity`GO:0006281^biological_process^DNA repair
DBFR_DN12423_c0_g1_i1.p1	FH20_ARATH^FH20_ARATH^Q:1-111,H:1451-1561^76.577%ID^E:1.81e-48^RecName: Full=Formin-like protein 20;^Eukaryota; Viridiplantae; Streptophyta; Embryophyta; Tracheophyta; Spermatophyta; Magnoliophyta; eudicotyledons; Gunneridae; Pentapetalae; rosids; malvids; Brassicales; Brassicaceae; Camelineae; Arabidopsis	XP_016193025.2^XP_016193025.2^Q:1-111,H:1244-1354^86.486%ID^E:3.23e-57^.^.	LOW QUALITY PROTEIN: formin-like protein 20	AT5G07740.3^AT5G07740.3^Q:1-111,H:1429-1539^76.577%ID^E:1.88e-49^.^.	PF02181.23^FH2^Formin Homology 2 Domain^1-109^E:4.1e-32	.	.	ENOG41100UH^FH2	KEGG:ath:AT5G07740	GO:0004721^molecular_function^phosphoprotein phosphatase activity	.
DBFR_DN12421_c0_g1_i3.p1	.	.	.	.	.	.	.	.	.	.	.
DBFR_DN12484_c0_g1_i3.p1	B3GTF_ARATH^B3GTF_ARATH^Q:1-233,H:242-474^69.099%ID^E:1.37e-114^RecName: Full=Beta-1,3-galactosyltransferase GALT1 {ECO:0000305};^Eukaryota; Viridiplantae; Streptophyta; Embryophyta; Tracheophyta; Spermatophyta; Magnoliophyta; eudicotyledons; Gunneridae; Pentapetalae; rosids; malvids; Brassicales; Brassicaceae; Camelineae; Arabidopsis	XP_020979585.1^XP_020979585.1^Q:1-233,H:270-502^84.12%ID^E:2.08e-145^.^.	beta-1%2C3-galactosyltransferase GALT1 isoform X4	AT1G26810.2^AT1G26810.2^Q:1-233,H:242-474^69.099%ID^E:1.43e-115^.^.	PF00337.22^Gal-bind_lectin^Galactoside-binding lectin^3-121^E:1.4e-17`PF01762.21^Galactosyl_T^Galactosyltransferase^166-232^E:1.4e-10	.	.	ENOG410ZZ1B^UDP-GlcNAc beta-Gal beta-1,3-N-acetylglucosaminyltransferase	KEGG:ath:AT1G26810`KO:K14413	GO:0005783^cellular_component^endoplasmic reticulum`GO:0005794^cellular_component^Golgi apparatus`GO:0000139^cellular_component^Golgi membrane`GO:0016021^cellular_component^integral component of membrane`GO:0030246^molecular_function^carbohydrate binding`GO:0010488^molecular_function^UDP-galactose:N-glycan beta-1,3-galactosyltransferase activity`GO:0010493^biological_process^Lewis a epitope biosy…	GO:0030246^molecular_function^carbohydrate binding`GO:0008378^molecular_function^galactosyltransferase activity`GO:0006486^biological_process^protein glycosylation`GO:0016020^cellular_component^membrane
DBFR_DN12443_c0_g1_i3.p2	.	.	.	.	.	.	.	.	.	.	.
DBFR_DN12496_c0_g1_i5.p1	TRNK1_MOUSE^TRNK1_MOUSE^Q:389-1362,H:967-2012^26.697%ID^E:2.38e-70^RecName: Full=TPR and ankyrin repeat-containing protein 1;^Eukaryota; Metazoa; Chordata; Craniata; Vertebrata; Euteleostomi; Mammalia; Eutheria; Euarchontoglires; Glires; Rodentia; Myomorpha; Muroidea; Muridae; Murinae; Mus; Mus	XP_020975609.1^XP_020975609.1^Q:1-2206,H:581-2785^75.642%ID^E:0^.^.	uncharacterized protein LOC107634024	AT1G65810.3^AT1G65810.3^Q:3-441,H:552-987^48.526%ID^E:8.1e-125^.^.	PF13086.6^AAA_11^AAA domain^4-48^E:1.8e-10`PF13087.6^AAA_12^AAA domain^57-252^E:1.3e-52`PF13245.6^AAA_19^AAA domain^523-856^E:6.2e-07`PF00580.21^UvrD-helicase^UvrD/REP helicase N-terminal domain^755-853^E:6.9e-08	.	ExpAA=22.78^PredHel=1^Topology=o2241-2263i	ENOG410XUX5^Tetratricopeptide repeat and ankyrin repeat containing 1	KEGG:mmu:320429	.	GO:0005524^molecular_function^ATP binding
DBFR_DN12420_c0_g1_i2.p2	.	.	.	.	.	.	.	.	.	.	.
DBFR_DN12420_c0_g2_i1.p2	CRK25_ARATH^CRK25_ARATH^Q:27-109,H:168-250^36.145%ID^E:2.28e-14^RecName: Full=Cysteine-rich receptor-like protein kinase 25;^Eukaryota; Viridiplantae; Streptophyta; Embryophyta; Tracheophyta; Spermatophyta; Magnoliophyta; eudicotyledons; Gunneridae; Pentapetalae; rosids; malvids; Brassicales; Brassicaceae; Camelineae; Arabidopsis	XP_020967759.1^XP_020967759.1^Q:6-120,H:40-153^67.826%ID^E:1.74e-53^.^.	putative cysteine-rich receptor-like protein kinase 9	AT4G05200.2^AT4G05200.2^Q:23-109,H:186-268^39.08%ID^E:2.24e-15^.^.	PF01657.17^Stress-antifung^Salt stress response/antifungal^8-101^E:9.2e-12	.	.	COG0515^Serine Threonine protein kinase	KEGG:ath:AT4G05200	GO:0016021^cellular_component^integral component of membrane`GO:0005886^cellular_component^plasma membrane`GO:0005524^molecular_function^ATP binding`GO:0004674^molecular_function^protein serine/threonine kinase activity`GO:0042742^biological_process^defense response to bacterium`GO:0006468^biological_process^protein phosphorylation	.
DBFR_DN12420_c0_g3_i1.p1	CRK25_ARATH^CRK25_ARATH^Q:18-216,H:29-224^38.806%ID^E:1.15e-40^RecName: Full=Cysteine-rich receptor-like protein kinase 25;^Eukaryota; Viridiplantae; Streptophyta; Embryophyta; Tracheophyta; Spermatophyta; Magnoliophyta; eudicotyledons; Gunneridae; Pentapetalae; rosids; malvids; Brassicales; Brassicaceae; Camelineae; Arabidopsis	XP_020966837.1^XP_020966837.1^Q:1-216,H:18-240^61.233%ID^E:1.02e-92^.^.	cysteine-rich receptor-like protein kinase 10 isoform X2	AT4G05200.1^AT4G05200.1^Q:18-216,H:29-224^38.806%ID^E:1.2e-41^.^.	PF01657.17^Stress-antifung^Salt stress response/antifungal^23-118^E:3.9e-23`PF01657.17^Stress-antifung^Salt stress response/antifungal^141-209^E:1.1e-09	.	.	COG0515^Serine Threonine protein kinase	KEGG:ath:AT4G05200	GO:0016021^cellular_component^integral component of membrane`GO:0005886^cellular_component^plasma membrane`GO:0005524^molecular_function^ATP binding`GO:0004674^molecular_function^protein serine/threonine kinase activity`GO:0042742^biological_process^defense response to bacterium`GO:0006468^biological_process^protein phosphorylation	.
DBFR_DN12417_c0_g2_i1.p1	SODM_PEA^SODM_PEA^Q:1-242,H:1-233^83.884%ID^E:4.06e-147^RecName: Full=Superoxide dismutase [Mn], mitochondrial;^Eukaryota; Viridiplantae; Streptophyta; Embryophyta; Tracheophyta; Spermatophyta; Magnoliophyta; eudicotyledons; Gunneridae; Pentapetalae; rosids; fabids; Fabales; Fabaceae; Papilionoideae; 50 kb inversion clade; NPAAA clade; Hologalegina; IRL clade; Fabeae; Pisum	XP_016180893.1^XP_016180893.1^Q:1-242,H:1-237^88.017%ID^E:9.99e-158^.^.	superoxide dismutase [Mn]%2C mitochondrial	AT3G10920.1^AT3G10920.1^Q:1-242,H:1-231^75.62%ID^E:2.78e-136^.^.	PF00081.22^Sod_Fe_N^Iron/manganese superoxide dismutases, alpha-hairpin domain^41-122^E:3.2e-33`PF02777.18^Sod_Fe_C^Iron/manganese superoxide dismutases, C-terminal domain^132-234^E:1.5e-34	.	.	.	.	GO:0005759^cellular_component^mitochondrial matrix`GO:0046872^molecular_function^metal ion binding`GO:0004784^molecular_function^superoxide dismutase activity	GO:0004784^molecular_function^superoxide dismutase activity`GO:0046872^molecular_function^metal ion binding`GO:0006801^biological_process^superoxide metabolic process`GO:0055114^biological_process^oxidation-reduction process
DBFR_DN12455_c0_g1_i11.p1	SECA2_ARATH^SECA2_ARATH^Q:50-1058,H:53-1058^81.566%ID^E:0^RecName: Full=Protein translocase subunit SECA2, chloroplastic {ECO:0000305};^Eukaryota; Viridiplantae; Streptophyta; Embryophyta; Tracheophyta; Spermatophyta; Magnoliophyta; eudicotyledons; Gunneridae; Pentapetalae; rosids; malvids; Brassicales; Brassicaceae; Camelineae; Arabidopsis	XP_020962021.1^XP_020962021.1^Q:51-1055,H:807-1820^88.201%ID^E:0^.^.	LOW QUALITY PROTEIN: protein translocase subunit SECA2%2C chloroplastic	AT1G21650.2^AT1G21650.2^Q:50-1058,H:53-1058^81.566%ID^E:0^.^.	PF07517.14^SecA_DEAD^SecA DEAD-like domain^83-450^E:8.6e-117`PF01043.20^SecA_PP_bind^SecA preprotein cross-linking domain^303-407^E:2.3e-27`PF07516.13^SecA_SW^SecA Wing and Scaffold domain^770-1044^E:1.1e-44	.	.	COG0653^Part of the Sec protein translocase complex. Interacts with the SecYEG preprotein conducting channel. Has a central role in coupling the hydrolysis of ATP to the transfer of proteins into and across the cell membrane, serving`COG2319^wd repeat	KEGG:ath:AT1G21650`KO:K03070	GO:0009941^cellular_component^chloroplast envelope`GO:0031969^cellular_component^chloroplast membrane`GO:0005524^molecular_function^ATP binding`GO:0015462^molecular_function^ATPase-coupled protein transmembrane transporter activity`GO:0009658^biological_process^chloroplast organization`GO:0017038^biological_process^protein import`GO:0006605^biological_process^protein targeting`GO:0010109^biologic…	GO:0005524^molecular_function^ATP binding`GO:0017038^biological_process^protein import`GO:0016020^cellular_component^membrane
DBFR_DN12472_c0_g1_i1.p1	CUTI_PYRBR^CUTI_PYRBR^Q:62-244,H:3-189^44.737%ID^E:4.05e-48^RecName: Full=Cutinase;^Eukaryota; Fungi; Dikarya; Ascomycota; Pezizomycotina; Leotiomycetes; Helotiales; Ploettnerulaceae; Pyrenopeziza	.	.	.	PF01083.22^Cutinase^Cutinase^85-253^E:7.7e-46	sigP:1^19^0.764^YES	.	.	.	GO:0005576^cellular_component^extracellular region`GO:0050525^molecular_function^cutinase activity	GO:0016787^molecular_function^hydrolase activity
DBFR_DN12403_c0_g1_i1.p1	.	XP_016207469.1^XP_016207469.1^Q:1-159,H:1-165^58.434%ID^E:5.02e-49^.^.	uncharacterized protein LOC107647934	AT2G41200.1^AT2G41200.1^Q:1-159,H:1-161^41.975%ID^E:5.23e-33^.^.	.	.	ExpAA=30.54^PredHel=2^Topology=o105-127i140-157o	.	.	.	.
DBFR_DN12465_c0_g1_i1.p1	SODC_CORMI^SODC_CORMI^Q:18-171,H:1-154^88.312%ID^E:5.05e-98^RecName: Full=Superoxide dismutase [Cu-Zn];^Eukaryota; Fungi; Dikarya; Ascomycota; Pezizomycotina; Sordariomycetes; Hypocreomycetidae; Hypocreales; Cordycipitaceae; Cordyceps	XP_016205470.1^XP_016205470.1^Q:18-169,H:1-150^55.921%ID^E:1.52e-51^.^.	superoxide dismutase [Cu-Zn]	AT2G28190.1^AT2G28190.1^Q:6-170,H:52-214^53.333%ID^E:1.73e-53^.^.	PF00080.20^Sod_Cu^Copper/zinc superoxide dismutase (SODC)^28-167^E:5.8e-47	.	.	.	.	GO:0005737^cellular_component^cytoplasm`GO:0046872^molecular_function^metal ion binding`GO:0004784^molecular_function^superoxide dismutase activity	GO:0046872^molecular_function^metal ion binding`GO:0006801^biological_process^superoxide metabolic process
DBFR_DN12465_c0_g2_i1.p1	SODC_CLAP2^SODC_CLAP2^Q:22-175,H:1-154^85.714%ID^E:5.87e-96^RecName: Full=Superoxide dismutase [Cu-Zn];^Eukaryota; Fungi; Dikarya; Ascomycota; Pezizomycotina; Sordariomycetes; Hypocreomycetidae; Hypocreales; Clavicipitaceae; Claviceps	XP_016187511.1^XP_016187511.1^Q:24-174,H:57-205^56.291%ID^E:4.75e-52^.^.	superoxide dismutase [Cu-Zn]%2C chloroplastic	AT2G28190.1^AT2G28190.1^Q:6-174,H:46-214^54.386%ID^E:5.21e-53^.^.	PF00080.20^Sod_Cu^Copper/zinc superoxide dismutase (SODC)^32-171^E:5.2e-48	.	.	.	.	GO:0005737^cellular_component^cytoplasm`GO:0046872^molecular_function^metal ion binding`GO:0004784^molecular_function^superoxide dismutase activity`GO:0045454^biological_process^cell redox homeostasis`GO:0006882^biological_process^cellular zinc ion homeostasis	GO:0046872^molecular_function^metal ion binding`GO:0006801^biological_process^superoxide metabolic process
DBFR_DN12482_c0_g2_i8.p1	ODB2_ARATH^ODB2_ARATH^Q:70-524,H:59-483^60.22%ID^E:0^RecName: Full=Lipoamide acyltransferase component of branched-chain alpha-keto acid dehydrogenase complex, mitochondrial;^Eukaryota; Viridiplantae; Streptophyta; Embryophyta; Tracheophyta; Spermatophyta; Magnoliophyta; eudicotyledons; Gunneridae; Pentapetalae; rosids; malvids; Brassicales; Brassicaceae; Camelineae; Arabidopsis	XP_016197599.1^XP_016197599.1^Q:3-524,H:1-521^78.558%ID^E:0^.^.	lipoamide acyltransferase component of branched-chain alpha-keto acid dehydrogenase complex%2C mitochondrial	AT3G06850.2^AT3G06850.2^Q:70-524,H:59-483^60.22%ID^E:0^.^.	PF00364.22^Biotin_lipoyl^Biotin-requiring enzyme^89-160^E:5e-17`PF02817.17^E3_binding^e3 binding domain^219-254^E:1.4e-14`PF00198.23^2-oxoacid_dh^2-oxoacid dehydrogenases acyltransferase (catalytic domain)^292-521^E:1.3e-74	.	.	COG0508^Dehydrogenase	KEGG:ath:AT3G06850`KO:K09699	GO:0005737^cellular_component^cytoplasm`GO:0005759^cellular_component^mitochondrial matrix`GO:0005739^cellular_component^mitochondrion`GO:0016407^molecular_function^acetyltransferase activity`GO:0004147^molecular_function^dihydrolipoamide branched chain acyltransferase activity`GO:0043754^molecular_function^dihydrolipoyllysine-residue (2-methylpropanoyl)transferase activity`GO:0031405^molecular_f…	GO:0016746^molecular_function^transferase activity, transferring acyl groups
DBFR_DN12458_c0_g1_i2.p1	AB10C_ARATH^AB10C_ARATH^Q:13-285,H:2-247^34.173%ID^E:1.41e-31^RecName: Full=ABC transporter C family member 10;^Eukaryota; Viridiplantae; Streptophyta; Embryophyta; Tracheophyta; Spermatophyta; Magnoliophyta; eudicotyledons; Gunneridae; Pentapetalae; rosids; malvids; Brassicales; Brassicaceae; Camelineae; Arabidopsis	XP_016168642.1^XP_016168642.1^Q:63-285,H:1-223^71.875%ID^E:4.51e-98^.^.	ABC transporter C family member 10	AT3G59140.1^AT3G59140.1^Q:13-285,H:2-247^34.173%ID^E:1.47e-32^.^.	.	.	ExpAA=96.32^PredHel=4^Topology=i47-69o89-111i124-146o156-178i	COG1132^(ABC) transporter	KEGG:ath:AT3G59140	GO:0016021^cellular_component^integral component of membrane`GO:0016020^cellular_component^membrane`GO:0000325^cellular_component^plant-type vacuole`GO:0005774^cellular_component^vacuolar membrane`GO:0005524^molecular_function^ATP binding`GO:0042626^molecular_function^ATPase activity, coupled to transmembrane movement of substances`GO:0055085^biological_process^transmembrane transport	.
DBFR_DN12473_c0_g1_i1.p1	LOR15_ARATH^LOR15_ARATH^Q:1-120,H:90-217^38.168%ID^E:7.49e-17^RecName: Full=Protein LURP-one-related 15;^Eukaryota; Viridiplantae; Streptophyta; Embryophyta; Tracheophyta; Spermatophyta; Magnoliophyta; eudicotyledons; Gunneridae; Pentapetalae; rosids; malvids; Brassicales; Brassicaceae; Camelineae; Arabidopsis	XP_016196668.1^XP_016196668.1^Q:1-116,H:63-180^61.864%ID^E:1.79e-44^.^.	protein LURP-one-related 10	AT5G01750.2^AT5G01750.2^Q:1-120,H:90-217^38.168%ID^E:7.78e-18^.^.	PF04525.12^LOR^LURP-one-related^3-109^E:9.3e-11	.	.	ENOG4111GT4^Pfam:DUF567	KEGG:ath:AT5G01750	GO:0009507^cellular_component^chloroplast`GO:0019904^molecular_function^protein domain specific binding	.
DBFR_DN12479_c0_g1_i2.p1	.	.	.	.	.	.	.	.	.	.	.
DBFR_DN12457_c0_g1_i2.p1	COLX_ARATH^COLX_ARATH^Q:4-51,H:14-62^59.184%ID^E:2.35e-10^RecName: Full=Putative zinc finger protein At1g68190;^Eukaryota; Viridiplantae; Streptophyta; Embryophyta; Tracheophyta; Spermatophyta; Magnoliophyta; eudicotyledons; Gunneridae; Pentapetalae; rosids; malvids; Brassicales; Brassicaceae; Camelineae; Arabidopsis	XP_016188352.1^XP_016188352.1^Q:1-169,H:2-169^62.5%ID^E:8.34e-56^.^.	zinc finger protein CONSTANS-LIKE 2	AT4G27310.1^AT4G27310.1^Q:3-73,H:4-74^67.606%ID^E:1.72e-28^.^.	PF00643.24^zf-B_box^B-box zinc finger^2-42^E:8.6e-07	.	.	ENOG4111DUW^zinc finger	KEGG:ath:AT1G68190	GO:0005634^cellular_component^nucleus`GO:0003700^molecular_function^DNA-binding transcription factor activity`GO:0008270^molecular_function^zinc ion binding`GO:0006355^biological_process^regulation of transcription, DNA-templated	GO:0008270^molecular_function^zinc ion binding
DBFR_DN12400_c0_g1_i2.p1	ZWIP2_ARATH^ZWIP2_ARATH^Q:1-338,H:1-371^55.053%ID^E:7.57e-125^RecName: Full=Zinc finger protein WIP2;^Eukaryota; Viridiplantae; Streptophyta; Embryophyta; Tracheophyta; Spermatophyta; Magnoliophyta; eudicotyledons; Gunneridae; Pentapetalae; rosids; malvids; Brassicales; Brassicaceae; Camelineae; Arabidopsis	XP_016169418.1^XP_016169418.1^Q:1-345,H:1-387^65.375%ID^E:5.24e-160^.^.	zinc finger protein WIP2	AT3G57670.1^AT3G57670.1^Q:1-338,H:1-371^55.053%ID^E:7.86e-126^.^.	PF00096.26^zf-C2H2^Zinc finger, C2H2 type^184-203^E:0.00037`PF13912.6^zf-C2H2_6^C2H2-type zinc finger^184-203^E:6.3e-05`PF12874.7^zf-met^Zinc-finger of C2H2 type^184-203^E:0.035	.	.	COG5048^Zinc finger protein	KEGG:ath:AT3G57670	GO:0005634^cellular_component^nucleus`GO:0003700^molecular_function^DNA-binding transcription factor activity`GO:0046872^molecular_function^metal ion binding`GO:0003676^molecular_function^nucleic acid binding`GO:0001709^biological_process^cell fate determination`GO:1990058^biological_process^fruit replum development`GO:0009860^biological_process^pollen tube growth`GO:0010468^biological_process^re…	GO:0003676^molecular_function^nucleic acid binding
DBFR_DN12400_c0_g2_i1.p1	ZWIP2_ARATH^ZWIP2_ARATH^Q:37-214,H:194-371^86.517%ID^E:9.08e-119^RecName: Full=Zinc finger protein WIP2;^Eukaryota; Viridiplantae; Streptophyta; Embryophyta; Tracheophyta; Spermatophyta; Magnoliophyta; eudicotyledons; Gunneridae; Pentapetalae; rosids; malvids; Brassicales; Brassicaceae; Camelineae; Arabidopsis	XP_016169418.1^XP_016169418.1^Q:17-221,H:175-387^83.568%ID^E:2.45e-131^.^.	zinc finger protein WIP2	AT3G57670.1^AT3G57670.1^Q:37-214,H:194-371^86.517%ID^E:9.43e-120^.^.	PF13894.6^zf-C2H2_4^C2H2-type zinc finger^60-82^E:0.00066`PF00096.26^zf-C2H2^Zinc finger, C2H2 type^60-79^E:0.00033`PF13912.6^zf-C2H2_6^C2H2-type zinc finger^60-79^E:3.4e-05`PF12874.7^zf-met^Zinc-finger of C2H2 type^60-79^E:0.015	.	.	COG5048^Zinc finger protein	KEGG:ath:AT3G57670	GO:0005634^cellular_component^nucleus`GO:0003700^molecular_function^DNA-binding transcription factor activity`GO:0046872^molecular_function^metal ion binding`GO:0003676^molecular_function^nucleic acid binding`GO:0001709^biological_process^cell fate determination`GO:1990058^biological_process^fruit replum development`GO:0009860^biological_process^pollen tube growth`GO:0010468^biological_process^re…	GO:0003676^molecular_function^nucleic acid binding
DBFR_DN12475_c0_g1_i4.p1	NAT11_ARATH^NAT11_ARATH^Q:1-254,H:456-708^72.047%ID^E:6.49e-125^RecName: Full=Nucleobase-ascorbate transporter 11;^Eukaryota; Viridiplantae; Streptophyta; Embryophyta; Tracheophyta; Spermatophyta; Magnoliophyta; eudicotyledons; Gunneridae; Pentapetalae; rosids; malvids; Brassicales; Brassicaceae; Camelineae; Arabidopsis	XP_020975279.1^XP_020975279.1^Q:1-256,H:527-782^82.812%ID^E:9.23e-151^.^.	nucleobase-ascorbate transporter 11 isoform X2	AT4G38050.1^AT4G38050.1^Q:1-254,H:456-708^72.047%ID^E:6.74e-126^.^.	PF00860.20^Xan_ur_permease^Permease family^1-152^E:5.3e-33	.	ExpAA=102.57^PredHel=4^Topology=i76-98o103-125i130-152o185-207i	COG2233^permease	KEGG:ath:AT4G38050	GO:0016021^cellular_component^integral component of membrane`GO:0005886^cellular_component^plasma membrane`GO:0022857^molecular_function^transmembrane transporter activity`GO:0005215^molecular_function^transporter activity	GO:0022857^molecular_function^transmembrane transporter activity`GO:0055085^biological_process^transmembrane transport`GO:0016020^cellular_component^membrane
DBFR_DN12428_c0_g1_i4.p1	PITC_DICDI^PITC_DICDI^Q:20-252,H:46-286^30.579%ID^E:3.99e-34^RecName: Full=Phosphatidylinositol transfer protein 3;^Eukaryota; Amoebozoa; Mycetozoa; Dictyostelids; Dictyosteliales; Dictyosteliaceae; Dictyostelium	XP_020961562.1^XP_020961562.1^Q:1-329,H:1-338^77.811%ID^E:0^.^.	random slug protein 5	AT1G22180.4^AT1G22180.4^Q:12-294,H:12-288^65.845%ID^E:7.86e-134^.^.	PF03765.15^CRAL_TRIO_N^CRAL/TRIO, N-terminal domain^45-69^E:3.2e-07`PF00650.20^CRAL_TRIO^CRAL/TRIO domain^89-242^E:1e-33`PF13716.6^CRAL_TRIO_2^Divergent CRAL/TRIO domain^106-225^E:1.1e-07	.	.	ENOG410Y3Q0^CRAL TRIO domain protein	KEGG:ddi:DDB_G0269182	GO:0008526^molecular_function^phosphatidylinositol transporter activity	.
DBFR_DN12426_c0_g1_i2.p1	LDL3_ARATH^LDL3_ARATH^Q:7-181,H:1129-1286^55.429%ID^E:1.55e-48^RecName: Full=Lysine-specific histone demethylase 1 homolog 3;^Eukaryota; Viridiplantae; Streptophyta; Embryophyta; Tracheophyta; Spermatophyta; Magnoliophyta; eudicotyledons; Gunneridae; Pentapetalae; rosids; malvids; Brassicales; Brassicaceae; Camelineae; Arabidopsis	XP_020959290.1^XP_020959290.1^Q:1-200,H:1268-1462^76.5%ID^E:2.8e-89^.^.	lysine-specific histone demethylase 1 homolog 3	AT4G16310.5^AT4G16310.5^Q:7-181,H:1129-1286^55.429%ID^E:1.61e-49^.^.	.	.	.	ENOG410XSNC^amine oxidase	KEGG:ath:AT4G16310	GO:0003677^molecular_function^DNA binding`GO:0016491^molecular_function^oxidoreductase activity`GO:0006325^biological_process^chromatin organization	.
DBFR_DN12478_c0_g1_i1.p1	WRK43_ARATH^WRK43_ARATH^Q:141-240,H:9-108^78%ID^E:8.83e-55^RecName: Full=Probable WRKY transcription factor 43;^Eukaryota; Viridiplantae; Streptophyta; Embryophyta; Tracheophyta; Spermatophyta; Magnoliophyta; eudicotyledons; Gunneridae; Pentapetalae; rosids; malvids; Brassicales; Brassicaceae; Camelineae; Arabidopsis	XP_016179808.1^XP_016179808.1^Q:51-240,H:52-228^67.876%ID^E:2.47e-82^.^.	probable WRKY transcription factor 24	AT2G46130.1^AT2G46130.1^Q:141-240,H:9-108^78%ID^E:9.17e-56^.^.	PF03106.15^WRKY^WRKY DNA -binding domain^162-219^E:3.2e-25	.	.	ENOG410YINN^WRKY transcription factor	KEGG:ath:AT2G46130	GO:0005634^cellular_component^nucleus`GO:0003700^molecular_function^DNA-binding transcription factor activity`GO:0043565^molecular_function^sequence-specific DNA binding	GO:0003700^molecular_function^DNA-binding transcription factor activity`GO:0043565^molecular_function^sequence-specific DNA binding`GO:0006355^biological_process^regulation of transcription, DNA-templated
DBFR_DN12486_c0_g1_i8.p1	AB17C_DANRE^AB17C_DANRE^Q:1-252,H:29-288^49.618%ID^E:3.43e-79^RecName: Full=Alpha/beta hydrolase domain-containing protein 17C {ECO:0000305};^Eukaryota; Metazoa; Chordata; Craniata; Vertebrata; Euteleostomi; Actinopterygii; Neopterygii; Teleostei; Ostariophysi; Cypriniformes; Cyprinidae; Danio	XP_016162309.1^XP_016162309.1^Q:1-361,H:8-353^84.488%ID^E:0^.^.	protein ABHD17B isoform X2	AT5G14390.1^AT5G14390.1^Q:1-360,H:8-368^75.61%ID^E:0^.^.	PF12146.8^Hydrolase_4^Serine aminopeptidase, S33^63-168^E:1.4e-07`PF00561.20^Abhydrolase_1^alpha/beta hydrolase fold^64-164^E:2.9e-06`PF00326.21^Peptidase_S9^Prolyl oligopeptidase family^108-223^E:6.7e-05`PF01738.18^DLH^Dienelactone hydrolase family^108-224^E:2.1e-05`PF03959.13^FSH1^Serine hydrolase (FSH1)^153-232^E:4.6e-05	.	.	COG1073^Hydrolase	KEGG:dre:393126`KO:K01076	GO:0030054^cellular_component^cell junction`GO:0043197^cellular_component^dendritic spine`GO:0014069^cellular_component^postsynaptic density`GO:0045211^cellular_component^postsynaptic membrane`GO:0055038^cellular_component^recycling endosome membrane`GO:0008474^molecular_function^palmitoyl-(protein) hydrolase activity	GO:0008236^molecular_function^serine-type peptidase activity`GO:0006508^biological_process^proteolysis`GO:0016787^molecular_function^hydrolase activity
DBFR_DN12456_c0_g1_i1.p1	Y3148_ARATH^Y3148_ARATH^Q:32-180,H:759-907^76.51%ID^E:3.1e-74^RecName: Full=Probable leucine-rich repeat receptor-like serine/threonine-protein kinase At3g14840;^Eukaryota; Viridiplantae; Streptophyta; Embryophyta; Tracheophyta; Spermatophyta; Magnoliophyta; eudicotyledons; Gunneridae; Pentapetalae; rosids; malvids; Brassicales; Brassicaceae; Camelineae; Arabidopsis	XP_020964926.1^XP_020964926.1^Q:32-180,H:301-449^87.919%ID^E:5.21e-91^.^.	probable leucine-rich repeat receptor-like serine/threonine-protein kinase At3g14840 isoform X4	AT3G14840.2^AT3G14840.2^Q:32-180,H:759-907^76.51%ID^E:3.22e-75^.^.	PF07714.17^Pkinase_Tyr^Protein tyrosine kinase^38-159^E:2.5e-25`PF00069.25^Pkinase^Protein kinase domain^44-148^E:3.2e-26	.	.	COG4886^leucine Rich Repeat	KEGG:ath:AT3G14840	GO:0016021^cellular_component^integral component of membrane`GO:0005886^cellular_component^plasma membrane`GO:0009506^cellular_component^plasmodesma`GO:0005524^molecular_function^ATP binding`GO:0004674^molecular_function^protein serine/threonine kinase activity`GO:0009861^biological_process^jasmonic acid and ethylene-dependent systemic resistance`GO:0046777^biological_process^protein autophosphor…	GO:0004672^molecular_function^protein kinase activity`GO:0006468^biological_process^protein phosphorylation`GO:0005524^molecular_function^ATP binding
DBFR_DN12442_c0_g1_i2.p2	.	.	.	.	.	.	.	.	.	.	.
DBFR_DN12442_c0_g2_i2.p1	RLP12_ARATH^RLP12_ARATH^Q:7-93,H:589-666^35.955%ID^E:8.7e-07^RecName: Full=Receptor-like protein 12 {ECO:0000303|PubMed:18434605};^Eukaryota; Viridiplantae; Streptophyta; Embryophyta; Tracheophyta; Spermatophyta; Magnoliophyta; eudicotyledons; Gunneridae; Pentapetalae; rosids; malvids; Brassicales; Brassicaceae; Camelineae; Arabidopsis	XP_020977375.1^XP_020977375.1^Q:7-93,H:671-756^56.818%ID^E:1.26e-20^.^.	receptor-like protein 12	AT1G71400.1^AT1G71400.1^Q:7-93,H:589-666^35.955%ID^E:9.03e-08^.^.	.	.	.	COG4886^leucine Rich Repeat	KEGG:ath:AT1G71400	GO:0016021^cellular_component^integral component of membrane`GO:0005886^cellular_component^plasma membrane`GO:0010073^biological_process^meristem maintenance	.
DBFR_DN12404_c0_g1_i1.p1	GRXC9_ARATH^GRXC9_ARATH^Q:62-182,H:26-137^59.504%ID^E:4.55e-42^RecName: Full=Glutaredoxin-C9;^Eukaryota; Viridiplantae; Streptophyta; Embryophyta; Tracheophyta; Spermatophyta; Magnoliophyta; eudicotyledons; Gunneridae; Pentapetalae; rosids; malvids; Brassicales; Brassicaceae; Camelineae; Arabidopsis	XP_016172104.1^XP_016172104.1^Q:1-182,H:1-164^64.835%ID^E:3.78e-69^.^.	glutaredoxin-C9	AT1G28480.1^AT1G28480.1^Q:62-182,H:26-137^59.504%ID^E:4.72e-43^.^.	PF00462.24^Glutaredoxin^Glutaredoxin^80-154^E:3.2e-09	.	.	COG0695^Glutaredoxin	KEGG:ath:AT1G28480	GO:0005737^cellular_component^cytoplasm`GO:0005634^cellular_component^nucleus`GO:0009055^molecular_function^electron transfer activity`GO:0015035^molecular_function^protein disulfide oxidoreductase activity`GO:0045454^biological_process^cell redox homeostasis`GO:0009867^biological_process^jasmonic acid mediated signaling pathway`GO:0000122^biological_process^negative regulation of transcription b…	GO:0009055^molecular_function^electron transfer activity`GO:0015035^molecular_function^protein disulfide oxidoreductase activity`GO:0045454^biological_process^cell redox homeostasis
DBFR_DN12438_c0_g1_i1.p1	CD48C_ARATH^CD48C_ARATH^Q:14-233,H:21-221^37.946%ID^E:2.16e-19^RecName: Full=Cell division control protein 48 homolog C;^Eukaryota; Viridiplantae; Streptophyta; Embryophyta; Tracheophyta; Spermatophyta; Magnoliophyta; eudicotyledons; Gunneridae; Pentapetalae; rosids; malvids; Brassicales; Brassicaceae; Camelineae; Arabidopsis	XP_016174866.1^XP_016174866.1^Q:1-247,H:1-254^51.711%ID^E:8.89e-68^.^.	cell division control protein 48 homolog C	AT3G01610.1^AT3G01610.1^Q:14-233,H:21-221^37.946%ID^E:2.25e-20^.^.	.	.	.	COG0464^Aaa atpase	KEGG:ath:AT3G01610`KO:K14571	GO:0005856^cellular_component^cytoskeleton`GO:0005634^cellular_component^nucleus`GO:0009524^cellular_component^phragmoplast`GO:0005524^molecular_function^ATP binding`GO:0016887^molecular_function^ATPase activity`GO:1990275^molecular_function^preribosome binding`GO:0007049^biological_process^cell cycle`GO:0051301^biological_process^cell division`GO:0051973^biological_process^positive regulation of…	.
DBFR_DN12447_c0_g1_i4.p1	.	XP_016163393.1^XP_016163393.1^Q:1-666,H:1-653^37.761%ID^E:2.78e-163^.^.	uncharacterized protein LOC107605951	AT1G79740.4^AT1G79740.4^Q:1-666,H:1-620^36.132%ID^E:8.68e-150^.^.	PF02892.15^zf-BED^BED zinc finger^7-42^E:4e-05`PF04937.15^DUF659^Protein of unknown function (DUF 659)^183-334^E:1.2e-56`PF05699.14^Dimer_Tnp_hAT^hAT family C-terminal dimerisation region^560-620^E:1.2e-07	.	.	.	.	.	GO:0003677^molecular_function^DNA binding`GO:0046983^molecular_function^protein dimerization activity
DBFR_DN12454_c0_g1_i7.p1	YI31B_YEAST^YI31B_YEAST^Q:614-1474,H:589-1478^36.494%ID^E:1.47e-162^RecName: Full=Transposon Ty3-I Gag-Pol polyprotein;^Eukaryota; Fungi; Dikarya; Ascomycota; Saccharomycotina; Saccharomycetes; Saccharomycetales; Saccharomycetaceae; Saccharomyces	XP_016184914.1^XP_016184914.1^Q:135-1143,H:56-1022^39.706%ID^E:0^.^.	uncharacterized protein LOC107626524	ATMG00860.1^ATMG00860.1^Q:811-939,H:2-132^57.252%ID^E:1.97e-43^.^.	PF03732.17^Retrotrans_gag^Retrotransposon gag protein^180-268^E:5.2e-08`PF13975.6^gag-asp_proteas^gag-polyprotein putative aspartyl protease^442-526^E:4.5e-07`PF08284.11^RVP_2^Retroviral aspartyl protease^443-530^E:5.2e-06`PF00078.27^RVT_1^Reverse transcriptase (RNA-dependent DNA polymerase)^686-844^E:4.3e-33`PF17919.1^RT_RNaseH_2^RNase H-like domain found in reverse transcriptase^908-1002^E:5.6e…	.	.	.	KEGG:sce:YIL082W-A`KO:K07497	GO:0005737^cellular_component^cytoplasm`GO:0005634^cellular_component^nucleus`GO:0000943^cellular_component^retrotransposon nucleocapsid`GO:0004190^molecular_function^aspartic-type endopeptidase activity`GO:0005524^molecular_function^ATP binding`GO:0003677^molecular_function^DNA binding`GO:0003887^molecular_function^DNA-directed DNA polymerase activity`GO:0008233^molecular_function^peptidase acti…	GO:0015074^biological_process^DNA integration
DBFR_DN12414_c0_g1_i1.p1	.	XP_016165692.1^XP_016165692.1^Q:1-175,H:1-186^36.649%ID^E:2.15e-19^.^.	uncharacterized protein LOC107608412	AT1G36940.1^AT1G36940.1^Q:23-176,H:12-138^36.774%ID^E:1.51e-14^.^.	.	.	.	.	.	.	.
DBFR_DN12499_c0_g1_i1.p1	.	XP_020962719.1^XP_020962719.1^Q:1-135,H:291-423^62.222%ID^E:1.75e-46^.^.	uncharacterized protein LOC107609099	.	.	.	.	.	.	.	.
DBFR_DN12450_c0_g1_i1.p1	MANA_CANEN^MANA_CANEN^Q:10-234,H:755-981^74.89%ID^E:3.34e-112^RecName: Full=Alpha-mannosidase {ECO:0000303|PubMed:4973951};^Eukaryota; Viridiplantae; Streptophyta; Embryophyta; Tracheophyta; Spermatophyta; Magnoliophyta; eudicotyledons; Gunneridae; Pentapetalae; rosids; fabids; Fabales; Fabaceae; Papilionoideae; 50 kb inversion clade; NPAAA clade; indigoferoid/millettioid clade; Phaseoleae; Canav…	XP_016199029.1^XP_016199029.1^Q:10-234,H:783-1007^84.444%ID^E:1e-134^.^.	LOW QUALITY PROTEIN: alpha-mannosidase-like	AT5G66150.3^AT5G66150.3^Q:10-234,H:516-741^64.602%ID^E:3.98e-92^.^.	PF07748.13^Glyco_hydro_38C^Glycosyl hydrolases family 38 C-terminal domain^11-44^E:2.2e-06`PF17677.1^Glyco_hydro38C2^Glycosyl hydrolases family 38 C-terminal beta sandwich domain^126-231^E:4.2e-12	.	.	.	.	GO:0000326^cellular_component^protein storage vacuole`GO:0004559^molecular_function^alpha-mannosidase activity`GO:0030246^molecular_function^carbohydrate binding`GO:0046872^molecular_function^metal ion binding`GO:0006013^biological_process^mannose metabolic process	GO:0004559^molecular_function^alpha-mannosidase activity`GO:0006013^biological_process^mannose metabolic process
DBFR_DN12487_c0_g1_i1.p1	NKAP_DICDI^NKAP_DICDI^Q:421-538,H:394-510^60.169%ID^E:1.44e-40^RecName: Full=NKAP family protein {ECO:0000305};^Eukaryota; Amoebozoa; Mycetozoa; Dictyostelids; Dictyosteliales; Dictyosteliaceae; Dictyostelium	XP_020969969.1^XP_020969969.1^Q:1-556,H:1-534^66.2%ID^E:0^.^.	NF-kappa-B-activating protein	AT4G02720.1^AT4G02720.1^Q:402-548,H:264-414^81.457%ID^E:4.94e-81^.^.`AT4G02720.1^AT4G02720.1^Q:91-208,H:6-109^52.941%ID^E:1.61e-21^.^.	PF06047.11^Nkap_C^NF-kappa-B-activating protein C-terminal domain^434-532^E:7.3e-49	.	.	ENOG4111VW4^NF-kB activating protein	KEGG:ddi:DDB_G0269284	GO:0005737^cellular_component^cytoplasm`GO:0005634^cellular_component^nucleus`GO:0003682^molecular_function^chromatin binding`GO:0003729^molecular_function^mRNA binding`GO:0019843^molecular_function^rRNA binding`GO:0030515^molecular_function^snoRNA binding`GO:0017069^molecular_function^snRNA binding`GO:0045892^biological_process^negative regulation of transcription, DNA-templated`GO:0007219^biolo…	GO:0003682^molecular_function^chromatin binding
DBFR_DN12451_c0_g1_i3.p1	ERF92_ARATH^ERF92_ARATH^Q:12-161,H:79-218^66.667%ID^E:9.12e-61^RecName: Full=Ethylene-responsive transcription factor 1B;^Eukaryota; Viridiplantae; Streptophyta; Embryophyta; Tracheophyta; Spermatophyta; Magnoliophyta; eudicotyledons; Gunneridae; Pentapetalae; rosids; malvids; Brassicales; Brassicaceae; Camelineae; Arabidopsis	XP_016174025.1^XP_016174025.1^Q:11-161,H:87-234^68.831%ID^E:4.74e-60^.^.	ethylene-responsive transcription factor 1B	AT3G23240.1^AT3G23240.1^Q:12-161,H:79-218^66.667%ID^E:9.47e-62^.^.	PF00847.20^AP2^AP2 domain^15-64^E:9.6e-14	.	.	ENOG410YJNR^Transcription factor	KEGG:ath:AT3G23240`KO:K14516	GO:0005634^cellular_component^nucleus`GO:0003677^molecular_function^DNA binding`GO:0003700^molecular_function^DNA-binding transcription factor activity`GO:0006952^biological_process^defense response`GO:0009873^biological_process^ethylene-activated signaling pathway`GO:0009867^biological_process^jasmonic acid mediated signaling pathway	GO:0003700^molecular_function^DNA-binding transcription factor activity`GO:0006355^biological_process^regulation of transcription, DNA-templated
DBFR_DN12451_c1_g1_i2.p1	EF100_ARATH^EF100_ARATH^Q:47-294,H:8-267^52.574%ID^E:1.9e-79^RecName: Full=Ethylene-responsive transcription factor 1A;^Eukaryota; Viridiplantae; Streptophyta; Embryophyta; Tracheophyta; Spermatophyta; Magnoliophyta; eudicotyledons; Gunneridae; Pentapetalae; rosids; malvids; Brassicales; Brassicaceae; Camelineae; Arabidopsis	XP_016201470.1^XP_016201470.1^Q:40-288,H:1-264^67.537%ID^E:3.15e-110^.^.	LOW QUALITY PROTEIN: ethylene-responsive transcription factor 2-like	AT4G17500.1^AT4G17500.1^Q:47-294,H:8-267^52.574%ID^E:1.98e-80^.^.	PF00847.20^AP2^AP2 domain^175-225^E:1.8e-11	.	.	ENOG410YJV7^Transcription factor	KEGG:ath:AT4G17500`KO:K09286	GO:0005634^cellular_component^nucleus`GO:0003677^molecular_function^DNA binding`GO:0003700^molecular_function^DNA-binding transcription factor activity`GO:0051301^biological_process^cell division`GO:0006952^biological_process^defense response`GO:0009873^biological_process^ethylene-activated signaling pathway`GO:0010087^biological_process^phloem or xylem histogenesis`GO:0010200^biological_process^…	GO:0003700^molecular_function^DNA-binding transcription factor activity`GO:0006355^biological_process^regulation of transcription, DNA-templated
DBFR_DN12451_c2_g1_i1.p1	EF100_ARATH^EF100_ARATH^Q:8-283,H:8-267^54.196%ID^E:3.42e-82^RecName: Full=Ethylene-responsive transcription factor 1A;^Eukaryota; Viridiplantae; Streptophyta; Embryophyta; Tracheophyta; Spermatophyta; Magnoliophyta; eudicotyledons; Gunneridae; Pentapetalae; rosids; malvids; Brassicales; Brassicaceae; Camelineae; Arabidopsis	XP_016201470.1^XP_016201470.1^Q:1-268,H:1-262^79.554%ID^E:7.37e-139^.^.	LOW QUALITY PROTEIN: ethylene-responsive transcription factor 2-like	AT4G17500.1^AT4G17500.1^Q:8-283,H:8-267^54.196%ID^E:3.56e-83^.^.	PF00847.20^AP2^AP2 domain^151-201^E:4.8e-13	.	.	ENOG410YJV7^Transcription factor	KEGG:ath:AT4G17500`KO:K09286	GO:0005634^cellular_component^nucleus`GO:0003677^molecular_function^DNA binding`GO:0003700^molecular_function^DNA-binding transcription factor activity`GO:0051301^biological_process^cell division`GO:0006952^biological_process^defense response`GO:0009873^biological_process^ethylene-activated signaling pathway`GO:0010087^biological_process^phloem or xylem histogenesis`GO:0010200^biological_process^…	GO:0003700^molecular_function^DNA-binding transcription factor activity`GO:0006355^biological_process^regulation of transcription, DNA-templated
DBFR_DN12434_c0_g1_i5.p1	TI10B_ARATH^TI10B_ARATH^Q:35-111,H:107-180^38.961%ID^E:3.33e-09^RecName: Full=Protein TIFY 10B;^Eukaryota; Viridiplantae; Streptophyta; Embryophyta; Tracheophyta; Spermatophyta; Magnoliophyta; eudicotyledons; Gunneridae; Pentapetalae; rosids; malvids; Brassicales; Brassicaceae; Camelineae; Arabidopsis	XP_016189049.1^XP_016189049.1^Q:7-137,H:88-221^55.556%ID^E:1.21e-39^.^.	protein TIFY 10A	AT1G74950.2^AT1G74950.2^Q:35-111,H:107-180^38.961%ID^E:1.71e-10^.^.	PF06200.14^tify^tify domain^42-75^E:2.7e-17	.	.	ENOG410ZDCD^jasmonate ZIM domain-containing protein	KEGG:ath:AT1G74950`KO:K13464	GO:0005634^cellular_component^nucleus`GO:0006952^biological_process^defense response`GO:0031347^biological_process^regulation of defense response`GO:2000022^biological_process^regulation of jasmonic acid mediated signaling pathway`GO:0009753^biological_process^response to jasmonic acid`GO:0009611^biological_process^response to wounding	.
DBFR_DN12466_c0_g2_i5.p1	ATG10_ARATH^ATG10_ARATH^Q:6-168,H:64-225^55.828%ID^E:7.07e-55^RecName: Full=Ubiquitin-like-conjugating enzyme ATG10;^Eukaryota; Viridiplantae; Streptophyta; Embryophyta; Tracheophyta; Spermatophyta; Magnoliophyta; eudicotyledons; Gunneridae; Pentapetalae; rosids; malvids; Brassicales; Brassicaceae; Camelineae; Arabidopsis	XP_020968299.1^XP_020968299.1^Q:1-170,H:38-207^84.118%ID^E:3.6e-101^.^.	ubiquitin-like-conjugating enzyme ATG10 isoform X2	AT3G07525.1^AT3G07525.1^Q:6-168,H:64-225^55.828%ID^E:7.34e-56^.^.	PF03987.15^Autophagy_act_C^Autophagocytosis associated protein, active-site domain^54-120^E:3.5e-19	.	.	ENOG4111W4Q^autophagy related 10	KEGG:ath:AT3G07525`KO:K17888	GO:0016021^cellular_component^integral component of membrane`GO:0016740^molecular_function^transferase activity`GO:0004839^molecular_function^ubiquitin activating enzyme activity`GO:0006914^biological_process^autophagy`GO:0043482^biological_process^cellular pigment accumulation`GO:0006995^biological_process^cellular response to nitrogen starvation`GO:0042742^biological_process^defense response to…	.
DBFR_DN12453_c1_g1_i11.p1	.	XP_016174102.1^XP_016174102.1^Q:22-103,H:2-81^61.628%ID^E:7.47e-28^.^.	uncharacterized protein LOC107616662	AT5G27390.4^AT5G27390.4^Q:19-103,H:3-86^39.535%ID^E:2.7e-07^.^.	.	sigP:1^21^0.569^YES	.	.	.	.	.
DBFR_DN12431_c0_g1_i3.p1	BXL6_ARATH^BXL6_ARATH^Q:33-798,H:28-791^63.979%ID^E:0^RecName: Full=Probable beta-D-xylosidase 6;^Eukaryota; Viridiplantae; Streptophyta; Embryophyta; Tracheophyta; Spermatophyta; Magnoliophyta; eudicotyledons; Gunneridae; Pentapetalae; rosids; malvids; Brassicales; Brassicaceae; Camelineae; Arabidopsis	XP_016201098.1^XP_016201098.1^Q:26-799,H:31-802^81.806%ID^E:0^.^.	probable beta-D-xylosidase 6	AT5G10560.1^AT5G10560.1^Q:33-798,H:28-791^63.979%ID^E:0^.^.	PF00933.21^Glyco_hydro_3^Glycosyl hydrolase family 3 N terminal domain^114-378^E:3.3e-33`PF01915.22^Glyco_hydro_3_C^Glycosyl hydrolase family 3 C-terminal domain^422-651^E:3.7e-51`PF14310.6^Fn3-like^Fibronectin type III-like domain^723-790^E:2.4e-06	sigP:1^27^0.758^YES	.	COG1472^hydrolase family 3	KEGG:ath:AT5G10560	GO:0005576^cellular_component^extracellular region`GO:0009505^cellular_component^plant-type cell wall`GO:0005774^cellular_component^vacuolar membrane`GO:0005773^cellular_component^vacuole`GO:0046556^molecular_function^alpha-L-arabinofuranosidase activity`GO:0009044^molecular_function^xylan 1,4-beta-xylosidase activity`GO:0031222^biological_process^arabinan catabolic process`GO:0045493^biological_…	GO:0004553^molecular_function^hydrolase activity, hydrolyzing O-glycosyl compounds`GO:0005975^biological_process^carbohydrate metabolic process
DBFR_DN12431_c0_g2_i2.p1	.	.	.	.	.	.	.	.	.	.	.
DBFR_DN12489_c0_g1_i1.p1	FTIP3_ARATH^FTIP3_ARATH^Q:1-775,H:1-773^90.968%ID^E:0^RecName: Full=FT-interacting protein 3 {ECO:0000303|PubMed:29742441};^Eukaryota; Viridiplantae; Streptophyta; Embryophyta; Tracheophyta; Spermatophyta; Magnoliophyta; eudicotyledons; Gunneridae; Pentapetalae; rosids; malvids; Brassicales; Brassicaceae; Camelineae; Arabidopsis	XP_016183672.1^XP_016183672.1^Q:1-775,H:1-775^94.581%ID^E:0^.^.	FT-interacting protein 1	AT3G57880.4^AT3G57880.4^Q:1-775,H:1-773^90.968%ID^E:0^.^.	PF00168.30^C2^C2 domain^40-132^E:2.5e-23`PF00168.30^C2^C2 domain^201-307^E:2.3e-20`PF00168.30^C2^C2 domain^364-475^E:4.9e-23`PF06398.11^Pex24p^Integral peroxisomal membrane peroxin^592-756^E:4.9e-08`PF08372.10^PRT_C^Plant phosphoribosyltransferase C-terminal^620-775^E:1.3e-81	.	ExpAA=71.03^PredHel=2^Topology=o613-635i718-740o	ENOG410XRQN^Multiple C2 and transmembrane domain-containing protein	KEGG:ath:AT3G57880	GO:0005618^cellular_component^cell wall`GO:0005737^cellular_component^cytoplasm`GO:0005829^cellular_component^cytosol`GO:0005783^cellular_component^endoplasmic reticulum`GO:0005789^cellular_component^endoplasmic reticulum membrane`GO:0005768^cellular_component^endosome`GO:0010008^cellular_component^endosome membrane`GO:0000139^cellular_component^Golgi membrane`GO:0016021^cellular_component^integr…	.
DBFR_DN12437_c0_g2_i6.p1	.	XP_016185898.1^XP_016185898.1^Q:207-392,H:68-249^51.075%ID^E:6.62e-57^.^.	uncharacterized protein LOC107627579	.	PF03732.17^Retrotrans_gag^Retrotransposon gag protein^275-364^E:3.8e-14	.	.	.	.	.	.
DBFR_DN12445_c0_g1_i1.p1	.	.	.	.	.	.	.	.	.	.	.
DBFR_DN12401_c0_g1_i1.p1	LSI2_ORYSJ^LSI2_ORYSJ^Q:3-539,H:4-469^55.493%ID^E:0^RecName: Full=Silicon efflux transporter LSI2 {ECO:0000303|PubMed:17625566};^Eukaryota; Viridiplantae; Streptophyta; Embryophyta; Tracheophyta; Spermatophyta; Magnoliophyta; Liliopsida; Poales; Poaceae; BOP clade; Oryzoideae; Oryzeae; Oryzinae; Oryza; Oryza sativa	XP_016204290.1^XP_016204290.1^Q:1-540,H:1-538^86.506%ID^E:0^.^.	putative transporter arsB	AT1G02260.2^AT1G02260.2^Q:1-540,H:1-502^70.147%ID^E:0^.^.	PF03600.16^CitMHS^Citrate transporter^27-487^E:1.5e-53`PF06450.12^NhaB^Bacterial Na+/H+ antiporter B (NhaB)^151-210^E:0.0003	.	ExpAA=198.09^PredHel=8^Topology=i9-31o57-79i180-202o357-379i391-409o436-458i479-501o516-538i	COG1055^arsenical pump membrane protein	KEGG:osa:4331328	GO:0016021^cellular_component^integral component of membrane`GO:0005886^cellular_component^plasma membrane`GO:0055085^biological_process^transmembrane transport	GO:0055085^biological_process^transmembrane transport`GO:0016021^cellular_component^integral component of membrane`GO:0015385^molecular_function^sodium:proton antiporter activity`GO:0006814^biological_process^sodium ion transport
DBFR_DN12436_c0_g1_i1.p1	.	XP_016187959.1^XP_016187959.1^Q:20-121,H:1-98^43.269%ID^E:5.31e-15^.^.	conserved oligomeric Golgi complex subunit 7	AT5G51430.1^AT5G51430.1^Q:74-125,H:51-102^67.308%ID^E:1.17e-14^.^.	.	.	ExpAA=19.38^PredHel=1^Topology=o5-27i	.	.	.	.
DBFR_DN12460_c0_g1_i1.p1	PDV1_ARATH^PDV1_ARATH^Q:12-270,H:11-272^53.383%ID^E:9.2e-89^RecName: Full=Plastid division protein PDV1;^Eukaryota; Viridiplantae; Streptophyta; Embryophyta; Tracheophyta; Spermatophyta; Magnoliophyta; eudicotyledons; Gunneridae; Pentapetalae; rosids; malvids; Brassicales; Brassicaceae; Camelineae; Arabidopsis	XP_016162579.1^XP_016162579.1^Q:1-270,H:1-279^80.714%ID^E:1.64e-151^.^.	plastid division protein PDV1	AT5G53280.1^AT5G53280.1^Q:12-270,H:11-272^53.383%ID^E:9.55e-90^.^.	.	.	.	ENOG410YDZK^plastid division protein	KEGG:ath:AT5G53280	GO:0009707^cellular_component^chloroplast outer membrane`GO:0016021^cellular_component^integral component of membrane`GO:0010020^biological_process^chloroplast fission	.
DBFR_DN12411_c0_g1_i1.p1	PP364_ARATH^PP364_ARATH^Q:9-499,H:145-635^45.621%ID^E:3.49e-163^RecName: Full=Pentatricopeptide repeat-containing protein At5g04780, mitochondrial;^Eukaryota; Viridiplantae; Streptophyta; Embryophyta; Tracheophyta; Spermatophyta; Magnoliophyta; eudicotyledons; Gunneridae; Pentapetalae; rosids; malvids; Brassicales; Brassicaceae; Camelineae; Arabidopsis`PP364_ARATH^PP364_ARATH^Q:25-359,H:60-393^26…	XP_020959859.1^XP_020959859.1^Q:1-332,H:433-764^89.157%ID^E:0^.^.`XP_020959859.1^XP_020959859.1^Q:4-339,H:337-666^28.986%ID^E:1.61e-36^.^.`XP_020959859.1^XP_020959859.1^Q:9-303,H:138-430^30.64%ID^E:2.07e-36^.^.`XP_020959859.1^XP_020959859.1^Q:30-332,H:58-353^29.934%ID^E:2.27e-32^.^.`XP_020959859.1^XP_020959859.1^Q:1-235,H:231-465^32.766%ID^E:5.92e-32^.^.	pentatricopeptide repeat-containing protein At3g63370%2C chloroplastic-like	AT5G04780.1^AT5G04780.1^Q:9-499,H:145-635^45.621%ID^E:3.63e-164^.^.`AT5G04780.1^AT5G04780.1^Q:25-359,H:60-393^26.453%ID^E:4.06e-31^.^.	PF13041.6^PPR_2^PPR repeat family^91-139^E:4.9e-11`PF13812.6^PPR_3^Pentatricopeptide repeat domain^91-138^E:0.0014`PF01535.20^PPR^PPR repeat^93-121^E:5.9e-07`PF01535.20^PPR^PPR repeat^166-193^E:0.031`PF13041.6^PPR_2^PPR repeat family^192-238^E:1.4e-10`PF01535.20^PPR^PPR repeat^194-224^E:6.1e-08`PF01535.20^PPR^PPR repeat^267-288^E:0.0071`PF14432.6^DYW_deaminase^DYW family of nucleic acid deaminase…	.	.	ENOG410Z7Z7^Pentatricopeptide repeat-containing protein	KEGG:ath:AT5G04780	GO:0009507^cellular_component^chloroplast`GO:0005739^cellular_component^mitochondrion`GO:0008270^molecular_function^zinc ion binding`GO:0009451^biological_process^RNA modification	GO:0008270^molecular_function^zinc ion binding
DBFR_DN12411_c0_g2_i1.p1	TF29_SCHPO^TF29_SCHPO^Q:5-196,H:1077-1265^31.818%ID^E:1.18e-22^RecName: Full=Transposon Tf2-9 polyprotein;^Eukaryota; Fungi; Dikarya; Ascomycota; Taphrinomycotina; Schizosaccharomycetes; Schizosaccharomycetales; Schizosaccharomycetaceae; Schizosaccharomyces	XP_020967649.1^XP_020967649.1^Q:56-229,H:1-174^54.023%ID^E:1.65e-64^.^.	uncharacterized protein LOC110266920	.	.	.	.	.	KEGG:spo:SPAC167.08`KEGG:spo:SPAC26A3.13c`KEGG:spo:SPAC9.04`KEGG:spo:SPBC9B6.02c	GO:0005737^cellular_component^cytoplasm`GO:0005634^cellular_component^nucleus`GO:0004190^molecular_function^aspartic-type endopeptidase activity`GO:0003677^molecular_function^DNA binding`GO:0003887^molecular_function^DNA-directed DNA polymerase activity`GO:0004519^molecular_function^endonuclease activity`GO:0046872^molecular_function^metal ion binding`GO:0003723^molecular_function^RNA binding`GO:…	.
DBFR_DN12493_c0_g1_i1.p1	P24D9_ARATH^P24D9_ARATH^Q:63-271,H:6-214^68.421%ID^E:5.85e-108^RecName: Full=Transmembrane emp24 domain-containing protein p24delta9;^Eukaryota; Viridiplantae; Streptophyta; Embryophyta; Tracheophyta; Spermatophyta; Magnoliophyta; eudicotyledons; Gunneridae; Pentapetalae; rosids; malvids; Brassicales; Brassicaceae; Camelineae; Arabidopsis	XP_016181220.1^XP_016181220.1^Q:65-271,H:8-212^66.184%ID^E:2.56e-102^.^.	transmembrane emp24 domain-containing protein p24delta7	AT1G26690.1^AT1G26690.1^Q:63-271,H:6-214^68.421%ID^E:6.07e-109^.^.	PF01105.24^EMP24_GP25L^emp24/gp25L/p24 family/GOLD^81-266^E:2e-50	.	ExpAA=70.03^PredHel=2^Topology=o35-57i239-261o	ENOG410XTBQ^vesicle-mediated transport	KEGG:ath:AT1G26690`KO:K20352	GO:0030134^cellular_component^COPII-coated ER to Golgi transport vesicle`GO:0005783^cellular_component^endoplasmic reticulum`GO:0005789^cellular_component^endoplasmic reticulum membrane`GO:0005793^cellular_component^endoplasmic reticulum-Golgi intermediate compartment`GO:0033116^cellular_component^endoplasmic reticulum-Golgi intermediate compartment membrane`GO:0005794^cellular_component^Golgi ap…	.
DBFR_DN12490_c0_g1_i2.p1	SPER1_ARATH^SPER1_ARATH^Q:1-204,H:1-178^40.865%ID^E:4.99e-30^RecName: Full=Protein SPEAR1 {ECO:0000303|PubMed:25527103};^Eukaryota; Viridiplantae; Streptophyta; Embryophyta; Tracheophyta; Spermatophyta; Magnoliophyta; eudicotyledons; Gunneridae; Pentapetalae; rosids; malvids; Brassicales; Brassicaceae; Camelineae; Arabidopsis	XP_016193372.1^XP_016193372.1^Q:1-204,H:1-213^62.212%ID^E:6e-58^.^.	protein SPEAR3-like isoform X1	AT2G20080.1^AT2G20080.1^Q:1-204,H:1-178^40.865%ID^E:5.18e-31^.^.	.	.	.	ENOG410Z28R^NA	KEGG:ath:AT2G20080	GO:0003700^molecular_function^DNA-binding transcription factor activity	.
DBFR_DN12476_c0_g1_i2.p1	.	.	.	.	PF04828.14^GFA^Glutathione-dependent formaldehyde-activating enzyme^113-203^E:7.9e-26	.	.	.	.	.	GO:0016846^molecular_function^carbon-sulfur lyase activity
DBFR_DN12492_c0_g2_i2.p1	.	XP_016186395.1^XP_016186395.1^Q:1-165,H:1-195^48.293%ID^E:4.77e-35^.^.	uncharacterized protein LOC107628101	AT4G00310.2^AT4G00310.2^Q:126-269,H:168-302^33.951%ID^E:1.18e-11^.^.`AT4G00310.2^AT4G00310.2^Q:1-46,H:1-43^52.174%ID^E:6.04e-07^.^.	.	.	.	.	.	.	.
DBFR_DN12467_c0_g1_i1.p1	.	.	.	.	.	.	.	.	.	.	.
DBFR_DN12424_c0_g1_i6.p1	RUS3_ARATH^RUS3_ARATH^Q:11-443,H:7-440^72.874%ID^E:0^RecName: Full=Protein root UVB sensitive 3 {ECO:0000303|PubMed:19515790};^Eukaryota; Viridiplantae; Streptophyta; Embryophyta; Tracheophyta; Spermatophyta; Magnoliophyta; eudicotyledons; Gunneridae; Pentapetalae; rosids; malvids; Brassicales; Brassicaceae; Camelineae; Arabidopsis	XP_020979470.1^XP_020979470.1^Q:10-443,H:6-464^78.261%ID^E:0^.^.	protein root UVB sensitive 3	AT1G13770.1^AT1G13770.1^Q:11-443,H:7-440^72.874%ID^E:0^.^.	PF04884.14^DUF647^Vitamin B6 photo-protection and homoeostasis^53-288^E:4.3e-88	.	ExpAA=60.91^PredHel=2^Topology=o165-187i233-255o	ENOG410XU74^Chromosome 16 open reading frame 58	KEGG:ath:AT1G13770	GO:0016021^cellular_component^integral component of membrane	.
DBFR_DN12462_c0_g1_i1.p1	1433B_SOYBN^1433B_SOYBN^Q:82-282,H:2-202^89.055%ID^E:1.03e-130^RecName: Full=14-3-3-like protein B;^Eukaryota; Viridiplantae; Streptophyta; Embryophyta; Tracheophyta; Spermatophyta; Magnoliophyta; eudicotyledons; Gunneridae; Pentapetalae; rosids; fabids; Fabales; Fabaceae; Papilionoideae; 50 kb inversion clade; NPAAA clade; indigoferoid/millettioid clade; Phaseoleae; Glycine; Soja	XP_016163691.1^XP_016163691.1^Q:76-282,H:1-207^93.72%ID^E:8.55e-142^.^.	14-3-3-like protein B	AT5G10450.1^AT5G10450.1^Q:84-282,H:5-203^85.93%ID^E:6.81e-126^.^.	PF00244.20^14-3-3^14-3-3 protein^92-282^E:8.1e-78	.	ExpAA=19.97^PredHel=1^Topology=i39-56o	COG5040^Tyrosine 3-monooxygenase tryptophan 5-monooxygenase activation protein	.	GO:0019904^molecular_function^protein domain specific binding	.
DBFR_DN12462_c0_g2_i1.p1	1433_PEA^1433_PEA^Q:1-260,H:1-260^95.769%ID^E:0^RecName: Full=14-3-3-like protein;^Eukaryota; Viridiplantae; Streptophyta; Embryophyta; Tracheophyta; Spermatophyta; Magnoliophyta; eudicotyledons; Gunneridae; Pentapetalae; rosids; fabids; Fabales; Fabaceae; Papilionoideae; 50 kb inversion clade; NPAAA clade; Hologalegina; IRL clade; Fabeae; Pisum	XP_016163651.1^XP_016163651.1^Q:1-260,H:1-259^97.692%ID^E:0^.^.	14-3-3-like protein	AT1G78300.1^AT1G78300.1^Q:6-260,H:3-258^90.625%ID^E:4.51e-171^.^.	PF00244.20^14-3-3^14-3-3 protein^14-238^E:5.1e-105	.	.	.	.	GO:0019904^molecular_function^protein domain specific binding	.
DBFR_DN12495_c0_g1_i3.p1	AB3C_ARATH^AB3C_ARATH^Q:1-530,H:868-1396^68.113%ID^E:0^RecName: Full=ABC transporter C family member 3;^Eukaryota; Viridiplantae; Streptophyta; Embryophyta; Tracheophyta; Spermatophyta; Magnoliophyta; eudicotyledons; Gunneridae; Pentapetalae; rosids; malvids; Brassicales; Brassicaceae; Camelineae; Arabidopsis	XP_020962553.1^XP_020962553.1^Q:1-530,H:474-1003^78.491%ID^E:0^.^.	ABC transporter C family member 3-like isoform X2	AT3G13080.1^AT3G13080.1^Q:1-530,H:868-1396^68.113%ID^E:0^.^.	PF00664.23^ABC_membrane^ABC transporter transmembrane region^87-329^E:1.9e-30`PF00005.27^ABC_tran^ABC transporter^420-520^E:7.9e-18	.	ExpAA=139.38^PredHel=5^Topology=i77-99o119-141i207-229o308-330i337-359o	COG1132^(ABC) transporter	KEGG:ath:AT3G13080	GO:0048046^cellular_component^apoplast`GO:0016021^cellular_component^integral component of membrane`GO:0016020^cellular_component^membrane`GO:0000325^cellular_component^plant-type vacuole`GO:0009506^cellular_component^plasmodesma`GO:0005774^cellular_component^vacuolar membrane`GO:0005773^cellular_component^vacuole`GO:0005524^molecular_function^ATP binding`GO:0042626^molecular_function^ATPase acti…	GO:0005524^molecular_function^ATP binding`GO:0042626^molecular_function^ATPase activity, coupled to transmembrane movement of substances`GO:0055085^biological_process^transmembrane transport`GO:0016021^cellular_component^integral component of membrane`GO:0016887^molecular_function^ATPase activity
DBFR_DN12468_c0_g1_i4.p1	ZPR1_YEAST^ZPR1_YEAST^Q:34-487,H:46-483^42.576%ID^E:3.66e-114^RecName: Full=Zinc finger protein ZPR1;^Eukaryota; Fungi; Dikarya; Ascomycota; Saccharomycotina; Saccharomycetes; Saccharomycetales; Saccharomycetaceae; Saccharomyces	XP_020976764.1^XP_020976764.1^Q:1-505,H:22-526^88.317%ID^E:0^.^.	zinc finger protein ZPR1	AT5G37340.3^AT5G37340.3^Q:17-503,H:9-491^77.049%ID^E:0^.^.	PF03367.13^zf-ZPR1^ZPR1 zinc-finger domain^40-199^E:7e-55`PF03367.13^zf-ZPR1^ZPR1 zinc-finger domain^296-454^E:6.4e-53	.	.	.	KEGG:sce:YGR211W`KO:K06874	GO:0005737^cellular_component^cytoplasm`GO:0005634^cellular_component^nucleus`GO:0061770^molecular_function^translation elongation factor binding`GO:0008270^molecular_function^zinc ion binding`GO:0009267^biological_process^cellular response to starvation`GO:0000086^biological_process^G2/M transition of mitotic cell cycle`GO:0009749^biological_process^response to glucose	GO:0008270^molecular_function^zinc ion binding
DBFR_DN12444_c0_g1_i4.p1	.	XP_016208012.1^XP_016208012.1^Q:41-77,H:58-94^86.486%ID^E:8.36e-14^.^.	uncharacterized protein LOC107648704	AT5G64160.1^AT5G64160.1^Q:1-249,H:1-227^53.414%ID^E:1.08e-75^.^.	.	.	.	.	.	.	.
DBFR_DN12415_c0_g1_i7.p1	.	XP_020959290.1^XP_020959290.1^Q:84-205,H:425-542^71.311%ID^E:3.07e-47^.^.	lysine-specific histone demethylase 1 homolog 3	AT4G02480.1^AT4G02480.1^Q:1-52,H:795-847^52.83%ID^E:4.05e-11^.^.	.	.	.	.	.	.	.
DBFR_DN12405_c0_g1_i1.p1	PRRP2_ARATH^PRRP2_ARATH^Q:6-226,H:19-242^55.804%ID^E:1e-80^RecName: Full=Proteinaceous RNase P 2;^Eukaryota; Viridiplantae; Streptophyta; Embryophyta; Tracheophyta; Spermatophyta; Magnoliophyta; eudicotyledons; Gunneridae; Pentapetalae; rosids; malvids; Brassicales; Brassicaceae; Camelineae; Arabidopsis	XP_016171425.1^XP_016171425.1^Q:5-230,H:18-241^75.221%ID^E:6.07e-116^.^.	proteinaceous RNase P 2	AT2G16650.1^AT2G16650.1^Q:6-226,H:19-242^55.804%ID^E:1.04e-81^.^.	PF17177.4^PPR_long^Pentacotripeptide-repeat region of PRORP^8-215^E:1.2e-85	.	.	COG0534^Mate efflux family protein	KEGG:ath:AT2G16650`KO:K18213	GO:0005634^cellular_component^nucleus`GO:0046872^molecular_function^metal ion binding`GO:0004526^molecular_function^ribonuclease P activity`GO:0006397^biological_process^mRNA processing`GO:0043144^biological_process^snoRNA processing`GO:0001682^biological_process^tRNA 5'-leader removal	.
DBFR_DN12435_c0_g1_i1.p1	.	XP_016191479.1^XP_016191479.1^Q:35-126,H:17-107^47.826%ID^E:2.16e-27^.^.	uncharacterized protein LOC107632296	AT3G50800.1^AT3G50800.1^Q:35-129,H:10-103^35.789%ID^E:1.07e-15^.^.	PF14009.6^DUF4228^Domain of unknown function (DUF4228)^31-127^E:6.7e-18	.	.	.	.	.	.
DBFR_DN12469_c0_g1_i3.p1	SDP6_ARATH^SDP6_ARATH^Q:26-632,H:24-629^81.384%ID^E:0^RecName: Full=Glycerol-3-phosphate dehydrogenase SDP6, mitochondrial;^Eukaryota; Viridiplantae; Streptophyta; Embryophyta; Tracheophyta; Spermatophyta; Magnoliophyta; eudicotyledons; Gunneridae; Pentapetalae; rosids; malvids; Brassicales; Brassicaceae; Camelineae; Arabidopsis	XP_016183458.1^XP_016183458.1^Q:1-632,H:1-632^92.563%ID^E:0^.^.	glycerol-3-phosphate dehydrogenase SDP6%2C mitochondrial	AT3G10370.1^AT3G10370.1^Q:26-632,H:24-629^81.384%ID^E:0^.^.	PF01266.24^DAO^FAD dependent oxidoreductase^78-446^E:6.5e-51`PF16901.5^DAO_C^C-terminal domain of alpha-glycerophosphate oxidase^468-603^E:1.5e-37	.	ExpAA=24.48^PredHel=1^Topology=i13-35o	COG0578^glycerol-3-phosphate dehydrogenase	KEGG:ath:AT3G10370`KO:K00111	GO:0009331^cellular_component^glycerol-3-phosphate dehydrogenase complex`GO:0005743^cellular_component^mitochondrial inner membrane`GO:0005739^cellular_component^mitochondrion`GO:0004368^molecular_function^glycerol-3-phosphate dehydrogenase (quinone) activity`GO:0004367^molecular_function^glycerol-3-phosphate dehydrogenase [NAD+] activity`GO:0052591^molecular_function^sn-glycerol-3-phosphate:ubiq…	GO:0016491^molecular_function^oxidoreductase activity`GO:0055114^biological_process^oxidation-reduction process
DBFR_DN12480_c0_g1_i1.p1	CYPB_VICFA^CYPB_VICFA^Q:7-269,H:4-248^64.015%ID^E:4.73e-116^RecName: Full=Peptidyl-prolyl cis-trans isomerase, chloroplastic;^Eukaryota; Viridiplantae; Streptophyta; Embryophyta; Tracheophyta; Spermatophyta; Magnoliophyta; eudicotyledons; Gunneridae; Pentapetalae; rosids; fabids; Fabales; Fabaceae; Papilionoideae; 50 kb inversion clade; NPAAA clade; Hologalegina; IRL clade; Fabeae; Vicia	XP_016205668.1^XP_016205668.1^Q:8-269,H:5-263^84.733%ID^E:2.75e-167^.^.	peptidyl-prolyl cis-trans isomerase%2C chloroplastic isoform X1	AT3G62030.3^AT3G62030.3^Q:58-268,H:47-258^71.028%ID^E:1.76e-109^.^.	PF00160.21^Pro_isomerase^Cyclophilin type peptidyl-prolyl cis-trans isomerase/CLD^108-263^E:5.3e-47	.	.	.	.	GO:0009570^cellular_component^chloroplast stroma`GO:0003755^molecular_function^peptidyl-prolyl cis-trans isomerase activity`GO:0006457^biological_process^protein folding	GO:0003755^molecular_function^peptidyl-prolyl cis-trans isomerase activity`GO:0000413^biological_process^protein peptidyl-prolyl isomerization
DBFR_DN12480_c0_g3_i1.p1	CYPB_VICFA^CYPB_VICFA^Q:1-263,H:1-248^69.697%ID^E:1.85e-128^RecName: Full=Peptidyl-prolyl cis-trans isomerase, chloroplastic;^Eukaryota; Viridiplantae; Streptophyta; Embryophyta; Tracheophyta; Spermatophyta; Magnoliophyta; eudicotyledons; Gunneridae; Pentapetalae; rosids; fabids; Fabales; Fabaceae; Papilionoideae; 50 kb inversion clade; NPAAA clade; Hologalegina; IRL clade; Fabeae; Vicia	XP_016175100.1^XP_016175100.1^Q:1-263,H:1-261^82.51%ID^E:6.23e-164^.^.	peptidyl-prolyl cis-trans isomerase%2C chloroplastic	AT3G62030.3^AT3G62030.3^Q:1-262,H:1-258^63.774%ID^E:2.23e-111^.^.	PF00160.21^Pro_isomerase^Cyclophilin type peptidyl-prolyl cis-trans isomerase/CLD^102-257^E:4.3e-48	.	.	.	.	GO:0009570^cellular_component^chloroplast stroma`GO:0003755^molecular_function^peptidyl-prolyl cis-trans isomerase activity`GO:0006457^biological_process^protein folding	GO:0003755^molecular_function^peptidyl-prolyl cis-trans isomerase activity`GO:0000413^biological_process^protein peptidyl-prolyl isomerization
DBFR_DN12480_c2_g1_i1.p1	.	XP_020968288.1^XP_020968288.1^Q:1-99,H:1-99^89.899%ID^E:6.77e-63^.^.	uncharacterized protein C24B11.05	AT5G59480.5^AT5G59480.5^Q:11-99,H:14-102^66.292%ID^E:6.14e-39^.^.	.	.	.	.	.	.	.
DBFR_DN12409_c0_g1_i1.p1	Y2837_ARATH^Y2837_ARATH^Q:25-568,H:12-504^43.447%ID^E:2.91e-103^RecName: Full=WEB family protein At2g38370;^Eukaryota; Viridiplantae; Streptophyta; Embryophyta; Tracheophyta; Spermatophyta; Magnoliophyta; eudicotyledons; Gunneridae; Pentapetalae; rosids; malvids; Brassicales; Brassicaceae; Camelineae; Arabidopsis	XP_016198635.2^XP_016198635.2^Q:12-572,H:5-544^71.403%ID^E:0^.^.	WEB family protein At2g38370 isoform X1	AT2G38370.1^AT2G38370.1^Q:25-568,H:12-504^43.447%ID^E:3.02e-104^.^.	PF05701.11^WEMBL^Weak chloroplast movement under blue light^37-138^E:3.2e-17`PF05701.11^WEMBL^Weak chloroplast movement under blue light^187-447^E:3.7e-41	.	.	ENOG410YE8Y^expressed protein	KEGG:ath:AT2G38370	GO:0005829^cellular_component^cytosol`GO:0009904^biological_process^chloroplast accumulation movement`GO:0009903^biological_process^chloroplast avoidance movement	.
DBFR_DN12488_c0_g1_i12.p1	.	.	.	.	.	.	ExpAA=22.50^PredHel=1^Topology=i52-74o	.	.	.	.
DBFR_DN12413_c0_g2_i2.p1	AHL15_ARATH^AHL15_ARATH^Q:1-320,H:1-310^49.853%ID^E:4.78e-67^RecName: Full=AT-hook motif nuclear-localized protein 15 {ECO:0000312|EMBL:FAA00286.1};^Eukaryota; Viridiplantae; Streptophyta; Embryophyta; Tracheophyta; Spermatophyta; Magnoliophyta; eudicotyledons; Gunneridae; Pentapetalae; rosids; malvids; Brassicales; Brassicaceae; Camelineae; Arabidopsis	XP_016190172.1^XP_016190172.1^Q:1-254,H:1-252^65.556%ID^E:2.63e-96^.^.	AT-hook motif nuclear-localized protein 15	AT3G55560.1^AT3G55560.1^Q:1-320,H:1-310^49.853%ID^E:4.96e-68^.^.	PF03479.15^DUF296^Plants and Prokaryotes Conserved (PCC) domain^117-228^E:3.6e-27	.	.	ENOG410YBAD^AT-hook protein of GA feedback 2	KEGG:ath:AT3G55560	GO:0005634^cellular_component^nucleus`GO:0003680^molecular_function^AT DNA binding`GO:0003700^molecular_function^DNA-binding transcription factor activity`GO:0045087^biological_process^innate immune response`GO:0045824^biological_process^negative regulation of innate immune response	.
DBFR_DN12494_c0_g1_i1.p1	.	XP_020973329.1^XP_020973329.1^Q:4-161,H:915-1066^35.802%ID^E:2.03e-22^.^.	TMV resistance protein N isoform X1	.	.	.	.	.	.	.	.
DBFR_DN12494_c0_g2_i1.p1	.	XP_016186881.1^XP_016186881.1^Q:2-138,H:910-1054^33.557%ID^E:1.85e-17^.^.	TMV resistance protein N isoform X1	.	.	.	.	.	.	.	.
DBFR_DN12470_c0_g1_i2.p1	SAMC2_ARATH^SAMC2_ARATH^Q:356-636,H:71-336^34.397%ID^E:2.16e-43^RecName: Full=Probable S-adenosylmethionine carrier 2, chloroplastic;^Eukaryota; Viridiplantae; Streptophyta; Embryophyta; Tracheophyta; Spermatophyta; Magnoliophyta; eudicotyledons; Gunneridae; Pentapetalae; rosids; malvids; Brassicales; Brassicaceae; Camelineae; Arabidopsis`SAMC2_ARATH^SAMC2_ARATH^Q:456-639,H:79-244^27.128%ID^E:4.4…	XP_020974838.1^XP_020974838.1^Q:1-650,H:1-648^75.804%ID^E:0^.^.	uncharacterized protein LOC107630792 isoform X1	AT4G11440.2^AT4G11440.2^Q:312-645,H:276-613^61.538%ID^E:1.49e-142^.^.	PF00153.27^Mito_carr^Mitochondrial carrier protein^364-445^E:1.2e-17`PF00153.27^Mito_carr^Mitochondrial carrier protein^454-537^E:2.8e-15`PF00153.27^Mito_carr^Mitochondrial carrier protein^547-636^E:4.8e-28	.	.	ENOG4110BII^mitochondrial carrier protein	KEGG:ath:AT1G34065`KO:K15111	GO:0009941^cellular_component^chloroplast envelope`GO:0031969^cellular_component^chloroplast membrane`GO:0016021^cellular_component^integral component of membrane`GO:0005743^cellular_component^mitochondrial inner membrane`GO:0000095^molecular_function^S-adenosyl-L-methionine transmembrane transporter activity	.
DBFR_DN12410_c0_g1_i1.p1	HPL_SOLLC^HPL_SOLLC^Q:46-513,H:3-475^63.848%ID^E:0^RecName: Full=Fatty acid hydroperoxide lyase, chloroplastic {ECO:0000303|PubMed:10859201};^Eukaryota; Viridiplantae; Streptophyta; Embryophyta; Tracheophyta; Spermatophyta; Magnoliophyta; eudicotyledons; Gunneridae; Pentapetalae; asterids; lamiids; Solanales; Solanaceae; Solanoideae; Solaneae; Solanum; Lycopersicon	XP_016170613.1^XP_016170613.1^Q:52-514,H:18-480^83.585%ID^E:0^.^.	fatty acid hydroperoxide lyase%2C chloroplastic	AT4G15440.1^AT4G15440.1^Q:135-514,H:1-384^59.115%ID^E:6.88e-169^.^.	PF00067.22^p450^Cytochrome P450^354-450^E:6.7e-14	.	.	ENOG410YEK3^hydroperoxide lyase	KEGG:sly:543642`KO:K10528	GO:0009707^cellular_component^chloroplast outer membrane`GO:0016021^cellular_component^integral component of membrane`GO:0020037^molecular_function^heme binding`GO:0005506^molecular_function^iron ion binding`GO:0016829^molecular_function^lyase activity`GO:0004497^molecular_function^monooxygenase activity`GO:0016705^molecular_function^oxidoreductase activity, acting on paired donors, with incorpor…	GO:0005506^molecular_function^iron ion binding`GO:0016705^molecular_function^oxidoreductase activity, acting on paired donors, with incorporation or reduction of molecular oxygen`GO:0020037^molecular_function^heme binding`GO:0055114^biological_process^oxidation-reduction process
DBFR_DN12432_c0_g1_i1.p1	VQ29_ARATH^VQ29_ARATH^Q:29-79,H:28-78^51.923%ID^E:8.34e-07^RecName: Full=VQ motif-containing protein 29 {ECO:0000303|PubMed:22535423};^Eukaryota; Viridiplantae; Streptophyta; Embryophyta; Tracheophyta; Spermatophyta; Magnoliophyta; eudicotyledons; Gunneridae; Pentapetalae; rosids; malvids; Brassicales; Brassicaceae; Camelineae; Arabidopsis	XP_016174676.1^XP_016174676.1^Q:32-77,H:20-65^72.34%ID^E:1.37e-13^.^.	uncharacterized protein LOC107617434	AT2G22880.1^AT2G22880.1^Q:31-104,H:14-86^41.892%ID^E:2.06e-10^.^.	PF05678.14^VQ^VQ motif^54-79^E:1.5e-10	.	.	ENOG410ZA7G^VQ motif-containing protein	KEGG:ath:AT4G37710	GO:0005634^cellular_component^nucleus`GO:0071456^biological_process^cellular response to hypoxia`GO:0009908^biological_process^flower development	.
DBFR_DN12446_c0_g1_i1.p1	.	XP_016170820.1^XP_016170820.1^Q:1-866,H:1-868^73.121%ID^E:0^.^.	uncharacterized protein LOC107613368	AT2G29510.1^AT2G29510.1^Q:7-866,H:36-839^32.432%ID^E:1.56e-99^.^.	PF12043.8^DUF3527^Domain of unknown function (DUF3527)^541-661^E:6.5e-13`PF12043.8^DUF3527^Domain of unknown function (DUF3527)^686-814^E:2.7e-38	.	.	.	.	.	.
DBFR_DN96658_c0_g1_i1.p1	URIC_EMENI^URIC_EMENI^Q:12-327,H:4-301^45.031%ID^E:2.37e-75^RecName: Full=Uricase;^Eukaryota; Fungi; Dikarya; Ascomycota; Pezizomycotina; Eurotiomycetes; Eurotiomycetidae; Eurotiales; Aspergillaceae; Aspergillus	XP_016183836.1^XP_016183836.1^Q:17-324,H:14-305^31.861%ID^E:5.02e-41^.^.	uricase-2 isozyme 2	AT2G26230.1^AT2G26230.1^Q:17-324,H:14-307^33.856%ID^E:5.19e-39^.^.	PF01014.18^Uricase^Uricase^16-147^E:2.1e-32`PF01014.18^Uricase^Uricase^165-316^E:3e-25	.	.	.	KEGG:ani:AN9470.2`KO:K00365	GO:0005576^cellular_component^extracellular region`GO:0005777^cellular_component^peroxisome`GO:0004846^molecular_function^urate oxidase activity`GO:0006145^biological_process^purine nucleobase catabolic process`GO:0019628^biological_process^urate catabolic process	.
DBFR_DN96630_c0_g1_i1.p1	.	XP_016179372.1^XP_016179372.1^Q:3-181,H:4-192^52.577%ID^E:1.84e-46^.^.	uncharacterized protein LOC107621922	AT3G28420.1^AT3G28420.1^Q:19-163,H:11-191^31.694%ID^E:1.02e-16^.^.	.	.	ExpAA=33.53^PredHel=2^Topology=i21-43o48-65i	.	.	.	.
DBFR_DN96644_c0_g1_i1.p1	.	.	.	.	.	.	.	.	.	.	.
DBFR_DN96680_c0_g1_i1.p1	FZO1_YEAST^FZO1_YEAST^Q:39-152,H:740-853^31.897%ID^E:1.39e-12^RecName: Full=Mitofusin FZO1;^Eukaryota; Fungi; Dikarya; Ascomycota; Saccharomycotina; Saccharomycetes; Saccharomycetales; Saccharomycetaceae; Saccharomyces	.	.	.	.	.	ExpAA=22.46^PredHel=1^Topology=i36-58o	.	KEGG:sce:YBR179C`KO:K06030	GO:0031307^cellular_component^integral component of mitochondrial outer membrane`GO:0031966^cellular_component^mitochondrial membrane`GO:0005741^cellular_component^mitochondrial outer membrane`GO:0005739^cellular_component^mitochondrion`GO:0005525^molecular_function^GTP binding`GO:0003924^molecular_function^GTPase activity`GO:0042803^molecular_function^protein homodimerization activity`GO:0008053…	.
DBFR_DN96657_c0_g1_i1.p2	.	.	.	.	PF05997.12^Nop52^Nucleolar protein,Nop52^33-117^E:2.5e-08	.	.	.	.	.	GO:0006364^biological_process^rRNA processing`GO:0030688^cellular_component^preribosome, small subunit precursor
DBFR_DN96669_c0_g1_i1.p2	.	.	.	.	.	.	.	.	.	.	.
DBFR_DN96656_c0_g1_i1.p2	.	.	.	.	.	.	.	.	.	.	.
DBFR_DN96649_c0_g1_i1.p1	.	.	.	.	.	sigP:1^32^0.509^YES	.	.	.	.	.
DBFR_DN96682_c0_g1_i1.p1	BGAL_KLULA^BGAL_KLULA^Q:4-127,H:456-582^58.268%ID^E:1.4e-43^RecName: Full=Beta-galactosidase;^Eukaryota; Fungi; Dikarya; Ascomycota; Saccharomycotina; Saccharomycetes; Saccharomycetales; Saccharomycetaceae; Kluyveromyces	XP_016170067.1^XP_016170067.1^Q:1-127,H:418-543^48.438%ID^E:6.7e-33^.^.	uncharacterized protein LOC107612827 isoform X2	AT3G54440.3^AT3G54440.3^Q:1-127,H:505-630^50%ID^E:1.4e-34^.^.	PF02836.17^Glyco_hydro_2_C^Glycosyl hydrolases family 2, TIM barrel domain^1-127^E:4.4e-45	.	.	COG3250^hydrolase family 2	KEGG:kla:KLLA0_B14883g`KO:K01190	GO:0009341^cellular_component^beta-galactosidase complex`GO:0004565^molecular_function^beta-galactosidase activity`GO:0030246^molecular_function^carbohydrate binding`GO:0005975^biological_process^carbohydrate metabolic process	GO:0004553^molecular_function^hydrolase activity, hydrolyzing O-glycosyl compounds`GO:0005975^biological_process^carbohydrate metabolic process
DBFR_DN96611_c0_g1_i1.p1	.	.	.	.	.	sigP:1^18^0.854^YES	.	.	.	.	.
DBFR_DN96664_c0_g1_i1.p1	.	.	.	.	.	.	.	.	.	.	.
DBFR_DN96636_c0_g1_i1.p2	.	.	.	.	PF09770.9^PAT1^Topoisomerase II-associated protein PAT1^4-78^E:5.3e-10	.	.	.	.	.	.
DBFR_DN96673_c0_g1_i1.p2	POLX_TOBAC^POLX_TOBAC^Q:1-117,H:1174-1287^44.444%ID^E:7.88e-27^RecName: Full=Retrovirus-related Pol polyprotein from transposon TNT 1-94;^Eukaryota; Viridiplantae; Streptophyta; Embryophyta; Tracheophyta; Spermatophyta; Magnoliophyta; eudicotyledons; Gunneridae; Pentapetalae; asterids; lamiids; Solanales; Solanaceae; Nicotianoideae; Nicotianeae; Nicotiana	XP_020972460.1^XP_020972460.1^Q:2-119,H:185-300^36.441%ID^E:1.54e-19^.^.	uncharacterized protein LOC107623970	AT4G23160.3^AT4G23160.3^Q:5-116,H:445-554^39.286%ID^E:4.83e-19^.^.	.	.	.	.	.	GO:0000943^cellular_component^retrotransposon nucleocapsid`GO:0004190^molecular_function^aspartic-type endopeptidase activity`GO:0004519^molecular_function^endonuclease activity`GO:0003676^molecular_function^nucleic acid binding`GO:0003964^molecular_function^RNA-directed DNA polymerase activity`GO:0008270^molecular_function^zinc ion binding`GO:0015074^biological_process^DNA integration	.
DBFR_DN96654_c0_g1_i1.p1	FBK70_ARATH^FBK70_ARATH^Q:41-221,H:55-240^54.301%ID^E:9.59e-59^RecName: Full=F-box/kelch-repeat protein At3g27150;^Eukaryota; Viridiplantae; Streptophyta; Embryophyta; Tracheophyta; Spermatophyta; Magnoliophyta; eudicotyledons; Gunneridae; Pentapetalae; rosids; malvids; Brassicales; Brassicaceae; Camelineae; Arabidopsis	XP_016179267.2^XP_016179267.2^Q:1-221,H:18-242^67.699%ID^E:1.36e-101^.^.	F-box/kelch-repeat protein At3g27150-like	AT3G27150.2^AT3G27150.2^Q:41-221,H:55-240^54.301%ID^E:9.96e-60^.^.	.	.	.	ENOG4110X8D^Kelch repeat-containing F-box family protein	KEGG:ath:AT3G27150	GO:0005829^cellular_component^cytosol`GO:0005634^cellular_component^nucleus	.
DBFR_DN96683_c0_g1_i1.p1	PYC_PICAN^PYC_PICAN^Q:1-126,H:1047-1173^55.118%ID^E:4.83e-42^RecName: Full=Pyruvate carboxylase;^Eukaryota; Fungi; Dikarya; Ascomycota; Saccharomycotina; Saccharomycetes; Saccharomycetales; Pichiaceae; Ogataea	XP_020971161.1^XP_020971161.1^Q:41-127,H:447-536^35.556%ID^E:1.37e-08^.^.	methylcrotonoyl-CoA carboxylase subunit alpha%2C mitochondrial isoform X3	AT1G03090.1^AT1G03090.1^Q:40-127,H:626-713^32.955%ID^E:8.48e-10^.^.	PF00364.22^Biotin_lipoyl^Biotin-requiring enzyme^61-126^E:3.7e-17`PF13533.6^Biotin_lipoyl_2^Biotin-lipoyl like^61-90^E:4.1e-06`PF13533.6^Biotin_lipoyl_2^Biotin-lipoyl like^98-128^E:3.9e-08	.	.	.	.	GO:0005737^cellular_component^cytoplasm`GO:0005524^molecular_function^ATP binding`GO:0009374^molecular_function^biotin binding`GO:0046872^molecular_function^metal ion binding`GO:0004736^molecular_function^pyruvate carboxylase activity`GO:0006094^biological_process^gluconeogenesis`GO:0006090^biological_process^pyruvate metabolic process	.
DBFR_DN96615_c0_g1_i1.p2	.	.	.	.	.	.	.	.	.	.	.
DBFR_DN96685_c0_g1_i1.p1	SSDH1_SCHPO^SSDH1_SCHPO^Q:11-210,H:75-274^48.5%ID^E:3.94e-64^RecName: Full=Putative succinate-semialdehyde dehydrogenase C1002.12c [NADP(+)];^Eukaryota; Fungi; Dikarya; Ascomycota; Taphrinomycotina; Schizosaccharomycetes; Schizosaccharomycetales; Schizosaccharomycetaceae; Schizosaccharomyces	XP_016170191.1^XP_016170191.1^Q:1-207,H:13-219^42.995%ID^E:1.14e-51^.^.	succinate-semialdehyde dehydrogenase%2C mitochondrial isoform X2	AT1G79440.1^AT1G79440.1^Q:1-207,H:45-251^41.063%ID^E:3.38e-49^.^.	PF00171.22^Aldedh^Aldehyde dehydrogenase family^17-209^E:1.5e-61	.	.	.	KEGG:spo:SPAC1002.12c`KO:K00135	GO:0005829^cellular_component^cytosol`GO:0004777^molecular_function^succinate-semialdehyde dehydrogenase (NAD+) activity`GO:0009013^molecular_function^succinate-semialdehyde dehydrogenase [NAD(P)+] activity`GO:0006540^biological_process^glutamate decarboxylation to succinate	GO:0016491^molecular_function^oxidoreductase activity`GO:0055114^biological_process^oxidation-reduction process
DBFR_DN96661_c0_g1_i1.p1	YR848_MIMIV^YR848_MIMIV^Q:1-136,H:54-181^30.147%ID^E:1.03e-08^RecName: Full=Putative ankyrin repeat protein R848;^Viruses; dsDNA viruses, no RNA stage; Mimiviridae; Mimivirus`YR848_MIMIV^YR848_MIMIV^Q:16-136,H:8-121^30.579%ID^E:1.76e-06^RecName: Full=Putative ankyrin repeat protein R848;^Viruses; dsDNA viruses, no RNA stage; Mimiviridae; Mimivirus	.	.	.	.	.	.	.	.	.	.
DBFR_DN4725_c0_g1_i3.p1	RNLS_PSESM^RNLS_PSESM^Q:137-487,H:5-328^27.119%ID^E:9.38e-25^RecName: Full=Renalase {ECO:0000250|UniProtKB:Q48MT7};^Bacteria; Proteobacteria; Gammaproteobacteria; Pseudomonadales; Pseudomonadaceae; Pseudomonas	XP_016205403.1^XP_016205403.1^Q:72-534,H:4-467^80.603%ID^E:0^.^.	uncharacterized protein LOC107645799	AT3G04650.1^AT3G04650.1^Q:68-532,H:27-485^66.953%ID^E:0^.^.	PF13450.6^NAD_binding_8^NAD(P)-binding Rossmann-like domain^139-203^E:2.8e-13	.	.	COG3380^fad dependent oxidoreductase	KEGG:pst:PSPTO_1126`KO:K06955	GO:0050660^molecular_function^flavin adenine dinucleotide binding`GO:0051287^molecular_function^NAD binding`GO:0050661^molecular_function^NADP binding`GO:0050664^molecular_function^oxidoreductase activity, acting on NAD(P)H, oxygen as acceptor	.
DBFR_DN4795_c0_g1_i6.p1	.	XP_020972482.1^XP_020972482.1^Q:1-235,H:1-234^70.833%ID^E:1.81e-109^.^.	uncharacterized protein LOC107612415	AT5G56120.1^AT5G56120.1^Q:1-235,H:1-236^56.667%ID^E:2.6e-87^.^.	.	.	ExpAA=63.18^PredHel=3^Topology=i83-105o125-147i211-233o	.	.	.	.
DBFR_DN4709_c0_g1_i9.p1	TIG_SYNP2^TIG_SYNP2^Q:112-235,H:2-117^30.645%ID^E:2.66e-09^RecName: Full=Trigger factor {ECO:0000255|HAMAP-Rule:MF_00303};^Bacteria; Cyanobacteria; Synechococcales; Synechococcaceae; Synechococcus	XP_016171412.1^XP_016171412.1^Q:3-242,H:1-220^65.417%ID^E:6.2e-100^.^.	uncharacterized protein LOC107613774	AT2G30695.3^AT2G30695.3^Q:43-235,H:17-194^31.122%ID^E:1.69e-29^.^.	PF05697.13^Trigger_N^Bacterial trigger factor protein (TF)^112-235^E:2e-11	.	.	COG0544^Involved in protein export. Acts as a chaperone by maintaining the newly synthesized protein in an open conformation	KEGG:syp:SYNPCC7002_A1276`KO:K03545	GO:0005737^cellular_component^cytoplasm`GO:0003755^molecular_function^peptidyl-prolyl cis-trans isomerase activity`GO:0007049^biological_process^cell cycle`GO:0051301^biological_process^cell division`GO:0006457^biological_process^protein folding`GO:0015031^biological_process^protein transport	GO:0006457^biological_process^protein folding`GO:0015031^biological_process^protein transport
DBFR_DN4706_c0_g1_i5.p1	ABD18_MOUSE^ABD18_MOUSE^Q:20-264,H:8-254^34.274%ID^E:1.87e-33^RecName: Full=Protein ABHD18 {ECO:0000305};^Eukaryota; Metazoa; Chordata; Craniata; Vertebrata; Euteleostomi; Mammalia; Eutheria; Euarchontoglires; Glires; Rodentia; Myomorpha; Muroidea; Muridae; Murinae; Mus; Mus`ABD18_MOUSE^ABD18_MOUSE^Q:275-353,H:379-458^42.5%ID^E:5.09e-15^RecName: Full=Protein ABHD18 {ECO:0000305};^Eukaryota; Metaz…	XP_016204945.1^XP_016204945.1^Q:1-359,H:1-359^94.15%ID^E:0^.^.	protein ABHD18	AT3G12150.1^AT3G12150.1^Q:1-358,H:4-362^84.68%ID^E:0^.^.	PF09752.9^DUF2048^Abhydrolase domain containing 18^28-262^E:2.9e-84`PF09752.9^DUF2048^Abhydrolase domain containing 18^261-352^E:1.4e-31	.	.	ENOG410XW3S^chromosome 4 open reading frame 29	KEGG:mmu:269423	GO:0005576^cellular_component^extracellular region	.
DBFR_DN4722_c0_g2_i1.p1	GAGT1_ARATH^GAGT1_ARATH^Q:8-587,H:6-572^63.993%ID^E:0^RecName: Full=Glutathione hydrolase 1;^Eukaryota; Viridiplantae; Streptophyta; Embryophyta; Tracheophyta; Spermatophyta; Magnoliophyta; eudicotyledons; Gunneridae; Pentapetalae; rosids; malvids; Brassicales; Brassicaceae; Camelineae; Arabidopsis	XP_016181897.1^XP_016181897.1^Q:1-587,H:1-582^82.542%ID^E:0^.^.	gamma-glutamyltranspeptidase 1 isoform X2	AT4G39640.2^AT4G39640.2^Q:8-587,H:6-572^63.993%ID^E:0^.^.	PF01019.21^G_glu_transpept^Gamma-glutamyltranspeptidase^64-581^E:8.5e-174	sigP:1^27^0.863^YES	ExpAA=35.45^PredHel=1^Topology=i7-29o	COG0405^gamma-glutamyltransferase activity	KEGG:ath:AT4G39640`KO:K18592	GO:0048046^cellular_component^apoplast`GO:0009505^cellular_component^plant-type cell wall`GO:0009506^cellular_component^plasmodesma`GO:0016756^molecular_function^glutathione gamma-glutamylcysteinyltransferase activity`GO:0036374^molecular_function^glutathione hydrolase activity`GO:0102953^molecular_function^hypoglycin A gamma-glutamyl transpeptidase activity`GO:0103068^molecular_function^leukotri…	.
DBFR_DN4775_c0_g1_i1.p1	NFD2_ARATH^NFD2_ARATH^Q:36-184,H:42-190^62.416%ID^E:2.16e-62^RecName: Full=Protein NUCLEAR FUSION DEFECTIVE 2 {ECO:0000303|PubMed:16698901};^Eukaryota; Viridiplantae; Streptophyta; Embryophyta; Tracheophyta; Spermatophyta; Magnoliophyta; eudicotyledons; Gunneridae; Pentapetalae; rosids; malvids; Brassicales; Brassicaceae; Camelineae; Arabidopsis	XP_016191549.1^XP_016191549.1^Q:1-184,H:1-183^74.457%ID^E:1.99e-98^.^.	protein NUCLEAR FUSION DEFECTIVE 2	AT1G24450.1^AT1G24450.1^Q:36-184,H:42-190^62.416%ID^E:2.24e-63^.^.	PF14622.6^Ribonucleas_3_3^Ribonuclease-III-like^58-163^E:1.3e-12	sigP:1^24^0.84^YES	ExpAA=16.19^PredHel=1^Topology=i7-26o	ENOG410YN9Y^RIBOc	KEGG:ath:AT1G24450	GO:0005634^cellular_component^nucleus`GO:0005773^cellular_component^vacuole`GO:0003725^molecular_function^double-stranded RNA binding`GO:0004525^molecular_function^ribonuclease III activity`GO:0000741^biological_process^karyogamy`GO:0010197^biological_process^polar nucleus fusion`GO:0031054^biological_process^pre-miRNA processing`GO:0031053^biological_process^primary miRNA processing`GO:0030422^b…	GO:0004525^molecular_function^ribonuclease III activity`GO:0006396^biological_process^RNA processing
DBFR_DN4791_c0_g1_i18.p1	SD18_ARATH^SD18_ARATH^Q:43-838,H:39-850^49.818%ID^E:0^RecName: Full=Receptor-like serine/threonine-protein kinase SD1-8;^Eukaryota; Viridiplantae; Streptophyta; Embryophyta; Tracheophyta; Spermatophyta; Magnoliophyta; eudicotyledons; Gunneridae; Pentapetalae; rosids; malvids; Brassicales; Brassicaceae; Camelineae; Arabidopsis	XP_016179016.1^XP_016179016.1^Q:7-838,H:1-830^79.122%ID^E:0^.^.	G-type lectin S-receptor-like serine/threonine-protein kinase At4g27290	AT4G27290.2^AT4G27290.2^Q:24-838,H:11-829^49.155%ID^E:0^.^.	PF01453.24^B_lectin^D-mannose binding lectin^83-188^E:2.9e-38`PF00954.20^S_locus_glycop^S-locus glycoprotein domain^220-327^E:6.3e-30`PF08276.11^PAN_2^PAN-like domain^349-415^E:1.7e-18`PF00069.25^Pkinase^Protein kinase domain^519-786^E:8.2e-45`PF07714.17^Pkinase_Tyr^Protein tyrosine kinase^520-787^E:1.9e-50`PF11883.8^DUF3403^Domain of unknown function (DUF3403)^793-838^E:3.5e-08	.	ExpAA=46.36^PredHel=2^Topology=i12-31o451-473i	COG0515^Serine Threonine protein kinase	KEGG:ath:AT4G21380	GO:0016021^cellular_component^integral component of membrane`GO:0005886^cellular_component^plasma membrane`GO:0009506^cellular_component^plasmodesma`GO:0005773^cellular_component^vacuole`GO:0005524^molecular_function^ATP binding`GO:0030246^molecular_function^carbohydrate binding`GO:0004674^molecular_function^protein serine/threonine kinase activity`GO:0004675^molecular_function^transmembrane rece…	GO:0048544^biological_process^recognition of pollen`GO:0004672^molecular_function^protein kinase activity`GO:0005524^molecular_function^ATP binding`GO:0006468^biological_process^protein phosphorylation`GO:0004674^molecular_function^protein serine/threonine kinase activity
DBFR_DN4746_c0_g1_i3.p1	GSTL3_ARATH^GSTL3_ARATH^Q:38-265,H:9-235^67.982%ID^E:4.75e-113^RecName: Full=Glutathione S-transferase L3;^Eukaryota; Viridiplantae; Streptophyta; Embryophyta; Tracheophyta; Spermatophyta; Magnoliophyta; eudicotyledons; Gunneridae; Pentapetalae; rosids; malvids; Brassicales; Brassicaceae; Camelineae; Arabidopsis	XP_020960020.1^XP_020960020.1^Q:31-242,H:1-212^84.434%ID^E:1.44e-138^.^.	glutathione S-transferase L3 isoform X2	AT5G02790.1^AT5G02790.1^Q:38-265,H:9-235^67.982%ID^E:4.93e-114^.^.	PF02798.20^GST_N^Glutathione S-transferase, N-terminal domain^59-130^E:3.5e-08`PF13417.6^GST_N_3^Glutathione S-transferase, N-terminal domain^60-136^E:3.3e-21`PF13409.6^GST_N_2^Glutathione S-transferase, N-terminal domain^66-131^E:5.2e-18`PF13410.6^GST_C_2^Glutathione S-transferase, C-terminal domain^174-237^E:1.2e-09`PF14497.6^GST_C_3^Glutathione S-transferase, C-terminal domain^177-237^E:8.7e-05	.	.	ENOG410XSIX^glutathione Stransferase	KEGG:ath:AT5G02790`KO:K00799	GO:0005829^cellular_component^cytosol`GO:0004364^molecular_function^glutathione transferase activity`GO:0010731^biological_process^protein glutathionylation`GO:0046686^biological_process^response to cadmium ion`GO:0009636^biological_process^response to toxic substance	GO:0005515^molecular_function^protein binding
DBFR_DN4760_c1_g1_i2.p2	.	.	.	.	.	.	.	.	.	.	.
DBFR_DN4749_c0_g1_i1.p1	RHC2A_ARATH^RHC2A_ARATH^Q:1-345,H:1-354^50.409%ID^E:1.25e-101^RecName: Full=Probable E3 ubiquitin-protein ligase RHC2A {ECO:0000305};^Eukaryota; Viridiplantae; Streptophyta; Embryophyta; Tracheophyta; Spermatophyta; Magnoliophyta; eudicotyledons; Gunneridae; Pentapetalae; rosids; malvids; Brassicales; Brassicaceae; Camelineae; Arabidopsis	XP_016190165.1^XP_016190165.1^Q:1-398,H:1-385^75.182%ID^E:0^.^.	probable E3 ubiquitin-protein ligase RHC2A	AT2G39720.2^AT2G39720.2^Q:1-345,H:1-354^50.409%ID^E:1.3e-102^.^.	PF14369.6^zinc_ribbon_9^zinc-ribbon^7-38^E:2.6e-14`PF12678.7^zf-rbx1^RING-H2 zinc finger domain^189-235^E:2.3e-07`PF13639.6^zf-RING_2^Ring finger domain^193-235^E:1.2e-11`PF13923.6^zf-C3HC4_2^Zinc finger, C3HC4 type (RING finger)^194-234^E:5.1e-09`PF17123.5^zf-RING_11^RING-like zinc finger^194-221^E:1.8e-07`PF13445.6^zf-RING_UBOX^RING-type zinc-finger^194-232^E:1.1e-05`PF00097.25^zf-C3HC4^Zinc fi…	.	.	ENOG41121N2^zinc ion binding	KEGG:ath:AT2G39720	GO:0005737^cellular_component^cytoplasm`GO:0046872^molecular_function^metal ion binding`GO:0061630^molecular_function^ubiquitin protein ligase activity`GO:0016567^biological_process^protein ubiquitination	GO:0061630^molecular_function^ubiquitin protein ligase activity`GO:0008270^molecular_function^zinc ion binding`GO:0046872^molecular_function^metal ion binding
DBFR_DN4773_c0_g1_i2.p1	TAUE3_ARATH^TAUE3_ARATH^Q:6-481,H:5-475^71.698%ID^E:0^RecName: Full=Sulfite exporter TauE/SafE family protein 3 {ECO:0000312|EMBL:AEC07746.1};^Eukaryota; Viridiplantae; Streptophyta; Embryophyta; Tracheophyta; Spermatophyta; Magnoliophyta; eudicotyledons; Gunneridae; Pentapetalae; rosids; malvids; Brassicales; Brassicaceae; Camelineae; Arabidopsis	XP_020968477.1^XP_020968477.1^Q:1-481,H:1-478^85.477%ID^E:0^.^.	sulfite exporter TauE/SafE family protein 3	AT2G25737.1^AT2G25737.1^Q:6-481,H:5-475^71.698%ID^E:0^.^.	PF01925.19^TauE^Sulfite exporter TauE/SafE^90-206^E:2.5e-10`PF01925.19^TauE^Sulfite exporter TauE/SafE^343-447^E:1.3e-11	sigP:1^33^0.59^YES	ExpAA=233.34^PredHel=11^Topology=o15-32i88-110o125-147i160-182o186-208i261-283o298-320i341-363o378-400i407-426o436-458i	ENOG410XQGE^cereblon`ENOG4111ME2^Sulfite exporter TauE/SafE	KEGG:ath:AT2G25737	GO:0031464^cellular_component^Cul4A-RING E3 ubiquitin ligase complex`GO:0016021^cellular_component^integral component of membrane`GO:0016567^biological_process^protein ubiquitination	GO:0016021^cellular_component^integral component of membrane
DBFR_DN4751_c0_g1_i5.p1	.	XP_016205424.1^XP_016205424.1^Q:4-329,H:3-329^79.205%ID^E:0^.^.	uncharacterized protein LOC107645816	AT5G28830.1^AT5G28830.1^Q:1-326,H:1-319^48.012%ID^E:3.71e-103^.^.	.	.	.	.	.	.	.
DBFR_DN4726_c0_g1_i1.p1	SCP45_ARATH^SCP45_ARATH^Q:29-459,H:29-459^65.438%ID^E:0^RecName: Full=Serine carboxypeptidase-like 45;^Eukaryota; Viridiplantae; Streptophyta; Embryophyta; Tracheophyta; Spermatophyta; Magnoliophyta; eudicotyledons; Gunneridae; Pentapetalae; rosids; malvids; Brassicales; Brassicaceae; Camelineae; Arabidopsis	XP_016183556.1^XP_016183556.1^Q:22-462,H:25-465^86.848%ID^E:0^.^.	serine carboxypeptidase-like 45	AT1G28110.2^AT1G28110.2^Q:29-459,H:29-459^65.438%ID^E:0^.^.	PF00450.22^Peptidase_S10^Serine carboxypeptidase^37-453^E:7.8e-124	sigP:1^25^0.806^YES	ExpAA=16.82^PredHel=1^Topology=i7-26o	COG2939^carboxy-peptidase	KEGG:ath:AT1G28110`KO:K16297	GO:0005576^cellular_component^extracellular region`GO:0009505^cellular_component^plant-type cell wall`GO:0009506^cellular_component^plasmodesma`GO:0005773^cellular_component^vacuole`GO:0004185^molecular_function^serine-type carboxypeptidase activity`GO:0051603^biological_process^proteolysis involved in cellular protein catabolic process	GO:0004185^molecular_function^serine-type carboxypeptidase activity`GO:0006508^biological_process^proteolysis
DBFR_DN4727_c0_g1_i1.p1	YCF52_PYRYE^YCF52_PYRYE^Q:66-227,H:32-171^23.353%ID^E:3.4e-12^RecName: Full=Uncharacterized N-acetyltransferase ycf52;^Eukaryota; Rhodophyta; Bangiophyceae; Bangiales; Bangiaceae; Pyropia	XP_020969490.1^XP_020969490.1^Q:133-256,H:3-125^84.677%ID^E:5.18e-71^.^.	serotonin N-acetyltransferase 1%2C chloroplastic	AT4G19985.6^AT4G19985.6^Q:23-230,H:14-234^47.826%ID^E:1.29e-67^.^.	PF00583.25^Acetyltransf_1^Acetyltransferase (GNAT) family^142-215^E:2.4e-07	.	.	.	.	GO:0009507^cellular_component^chloroplast`GO:0016746^molecular_function^transferase activity, transferring acyl groups	.
DBFR_DN4724_c0_g1_i6.p1	.	XP_016197312.1^XP_016197312.1^Q:1-386,H:1-386^89.378%ID^E:0^.^.	uncharacterized protein LOC107638512 isoform X1	AT4G18530.1^AT4G18530.1^Q:17-378,H:7-389^60.574%ID^E:2.78e-171^.^.	PF05212.12^DUF707^Protein of unknown function (DUF707)^71-369^E:2.8e-144	.	ExpAA=22.52^PredHel=1^Topology=o20-42i	.	.	.	.
DBFR_DN4778_c0_g1_i4.p1	DTX12_ARATH^DTX12_ARATH^Q:3-458,H:8-467^60.954%ID^E:0^RecName: Full=Protein DETOXIFICATION 12 {ECO:0000303|PubMed:11739388};^Eukaryota; Viridiplantae; Streptophyta; Embryophyta; Tracheophyta; Spermatophyta; Magnoliophyta; eudicotyledons; Gunneridae; Pentapetalae; rosids; malvids; Brassicales; Brassicaceae; Camelineae; Arabidopsis	XP_016177006.1^XP_016177006.1^Q:1-458,H:5-466^77.97%ID^E:0^.^.	protein DETOXIFICATION 12 isoform X1	AT1G15170.1^AT1G15170.1^Q:3-458,H:8-467^60.954%ID^E:0^.^.	PF01554.18^MatE^MatE^35-195^E:6.8e-27`PF01554.18^MatE^MatE^256-419^E:1.2e-29	.	ExpAA=258.11^PredHel=12^Topology=i33-55o65-87i108-125o140-162i175-197o207-229i250-272o285-307i327-349o364-381i401-423o433-455i	COG0534^Mate efflux family protein	KEGG:ath:AT1G15170`KO:K03327	GO:0009507^cellular_component^chloroplast`GO:0016021^cellular_component^integral component of membrane`GO:0015297^molecular_function^antiporter activity`GO:0015238^molecular_function^drug transmembrane transporter activity`GO:0006855^biological_process^drug transmembrane transport	GO:0015238^molecular_function^drug transmembrane transporter activity`GO:0015297^molecular_function^antiporter activity`GO:0006855^biological_process^drug transmembrane transport`GO:0055085^biological_process^transmembrane transport`GO:0016020^cellular_component^membrane
DBFR_DN4766_c0_g1_i9.p1	.	XP_016181738.1^XP_016181738.1^Q:2-182,H:1-180^75.691%ID^E:8.95e-84^.^.	uncharacterized protein LOC107623856	AT5G51510.1^AT5G51510.1^Q:2-182,H:1-170^44.505%ID^E:1.7e-36^.^.	PF07086.12^Jagunal^Jagunal, ER re-organisation during oogenesis^12-165^E:2.1e-11	.	ExpAA=85.39^PredHel=4^Topology=i40-62o72-89i96-118o151-173i	.	.	.	GO:0007029^biological_process^endoplasmic reticulum organization`GO:0005789^cellular_component^endoplasmic reticulum membrane
DBFR_DN4764_c0_g1_i4.p1	MO3_ARATH^MO3_ARATH^Q:1-413,H:1-405^53.606%ID^E:1.44e-157^RecName: Full=Monooxygenase 3 {ECO:0000303|PubMed:10216258};^Eukaryota; Viridiplantae; Streptophyta; Embryophyta; Tracheophyta; Spermatophyta; Magnoliophyta; eudicotyledons; Gunneridae; Pentapetalae; rosids; malvids; Brassicales; Brassicaceae; Camelineae; Arabidopsis	XP_016174539.1^XP_016174539.1^Q:1-413,H:1-410^74.341%ID^E:0^.^.	uncharacterized protein LOC107617314	AT5G05320.1^AT5G05320.1^Q:1-413,H:1-405^53.606%ID^E:1.49e-158^.^.	PF01494.19^FAD_binding_3^FAD binding domain^8-335^E:2e-22`PF05834.12^Lycopene_cycl^Lycopene cyclase protein^8-173^E:2.6e-07`PF00890.24^FAD_binding_2^FAD binding domain^8-43^E:9.2e-05	.	.	COG0654^oxidoreductase activity, acting on paired donors, with incorporation or reduction of molecular oxygen, NAD(P)H as one donor, and incorporation of one atom of oxygen	KEGG:ath:AT5G05320	GO:0071949^molecular_function^FAD binding`GO:0004497^molecular_function^monooxygenase activity	GO:0071949^molecular_function^FAD binding
DBFR_DN4764_c1_g1_i1.p1	MO3_ARATH^MO3_ARATH^Q:1-284,H:135-405^49.296%ID^E:1.14e-90^RecName: Full=Monooxygenase 3 {ECO:0000303|PubMed:10216258};^Eukaryota; Viridiplantae; Streptophyta; Embryophyta; Tracheophyta; Spermatophyta; Magnoliophyta; eudicotyledons; Gunneridae; Pentapetalae; rosids; malvids; Brassicales; Brassicaceae; Camelineae; Arabidopsis	XP_016174535.1^XP_016174535.1^Q:1-283,H:138-414^69.965%ID^E:3.65e-144^.^.	uncharacterized protein LOC107617311	AT5G05320.1^AT5G05320.1^Q:1-284,H:135-405^49.296%ID^E:1.18e-91^.^.	PF01494.19^FAD_binding_3^FAD binding domain^10-209^E:1.1e-14	.	.	COG0654^oxidoreductase activity, acting on paired donors, with incorporation or reduction of molecular oxygen, NAD(P)H as one donor, and incorporation of one atom of oxygen	KEGG:ath:AT5G05320	GO:0071949^molecular_function^FAD binding`GO:0004497^molecular_function^monooxygenase activity	GO:0071949^molecular_function^FAD binding
DBFR_DN4764_c1_g4_i1.p1	MO3_ARATH^MO3_ARATH^Q:1-129,H:1-126^49.612%ID^E:3.58e-34^RecName: Full=Monooxygenase 3 {ECO:0000303|PubMed:10216258};^Eukaryota; Viridiplantae; Streptophyta; Embryophyta; Tracheophyta; Spermatophyta; Magnoliophyta; eudicotyledons; Gunneridae; Pentapetalae; rosids; malvids; Brassicales; Brassicaceae; Camelineae; Arabidopsis	XP_016174535.1^XP_016174535.1^Q:1-129,H:1-129^73.077%ID^E:1.17e-56^.^.	uncharacterized protein LOC107617311	AT5G05320.1^AT5G05320.1^Q:1-129,H:1-126^49.612%ID^E:3.71e-35^.^.	PF01494.19^FAD_binding_3^FAD binding domain^8-73^E:3.2e-06`PF00890.24^FAD_binding_2^FAD binding domain^8-47^E:1.4e-05	.	.	COG0654^oxidoreductase activity, acting on paired donors, with incorporation or reduction of molecular oxygen, NAD(P)H as one donor, and incorporation of one atom of oxygen	KEGG:ath:AT5G05320	GO:0071949^molecular_function^FAD binding`GO:0004497^molecular_function^monooxygenase activity	GO:0071949^molecular_function^FAD binding
DBFR_DN4762_c0_g1_i1.p1	.	XP_016184108.1^XP_016184108.1^Q:49-547,H:21-509^70%ID^E:0^.^.	protein enabled	.	PF12874.7^zf-met^Zinc-finger of C2H2 type^213-236^E:2.7e-05`PF12171.8^zf-C2H2_jaz^Zinc-finger double-stranded RNA-binding^213-237^E:7.7e-05`PF12874.7^zf-met^Zinc-finger of C2H2 type^366-390^E:4.9e-08`PF12171.8^zf-C2H2_jaz^Zinc-finger double-stranded RNA-binding^366-390^E:3.5e-06	.	.	.	.	.	.
DBFR_DN4721_c0_g1_i1.p1	.	XP_016179091.1^XP_016179091.1^Q:1-61,H:23-83^90.164%ID^E:4.55e-37^.^.	28S ribosomal protein S33%2C mitochondrial	AT5G44710.1^AT5G44710.1^Q:2-61,H:16-75^71.667%ID^E:1.78e-29^.^.	PF08293.11^MRP-S33^Mitochondrial ribosomal subunit S27^4-46^E:6.9e-09	.	ExpAA=37.62^PredHel=2^Topology=i62-81o91-109i	.	.	.	.
DBFR_DN4721_c0_g2_i1.p1	RT27_YEAST^RT27_YEAST^Q:43-116,H:11-93^41.667%ID^E:1.09e-07^RecName: Full=Mitochondrial 37S ribosomal protein S27;^Eukaryota; Fungi; Dikarya; Ascomycota; Saccharomycotina; Saccharomycetes; Saccharomycetales; Saccharomycetaceae; Saccharomyces	XP_016186389.1^XP_016186389.1^Q:23-127,H:1-105^89.524%ID^E:1.77e-64^.^.	28S ribosomal protein S33%2C mitochondrial	AT5G44710.1^AT5G44710.1^Q:29-127,H:4-102^73.737%ID^E:1.59e-52^.^.	PF08293.11^MRP-S33^Mitochondrial ribosomal subunit S27^41-116^E:8.5e-14	.	.	.	KEGG:sce:YGR215W	GO:0005763^cellular_component^mitochondrial small ribosomal subunit`GO:0005739^cellular_component^mitochondrion`GO:0003735^molecular_function^structural constituent of ribosome`GO:0032543^biological_process^mitochondrial translation	.
DBFR_DN4758_c0_g1_i3.p1	DXR_ARATH^DXR_ARATH^Q:1-475,H:2-477^82.39%ID^E:0^RecName: Full=1-deoxy-D-xylulose 5-phosphate reductoisomerase, chloroplastic;^Eukaryota; Viridiplantae; Streptophyta; Embryophyta; Tracheophyta; Spermatophyta; Magnoliophyta; eudicotyledons; Gunneridae; Pentapetalae; rosids; malvids; Brassicales; Brassicaceae; Camelineae; Arabidopsis	XP_016193847.1^XP_016193847.1^Q:1-475,H:1-473^89.895%ID^E:0^.^.	1-deoxy-D-xylulose 5-phosphate reductoisomerase%2C chloroplastic	AT5G62790.1^AT5G62790.1^Q:1-475,H:2-477^82.39%ID^E:0^.^.	PF02670.16^DXP_reductoisom^1-deoxy-D-xylulose 5-phosphate reductoisomerase^81-209^E:6.3e-47`PF08436.12^DXP_redisom_C^1-deoxy-D-xylulose 5-phosphate reductoisomerase C-terminal domain^223-306^E:3.4e-38`PF13288.6^DXPR_C^DXP reductoisomerase C-terminal domain^338-459^E:3.1e-37	.	.	COG0743^Catalyzes the NADP-dependent rearrangement and reduction of 1-deoxy-D-xylulose-5-phosphate (DXP) to 2-C-methyl-D-erythritol 4-phosphate (MEP) (By similarity)	KEGG:ath:AT5G62790`KO:K00099	GO:0009570^cellular_component^chloroplast stroma`GO:0030604^molecular_function^1-deoxy-D-xylulose-5-phosphate reductoisomerase activity`GO:0030145^molecular_function^manganese ion binding`GO:0070402^molecular_function^NADPH binding`GO:0051484^biological_process^isopentenyl diphosphate biosynthetic process, methylerythritol 4-phosphate pathway involved in terpenoid biosynthetic process	GO:0070402^molecular_function^NADPH binding`GO:0055114^biological_process^oxidation-reduction process`GO:0005515^molecular_function^protein binding
DBFR_DN4796_c0_g1_i2.p1	NAC2_ARATH^NAC2_ARATH^Q:1-293,H:1-289^71.287%ID^E:1.03e-147^RecName: Full=NAC domain-containing protein 2;^Eukaryota; Viridiplantae; Streptophyta; Embryophyta; Tracheophyta; Spermatophyta; Magnoliophyta; eudicotyledons; Gunneridae; Pentapetalae; rosids; malvids; Brassicales; Brassicaceae; Camelineae; Arabidopsis	XP_016163504.1^XP_016163504.1^Q:1-293,H:1-301^84.718%ID^E:0^.^.	NAC domain-containing protein 2	AT1G01720.1^AT1G01720.1^Q:1-293,H:1-289^71.287%ID^E:1.07e-148^.^.	PF02365.15^NAM^No apical meristem (NAM) protein^8-131^E:1.5e-39	.	.	ENOG410YE96^Nac domain-containing protein	KEGG:ath:AT1G01720	GO:0005634^cellular_component^nucleus`GO:0003677^molecular_function^DNA binding`GO:0003700^molecular_function^DNA-binding transcription factor activity`GO:0019900^molecular_function^kinase binding`GO:0009788^biological_process^negative regulation of abscisic acid-activated signaling pathway`GO:0009611^biological_process^response to wounding	GO:0003677^molecular_function^DNA binding`GO:0006355^biological_process^regulation of transcription, DNA-templated
DBFR_DN4781_c0_g1_i5.p1	NDHN_ARATH^NDHN_ARATH^Q:61-229,H:44-209^79.29%ID^E:3.57e-97^RecName: Full=NAD(P)H-quinone oxidoreductase subunit N, chloroplastic {ECO:0000305};^Eukaryota; Viridiplantae; Streptophyta; Embryophyta; Tracheophyta; Spermatophyta; Magnoliophyta; eudicotyledons; Gunneridae; Pentapetalae; rosids; malvids; Brassicales; Brassicaceae; Camelineae; Arabidopsis	XP_016195902.1^XP_016195902.1^Q:1-230,H:1-230^73.729%ID^E:9.59e-121^.^.	NAD(P)H-quinone oxidoreductase subunit N%2C chloroplastic	AT5G58260.1^AT5G58260.1^Q:61-229,H:44-209^79.29%ID^E:3.71e-98^.^.	PF11909.8^NdhN^NADH-quinone oxidoreductase cyanobacterial subunit N^84-221^E:1.3e-54	.	.	ENOG4111IKJ^electron donor, via FMN and iron-sulfur (Fe-S) centers, to quinones in the respiratory and or the photosynthetic chain. The immediate electron acceptor for the enzyme in this species is believed to be plastoquinone. Couples the redox reaction to proton translocation, and thus conserves the redox energy in a proton gradient. Cyanobacterial NDH-1 also plays a role in inorganic carbon- c…	KEGG:ath:AT5G58260	GO:0009507^cellular_component^chloroplast`GO:0009941^cellular_component^chloroplast envelope`GO:0009535^cellular_component^chloroplast thylakoid membrane`GO:0010598^cellular_component^NAD(P)H dehydrogenase complex (plastoquinone)`GO:0016655^molecular_function^oxidoreductase activity, acting on NAD(P)H, quinone or similar compound as acceptor`GO:0048038^molecular_function^quinone binding`GO:000981…	GO:0016655^molecular_function^oxidoreductase activity, acting on NAD(P)H, quinone or similar compound as acceptor`GO:0055114^biological_process^oxidation-reduction process`GO:0016020^cellular_component^membrane
DBFR_DN4788_c0_g1_i1.p1	ACO13_MOUSE^ACO13_MOUSE^Q:47-150,H:37-138^47.115%ID^E:5.79e-25^RecName: Full=Acyl-coenzyme A thioesterase 13;^Eukaryota; Metazoa; Chordata; Craniata; Vertebrata; Euteleostomi; Mammalia; Eutheria; Euarchontoglires; Glires; Rodentia; Myomorpha; Muroidea; Muridae; Murinae; Mus; Mus	XP_016169704.1^XP_016169704.1^Q:1-156,H:1-155^82.051%ID^E:2.85e-90^.^.	acyl-coenzyme A thioesterase 13 isoform X1	AT1G04290.1^AT1G04290.1^Q:1-156,H:1-155^67.089%ID^E:3.4e-67^.^.	PF03061.22^4HBT^Thioesterase superfamily^63-139^E:2.7e-15	.	.	COG2050^thioesterase Superfamily protein	KEGG:mmu:66834`KO:K17362	GO:0005829^cellular_component^cytosol`GO:0005739^cellular_component^mitochondrion`GO:0005634^cellular_component^nucleus`GO:0005819^cellular_component^spindle`GO:0047617^molecular_function^acyl-CoA hydrolase activity`GO:0120163^biological_process^negative regulation of cold-induced thermogenesis`GO:0051289^biological_process^protein homotetramerization	.
DBFR_DN4759_c0_g1_i8.p1	LPP3_ARATH^LPP3_ARATH^Q:20-334,H:47-363^72.327%ID^E:1.69e-171^RecName: Full=Putative lipid phosphate phosphatase 3, chloroplastic;^Eukaryota; Viridiplantae; Streptophyta; Embryophyta; Tracheophyta; Spermatophyta; Magnoliophyta; eudicotyledons; Gunneridae; Pentapetalae; rosids; malvids; Brassicales; Brassicaceae; Camelineae; Arabidopsis	XP_016194728.1^XP_016194728.1^Q:1-335,H:1-338^83.382%ID^E:0^.^.	putative lipid phosphate phosphatase 3%2C chloroplastic isoform X2	AT3G02600.1^AT3G02600.1^Q:20-334,H:47-363^72.327%ID^E:1.75e-172^.^.	PF01569.21^PAP2^PAP2 superfamily^123-267^E:3.6e-32	.	ExpAA=122.10^PredHel=6^Topology=i49-69o89-111i123-140o185-204i216-238o248-267i	COG0671^PHOsphatase	KEGG:ath:AT3G02600`KO:K18693	GO:0031969^cellular_component^chloroplast membrane`GO:0005887^cellular_component^integral component of plasma membrane`GO:0005886^cellular_component^plasma membrane`GO:0008195^molecular_function^phosphatidate phosphatase activity`GO:0006644^biological_process^phospholipid metabolic process	.
DBFR_DN4759_c1_g1_i10.p1	CF9_SOLPI^CF9_SOLPI^Q:39-662,H:3-629^38.906%ID^E:3e-91^RecName: Full=Receptor-like protein Cf-9 {ECO:0000305};^Eukaryota; Viridiplantae; Streptophyta; Embryophyta; Tracheophyta; Spermatophyta; Magnoliophyta; eudicotyledons; Gunneridae; Pentapetalae; asterids; lamiids; Solanales; Solanaceae; Solanoideae; Solaneae; Solanum; Lycopersicon`CF9_SOLPI^CF9_SOLPI^Q:145-532,H:359-758^32.771%ID^E:1.12e-26^R…	XP_020962554.1^XP_020962554.1^Q:42-660,H:15-643^58.27%ID^E:0^.^.`XP_020962554.1^XP_020962554.1^Q:124-651,H:272-823^33.624%ID^E:1.19e-31^.^.`XP_020962554.1^XP_020962554.1^Q:120-651,H:393-972^28.594%ID^E:3.6e-29^.^.`XP_020962554.1^XP_020962554.1^Q:371-661,H:88-367^34.967%ID^E:8.05e-12^.^.	receptor-like protein 12	AT1G45616.1^AT1G45616.1^Q:52-655,H:20-685^34.311%ID^E:1.17e-73^.^.`AT1G45616.1^AT1G45616.1^Q:139-651,H:368-893^31.676%ID^E:5.97e-32^.^.`AT1G45616.1^AT1G45616.1^Q:289-661,H:198-548^32.891%ID^E:2.22e-23^.^.`AT1G45616.1^AT1G45616.1^Q:297-661,H:96-425^33.78%ID^E:5.83e-20^.^.`AT1G45616.1^AT1G45616.1^Q:124-411,H:620-893^27.974%ID^E:9.04e-16^.^.`AT1G45616.1^AT1G45616.1^Q:113-435,H:563-893^30.919%ID^E:9.…	PF08263.12^LRRNT_2^Leucine rich repeat N-terminal domain^67-115^E:1.2e-09`PF13516.6^LRR_6^Leucine Rich repeat^145-158^E:83`PF00560.33^LRR_1^Leucine Rich Repeat^146-164^E:11`PF00560.33^LRR_1^Leucine Rich Repeat^171-193^E:36`PF13516.6^LRR_6^Leucine Rich repeat^171-180^E:84`PF13516.6^LRR_6^Leucine Rich repeat^193-204^E:180`PF08263.12^LRRNT_2^Leucine rich repeat N-terminal domain^235-251^E:2600`PF135…	.	ExpAA=22.10^PredHel=1^Topology=i12-34o	.	KEGG:ag:AAA65235`KO:K13446	GO:0016021^cellular_component^integral component of membrane`GO:0005886^cellular_component^plasma membrane`GO:0050832^biological_process^defense response to fungus`GO:0002238^biological_process^response to molecule of fungal origin	GO:0005515^molecular_function^protein binding
DBFR_DN4759_c3_g1_i2.p1	FLS2_ARATH^FLS2_ARATH^Q:8-99,H:135-228^39.362%ID^E:3.46e-14^RecName: Full=LRR receptor-like serine/threonine-protein kinase FLS2;^Eukaryota; Viridiplantae; Streptophyta; Embryophyta; Tracheophyta; Spermatophyta; Magnoliophyta; eudicotyledons; Gunneridae; Pentapetalae; rosids; malvids; Brassicales; Brassicaceae; Camelineae; Arabidopsis`FLS2_ARATH^FLS2_ARATH^Q:17-97,H:700-779^39.506%ID^E:2e-07^RecN…	XP_016166388.1^XP_016166388.1^Q:1-100,H:75-172^69%ID^E:3.13e-38^.^.`XP_016166388.1^XP_016166388.1^Q:17-99,H:314-396^40.964%ID^E:4.33e-10^.^.`XP_016166388.1^XP_016166388.1^Q:12-79,H:157-223^39.706%ID^E:9.24e-07^.^.`XP_016166388.1^XP_016166388.1^Q:20-80,H:341-401^44.262%ID^E:6.17e-06^.^.	receptor like protein 30-like	AT5G46330.2^AT5G46330.2^Q:8-99,H:135-228^39.362%ID^E:3.59e-15^.^.`AT5G46330.2^AT5G46330.2^Q:17-97,H:700-779^39.506%ID^E:2.08e-08^.^.`AT5G46330.2^AT5G46330.2^Q:12-99,H:309-396^36.364%ID^E:3.25e-08^.^.`AT5G46330.2^AT5G46330.2^Q:15-99,H:503-587^37.647%ID^E:5.45e-08^.^.`AT5G46330.2^AT5G46330.2^Q:20-99,H:245-324^38.75%ID^E:9.4e-08^.^.`AT5G46330.2^AT5G46330.2^Q:20-99,H:532-620^33.708%ID^E:6.59e-07^.^.`…	PF13516.6^LRR_6^Leucine Rich repeat^15-36^E:0.048`PF00560.33^LRR_1^Leucine Rich Repeat^16-36^E:17`PF13306.6^LRR_5^BspA type Leucine rich repeat region (6 copies)^19-96^E:0.03`PF13516.6^LRR_6^Leucine Rich repeat^39-53^E:3.4`PF13855.6^LRR_8^Leucine rich repeat^40-99^E:4.8e-11`PF00560.33^LRR_1^Leucine Rich Repeat^41-62^E:0.31`PF13516.6^LRR_6^Leucine Rich repeat^62-76^E:25`PF00560.33^LRR_1^Leucine Ri…	.	.	COG0515^Serine Threonine protein kinase`COG4886^leucine Rich Repeat	KEGG:ath:AT5G46330`KO:K13420	GO:0005768^cellular_component^endosome`GO:0010008^cellular_component^endosome membrane`GO:0016021^cellular_component^integral component of membrane`GO:0016020^cellular_component^membrane`GO:0005886^cellular_component^plasma membrane`GO:0005524^molecular_function^ATP binding`GO:0042802^molecular_function^identical protein binding`GO:0004675^molecular_function^transmembrane receptor protein serine/…	GO:0005515^molecular_function^protein binding
DBFR_DN4759_c5_g1_i1.p1	RLP34_ARATH^RLP34_ARATH^Q:2-112,H:167-277^52.252%ID^E:9.76e-25^RecName: Full=Receptor-like protein 34 {ECO:0000303|PubMed:18434605};^Eukaryota; Viridiplantae; Streptophyta; Embryophyta; Tracheophyta; Spermatophyta; Magnoliophyta; eudicotyledons; Gunneridae; Pentapetalae; rosids; malvids; Brassicales; Brassicaceae; Camelineae; Arabidopsis`RLP34_ARATH^RLP34_ARATH^Q:2-112,H:143-253^48.649%ID^E:7.05e…	XP_020962565.1^XP_020962565.1^Q:1-113,H:321-433^59.292%ID^E:8.04e-33^.^.`XP_020962565.1^XP_020962565.1^Q:1-111,H:273-383^53.153%ID^E:1.7e-24^.^.`XP_020962565.1^XP_020962565.1^Q:9-111,H:256-359^52.885%ID^E:8.56e-19^.^.`XP_020962565.1^XP_020962565.1^Q:3-112,H:371-480^40%ID^E:3.67e-14^.^.`XP_020962565.1^XP_020962565.1^Q:6-71,H:635-700^48.485%ID^E:7.52e-09^.^.`XP_020962565.1^XP_020962565.1^Q:5-111,H:…	LRR receptor-like serine/threonine-protein kinase FLS2	AT3G11010.1^AT3G11010.1^Q:2-112,H:104-214^52.252%ID^E:8.98e-26^.^.`AT3G11010.1^AT3G11010.1^Q:2-112,H:80-190^48.649%ID^E:6.3e-22^.^.`AT3G11010.1^AT3G11010.1^Q:2-112,H:152-262^47.748%ID^E:3.25e-20^.^.`AT3G11010.1^AT3G11010.1^Q:2-112,H:56-166^45.946%ID^E:2.81e-19^.^.`AT3G11010.1^AT3G11010.1^Q:3-112,H:177-286^43.636%ID^E:4.79e-17^.^.`AT3G11010.1^AT3G11010.1^Q:2-113,H:200-311^41.964%ID^E:3.72e-15^.^.`…	PF13855.6^LRR_8^Leucine rich repeat^2-40^E:2.8e-07`PF13516.6^LRR_6^Leucine Rich repeat^3-18^E:0.11`PF12799.7^LRR_4^Leucine Rich repeats (2 copies)^4-44^E:1.7e-07`PF00560.33^LRR_1^Leucine Rich Repeat^5-27^E:0.12`PF13516.6^LRR_6^Leucine Rich repeat^27-42^E:0.0073`PF00560.33^LRR_1^Leucine Rich Repeat^29-51^E:0.0016`PF13855.6^LRR_8^Leucine rich repeat^36-88^E:2.7e-08`PF13516.6^LRR_6^Leucine Rich repe…	.	.	COG4886^leucine Rich Repeat	KEGG:ath:AT3G11010	GO:0016021^cellular_component^integral component of membrane`GO:0005886^cellular_component^plasma membrane	GO:0005515^molecular_function^protein binding
DBFR_DN4743_c0_g1_i1.p1	FLY2_ARATH^FLY2_ARATH^Q:32-101,H:24-93^67.143%ID^E:3.69e-29^RecName: Full=Transmembrane E3 ubiquitin-protein ligase FLY2 {ECO:0000305};^Eukaryota; Viridiplantae; Streptophyta; Embryophyta; Tracheophyta; Spermatophyta; Magnoliophyta; eudicotyledons; Gunneridae; Pentapetalae; rosids; malvids; Brassicales; Brassicaceae; Camelineae; Arabidopsis	XP_016169592.1^XP_016169592.1^Q:5-101,H:3-110^73.148%ID^E:3.2e-49^.^.	transmembrane E3 ubiquitin-protein ligase 1 isoform X2	AT2G20650.2^AT2G20650.2^Q:32-101,H:24-93^67.143%ID^E:3.83e-30^.^.	.	.	.	COG5540^RING finger ubiquitin ligase	KEGG:ath:AT2G20650	GO:0012505^cellular_component^endomembrane system`GO:0016021^cellular_component^integral component of membrane`GO:0046872^molecular_function^metal ion binding`GO:0004842^molecular_function^ubiquitin-protein transferase activity`GO:0009827^biological_process^plant-type cell wall modification	.
DBFR_DN4789_c0_g1_i1.p1	PERK1_ARATH^PERK1_ARATH^Q:80-679,H:68-649^66.007%ID^E:0^RecName: Full=Proline-rich receptor-like protein kinase PERK1;^Eukaryota; Viridiplantae; Streptophyta; Embryophyta; Tracheophyta; Spermatophyta; Magnoliophyta; eudicotyledons; Gunneridae; Pentapetalae; rosids; malvids; Brassicales; Brassicaceae; Camelineae; Arabidopsis	XP_016203702.1^XP_016203702.1^Q:185-681,H:180-671^90.361%ID^E:0^.^.	proline-rich receptor-like protein kinase PERK1	AT3G24550.1^AT3G24550.1^Q:80-679,H:68-649^66.007%ID^E:0^.^.	PF00069.25^Pkinase^Protein kinase domain^311-520^E:2.2e-43`PF07714.17^Pkinase_Tyr^Protein tyrosine kinase^314-582^E:9.3e-46	.	ExpAA=27.02^PredHel=1^Topology=o164-186i	COG0515^Serine Threonine protein kinase	KEGG:ath:AT3G24550	GO:0016021^cellular_component^integral component of membrane`GO:0005886^cellular_component^plasma membrane`GO:0005524^molecular_function^ATP binding`GO:0004672^molecular_function^protein kinase activity`GO:0004674^molecular_function^protein serine/threonine kinase activity`GO:0004675^molecular_function^transmembrane receptor protein serine/threonine kinase activity`GO:0046777^biological_process^p…	GO:0004672^molecular_function^protein kinase activity`GO:0005524^molecular_function^ATP binding`GO:0006468^biological_process^protein phosphorylation
DBFR_DN4789_c0_g2_i1.p1	TM230_CHICK^TM230_CHICK^Q:6-117,H:16-118^38.053%ID^E:5.4e-18^RecName: Full=Transmembrane protein 230;^Eukaryota; Metazoa; Chordata; Craniata; Vertebrata; Euteleostomi; Archelosauria; Archosauria; Dinosauria; Saurischia; Theropoda; Coelurosauria; Aves; Neognathae; Galloanserae; Galliformes; Phasianidae; Phasianinae; Gallus	XP_016204752.1^XP_016204752.1^Q:1-117,H:1-117^82.051%ID^E:3.59e-55^.^.	transmembrane protein 230	AT3G29170.2^AT3G29170.2^Q:1-117,H:1-121^66.942%ID^E:3.93e-42^.^.	PF05915.12^DUF872^Eukaryotic protein of unknown function (DUF872)^15-117^E:4.9e-28	.	ExpAA=44.51^PredHel=2^Topology=i46-68o78-100i	ENOG4111TWA^Transmembrane protein 230	KEGG:gga:419518	GO:0005776^cellular_component^autophagosome`GO:0030054^cellular_component^cell junction`GO:0005769^cellular_component^early endosome`GO:0005783^cellular_component^endoplasmic reticulum`GO:0016021^cellular_component^integral component of membrane`GO:0005770^cellular_component^late endosome`GO:0055037^cellular_component^recycling endosome`GO:0008021^cellular_component^synaptic vesicle`GO:0005802^ce…	.
DBFR_DN4789_c1_g1_i2.p1	.	XP_016191925.1^XP_016191925.1^Q:32-120,H:12-99^34.831%ID^E:3.83e-12^.^.	uncharacterized protein K02A2.6-like	.	.	.	.	.	.	.	.
DBFR_DN4707_c0_g1_i1.p1	.	.	.	.	.	.	.	.	.	.	.
DBFR_DN4748_c0_g1_i1.p1	SERA1_ARATH^SERA1_ARATH^Q:17-602,H:15-603^83.192%ID^E:0^RecName: Full=D-3-phosphoglycerate dehydrogenase 1, chloroplastic;^Eukaryota; Viridiplantae; Streptophyta; Embryophyta; Tracheophyta; Spermatophyta; Magnoliophyta; eudicotyledons; Gunneridae; Pentapetalae; rosids; malvids; Brassicales; Brassicaceae; Camelineae; Arabidopsis	XP_016174472.1^XP_016174472.1^Q:1-602,H:1-599^92.857%ID^E:0^.^.	D-3-phosphoglycerate dehydrogenase 1%2C chloroplastic	AT4G34200.1^AT4G34200.1^Q:17-602,H:15-603^83.192%ID^E:0^.^.	PF00389.30^2-Hacid_dh^D-isomer specific 2-hydroxyacid dehydrogenase, catalytic domain^63-372^E:1.1e-34`PF02826.19^2-Hacid_dh_C^D-isomer specific 2-hydroxyacid dehydrogenase, NAD binding domain^165-340^E:1.3e-61`PF00670.21^AdoHcyase_NAD^S-adenosyl-L-homocysteine hydrolase, NAD binding domain^195-289^E:0.00015`PF07991.12^IlvN^Acetohydroxy acid isomeroreductase, NADPH-binding domain^197-359^E:1.7e-0…	.	.	COG0111^Dehydrogenase	KEGG:ath:AT4G34200`KO:K00058	GO:0009507^cellular_component^chloroplast`GO:0009570^cellular_component^chloroplast stroma`GO:0016020^cellular_component^membrane`GO:0005739^cellular_component^mitochondrion`GO:0009536^cellular_component^plastid`GO:0005524^molecular_function^ATP binding`GO:0051287^molecular_function^NAD binding`GO:0004617^molecular_function^phosphoglycerate dehydrogenase activity`GO:0006520^biological_process^cel…	GO:0016616^molecular_function^oxidoreductase activity, acting on the CH-OH group of donors, NAD or NADP as acceptor`GO:0051287^molecular_function^NAD binding`GO:0055114^biological_process^oxidation-reduction process
DBFR_DN4748_c1_g1_i3.p1	CGR3_ARATH^CGR3_ARATH^Q:1-259,H:1-258^67.939%ID^E:6.31e-126^RecName: Full=Probable pectin methylesterase CGR3 {ECO:0000303|PubMed:25704846};^Eukaryota; Viridiplantae; Streptophyta; Embryophyta; Tracheophyta; Spermatophyta; Magnoliophyta; eudicotyledons; Gunneridae; Pentapetalae; rosids; malvids; Brassicales; Brassicaceae; Camelineae; Arabidopsis	XP_016162967.1^XP_016162967.1^Q:1-258,H:1-258^89.147%ID^E:9.02e-164^.^.	uncharacterized protein At3g49720	AT5G65810.1^AT5G65810.1^Q:1-259,H:1-258^67.939%ID^E:6.55e-127^.^.	.	.	ExpAA=19.66^PredHel=1^Topology=i29-48o	ENOG4111QN3^NA	KEGG:ath:AT5G65810	GO:0005768^cellular_component^endosome`GO:0005794^cellular_component^Golgi apparatus`GO:0000139^cellular_component^Golgi membrane`GO:0016021^cellular_component^integral component of membrane`GO:0005802^cellular_component^trans-Golgi network`GO:0008168^molecular_function^methyltransferase activity`GO:0015976^biological_process^carbon utilization`GO:0010394^biological_process^homogalacturonan metab…	.
DBFR_DN4794_c0_g1_i1.p1	SP1L2_ARATH^SP1L2_ARATH^Q:1-101,H:1-105^44.643%ID^E:6.56e-14^RecName: Full=Protein SPIRAL1-like 2;^Eukaryota; Viridiplantae; Streptophyta; Embryophyta; Tracheophyta; Spermatophyta; Magnoliophyta; eudicotyledons; Gunneridae; Pentapetalae; rosids; malvids; Brassicales; Brassicaceae; Camelineae; Arabidopsis	XP_016194394.1^XP_016194394.1^Q:1-101,H:1-105^42.727%ID^E:1.27e-14^.^.	protein SPIRAL1-like 1	AT1G69230.2^AT1G69230.2^Q:1-101,H:1-105^44.643%ID^E:6.81e-15^.^.	.	.	.	ENOG410XU77^in maintaining the cortical microtubules organization essential for anisotropic cell growth	KEGG:ath:AT1G69230`KO:K18635	GO:0010005^cellular_component^cortical microtubule, transverse to long axis`GO:0043622^biological_process^cortical microtubule organization	.
DBFR_DN4799_c0_g1_i16.p1	UFD1_HUMAN^UFD1_HUMAN^Q:23-244,H:23-260^48.76%ID^E:2.88e-74^RecName: Full=Ubiquitin recognition factor in ER-associated degradation protein 1 {ECO:0000312|HGNC:HGNC:12520};^Eukaryota; Metazoa; Chordata; Craniata; Vertebrata; Euteleostomi; Mammalia; Eutheria; Euarchontoglires; Primates; Haplorrhini; Catarrhini; Hominidae; Homo	XP_016190850.1^XP_016190850.1^Q:8-309,H:2-318^69.716%ID^E:9.29e-152^.^.	ubiquitin fusion degradation protein 1 homolog isoform X2	AT2G21270.5^AT2G21270.5^Q:8-309,H:2-319^63.24%ID^E:4.46e-140^.^.	PF03152.14^UFD1^Ubiquitin fusion degradation protein UFD1^20-190^E:3.2e-79	.	.	COG5140^Ubiquitin fusion degradation protein	KEGG:hsa:7353`KO:K14016	GO:0005829^cellular_component^cytosol`GO:0005783^cellular_component^endoplasmic reticulum`GO:0005654^cellular_component^nucleoplasm`GO:0005634^cellular_component^nucleus`GO:0036501^cellular_component^UFD1-NPL4 complex`GO:0034098^cellular_component^VCP-NPL4-UFD1 AAA ATPase complex`GO:0051117^molecular_function^ATPase binding`GO:0036435^molecular_function^K48-linked polyubiquitin modification-depen…	GO:0006511^biological_process^ubiquitin-dependent protein catabolic process
DBFR_DN4772_c0_g1_i1.p1	CRPM2_ARATH^CRPM2_ARATH^Q:6-207,H:5-203^62.871%ID^E:1.06e-86^RecName: Full=Cold-regulated 413 plasma membrane protein 2;^Eukaryota; Viridiplantae; Streptophyta; Embryophyta; Tracheophyta; Spermatophyta; Magnoliophyta; eudicotyledons; Gunneridae; Pentapetalae; rosids; malvids; Brassicales; Brassicaceae; Camelineae; Arabidopsis	XP_020968458.1^XP_020968458.1^Q:1-207,H:1-208^83.81%ID^E:1.75e-122^.^.	cold-regulated 413 plasma membrane protein 1	AT3G50830.1^AT3G50830.1^Q:6-207,H:5-203^62.871%ID^E:1.1e-87^.^.	PF05562.11^WCOR413^Cold acclimation protein WCOR413^15-194^E:4.6e-85	.	ExpAA=109.33^PredHel=5^Topology=o47-69i76-98o125-147i152-169o184-206i	ENOG4111SCF^Cold acclimation protein	KEGG:ath:AT3G50830	GO:0016021^cellular_component^integral component of membrane`GO:0005886^cellular_component^plasma membrane`GO:0005774^cellular_component^vacuolar membrane	GO:0016021^cellular_component^integral component of membrane
DBFR_DN4786_c0_g1_i5.p1	PYL8_ARATH^PYL8_ARATH^Q:1-189,H:1-182^66.667%ID^E:1.15e-91^RecName: Full=Abscisic acid receptor PYL8;^Eukaryota; Viridiplantae; Streptophyta; Embryophyta; Tracheophyta; Spermatophyta; Magnoliophyta; eudicotyledons; Gunneridae; Pentapetalae; rosids; malvids; Brassicales; Brassicaceae; Camelineae; Arabidopsis	XP_016205271.1^XP_016205271.1^Q:11-195,H:1-180^77.419%ID^E:1.14e-103^.^.	abscisic acid receptor PYL9	AT5G53160.2^AT5G53160.2^Q:1-189,H:1-182^66.667%ID^E:1.19e-92^.^.	PF10604.9^Polyketide_cyc2^Polyketide cyclase / dehydrase and lipid transport^34-183^E:1.2e-18	.	.	ENOG4111HU5^abscisic acid receptor	KEGG:ath:AT5G53160`KO:K14496	GO:0005737^cellular_component^cytoplasm`GO:0005634^cellular_component^nucleus`GO:0005886^cellular_component^plasma membrane`GO:0010427^molecular_function^abscisic acid binding`GO:0042803^molecular_function^protein homodimerization activity`GO:0004864^molecular_function^protein phosphatase inhibitor activity`GO:0038023^molecular_function^signaling receptor activity`GO:0009738^biological_process^ab…	.
DBFR_DN4787_c0_g1_i2.p1	XTH28_ARATH^XTH28_ARATH^Q:8-328,H:7-331^67.178%ID^E:2.27e-164^RecName: Full=Probable xyloglucan endotransglucosylase/hydrolase protein 28;^Eukaryota; Viridiplantae; Streptophyta; Embryophyta; Tracheophyta; Spermatophyta; Magnoliophyta; eudicotyledons; Gunneridae; Pentapetalae; rosids; malvids; Brassicales; Brassicaceae; Camelineae; Arabidopsis	XP_016191202.1^XP_016191202.1^Q:1-331,H:3-333^79.758%ID^E:0^.^.	probable xyloglucan endotransglucosylase/hydrolase protein 28	AT1G14720.1^AT1G14720.1^Q:8-328,H:7-331^67.178%ID^E:2.35e-165^.^.	PF00722.21^Glyco_hydro_16^Glycosyl hydrolases family 16^34-215^E:1.7e-55`PF06955.12^XET_C^Xyloglucan endo-transglycosylase (XET) C-terminus^254-289^E:9.7e-15	sigP:1^21^0.877^YES	.	COG2273^hydrolase family 16	KEGG:ath:AT1G14720`KO:K08235	GO:0048046^cellular_component^apoplast`GO:0005618^cellular_component^cell wall`GO:0004553^molecular_function^hydrolase activity, hydrolyzing O-glycosyl compounds`GO:0016762^molecular_function^xyloglucan:xyloglucosyl transferase activity`GO:0042546^biological_process^cell wall biogenesis`GO:0071555^biological_process^cell wall organization`GO:0010154^biological_process^fruit development`GO:0080086…	GO:0004553^molecular_function^hydrolase activity, hydrolyzing O-glycosyl compounds`GO:0005975^biological_process^carbohydrate metabolic process`GO:0016762^molecular_function^xyloglucan:xyloglucosyl transferase activity`GO:0006073^biological_process^cellular glucan metabolic process`GO:0005618^cellular_component^cell wall`GO:0048046^cellular_component^apoplast
DBFR_DN4720_c0_g1_i4.p1	NB5R1_ARATH^NB5R1_ARATH^Q:25-276,H:30-281^84.524%ID^E:5.6e-165^RecName: Full=NADH--cytochrome b5 reductase 1;^Eukaryota; Viridiplantae; Streptophyta; Embryophyta; Tracheophyta; Spermatophyta; Magnoliophyta; eudicotyledons; Gunneridae; Pentapetalae; rosids; malvids; Brassicales; Brassicaceae; Camelineae; Arabidopsis	XP_016161906.1^XP_016161906.1^Q:1-276,H:1-276^88.406%ID^E:0^.^.	NADH--cytochrome b5 reductase 1	AT5G17770.1^AT5G17770.1^Q:25-276,H:30-281^84.524%ID^E:5.81e-166^.^.	PF00970.24^FAD_binding_6^Oxidoreductase FAD-binding domain^45-143^E:2e-32`PF00175.21^NAD_binding_1^Oxidoreductase NAD-binding domain^153-259^E:1.3e-29	.	ExpAA=22.82^PredHel=1^Topology=o10-29i	COG0543^cytochrome-b5 reductase activity, acting on NAD(P)H	KEGG:ath:AT5G17770`KO:K00326	GO:0005783^cellular_component^endoplasmic reticulum`GO:0016021^cellular_component^integral component of membrane`GO:0005741^cellular_component^mitochondrial outer membrane`GO:0009505^cellular_component^plant-type cell wall`GO:0005886^cellular_component^plasma membrane`GO:0004128^molecular_function^cytochrome-b5 reductase activity, acting on NAD(P)H`GO:0022900^biological_process^electron transport…	GO:0016491^molecular_function^oxidoreductase activity`GO:0055114^biological_process^oxidation-reduction process
DBFR_DN4729_c0_g1_i4.p1	NOA1_ARATH^NOA1_ARATH^Q:1-289,H:303-561^56.747%ID^E:4.39e-110^RecName: Full=NO-associated protein 1, chloroplastic/mitochondrial;^Eukaryota; Viridiplantae; Streptophyta; Embryophyta; Tracheophyta; Spermatophyta; Magnoliophyta; eudicotyledons; Gunneridae; Pentapetalae; rosids; malvids; Brassicales; Brassicaceae; Camelineae; Arabidopsis	XP_016187967.1^XP_016187967.1^Q:1-289,H:283-543^77.855%ID^E:3.28e-160^.^.	NO-associated protein 1%2C chloroplastic/mitochondrial isoform X2	AT3G47450.2^AT3G47450.2^Q:1-289,H:303-561^56.747%ID^E:4.56e-111^.^.	.	.	ExpAA=22.18^PredHel=1^Topology=i117-139o	COG1161^Required for a late step of 50S ribosomal subunit assembly. Has GTPase activity (By similarity)	KEGG:ath:AT3G47450`KO:K13427	GO:0009507^cellular_component^chloroplast`GO:0005739^cellular_component^mitochondrion`GO:0005525^molecular_function^GTP binding`GO:0003924^molecular_function^GTPase activity`GO:0016491^molecular_function^oxidoreductase activity`GO:0048366^biological_process^leaf development`GO:0006809^biological_process^nitric oxide biosynthetic process`GO:0009657^biological_process^plastid organization`GO:001032…	.
DBFR_DN4755_c0_g1_i1.p1	.	.	.	.	.	.	ExpAA=41.37^PredHel=2^Topology=o188-210i241-258o	.	.	.	.
DBFR_DN4755_c0_g2_i7.p1	4CL1_TOBAC^4CL1_TOBAC^Q:1-545,H:3-547^77.514%ID^E:0^RecName: Full=4-coumarate--CoA ligase 1;^Eukaryota; Viridiplantae; Streptophyta; Embryophyta; Tracheophyta; Spermatophyta; Magnoliophyta; eudicotyledons; Gunneridae; Pentapetalae; asterids; lamiids; Solanales; Solanaceae; Nicotianoideae; Nicotianeae; Nicotiana	XP_016197094.1^XP_016197094.1^Q:1-545,H:1-523^78.364%ID^E:0^.^.	4-coumarate--CoA ligase 1 isoform X1	AT3G21240.1^AT3G21240.1^Q:5-545,H:12-556^70.384%ID^E:0^.^.	PF00501.28^AMP-binding^AMP-binding enzyme^39-444^E:4.2e-107`PF13193.6^AMP-binding_C^AMP-binding enzyme C-terminal domain^453-529^E:5.8e-17	.	.	.	KEGG:nta:107803673`KO:K01904	GO:0016207^molecular_function^4-coumarate-CoA ligase activity`GO:0005524^molecular_function^ATP binding`GO:0009698^biological_process^phenylpropanoid metabolic process	GO:0003824^molecular_function^catalytic activity
DBFR_DN4755_c0_g3_i1.p1	4CL1_TOBAC^4CL1_TOBAC^Q:2-574,H:8-547^70.332%ID^E:0^RecName: Full=4-coumarate--CoA ligase 1;^Eukaryota; Viridiplantae; Streptophyta; Embryophyta; Tracheophyta; Spermatophyta; Magnoliophyta; eudicotyledons; Gunneridae; Pentapetalae; asterids; lamiids; Solanales; Solanaceae; Nicotianoideae; Nicotianeae; Nicotiana	XP_016197094.1^XP_016197094.1^Q:2-574,H:11-523^70.855%ID^E:0^.^.	4-coumarate--CoA ligase 1 isoform X1	AT3G21240.1^AT3G21240.1^Q:2-574,H:13-556^66.957%ID^E:0^.^.	PF00501.28^AMP-binding^AMP-binding enzyme^33-473^E:5.2e-109`PF13193.6^AMP-binding_C^AMP-binding enzyme C-terminal domain^482-558^E:2.1e-16	.	.	.	KEGG:nta:107803673`KO:K01904	GO:0016207^molecular_function^4-coumarate-CoA ligase activity`GO:0005524^molecular_function^ATP binding`GO:0009698^biological_process^phenylpropanoid metabolic process	GO:0003824^molecular_function^catalytic activity
DBFR_DN4734_c0_g1_i3.p1	.	XP_020961821.1^XP_020961821.1^Q:1-435,H:1-437^76.471%ID^E:0^.^.	uncharacterized protein LOC107610081	AT1G75400.1^AT1G75400.1^Q:1-435,H:1-440^52.98%ID^E:3.45e-113^.^.	.	.	.	.	.	.	.
DBFR_DN4734_c1_g1_i3.p1	GG2_ORYSJ^GG2_ORYSJ^Q:44-124,H:62-142^45.122%ID^E:8.44e-17^RecName: Full=Guanine nucleotide-binding protein subunit gamma 2 {ECO:0000305};^Eukaryota; Viridiplantae; Streptophyta; Embryophyta; Tracheophyta; Spermatophyta; Magnoliophyta; Liliopsida; Poales; Poaceae; BOP clade; Oryzoideae; Oryzeae; Oryzinae; Oryza; Oryza sativa	XP_016172118.1^XP_016172118.1^Q:33-125,H:43-137^75.789%ID^E:9.05e-38^.^.	guanine nucleotide-binding protein subunit gamma 1 isoform X2	AT3G63420.3^AT3G63420.3^Q:36-113,H:50-126^41.772%ID^E:8.58e-17^.^.	PF00631.22^G-gamma^GGL domain^60-113^E:5.5e-06	.	.	ENOG410YZ0M^NA	KEGG:osa:4328241	GO:0005886^cellular_component^plasma membrane`GO:0007186^biological_process^G protein-coupled receptor signaling pathway	GO:0007186^biological_process^G protein-coupled receptor signaling pathway
DBFR_DN4734_c1_g2_i2.p1	FAO1_LOTJA^FAO1_LOTJA^Q:1-744,H:1-747^66.176%ID^E:0^RecName: Full=Long-chain-alcohol oxidase FAO1;^Eukaryota; Viridiplantae; Streptophyta; Embryophyta; Tracheophyta; Spermatophyta; Magnoliophyta; eudicotyledons; Gunneridae; Pentapetalae; rosids; fabids; Fabales; Fabaceae; Papilionoideae; 50 kb inversion clade; NPAAA clade; Hologalegina; robinioid clade; Loteae; Lotus	XP_016177568.1^XP_016177568.1^Q:3-744,H:4-748^80.723%ID^E:0^.^.	long-chain-alcohol oxidase FAO1-like	AT3G23410.1^AT3G23410.1^Q:26-741,H:18-740^60.773%ID^E:0^.^.	PF00732.19^GMC_oxred_N^GMC oxidoreductase^239-506^E:3.2e-66`PF00890.24^FAD_binding_2^FAD binding domain^239-273^E:1.2e-05`PF05199.13^GMC_oxred_C^GMC oxidoreductase^599-732^E:2.3e-24	.	.	.	KEGG:ag:CAP15762`KO:K17756	GO:0016021^cellular_component^integral component of membrane`GO:0050660^molecular_function^flavin adenine dinucleotide binding`GO:0046577^molecular_function^long-chain-alcohol oxidase activity`GO:0006066^biological_process^alcohol metabolic process`GO:0055114^biological_process^oxidation-reduction process`GO:0009409^biological_process^response to cold	GO:0016614^molecular_function^oxidoreductase activity, acting on CH-OH group of donors`GO:0050660^molecular_function^flavin adenine dinucleotide binding`GO:0055114^biological_process^oxidation-reduction process
DBFR_DN4734_c2_g1_i2.p1	RNF4_MOUSE^RNF4_MOUSE^Q:144-214,H:119-194^34.615%ID^E:1.83e-08^RecName: Full=E3 ubiquitin-protein ligase RNF4;^Eukaryota; Metazoa; Chordata; Craniata; Vertebrata; Euteleostomi; Mammalia; Eutheria; Euarchontoglires; Glires; Rodentia; Myomorpha; Muroidea; Muridae; Murinae; Mus; Mus	XP_016186802.1^XP_016186802.1^Q:1-218,H:1-221^78.924%ID^E:1.68e-101^.^.	E3 ubiquitin-protein ligase RNF4	AT5G48655.6^AT5G48655.6^Q:12-217,H:10-202^53.846%ID^E:1.1e-53^.^.	PF13923.6^zf-C3HC4_2^Zinc finger, C3HC4 type (RING finger)^162-200^E:7.6e-10`PF13639.6^zf-RING_2^Ring finger domain^162-201^E:1.2e-08`PF14634.6^zf-RING_5^zinc-RING finger domain^162-202^E:4.6e-07`PF13920.6^zf-C3HC4_3^Zinc finger, C3HC4 type (RING finger)^162-205^E:5.1e-07`PF00097.25^zf-C3HC4^Zinc finger, C3HC4 type (RING finger)^163-200^E:2.7e-07`PF13445.6^zf-RING_UBOX^RING-type zinc-finger^163-1…	.	.	ENOG410XV78^RING finger protein 4	KEGG:mmu:19822`KO:K22651	GO:0005737^cellular_component^cytoplasm`GO:0005829^cellular_component^cytosol`GO:0005654^cellular_component^nucleoplasm`GO:0005634^cellular_component^nucleus`GO:0016605^cellular_component^PML body`GO:0050681^molecular_function^androgen receptor binding`GO:0003677^molecular_function^DNA binding`GO:0030331^molecular_function^estrogen receptor binding`GO:0042802^molecular_function^identical protein …	GO:0046872^molecular_function^metal ion binding
DBFR_DN4765_c0_g1_i3.p1	YIPF1_DICDI^YIPF1_DICDI^Q:47-278,H:96-323^35.193%ID^E:1e-42^RecName: Full=Protein YIPF1 homolog;^Eukaryota; Amoebozoa; Mycetozoa; Dictyostelids; Dictyosteliales; Dictyosteliaceae; Dictyostelium	XP_016205509.1^XP_016205509.1^Q:1-279,H:1-279^87.544%ID^E:1.04e-174^.^.	protein YIPF1 homolog	AT5G27490.1^AT5G27490.1^Q:1-279,H:3-282^81.429%ID^E:1.98e-174^.^.	PF04893.17^Yip1^Yip1 domain^90-249^E:4.1e-13	.	ExpAA=111.92^PredHel=5^Topology=i125-147o162-184i196-218o223-245i252-274o	ENOG4110TJR^Yip1 domain family	KEGG:ddi:DDB_G0281587`KO:K22940	GO:0005794^cellular_component^Golgi apparatus`GO:0016021^cellular_component^integral component of membrane`GO:0031902^cellular_component^late endosome membrane`GO:0017137^molecular_function^Rab GTPase binding`GO:0016192^biological_process^vesicle-mediated transport	GO:0016020^cellular_component^membrane
DBFR_DN4714_c0_g1_i1.p1	FOLB2_ARATH^FOLB2_ARATH^Q:1-128,H:1-129^60.465%ID^E:6.7e-49^RecName: Full=Dihydroneopterin aldolase 2 {ECO:0000305};^Eukaryota; Viridiplantae; Streptophyta; Embryophyta; Tracheophyta; Spermatophyta; Magnoliophyta; eudicotyledons; Gunneridae; Pentapetalae; rosids; malvids; Brassicales; Brassicaceae; Camelineae; Arabidopsis	XP_016184652.1^XP_016184652.1^Q:1-132,H:7-138^76.515%ID^E:3.27e-72^.^.	dihydroneopterin aldolase 2 isoform X2	AT5G62980.2^AT5G62980.2^Q:1-128,H:1-129^60.465%ID^E:6.96e-50^.^.	PF02152.18^FolB^Dihydroneopterin aldolase^13-123^E:7.8e-30	.	.	COG1539^dihydroneopterin aldolase	KEGG:ath:AT5G62980`KO:K01633	GO:0005829^cellular_component^cytosol`GO:0004150^molecular_function^dihydroneopterin aldolase activity`GO:0046656^biological_process^folic acid biosynthetic process`GO:0006760^biological_process^folic acid-containing compound metabolic process`GO:0046654^biological_process^tetrahydrofolate biosynthetic process	GO:0004150^molecular_function^dihydroneopterin aldolase activity`GO:0006760^biological_process^folic acid-containing compound metabolic process
DBFR_DN4714_c0_g2_i1.p1	.	.	.	.	.	.	.	.	.	.	.
DBFR_DN4768_c0_g1_i1.p1	VP202_ARATH^VP202_ARATH^Q:1-215,H:1-216^77.315%ID^E:2.1e-113^RecName: Full=Vacuolar protein sorting-associated protein 20 homolog 2;^Eukaryota; Viridiplantae; Streptophyta; Embryophyta; Tracheophyta; Spermatophyta; Magnoliophyta; eudicotyledons; Gunneridae; Pentapetalae; rosids; malvids; Brassicales; Brassicaceae; Camelineae; Arabidopsis	XP_016170075.1^XP_016170075.1^Q:1-215,H:1-213^88.837%ID^E:7.7e-123^.^.	vacuolar protein sorting-associated protein 20 homolog 2	AT5G09260.1^AT5G09260.1^Q:1-215,H:1-216^77.315%ID^E:2.18e-114^.^.	PF03357.21^Snf7^Snf7^17-194^E:1.5e-42	.	.	ENOG4111HN3^Charged multivesicular body protein	KEGG:ath:AT5G09260`KO:K12195	GO:0005829^cellular_component^cytosol`GO:0000815^cellular_component^ESCRT III complex`GO:0005770^cellular_component^late endosome`GO:0005886^cellular_component^plasma membrane`GO:0070676^biological_process^intralumenal vesicle formation`GO:0015031^biological_process^protein transport`GO:0007034^biological_process^vacuolar transport	GO:0007034^biological_process^vacuolar transport
DBFR_DN4768_c1_g1_i2.p2	.	.	.	.	.	.	.	.	.	.	.
DBFR_DN4730_c0_g1_i3.p1	.	XP_020970384.1^XP_020970384.1^Q:1-357,H:1-341^81.232%ID^E:0^.^.	uncharacterized protein LOC107621282	AT5G38380.1^AT5G38380.1^Q:1-348,H:1-355^69.468%ID^E:0^.^.	.	.	ExpAA=187.84^PredHel=9^Topology=o48-70i79-101o111-133i140-162o182-204i217-239o249-268i280-302o306-328i	.	.	.	.
DBFR_DN4798_c0_g1_i1.p1	ARFD_ARATH^ARFD_ARATH^Q:51-524,H:63-538^68.201%ID^E:0^RecName: Full=Auxin response factor 4;^Eukaryota; Viridiplantae; Streptophyta; Embryophyta; Tracheophyta; Spermatophyta; Magnoliophyta; eudicotyledons; Gunneridae; Pentapetalae; rosids; malvids; Brassicales; Brassicaceae; Camelineae; Arabidopsis	XP_016169833.1^XP_016169833.1^Q:1-535,H:1-537^82.222%ID^E:0^.^.	auxin response factor 4	AT5G60450.2^AT5G60450.2^Q:45-524,H:33-514^67.975%ID^E:0^.^.	PF02362.21^B3^B3 DNA binding domain^165-266^E:1.7e-22`PF06507.13^Auxin_resp^Auxin response factor^292-372^E:6.8e-34	.	.	ENOG4111D9H^auxin response factor	KEGG:ath:AT5G60450	GO:0005634^cellular_component^nucleus`GO:0003677^molecular_function^DNA binding`GO:0003700^molecular_function^DNA-binding transcription factor activity`GO:0010158^biological_process^abaxial cell fate specification`GO:0009734^biological_process^auxin-activated signaling pathway`GO:0010050^biological_process^vegetative phase change	GO:0003677^molecular_function^DNA binding`GO:0006355^biological_process^regulation of transcription, DNA-templated`GO:0009725^biological_process^response to hormone`GO:0005634^cellular_component^nucleus
DBFR_DN4782_c0_g3_i1.p1	BABA1_XENLA^BABA1_XENLA^Q:28-244,H:83-309^24.569%ID^E:1.44e-09^RecName: Full=BRISC and BRCA1-A complex member 1;^Eukaryota; Metazoa; Chordata; Craniata; Vertebrata; Euteleostomi; Amphibia; Batrachia; Anura; Pipoidea; Pipidae; Xenopodinae; Xenopus; Xenopus	XP_016163853.1^XP_016163853.1^Q:27-272,H:16-262^92.308%ID^E:3.81e-174^.^.	uncharacterized protein LOC107606322	AT4G32960.1^AT4G32960.1^Q:17-265,H:5-253^62.651%ID^E:1.82e-121^.^.	.	.	.	.	KEGG:xla:444814`KO:K20776	GO:0070531^cellular_component^BRCA1-A complex`GO:0070552^cellular_component^BRISC complex`GO:0005737^cellular_component^cytoplasm`GO:0005634^cellular_component^nucleus`GO:0007049^biological_process^cell cycle`GO:0051301^biological_process^cell division`GO:0006325^biological_process^chromatin organization`GO:0006302^biological_process^double-strand break repair`GO:0045739^biological_process^positi…	.
DBFR_DN4769_c0_g1_i1.p1	C76B6_CATRO^C76B6_CATRO^Q:6-500,H:4-490^45.565%ID^E:9.51e-159^RecName: Full=Geraniol 8-hydroxylase;^Eukaryota; Viridiplantae; Streptophyta; Embryophyta; Tracheophyta; Spermatophyta; Magnoliophyta; eudicotyledons; Gunneridae; Pentapetalae; asterids; lamiids; Gentianales; Apocynaceae; Rauvolfioideae; Vinceae; Catharanthinae; Catharanthus	XP_016177123.1^XP_016177123.1^Q:66-503,H:1-438^79.819%ID^E:0^.^.	geraniol 8-hydroxylase	AT2G45550.1^AT2G45550.1^Q:6-501,H:9-505^44.533%ID^E:9.52e-152^.^.	PF00067.22^p450^Cytochrome P450^32-491^E:1.2e-104	.	ExpAA=18.65^PredHel=1^Topology=i5-24o	.	KEGG:ag:CAC80883`KO:K15099	GO:0005789^cellular_component^endoplasmic reticulum membrane`GO:0016021^cellular_component^integral component of membrane`GO:0020037^molecular_function^heme binding`GO:0005506^molecular_function^iron ion binding`GO:0016709^molecular_function^oxidoreductase activity, acting on paired donors, with incorporation or reduction of molecular oxygen, NAD(P)H as one donor, and incorporation of one atom of…	GO:0005506^molecular_function^iron ion binding`GO:0016705^molecular_function^oxidoreductase activity, acting on paired donors, with incorporation or reduction of molecular oxygen`GO:0020037^molecular_function^heme binding`GO:0055114^biological_process^oxidation-reduction process
DBFR_DN4713_c0_g1_i3.p1	PPAF_SOYBN^PPAF_SOYBN^Q:23-470,H:17-464^87.946%ID^E:0^RecName: Full=Purple acid phosphatase;^Eukaryota; Viridiplantae; Streptophyta; Embryophyta; Tracheophyta; Spermatophyta; Magnoliophyta; eudicotyledons; Gunneridae; Pentapetalae; rosids; fabids; Fabales; Fabaceae; Papilionoideae; 50 kb inversion clade; NPAAA clade; indigoferoid/millettioid clade; Phaseoleae; Glycine; Soja	XP_016188050.1^XP_016188050.1^Q:14-470,H:9-466^89.956%ID^E:0^.^.	purple acid phosphatase	AT2G16430.2^AT2G16430.2^Q:9-464,H:9-463^78.728%ID^E:0^.^.	PF16656.5^Pur_ac_phosph_N^Purple acid Phosphatase, N-terminal domain^60-149^E:1.6e-18`PF00149.28^Metallophos^Calcineurin-like phosphoesterase^164-360^E:1.7e-26`PF14008.6^Metallophos_C^Iron/zinc purple acid phosphatase-like protein C^386-445^E:4.6e-18	.	ExpAA=20.82^PredHel=1^Topology=i5-24o	COG1409^Hydrolyzes cAMP to 5'-AMP. Plays an important regulatory role in modulating the intracellular concentration of cAMP, thereby influencing cAMP-dependent processes (By similarity)	.	GO:0005615^cellular_component^extracellular space`GO:0003993^molecular_function^acid phosphatase activity`GO:0030145^molecular_function^manganese ion binding`GO:0046872^molecular_function^metal ion binding	GO:0003993^molecular_function^acid phosphatase activity`GO:0046872^molecular_function^metal ion binding`GO:0016787^molecular_function^hydrolase activity
DBFR_DN4723_c0_g1_i1.p1	DCR_ARATH^DCR_ARATH^Q:15-447,H:1-449^64%ID^E:0^RecName: Full=BAHD acyltransferase DCR;^Eukaryota; Viridiplantae; Streptophyta; Embryophyta; Tracheophyta; Spermatophyta; Magnoliophyta; eudicotyledons; Gunneridae; Pentapetalae; rosids; malvids; Brassicales; Brassicaceae; Camelineae; Arabidopsis	XP_016204295.1^XP_016204295.1^Q:13-448,H:4-437^88.073%ID^E:0^.^.	BAHD acyltransferase DCR	AT5G23940.1^AT5G23940.1^Q:15-447,H:1-449^64%ID^E:0^.^.	PF02458.15^Transferase^Transferase family^17-445^E:6.8e-77	.	.	ENOG410YJA8^Trichothecene 3-O-acetyltransferase	KEGG:ath:AT5G23940`KO:K19747	GO:0005737^cellular_component^cytoplasm`GO:0005829^cellular_component^cytosol`GO:0016747^molecular_function^transferase activity, transferring acyl groups other than amino-acyl groups`GO:0010143^biological_process^cutin biosynthetic process`GO:0051179^biological_process^localization`GO:0090626^biological_process^plant epidermis morphogenesis`GO:0010090^biological_process^trichome morphogenesis	GO:0016747^molecular_function^transferase activity, transferring acyl groups other than amino-acyl groups
DBFR_DN4728_c0_g1_i2.p1	PUB43_ARATH^PUB43_ARATH^Q:262-1005,H:28-807^28.88%ID^E:7.48e-58^RecName: Full=U-box domain-containing protein 43;^Eukaryota; Viridiplantae; Streptophyta; Embryophyta; Tracheophyta; Spermatophyta; Magnoliophyta; eudicotyledons; Gunneridae; Pentapetalae; rosids; malvids; Brassicales; Brassicaceae; Camelineae; Arabidopsis	XP_016205777.1^XP_016205777.1^Q:1-1005,H:1-1005^85.771%ID^E:0^.^.	U-box domain-containing protein 43	AT1G76390.2^AT1G76390.2^Q:262-1005,H:28-807^28.88%ID^E:7.77e-59^.^.	PF04564.15^U-box^U-box domain^263-329^E:1.2e-17`PF00514.23^Arm^Armadillo/beta-catenin-like repeat^530-569^E:4.6e-07	.	.	ENOG410XRTN^U-box domain-containing protein	KEGG:ath:AT1G76390	GO:0005886^cellular_component^plasma membrane`GO:0004842^molecular_function^ubiquitin-protein transferase activity	GO:0004842^molecular_function^ubiquitin-protein transferase activity`GO:0016567^biological_process^protein ubiquitination`GO:0005515^molecular_function^protein binding
DBFR_DN4754_c0_g1_i4.p1	EFTS_RICCO^EFTS_RICCO^Q:35-383,H:26-379^74.576%ID^E:0^RecName: Full=Elongation factor Ts, mitochondrial {ECO:0000255|HAMAP-Rule:MF_03135};^Eukaryota; Viridiplantae; Streptophyta; Embryophyta; Tracheophyta; Spermatophyta; Magnoliophyta; eudicotyledons; Gunneridae; Pentapetalae; rosids; fabids; Malpighiales; Euphorbiaceae; Acalyphoideae; Acalypheae; Ricinus	XP_016203939.1^XP_016203939.1^Q:1-383,H:1-386^86.269%ID^E:0^.^.	elongation factor Ts%2C mitochondrial	AT4G11120.1^AT4G11120.1^Q:38-383,H:39-395^70.95%ID^E:0^.^.	PF00889.19^EF_TS^Elongation factor TS^127-366^E:8.3e-53	.	.	.	KEGG:rcu:8288301	GO:0005739^cellular_component^mitochondrion`GO:0003746^molecular_function^translation elongation factor activity	GO:0003746^molecular_function^translation elongation factor activity`GO:0006414^biological_process^translational elongation
DBFR_DN4739_c0_g1_i6.p1	WSS1_YEAST^WSS1_YEAST^Q:20-226,H:41-244^35.681%ID^E:4.73e-34^RecName: Full=DNA-dependent metalloprotease WSS1;^Eukaryota; Fungi; Dikarya; Ascomycota; Saccharomycotina; Saccharomycetes; Saccharomycetales; Saccharomycetaceae; Saccharomyces	XP_020972670.1^XP_020972670.1^Q:2-239,H:3-241^64.854%ID^E:2.63e-109^.^.`XP_020972670.1^XP_020972670.1^Q:237-340,H:313-418^47.664%ID^E:1.64e-20^.^.	uncharacterized protein LOC107617691	AT1G55915.4^AT1G55915.4^Q:2-340,H:5-404^51.87%ID^E:1.74e-126^.^.	PF08325.10^WLM^WLM domain^8-202^E:4.9e-59`PF00641.18^zf-RanBP^Zn-finger in Ran binding protein and others^266-290^E:2.5e-06	.	.	.	KEGG:sce:YHR134W`KO:K22685	GO:0000324^cellular_component^fungal-type vacuole`GO:0005635^cellular_component^nuclear envelope`GO:0046872^molecular_function^metal ion binding`GO:0004222^molecular_function^metalloendopeptidase activity`GO:0008237^molecular_function^metallopeptidase activity`GO:0032183^molecular_function^SUMO binding`GO:0061665^molecular_function^SUMO ligase activity`GO:0006974^biological_process^cellular respo…	.
DBFR_DN4742_c0_g1_i2.p1	LYM2_ARATH^LYM2_ARATH^Q:17-372,H:3-339^43.454%ID^E:3.12e-87^RecName: Full=LysM domain-containing GPI-anchored protein 2;^Eukaryota; Viridiplantae; Streptophyta; Embryophyta; Tracheophyta; Spermatophyta; Magnoliophyta; eudicotyledons; Gunneridae; Pentapetalae; rosids; malvids; Brassicales; Brassicaceae; Camelineae; Arabidopsis	XP_016190425.2^XP_016190425.2^Q:9-382,H:1-370^65.435%ID^E:2.39e-168^.^.	LOW QUALITY PROTEIN: lysM domain-containing GPI-anchored protein 2	AT2G17120.1^AT2G17120.1^Q:17-372,H:3-339^43.454%ID^E:3.24e-88^.^.	PF01476.20^LysM^LysM domain^122-168^E:6.4e-07`PF01476.20^LysM^LysM domain^188-229^E:5.1e-08	sigP:1^36^0.803^YES	.	ENOG410XV98^domain protein	KEGG:ath:AT2G17120	GO:0031225^cellular_component^anchored component of membrane`GO:0046658^cellular_component^anchored component of plasma membrane`GO:0005886^cellular_component^plasma membrane`GO:0009506^cellular_component^plasmodesma`GO:0008061^molecular_function^chitin binding`GO:0006952^biological_process^defense response	.
DBFR_DN4744_c0_g1_i1.p1	PPI1_ARATH^PPI1_ARATH^Q:1-494,H:1-489^51.765%ID^E:3.49e-154^RecName: Full=Proton pump-interactor 1;^Eukaryota; Viridiplantae; Streptophyta; Embryophyta; Tracheophyta; Spermatophyta; Magnoliophyta; eudicotyledons; Gunneridae; Pentapetalae; rosids; malvids; Brassicales; Brassicaceae; Camelineae; Arabidopsis	XP_020974302.1^XP_020974302.1^Q:1-623,H:1-618^77.244%ID^E:0^.^.	proton pump-interactor 1	AT4G27500.2^AT4G27500.2^Q:1-494,H:1-489^51.765%ID^E:3.59e-156^.^.	.	.	ExpAA=20.98^PredHel=1^Topology=o600-622i	ENOG4111QP9^proton pump interactor	KEGG:ath:AT4G27500	GO:0005783^cellular_component^endoplasmic reticulum`GO:0005789^cellular_component^endoplasmic reticulum membrane`GO:0016021^cellular_component^integral component of membrane`GO:0005886^cellular_component^plasma membrane`GO:0009506^cellular_component^plasmodesma`GO:0003729^molecular_function^mRNA binding`GO:0010155^biological_process^regulation of proton transport	.
DBFR_DN4744_c0_g2_i2.p1	PPI1_ARATH^PPI1_ARATH^Q:1-489,H:1-489^53.968%ID^E:1.3e-160^RecName: Full=Proton pump-interactor 1;^Eukaryota; Viridiplantae; Streptophyta; Embryophyta; Tracheophyta; Spermatophyta; Magnoliophyta; eudicotyledons; Gunneridae; Pentapetalae; rosids; malvids; Brassicales; Brassicaceae; Camelineae; Arabidopsis	XP_016170259.1^XP_016170259.1^Q:1-619,H:1-623^80.16%ID^E:0^.^.	proton pump-interactor 1	AT4G27500.2^AT4G27500.2^Q:1-489,H:1-489^53.968%ID^E:6.28e-163^.^.	.	.	ExpAA=22.78^PredHel=1^Topology=o596-618i	ENOG4111QP9^proton pump interactor	KEGG:ath:AT4G27500	GO:0005783^cellular_component^endoplasmic reticulum`GO:0005789^cellular_component^endoplasmic reticulum membrane`GO:0016021^cellular_component^integral component of membrane`GO:0005886^cellular_component^plasma membrane`GO:0009506^cellular_component^plasmodesma`GO:0003729^molecular_function^mRNA binding`GO:0010155^biological_process^regulation of proton transport	.
DBFR_DN4719_c0_g1_i1.p1	ATL54_ARATH^ATL54_ARATH^Q:5-246,H:6-253^42.205%ID^E:1.01e-46^RecName: Full=RING-H2 finger protein ATL54;^Eukaryota; Viridiplantae; Streptophyta; Embryophyta; Tracheophyta; Spermatophyta; Magnoliophyta; eudicotyledons; Gunneridae; Pentapetalae; rosids; malvids; Brassicales; Brassicaceae; Camelineae; Arabidopsis	XP_016181868.1^XP_016181868.1^Q:1-404,H:1-424^60.998%ID^E:5.11e-132^.^.	E3 ubiquitin-protein ligase RING1	AT1G72220.1^AT1G72220.1^Q:5-246,H:6-253^42.205%ID^E:1.05e-47^.^.	PF13639.6^zf-RING_2^Ring finger domain^166-209^E:2.5e-13`PF17123.5^zf-RING_11^RING-like zinc finger^166-195^E:1.3e-10`PF13923.6^zf-C3HC4_2^Zinc finger, C3HC4 type (RING finger)^166-208^E:1.1e-07`PF00097.25^zf-C3HC4^Zinc finger, C3HC4 type (RING finger)^167-208^E:3e-07`PF12861.7^zf-ANAPC11^Anaphase-promoting complex subunit 11 RING-H2 finger^167-211^E:6.4e-06`PF13445.6^zf-RING_UBOX^RING-type zinc-…	.	ExpAA=22.95^PredHel=1^Topology=o74-96i	ENOG41121N2^zinc ion binding	KEGG:ath:AT1G72220	GO:0016021^cellular_component^integral component of membrane`GO:0046872^molecular_function^metal ion binding`GO:0016740^molecular_function^transferase activity`GO:0016567^biological_process^protein ubiquitination	GO:0046872^molecular_function^metal ion binding`GO:0004842^molecular_function^ubiquitin-protein transferase activity`GO:0005680^cellular_component^anaphase-promoting complex`GO:0008270^molecular_function^zinc ion binding
DBFR_DN4757_c0_g1_i1.p1	SC15B_ARATH^SC15B_ARATH^Q:1-807,H:1-787^74.815%ID^E:0^RecName: Full=Exocyst complex component SEC15B {ECO:0000303|PubMed:19895414};^Eukaryota; Viridiplantae; Streptophyta; Embryophyta; Tracheophyta; Spermatophyta; Magnoliophyta; eudicotyledons; Gunneridae; Pentapetalae; rosids; malvids; Brassicales; Brassicaceae; Camelineae; Arabidopsis	XP_020959539.1^XP_020959539.1^Q:1-807,H:1-803^92.937%ID^E:0^.^.	exocyst complex component SEC15B	AT4G02350.2^AT4G02350.2^Q:1-807,H:1-787^74.815%ID^E:0^.^.	PF04091.12^Sec15^Exocyst complex subunit Sec15-like^467-771^E:7e-75	.	.	ENOG410XQAE^Exocyst complex component	KEGG:ath:AT4G02350`KO:K19985	GO:0005618^cellular_component^cell wall`GO:0005856^cellular_component^cytoskeleton`GO:0005829^cellular_component^cytosol`GO:0000145^cellular_component^exocyst`GO:0070062^cellular_component^extracellular exosome`GO:0016020^cellular_component^membrane`GO:0009524^cellular_component^phragmoplast`GO:0005886^cellular_component^plasma membrane`GO:0009506^cellular_component^plasmodesma`GO:0060321^biologi…	GO:0006904^biological_process^vesicle docking involved in exocytosis`GO:0000145^cellular_component^exocyst
DBFR_DN4779_c0_g1_i2.p1	LACS4_ARATH^LACS4_ARATH^Q:3-656,H:4-657^76.3%ID^E:0^RecName: Full=Long chain acyl-CoA synthetase 4;^Eukaryota; Viridiplantae; Streptophyta; Embryophyta; Tracheophyta; Spermatophyta; Magnoliophyta; eudicotyledons; Gunneridae; Pentapetalae; rosids; malvids; Brassicales; Brassicaceae; Camelineae; Arabidopsis	XP_016202176.1^XP_016202176.1^Q:1-662,H:1-662^86.556%ID^E:0^.^.	long chain acyl-CoA synthetase 4	AT4G23850.1^AT4G23850.1^Q:3-656,H:4-657^76.3%ID^E:0^.^.	PF00501.28^AMP-binding^AMP-binding enzyme^54-524^E:3.6e-99	.	.	COG1022^Amp-dependent synthetase and ligase	KEGG:ath:AT4G23850`KO:K01897	GO:0005794^cellular_component^Golgi apparatus`GO:0005886^cellular_component^plasma membrane`GO:0005524^molecular_function^ATP binding`GO:0102391^molecular_function^decanoate-CoA ligase activity`GO:0004467^molecular_function^long-chain fatty acid-CoA ligase activity`GO:0006631^biological_process^fatty acid metabolic process	GO:0003824^molecular_function^catalytic activity
DBFR_DN4777_c0_g1_i1.p1	PAD4_ARATH^PAD4_ARATH^Q:282-618,H:188-520^45.562%ID^E:8.77e-95^RecName: Full=Lipase-like PAD4;^Eukaryota; Viridiplantae; Streptophyta; Embryophyta; Tracheophyta; Spermatophyta; Magnoliophyta; eudicotyledons; Gunneridae; Pentapetalae; rosids; malvids; Brassicales; Brassicaceae; Camelineae; Arabidopsis`PAD4_ARATH^PAD4_ARATH^Q:9-211,H:6-182^37.931%ID^E:9.94e-24^RecName: Full=Lipase-like PAD4;^Eukary…	XP_020965761.1^XP_020965761.1^Q:1-641,H:1-629^73.684%ID^E:0^.^.	lipase-like PAD4 isoform X2	AT3G52430.1^AT3G52430.1^Q:282-618,H:188-520^45.562%ID^E:9.1e-96^.^.`AT3G52430.1^AT3G52430.1^Q:9-211,H:6-182^37.931%ID^E:1.03e-24^.^.	PF01764.25^Lipase_3^Lipase (class 3)^99-214^E:1.6e-22`PF18117.1^EDS1_EP^Enhanced disease susceptibility 1 protein EP domain^416-526^E:2.2e-34	.	.	ENOG410Y7YA^Class 3 lipase	KEGG:ath:AT3G52430	GO:0005737^cellular_component^cytoplasm`GO:0005634^cellular_component^nucleus`GO:0016298^molecular_function^lipase activity`GO:0016740^molecular_function^transferase activity`GO:0010618^biological_process^aerenchyma formation`GO:0071327^biological_process^cellular response to trehalose stimulus`GO:0009816^biological_process^defense response to bacterium, incompatible interaction`GO:0050829^biolog…	GO:0006629^biological_process^lipid metabolic process
DBFR_DN4770_c0_g1_i1.p1	TBL25_ARATH^TBL25_ARATH^Q:1-440,H:7-449^57.494%ID^E:0^RecName: Full=Protein trichome birefringence-like 25;^Eukaryota; Viridiplantae; Streptophyta; Embryophyta; Tracheophyta; Spermatophyta; Magnoliophyta; eudicotyledons; Gunneridae; Pentapetalae; rosids; malvids; Brassicales; Brassicaceae; Camelineae; Arabidopsis	XP_016181141.1^XP_016181141.1^Q:3-440,H:4-456^68.791%ID^E:0^.^.	protein trichome birefringence-like 25	AT1G01430.1^AT1G01430.1^Q:1-440,H:7-449^57.494%ID^E:0^.^.	PF14416.6^PMR5N^PMR5 N terminal Domain^92-144^E:7.1e-23`PF13839.6^PC-Esterase^GDSL/SGNH-like Acyl-Esterase family found in Pmr5 and Cas1p^146-437^E:2.7e-92	.	.	ENOG410XSGA^expressed protein	KEGG:ath:AT1G01430	GO:0005794^cellular_component^Golgi apparatus`GO:0016021^cellular_component^integral component of membrane`GO:0016413^molecular_function^O-acetyltransferase activity	.
DBFR_DN4770_c0_g2_i1.p1	TBL25_ARATH^TBL25_ARATH^Q:1-445,H:6-449^56.264%ID^E:0^RecName: Full=Protein trichome birefringence-like 25;^Eukaryota; Viridiplantae; Streptophyta; Embryophyta; Tracheophyta; Spermatophyta; Magnoliophyta; eudicotyledons; Gunneridae; Pentapetalae; rosids; malvids; Brassicales; Brassicaceae; Camelineae; Arabidopsis	XP_016181141.1^XP_016181141.1^Q:1-445,H:1-456^76.754%ID^E:0^.^.	protein trichome birefringence-like 25	AT1G01430.1^AT1G01430.1^Q:1-445,H:6-449^56.264%ID^E:0^.^.	PF14416.6^PMR5N^PMR5 N terminal Domain^97-150^E:3.6e-24`PF13839.6^PC-Esterase^GDSL/SGNH-like Acyl-Esterase family found in Pmr5 and Cas1p^151-442^E:6.3e-90	.	ExpAA=20.20^PredHel=1^Topology=i21-40o	ENOG410XSGA^expressed protein	KEGG:ath:AT1G01430	GO:0005794^cellular_component^Golgi apparatus`GO:0016021^cellular_component^integral component of membrane`GO:0016413^molecular_function^O-acetyltransferase activity	.
DBFR_DN4701_c0_g1_i21.p1	NEP1_NEPGR^NEP1_NEPGR^Q:89-434,H:92-434^30.137%ID^E:2.3e-33^RecName: Full=Aspartic proteinase nepenthesin-1;^Eukaryota; Viridiplantae; Streptophyta; Embryophyta; Tracheophyta; Spermatophyta; Magnoliophyta; eudicotyledons; Gunneridae; Pentapetalae; Caryophyllales; Nepenthaceae; Nepenthes	XP_016201674.1^XP_016201674.1^Q:1-521,H:1-514^80.688%ID^E:0^.^.	aspartic proteinase nepenthesin-1	AT5G43100.1^AT5G43100.1^Q:45-522,H:29-503^62.971%ID^E:0^.^.	PF14543.6^TAXi_N^Xylanase inhibitor N-terminal^92-256^E:5.5e-38`PF00026.23^Asp^Eukaryotic aspartyl protease^92-429^E:1.2e-32`PF14541.6^TAXi_C^Xylanase inhibitor C-terminal^276-429^E:8.9e-30	sigP:1^21^0.782^YES	.	.	.	GO:0005576^cellular_component^extracellular region`GO:0004190^molecular_function^aspartic-type endopeptidase activity	.
DBFR_DN4716_c0_g1_i2.p1	.	.	.	.	.	.	ExpAA=47.49^PredHel=1^Topology=i83-105o	.	.	.	.
DBFR_DN4716_c0_g2_i5.p1	GEMI2_XENLA^GEMI2_XENLA^Q:312-566,H:19-251^29.845%ID^E:4.42e-16^RecName: Full=Gem-associated protein 2;^Eukaryota; Metazoa; Chordata; Craniata; Vertebrata; Euteleostomi; Amphibia; Batrachia; Anura; Pipoidea; Pipidae; Xenopodinae; Xenopus; Xenopus	XP_016174524.1^XP_016174524.1^Q:7-566,H:25-578^56.78%ID^E:3.32e-180^.^.	uncharacterized protein LOC107617301 isoform X1	AT1G54380.1^AT1G54380.1^Q:39-564,H:102-512^33.877%ID^E:1.06e-73^.^.	PF04938.12^SIP1^Survival motor neuron (SMN) interacting protein 1 (SIP1)^304-565^E:2.4e-68	.	.	.	.	GO:0005829^cellular_component^cytosol`GO:0097504^cellular_component^Gemini of coiled bodies`GO:0032797^cellular_component^SMN complex`GO:0034719^cellular_component^SMN-Sm protein complex`GO:0005681^cellular_component^spliceosomal complex`GO:0000245^biological_process^spliceosomal complex assembly`GO:0000387^biological_process^spliceosomal snRNP assembly	.
DBFR_DN4705_c1_g1_i8.p1	Y1390_ARATH^Y1390_ARATH^Q:24-183,H:13-175^45.181%ID^E:6.47e-39^RecName: Full=Uncharacterized protein At1g03900;^Eukaryota; Viridiplantae; Streptophyta; Embryophyta; Tracheophyta; Spermatophyta; Magnoliophyta; eudicotyledons; Gunneridae; Pentapetalae; rosids; malvids; Brassicales; Brassicaceae; Camelineae; Arabidopsis	XP_016182687.1^XP_016182687.1^Q:1-292,H:1-286^84.3%ID^E:4.55e-172^.^.	uncharacterized protein At1g03900	AT3G58600.1^AT3G58600.1^Q:18-292,H:27-302^63.177%ID^E:1.74e-114^.^.	PF07933.14^DUF1681^Protein of unknown function (DUF1681)^24-182^E:8.7e-50	.	.	ENOG41113PS^NECAP endocytosis associated	KEGG:ath:AT1G03900`KO:K20069	GO:0030125^cellular_component^clathrin vesicle coat`GO:0042626^molecular_function^ATPase activity, coupled to transmembrane movement of substances`GO:0006897^biological_process^endocytosis	GO:0006897^biological_process^endocytosis`GO:0016020^cellular_component^membrane
DBFR_DN4705_c2_g1_i1.p1	GCT22_ARATH^GCT22_ARATH^Q:1-221,H:1-224^71.429%ID^E:5.26e-115^RecName: Full=Gamma-glutamylcyclotransferase 2-2 {ECO:0000305};^Eukaryota; Viridiplantae; Streptophyta; Embryophyta; Tracheophyta; Spermatophyta; Magnoliophyta; eudicotyledons; Gunneridae; Pentapetalae; rosids; malvids; Brassicales; Brassicaceae; Camelineae; Arabidopsis	XP_016180538.1^XP_016180538.1^Q:1-224,H:1-225^88.444%ID^E:3.19e-150^.^.	gamma-glutamylcyclotransferase 2-1	AT4G31290.1^AT4G31290.1^Q:1-221,H:1-224^71.429%ID^E:5.46e-116^.^.	PF04752.12^ChaC^ChaC-like protein^3-180^E:5.9e-46	.	.	COG3703^cation transport	KEGG:ath:AT4G31290`KO:K22596	GO:0005737^cellular_component^cytoplasm`GO:0003839^molecular_function^gamma-glutamylcyclotransferase activity`GO:0006751^biological_process^glutathione catabolic process	GO:0003839^molecular_function^gamma-glutamylcyclotransferase activity`GO:0006751^biological_process^glutathione catabolic process
DBFR_DN4711_c0_g1_i3.p1	VCL1_ARATH^VCL1_ARATH^Q:9-449,H:423-858^80.317%ID^E:0^RecName: Full=Protein VACUOLELESS1;^Eukaryota; Viridiplantae; Streptophyta; Embryophyta; Tracheophyta; Spermatophyta; Magnoliophyta; eudicotyledons; Gunneridae; Pentapetalae; rosids; malvids; Brassicales; Brassicaceae; Camelineae; Arabidopsis	XP_016180876.1^XP_016180876.1^Q:9-449,H:371-811^94.558%ID^E:0^.^.	protein VACUOLELESS1	AT2G38020.1^AT2G38020.1^Q:9-449,H:423-858^80.317%ID^E:0^.^.	PF04840.12^Vps16_C^Vps16, C-terminal region^114-427^E:9.1e-70	.	.	ENOG410XQ8X^vacuolar protein sorting	KEGG:ath:AT2G38020`KO:K20180	GO:0033263^cellular_component^CORVET complex`GO:0005768^cellular_component^endosome`GO:0030897^cellular_component^HOPS complex`GO:0031902^cellular_component^late endosome membrane`GO:0009705^cellular_component^plant-type vacuole membrane`GO:0032991^cellular_component^protein-containing complex`GO:0003779^molecular_function^actin binding`GO:0016197^biological_process^endosomal transport`GO:0006886…	GO:0006886^biological_process^intracellular protein transport`GO:0005737^cellular_component^cytoplasm
DBFR_DN4737_c0_g1_i1.p1	GL21_ARATH^GL21_ARATH^Q:21-217,H:22-218^71.066%ID^E:7.28e-101^RecName: Full=Germin-like protein subfamily 2 member 1;^Eukaryota; Viridiplantae; Streptophyta; Embryophyta; Tracheophyta; Spermatophyta; Magnoliophyta; eudicotyledons; Gunneridae; Pentapetalae; rosids; malvids; Brassicales; Brassicaceae; Camelineae; Arabidopsis	XP_016191049.1^XP_016191049.1^Q:1-217,H:1-218^75.229%ID^E:4.1e-117^.^.	rhicadhesin receptor	AT1G09560.1^AT1G09560.1^Q:21-217,H:22-218^71.066%ID^E:7.55e-102^.^.	PF00190.22^Cupin_1^Cupin^62-207^E:9e-48`PF07883.11^Cupin_2^Cupin domain^97-168^E:6e-10	sigP:1^22^0.824^YES	.	ENOG410YCIH^germin-like protein	KEGG:ath:AT1G09560	GO:0048046^cellular_component^apoplast`GO:0005618^cellular_component^cell wall`GO:0005634^cellular_component^nucleus`GO:0009506^cellular_component^plasmodesma`GO:0030145^molecular_function^manganese ion binding`GO:0045735^molecular_function^nutrient reservoir activity`GO:0010497^biological_process^plasmodesmata-mediated intercellular transport`GO:2000280^biological_process^regulation of root deve…	GO:0045735^molecular_function^nutrient reservoir activity
DBFR_DN4737_c1_g1_i1.p1	GT644_ARATH^GT644_ARATH^Q:42-354,H:22-334^51.438%ID^E:7.68e-119^RecName: Full=Glycosyltransferase family 64 protein C4 {ECO:0000303|PubMed:24905498};^Eukaryota; Viridiplantae; Streptophyta; Embryophyta; Tracheophyta; Spermatophyta; Magnoliophyta; eudicotyledons; Gunneridae; Pentapetalae; rosids; malvids; Brassicales; Brassicaceae; Camelineae; Arabidopsis	XP_016204156.1^XP_016204156.1^Q:21-354,H:20-350^69.733%ID^E:2.47e-170^.^.	glycosyltransferase family 64 protein C4 isoform X1	AT3G55830.1^AT3G55830.1^Q:42-354,H:22-334^51.438%ID^E:7.97e-120^.^.	PF09258.10^Glyco_transf_64^Glycosyl transferase family 64 domain^94-345^E:6.5e-67	.	ExpAA=26.79^PredHel=1^Topology=i48-70o	ENOG410XQYV^exostoses (multiple)-like 2	KEGG:ath:AT3G55830	GO:0005768^cellular_component^endosome`GO:0005794^cellular_component^Golgi apparatus`GO:0000139^cellular_component^Golgi membrane`GO:0016021^cellular_component^integral component of membrane`GO:0005802^cellular_component^trans-Golgi network`GO:0046872^molecular_function^metal ion binding`GO:0016757^molecular_function^transferase activity, transferring glycosyl groups`GO:0035251^molecular_function…	GO:0016757^molecular_function^transferase activity, transferring glycosyl groups`GO:0016021^cellular_component^integral component of membrane
DBFR_DN4733_c0_g1_i2.p1	TAF4B_ARATH^TAF4B_ARATH^Q:1-937,H:1-852^45.102%ID^E:0^RecName: Full=Transcription initiation factor TFIID subunit 4b;^Eukaryota; Viridiplantae; Streptophyta; Embryophyta; Tracheophyta; Spermatophyta; Magnoliophyta; eudicotyledons; Gunneridae; Pentapetalae; rosids; malvids; Brassicales; Brassicaceae; Camelineae; Arabidopsis	XP_020960961.1^XP_020960961.1^Q:1-946,H:1-993^78.322%ID^E:0^.^.	transcription initiation factor TFIID subunit 4b isoform X1	AT5G43130.1^AT5G43130.1^Q:1-937,H:1-823^46.485%ID^E:0^.^.	PF12174.8^RST^RCD1-SRO-TAF4 (RST) plant domain^213-274^E:4.9e-19`PF05236.14^TAF4^Transcription initiation factor TFIID component TAF4 family^641-934^E:2e-83	.	.	ENOG410XQS6^RNA polymerase II, TATA box binding protein (TBP)-associated factor	KEGG:ath:AT5G43130`KO:K03129	GO:0005669^cellular_component^transcription factor TFIID complex`GO:0003677^molecular_function^DNA binding`GO:0008134^molecular_function^transcription factor binding`GO:0006352^biological_process^DNA-templated transcription, initiation`GO:0045944^biological_process^positive regulation of transcription by RNA polymerase II	GO:0006352^biological_process^DNA-templated transcription, initiation`GO:0005669^cellular_component^transcription factor TFIID complex
DBFR_DN4790_c0_g1_i1.p1	.	XP_016177073.1^XP_016177073.1^Q:1-247,H:1-248^87.952%ID^E:3.91e-161^.^.	uncharacterized protein LOC107619332	AT5G52420.1^AT5G52420.1^Q:1-248,H:1-242^50.201%ID^E:3.87e-81^.^.	.	.	ExpAA=97.44^PredHel=5^Topology=i46-68o72-90i111-133o143-165i213-235o	.	.	.	.
DBFR_DN4793_c0_g1_i2.p1	.	XP_016165716.1^XP_016165716.1^Q:15-154,H:5-145^70.922%ID^E:9.09e-73^.^.	uncharacterized protein LOC107608436	AT2G15780.1^AT2G15780.1^Q:36-148,H:142-252^44.248%ID^E:7.19e-28^.^.	.	.	ExpAA=19.74^PredHel=1^Topology=i13-32o	.	.	.	.
DBFR_DN4736_c0_g1_i1.p1	CBSX1_ARATH^CBSX1_ARATH^Q:35-229,H:42-231^73.846%ID^E:1.85e-98^RecName: Full=CBS domain-containing protein CBSX1, chloroplastic;^Eukaryota; Viridiplantae; Streptophyta; Embryophyta; Tracheophyta; Spermatophyta; Magnoliophyta; eudicotyledons; Gunneridae; Pentapetalae; rosids; malvids; Brassicales; Brassicaceae; Camelineae; Arabidopsis	XP_016201705.1^XP_016201705.1^Q:1-234,H:1-230^77.447%ID^E:8.38e-121^.^.	CBS domain-containing protein CBSX1%2C chloroplastic	AT4G36910.1^AT4G36910.1^Q:35-229,H:42-231^73.846%ID^E:1.92e-99^.^.	PF00571.28^CBS^CBS domain^73-127^E:8.6e-14`PF00571.28^CBS^CBS domain^169-224^E:7.6e-15	.	.	ENOG4111TWY^(CBS) domain	KEGG:ath:AT4G36910	GO:0009507^cellular_component^chloroplast`GO:0045454^biological_process^cell redox homeostasis	.
DBFR_DN4732_c0_g1_i5.p1	DNAJ_THEM4^DNAJ_THEM4^Q:10-126,H:5-142^34.965%ID^E:1.56e-15^RecName: Full=Chaperone protein DnaJ {ECO:0000255|HAMAP-Rule:MF_01152};^Bacteria; Thermotogae; Thermotogales; Fervidobacteriaceae; Thermosipho	XP_016176559.1^XP_016176559.1^Q:1-187,H:1-187^83.957%ID^E:2.83e-115^.^.	uncharacterized protein LOC107618896 isoform X2	AT3G14200.1^AT3G14200.1^Q:10-132,H:12-134^68.504%ID^E:3.97e-54^.^.	PF00226.31^DnaJ^DnaJ domain^10-78^E:2.7e-22	.	.	COG0484^ATP binding to DnaK triggers the release of the substrate protein, thus completing the reaction cycle. Several rounds of ATP-dependent interactions between DnaJ, DnaK and GrpE are required for fully efficient folding. Also involved, together with DnaK and GrpE, in the DNA replication of plasmids through activation of initiation proteins (By similarity)	KEGG:tme:Tmel_0087`KO:K03686	GO:0005737^cellular_component^cytoplasm`GO:0005524^molecular_function^ATP binding`GO:0031072^molecular_function^heat shock protein binding`GO:0051082^molecular_function^unfolded protein binding`GO:0008270^molecular_function^zinc ion binding`GO:0006260^biological_process^DNA replication`GO:0006457^biological_process^protein folding`GO:0009408^biological_process^response to heat	.
DBFR_DN4756_c0_g2_i7.p1	DRM2_ARATH^DRM2_ARATH^Q:27-580,H:98-623^55.714%ID^E:0^RecName: Full=DNA (cytosine-5)-methyltransferase DRM2;^Eukaryota; Viridiplantae; Streptophyta; Embryophyta; Tracheophyta; Spermatophyta; Magnoliophyta; eudicotyledons; Gunneridae; Pentapetalae; rosids; malvids; Brassicales; Brassicaceae; Camelineae; Arabidopsis	XP_020958696.1^XP_020958696.1^Q:29-580,H:50-603^82.975%ID^E:0^.^.	DNA (cytosine-5)-methyltransferase DRM2 isoform X3	AT5G14620.1^AT5G14620.1^Q:27-580,H:98-623^55.714%ID^E:0^.^.	PF00145.17^DNA_methylase^C-5 cytosine-specific DNA methylase^460-577^E:4.2e-12	.	.	ENOG410XQ4Y^DNA (cytosine-5-)-methyltransferase	KEGG:ath:AT5G14620	GO:0005654^cellular_component^nucleoplasm`GO:0005634^cellular_component^nucleus`GO:0003886^molecular_function^DNA (cytosine-5-)-methyltransferase activity`GO:0003677^molecular_function^DNA binding`GO:0009008^molecular_function^DNA-methyltransferase activity`GO:0050832^biological_process^defense response to fungus`GO:0006306^biological_process^DNA methylation`GO:0016458^biological_process^gene sil…	GO:0008168^molecular_function^methyltransferase activity
DBFR_DN4738_c0_g1_i11.p1	DCE_SOLLC^DCE_SOLLC^Q:1-499,H:1-502^78.416%ID^E:0^RecName: Full=Glutamate decarboxylase;^Eukaryota; Viridiplantae; Streptophyta; Embryophyta; Tracheophyta; Spermatophyta; Magnoliophyta; eudicotyledons; Gunneridae; Pentapetalae; asterids; lamiids; Solanales; Solanaceae; Solanoideae; Solaneae; Solanum; Lycopersicon	XP_016203344.1^XP_016203344.1^Q:1-499,H:1-500^91.2%ID^E:0^.^.	glutamate decarboxylase isoform X2	AT3G17760.2^AT3G17760.2^Q:1-499,H:1-494^79.084%ID^E:0^.^.	PF00282.19^Pyridoxal_deC^Pyridoxal-dependent decarboxylase conserved domain^36-384^E:2.3e-102`PF00266.19^Aminotran_5^Aminotransferase class-V^167-390^E:7e-05	.	.	COG0076^decarboxylase	.	GO:0005829^cellular_component^cytosol`GO:0005516^molecular_function^calmodulin binding`GO:0004351^molecular_function^glutamate decarboxylase activity`GO:0030170^molecular_function^pyridoxal phosphate binding`GO:0006538^biological_process^glutamate catabolic process	GO:0016831^molecular_function^carboxy-lyase activity`GO:0030170^molecular_function^pyridoxal phosphate binding`GO:0019752^biological_process^carboxylic acid metabolic process
DBFR_DN4708_c0_g1_i1.p1	Y1015_ARATH^Y1015_ARATH^Q:34-307,H:42-325^43.493%ID^E:2.33e-64^RecName: Full=Uncharacterized protein At1g01500;^Eukaryota; Viridiplantae; Streptophyta; Embryophyta; Tracheophyta; Spermatophyta; Magnoliophyta; eudicotyledons; Gunneridae; Pentapetalae; rosids; malvids; Brassicales; Brassicaceae; Camelineae; Arabidopsis	XP_020973623.1^XP_020973623.1^Q:1-307,H:1-307^80.844%ID^E:2.03e-179^.^.	uncharacterized protein At1g01500	AT1G19400.3^AT1G19400.3^Q:15-307,H:12-301^57.333%ID^E:1.2e-113^.^.	.	.	ExpAA=26.06^PredHel=1^Topology=o272-294i	ENOG410YD6W^NA	KEGG:ath:AT1G01500	GO:0016021^cellular_component^integral component of membrane`GO:0004617^molecular_function^phosphoglycerate dehydrogenase activity`GO:0006520^biological_process^cellular amino acid metabolic process	.
DBFR_DN4797_c0_g1_i1.p1	.	.	.	.	.	.	.	.	.	.	.
DBFR_DN4752_c0_g1_i3.p1	VESTR_MEDSA^VESTR_MEDSA^Q:1-327,H:1-326^81.04%ID^E:0^RecName: Full=Vestitone reductase;^Eukaryota; Viridiplantae; Streptophyta; Embryophyta; Tracheophyta; Spermatophyta; Magnoliophyta; eudicotyledons; Gunneridae; Pentapetalae; rosids; fabids; Fabales; Fabaceae; Papilionoideae; 50 kb inversion clade; NPAAA clade; Hologalegina; IRL clade; Trifolieae; Medicago	XP_020969232.1^XP_020969232.1^Q:1-327,H:1-329^79.027%ID^E:0^.^.	vestitone reductase	AT2G45400.1^AT2G45400.1^Q:6-327,H:38-364^52.439%ID^E:3e-110^.^.	PF08659.10^KR^KR domain^7-133^E:6e-06`PF01370.21^Epimerase^NAD dependent epimerase/dehydratase family^8-253^E:3.5e-25`PF05368.13^NmrA^NmrA-like family^8-130^E:2.5e-06`PF02719.15^Polysacc_synt_2^Polysaccharide biosynthesis protein^8-132^E:0.00016`PF01073.19^3Beta_HSD^3-beta hydroxysteroid dehydrogenase/isomerase family^10-240^E:4e-19`PF16363.5^GDP_Man_Dehyd^GDP-mannose 4,6 dehydratase^10-267^E:3.9…	.	.	.	KEGG:ag:AAB41550`KO:K13265	GO:0050662^molecular_function^coenzyme binding`GO:0016491^molecular_function^oxidoreductase activity`GO:0006952^biological_process^defense response`GO:0009813^biological_process^flavonoid biosynthetic process	GO:0003824^molecular_function^catalytic activity`GO:0050662^molecular_function^coenzyme binding`GO:0003854^molecular_function^3-beta-hydroxy-delta5-steroid dehydrogenase activity`GO:0016616^molecular_function^oxidoreductase activity, acting on the CH-OH group of donors, NAD or NADP as acceptor`GO:0006694^biological_process^steroid biosynthetic process`GO:0055114^biological_process^oxidation-reduc…
DBFR_DN4784_c0_g1_i1.p1	PTHC_ARATH^PTHC_ARATH^Q:63-265,H:83-287^72.683%ID^E:2.54e-108^RecName: Full=Peptidyl-tRNA hydrolase, chloroplastic;^Eukaryota; Viridiplantae; Streptophyta; Embryophyta; Tracheophyta; Spermatophyta; Magnoliophyta; eudicotyledons; Gunneridae; Pentapetalae; rosids; malvids; Brassicales; Brassicaceae; Camelineae; Arabidopsis	XP_016188900.1^XP_016188900.1^Q:1-266,H:1-256^84.586%ID^E:1.62e-158^.^.	peptidyl-tRNA hydrolase%2C mitochondrial isoform X1	AT1G18440.1^AT1G18440.1^Q:63-265,H:83-287^72.683%ID^E:2.64e-109^.^.	PF01195.19^Pept_tRNA_hydro^Peptidyl-tRNA hydrolase^74-249^E:2e-56	.	.	COG0193^The natural substrate for this enzyme may be peptidyl- tRNAs which drop off the ribosome during protein synthesis (By similarity)	KEGG:ath:AT1G18440`KO:K01056	GO:0009507^cellular_component^chloroplast`GO:0009570^cellular_component^chloroplast stroma`GO:0004045^molecular_function^aminoacyl-tRNA hydrolase activity	GO:0004045^molecular_function^aminoacyl-tRNA hydrolase activity
DBFR_DN4702_c0_g1_i2.p1	.	XP_016208114.1^XP_016208114.1^Q:7-169,H:5-167^96.319%ID^E:7.56e-108^.^.	uncharacterized protein LOC107648813 isoform X2	AT3G09980.1^AT3G09980.1^Q:11-169,H:20-178^83.648%ID^E:1.28e-82^.^.	PF04949.13^Transcrip_act^Transcriptional activator^18-167^E:2.2e-76	.	.	.	.	.	.
DBFR_DN4712_c0_g1_i2.p1	U2A2A_NICPL^U2A2A_NICPL^Q:116-528,H:157-554^65.459%ID^E:0^RecName: Full=Splicing factor U2af large subunit A;^Eukaryota; Viridiplantae; Streptophyta; Embryophyta; Tracheophyta; Spermatophyta; Magnoliophyta; eudicotyledons; Gunneridae; Pentapetalae; asterids; lamiids; Solanales; Solanaceae; Nicotianoideae; Nicotianeae; Nicotiana	XP_016180786.1^XP_016180786.1^Q:1-529,H:1-527^83.051%ID^E:0^.^.	splicing factor U2af large subunit B isoform X2	AT1G60900.1^AT1G60900.1^Q:117-528,H:190-588^64.663%ID^E:0^.^.	PF00076.22^RRM_1^RNA recognition motif. (a.k.a. RRM, RBD, or RNP domain)^303-372^E:1.1e-16	.	.	.	.	GO:0005634^cellular_component^nucleus`GO:0003723^molecular_function^RNA binding`GO:0006397^biological_process^mRNA processing`GO:0008380^biological_process^RNA splicing	GO:0003676^molecular_function^nucleic acid binding
DBFR_DN4741_c0_g1_i7.p1	.	XP_020973470.1^XP_020973470.1^Q:840-1454,H:339-951^55.292%ID^E:0^.^.`XP_020973470.1^XP_020973470.1^Q:392-507,H:1-116^60.345%ID^E:4.91e-31^.^.`XP_020973470.1^XP_020973470.1^Q:541-678,H:267-423^46.203%ID^E:9.57e-26^.^.`XP_020973470.1^XP_020973470.1^Q:757-843,H:339-423^45.977%ID^E:1.69e-11^.^.	uncharacterized protein LOC107629169	AT5G60150.2^AT5G60150.2^Q:9-400,H:5-422^33.105%ID^E:8.21e-29^.^.`AT5G60150.2^AT5G60150.2^Q:1358-1447,H:1154-1241^66.667%ID^E:3.75e-28^.^.	.	.	.	.	.	.	.
DBFR_DN4731_c0_g1_i3.p1	MSRB5_ORYSJ^MSRB5_ORYSJ^Q:1-136,H:1-136^82.353%ID^E:8.02e-83^RecName: Full=Peptide methionine sulfoxide reductase B5;^Eukaryota; Viridiplantae; Streptophyta; Embryophyta; Tracheophyta; Spermatophyta; Magnoliophyta; Liliopsida; Poales; Poaceae; BOP clade; Oryzoideae; Oryzeae; Oryzinae; Oryza; Oryza sativa	XP_016197357.1^XP_016197357.1^Q:3-139,H:2-138^90.511%ID^E:1.43e-92^.^.	peptide methionine sulfoxide reductase B5	AT4G04830.1^AT4G04830.1^Q:1-139,H:1-137^79.856%ID^E:7.17e-82^.^.	PF01641.18^SelR^SelR domain^16-134^E:1.6e-47	.	.	COG0229^)-reductase	KEGG:osa:4332888`KO:K07305	GO:0005829^cellular_component^cytosol`GO:0046872^molecular_function^metal ion binding`GO:0033743^molecular_function^peptide-methionine (R)-S-oxide reductase activity`GO:0030091^biological_process^protein repair`GO:0006979^biological_process^response to oxidative stress	GO:0033743^molecular_function^peptide-methionine (R)-S-oxide reductase activity`GO:0055114^biological_process^oxidation-reduction process
DBFR_DN4740_c0_g1_i3.p1	TMVRN_NICGU^TMVRN_NICGU^Q:2-141,H:108-254^39.456%ID^E:4.31e-31^RecName: Full=TMV resistance protein N;^Eukaryota; Viridiplantae; Streptophyta; Embryophyta; Tracheophyta; Spermatophyta; Magnoliophyta; eudicotyledons; Gunneridae; Pentapetalae; asterids; lamiids; Solanales; Solanaceae; Nicotianoideae; Nicotianeae; Nicotiana	XP_016196737.1^XP_016196737.1^Q:1-146,H:116-261^63.699%ID^E:3.96e-65^.^.	TMV resistance protein N-like	AT5G17680.1^AT5G17680.1^Q:2-145,H:111-249^38.889%ID^E:3.9e-32^.^.	PF01582.20^TIR^TIR domain^2-83^E:2e-08`PF00931.22^NB-ARC^NB-ARC domain^87-133^E:4.8e-07	.	.	.	.	GO:0005737^cellular_component^cytoplasm`GO:0043531^molecular_function^ADP binding`GO:0005524^molecular_function^ATP binding`GO:0009626^biological_process^plant-type hypersensitive response`GO:0007165^biological_process^signal transduction	GO:0005515^molecular_function^protein binding`GO:0007165^biological_process^signal transduction`GO:0043531^molecular_function^ADP binding
DBFR_DN4783_c0_g1_i3.p1	FAX1_ARATH^FAX1_ARATH^Q:5-141,H:1-123^39.568%ID^E:1.94e-18^RecName: Full=Protein FATTY ACID EXPORT 1, chloroplastic {ECO:0000303|PubMed:25646734};^Eukaryota; Viridiplantae; Streptophyta; Embryophyta; Tracheophyta; Spermatophyta; Magnoliophyta; eudicotyledons; Gunneridae; Pentapetalae; rosids; malvids; Brassicales; Brassicaceae; Camelineae; Arabidopsis	XP_016205045.1^XP_016205045.1^Q:3-141,H:5-128^65.248%ID^E:1.34e-50^.^.	protein FATTY ACID EXPORT 1%2C chloroplastic	AT3G57280.1^AT3G57280.1^Q:5-141,H:1-123^39.568%ID^E:2.02e-19^.^.	.	.	ExpAA=39.24^PredHel=2^Topology=i121-143o205-227i	ENOG4112205^Transmembrane protein 14A	KEGG:ath:AT3G57280	GO:0009507^cellular_component^chloroplast`GO:0009941^cellular_component^chloroplast envelope`GO:0009706^cellular_component^chloroplast inner membrane`GO:0016021^cellular_component^integral component of membrane`GO:0009536^cellular_component^plastid`GO:0015245^molecular_function^fatty acid transmembrane transporter activity`GO:1902001^biological_process^fatty acid transmembrane transport`GO:001590…	.
DBFR_DN4763_c0_g1_i3.p1	PDCD4_CHICK^PDCD4_CHICK^Q:49-397,H:80-437^32.603%ID^E:6.94e-38^RecName: Full=Programmed cell death protein 4;^Eukaryota; Metazoa; Chordata; Craniata; Vertebrata; Euteleostomi; Archelosauria; Archosauria; Dinosauria; Saurischia; Theropoda; Coelurosauria; Aves; Neognathae; Galloanserae; Galliformes; Phasianidae; Phasianinae; Gallus`PDCD4_CHICK^PDCD4_CHICK^Q:419-684,H:160-429^31.365%ID^E:1.25e-27^Re…	XP_016189769.1^XP_016189769.1^Q:1-702,H:1-704^94.034%ID^E:0^.^.	uncharacterized protein LOC107630984	AT5G63190.2^AT5G63190.2^Q:1-701,H:1-701^76.245%ID^E:0^.^.	PF02847.17^MA3^MA3 domain^123-234^E:7e-24`PF02847.17^MA3^MA3 domain^287-398^E:1.2e-28`PF02847.17^MA3^MA3 domain^422-531^E:1.5e-24`PF02847.17^MA3^MA3 domain^585-692^E:3e-28	.	.	ENOG410XQZZ^programmed cell death 4 (Neoplastic transformation inhibitor)	KEGG:gga:374191`KO:K16865	GO:0005737^cellular_component^cytoplasm`GO:0005829^cellular_component^cytosol`GO:0005634^cellular_component^nucleus`GO:0003723^molecular_function^RNA binding`GO:0007569^biological_process^cell aging`GO:0043508^biological_process^negative regulation of JUN kinase activity`GO:0045892^biological_process^negative regulation of transcription, DNA-templated	.
DBFR_DN4717_c0_g1_i11.p1	CNOT4_MOUSE^CNOT4_MOUSE^Q:4-244,H:31-252^36.929%ID^E:2.07e-46^RecName: Full=CCR4-NOT transcription complex subunit 4;^Eukaryota; Metazoa; Chordata; Craniata; Vertebrata; Euteleostomi; Mammalia; Eutheria; Euarchontoglires; Glires; Rodentia; Myomorpha; Muroidea; Muridae; Murinae; Mus; Mus	XP_020960036.1^XP_020960036.1^Q:4-912,H:26-867^69.56%ID^E:0^.^.	uncharacterized protein LOC107648664 isoform X1	AT2G28540.1^AT2G28540.1^Q:4-361,H:26-361^50.416%ID^E:1.67e-108^.^.`AT2G28540.1^AT2G28540.1^Q:594-800,H:638-854^31.602%ID^E:1.65e-12^.^.	PF14570.6^zf-RING_4^RING/Ubox like zinc-binding domain^17-47^E:5.6e-08	.	.	COG5175^CCR4-NOT transcription complex subunit 4	KEGG:mmu:53621`KO:K10643	GO:0030014^cellular_component^CCR4-NOT complex`GO:0005737^cellular_component^cytoplasm`GO:0005634^cellular_component^nucleus`GO:0046872^molecular_function^metal ion binding`GO:0003723^molecular_function^RNA binding`GO:0004842^molecular_function^ubiquitin-protein transferase activity`GO:0051865^biological_process^protein autoubiquitination`GO:0016567^biological_process^protein ubiquitination`GO:00…	.
DBFR_DN4710_c0_g1_i3.p1	E131_ARATH^E131_ARATH^Q:426-517,H:376-468^55.914%ID^E:1.97e-26^RecName: Full=Glucan endo-1,3-beta-glucosidase 1;^Eukaryota; Viridiplantae; Streptophyta; Embryophyta; Tracheophyta; Spermatophyta; Magnoliophyta; eudicotyledons; Gunneridae; Pentapetalae; rosids; malvids; Brassicales; Brassicaceae; Camelineae; Arabidopsis	XP_016175971.1^XP_016175971.1^Q:1-515,H:1-428^55.364%ID^E:3.34e-163^.^.	mucin-2	AT1G09460.1^AT1G09460.1^Q:395-519,H:99-223^66.142%ID^E:5.33e-44^.^.	PF07983.13^X8^X8 domain^431-501^E:2e-21	sigP:1^21^0.886^YES	ExpAA=22.42^PredHel=1^Topology=i7-26o	ENOG410YEGG^glucan endo-1-3-beta-glucosidase	KEGG:ath:AT1G11820`KO:K19891	GO:0046658^cellular_component^anchored component of plasma membrane`GO:0042973^molecular_function^glucan endo-1,3-beta-D-glucosidase activity`GO:0005975^biological_process^carbohydrate metabolic process`GO:0006952^biological_process^defense response	.
DBFR_DN4774_c0_g1_i12.p1	ITPK3_ARATH^ITPK3_ARATH^Q:14-352,H:12-348^77.286%ID^E:0^RecName: Full=Inositol-tetrakisphosphate 1-kinase 3;^Eukaryota; Viridiplantae; Streptophyta; Embryophyta; Tracheophyta; Spermatophyta; Magnoliophyta; eudicotyledons; Gunneridae; Pentapetalae; rosids; malvids; Brassicales; Brassicaceae; Camelineae; Arabidopsis	XP_020962232.1^XP_020962232.1^Q:134-353,H:1-220^93.182%ID^E:4.09e-137^.^.	inositol-tetrakisphosphate 1-kinase 3	AT4G08170.2^AT4G08170.2^Q:14-352,H:12-348^77.286%ID^E:0^.^.	PF17927.1^Ins134_P3_kin_N^Inositol 1,3,4-trisphosphate 5/6-kinase pre-ATP-grasp domain^46-125^E:4.6e-37`PF05770.11^Ins134_P3_kin^Inositol 1,3,4-trisphosphate 5/6-kinase ATP-grasp domain^145-341^E:2.2e-92	.	.	ENOG4110KIK^inositol-tetrakisphosphate 1-kinase	KEGG:ath:AT4G08170`KO:K00913	GO:0005737^cellular_component^cytoplasm`GO:0005634^cellular_component^nucleus`GO:0005524^molecular_function^ATP binding`GO:0047325^molecular_function^inositol tetrakisphosphate 1-kinase activity`GO:0052726^molecular_function^inositol-1,3,4-trisphosphate 5-kinase activity`GO:0052725^molecular_function^inositol-1,3,4-trisphosphate 6-kinase activity`GO:0000287^molecular_function^magnesium ion bindin…	.
[truncated: 48,078 more rows]
