# Supplementary material for: Reference transcriptomes and comparative analyses of six species in the threatened rosewood genus Dalbergia
Source: Sci Rep. 2020 Oct 20;10:17749. doi: 10.1038/s41598-020-74814-2 (PMC7576600; doi:10.1038/s41598-020-74814-2)
Supplement: Supplementary file 4 — Supplementary Data 1c. [file 41598_2020_74814_MOESM4_ESM.xlsx]

## Sheet: SD1c - Dalbergia_melanoxylon_ge
gene_id	sprot_Top_BLASTP_hit	Araip1.1_BLASTP	Araip1.1_gene_description	Araport11_BLASTP	Pfam	SignalP	TmHMM	eggnog	Kegg	gene_ontology_blast	gene_ontology_pfam
DBME_DN88485_c0_g1_i1.p1	.	.	.	.	.	.	.	.	.	.	.
DBME_DN88461_c0_g1_i1.p1	MRN1_YEAST^MRN1_YEAST^Q:75-167,H:199-287^36.458%ID^E:2.73e-09^RecName: Full=RNA-binding protein MRN1;^Eukaryota; Fungi; Dikarya; Ascomycota; Saccharomycotina; Saccharomycetes; Saccharomycetales; Saccharomycetaceae; Saccharomyces`MRN1_YEAST^MRN1_YEAST^Q:76-154,H:521-601^31.818%ID^E:1.22e-07^RecName: Full=RNA-binding protein MRN1;^Eukaryota; Fungi; Dikarya; Ascomycota; Saccharomycotina; Saccharomyc…	XP_016196993.1^XP_016196993.1^Q:75-210,H:38-175^31.724%ID^E:1.05e-10^.^.	flowering time control protein FPA	AT2G43410.4^AT2G43410.4^Q:75-216,H:93-217^26.056%ID^E:2.31e-09^.^.	PF00076.22^RRM_1^RNA recognition motif. (a.k.a. RRM, RBD, or RNP domain)^79-131^E:1.3e-11	.	.	.	KEGG:sce:YPL184C	GO:0005737^cellular_component^cytoplasm`GO:0010494^cellular_component^cytoplasmic stress granule`GO:0005634^cellular_component^nucleus`GO:0000932^cellular_component^P-body`GO:0003729^molecular_function^mRNA binding`GO:0006338^biological_process^chromatin remodeling`GO:0000398^biological_process^mRNA splicing, via spliceosome`GO:0006417^biological_process^regulation of translation	GO:0003676^molecular_function^nucleic acid binding
DBME_DN88450_c0_g1_i2.p1	.	.	.	.	.	.	.	.	.	.	.
DBME_DN88430_c0_g2_i1.p2	PATE_ASPCL^PATE_ASPCL^Q:16-322,H:33-333^34.161%ID^E:1.32e-35^RecName: Full=Dehydrogenase patE {ECO:0000303|PubMed:19383676};^Eukaryota; Fungi; Dikarya; Ascomycota; Pezizomycotina; Eurotiomycetes; Eurotiomycetidae; Eurotiales; Aspergillaceae; Aspergillus	XP_020979471.1^XP_020979471.1^Q:29-322,H:260-511^27.331%ID^E:3.63e-12^.^.	(R)-mandelonitrile lyase-like	AT1G14190.1^AT1G14190.1^Q:29-322,H:11-255^29.739%ID^E:1.91e-15^.^.	PF00732.19^GMC_oxred_N^GMC oxidoreductase^34-322^E:1e-41	.	.	.	KEGG:act:ACLA_093600`KO:K00108	GO:0050660^molecular_function^flavin adenine dinucleotide binding`GO:0016614^molecular_function^oxidoreductase activity, acting on CH-OH group of donors	GO:0016614^molecular_function^oxidoreductase activity, acting on CH-OH group of donors`GO:0050660^molecular_function^flavin adenine dinucleotide binding`GO:0055114^biological_process^oxidation-reduction process
DBME_DN88445_c0_g1_i1.p1	LDHA_HORVU^LDHA_HORVU^Q:1-92,H:255-347^72.043%ID^E:1.11e-38^RecName: Full=L-lactate dehydrogenase A;^Eukaryota; Viridiplantae; Streptophyta; Embryophyta; Tracheophyta; Spermatophyta; Magnoliophyta; Liliopsida; Poales; Poaceae; BOP clade; Pooideae; Triticodae; Triticeae; Hordeinae; Hordeum	XP_016188470.1^XP_016188470.1^Q:1-101,H:250-349^86.139%ID^E:2.77e-55^.^.	L-lactate dehydrogenase A	AT4G17260.1^AT4G17260.1^Q:1-101,H:253-353^76.238%ID^E:1e-52^.^.	PF02866.18^Ldh_1_C^lactate/malate dehydrogenase, alpha/beta C-terminal domain^2-94^E:1.4e-10	.	.	COG0039^Catalyzes the reversible oxidation of malate to oxaloacetate (By similarity)	.	GO:0005737^cellular_component^cytoplasm`GO:0004459^molecular_function^L-lactate dehydrogenase activity`GO:0005975^biological_process^carbohydrate metabolic process`GO:0019752^biological_process^carboxylic acid metabolic process	GO:0016616^molecular_function^oxidoreductase activity, acting on the CH-OH group of donors, NAD or NADP as acceptor`GO:0055114^biological_process^oxidation-reduction process
DBME_DN88403_c0_g1_i2.p1	LRK16_ARATH^LRK16_ARATH^Q:1-82,H:1-77^31.325%ID^E:6.2e-06^RecName: Full=Probable L-type lectin-domain containing receptor kinase I.6;^Eukaryota; Viridiplantae; Streptophyta; Embryophyta; Tracheophyta; Spermatophyta; Magnoliophyta; eudicotyledons; Gunneridae; Pentapetalae; rosids; malvids; Brassicales; Brassicaceae; Camelineae; Arabidopsis	XP_020975191.1^XP_020975191.1^Q:23-92,H:20-83^42.857%ID^E:1.19e-10^.^.	L-type lectin-domain containing receptor kinase S.4 isoform X2	AT3G45440.2^AT3G45440.2^Q:1-82,H:54-130^31.325%ID^E:6.04e-07^.^.	PF00139.19^Lectin_legB^Legume lectin domain^28-92^E:1e-06	sigP:1^21^0.797^YES	.	COG0515^Serine Threonine protein kinase	KEGG:ath:AT3G45440	GO:0016021^cellular_component^integral component of membrane`GO:0005886^cellular_component^plasma membrane`GO:0005524^molecular_function^ATP binding`GO:0030246^molecular_function^carbohydrate binding`GO:0004675^molecular_function^transmembrane receptor protein serine/threonine kinase activity`GO:0006952^biological_process^defense response`GO:0042742^biological_process^defense response to bacteriu…	GO:0030246^molecular_function^carbohydrate binding
DBME_DN88408_c0_g1_i1.p1	.	.	.	.	.	.	.	.	.	.	.
DBME_DN88495_c0_g2_i2.p1	PPIB1_RHIO9^PPIB1_RHIO9^Q:8-165,H:35-192^70.886%ID^E:4.88e-80^RecName: Full=Peptidyl-prolyl cis-trans isomerase B1;^Eukaryota; Fungi; Fungi incertae sedis; Mucoromycota; Mucoromycotina; Mucoromycetes; Mucorales; Mucorineae; Rhizopodaceae; Rhizopus	XP_016175100.1^XP_016175100.1^Q:8-165,H:96-254^66.038%ID^E:2.25e-73^.^.	peptidyl-prolyl cis-trans isomerase%2C chloroplastic	AT5G13120.1^AT5G13120.1^Q:8-165,H:91-251^67.702%ID^E:5.41e-76^.^.	PF00160.21^Pro_isomerase^Cyclophilin type peptidyl-prolyl cis-trans isomerase/CLD^11-165^E:1.8e-47	.	.	.	.	GO:0005788^cellular_component^endoplasmic reticulum lumen`GO:0003755^molecular_function^peptidyl-prolyl cis-trans isomerase activity`GO:0006457^biological_process^protein folding	GO:0003755^molecular_function^peptidyl-prolyl cis-trans isomerase activity`GO:0000413^biological_process^protein peptidyl-prolyl isomerization
DBME_DN88432_c0_g1_i2.p1	RNHX1_ARATH^RNHX1_ARATH^Q:2-453,H:116-584^25.581%ID^E:1.37e-30^RecName: Full=Putative ribonuclease H protein At1g65750;^Eukaryota; Viridiplantae; Streptophyta; Embryophyta; Tracheophyta; Spermatophyta; Magnoliophyta; eudicotyledons; Gunneridae; Pentapetalae; rosids; malvids; Brassicales; Brassicaceae; Camelineae; Arabidopsis	XP_016178767.1^XP_016178767.1^Q:66-454,H:175-560^38.205%ID^E:1.96e-80^.^.	uncharacterized protein LOC107621248	AT4G29090.1^AT4G29090.1^Q:1-451,H:70-550^25.918%ID^E:1.24e-24^.^.	PF13966.6^zf-RVT^zinc-binding in reverse transcriptase^145-232^E:3e-14`PF13456.6^RVT_3^Reverse transcriptase-like^331-452^E:2e-24	.	.	.	.	GO:0046872^molecular_function^metal ion binding`GO:0003676^molecular_function^nucleic acid binding`GO:0004523^molecular_function^RNA-DNA hybrid ribonuclease activity	GO:0003676^molecular_function^nucleic acid binding`GO:0004523^molecular_function^RNA-DNA hybrid ribonuclease activity
DBME_DN88432_c0_g2_i1.p1	.	XP_016192448.1^XP_016192448.1^Q:12-140,H:616-744^33.333%ID^E:1.41e-21^.^.	uncharacterized protein LOC107633321	.	.	.	.	.	.	.	.
DBME_DN88484_c0_g1_i1.p1	E70B1_ARATH^E70B1_ARATH^Q:54-157,H:176-290^46.154%ID^E:4.2e-22^RecName: Full=Exocyst complex component EXO70B1 {ECO:0000303|PubMed:23944713};^Eukaryota; Viridiplantae; Streptophyta; Embryophyta; Tracheophyta; Spermatophyta; Magnoliophyta; eudicotyledons; Gunneridae; Pentapetalae; rosids; malvids; Brassicales; Brassicaceae; Camelineae; Arabidopsis	XP_016167263.1^XP_016167263.1^Q:11-157,H:174-317^64.626%ID^E:2.57e-61^.^.	exocyst complex component EXO70B1-like	AT5G58430.1^AT5G58430.1^Q:54-157,H:176-290^46.154%ID^E:4.36e-23^.^.	.	.	.	ENOG410YIGI^exocyst complex	KEGG:ath:AT5G58430	GO:0005829^cellular_component^cytosol`GO:0012505^cellular_component^endomembrane system`GO:0000145^cellular_component^exocyst`GO:0070062^cellular_component^extracellular exosome`GO:0045335^cellular_component^phagocytic vesicle`GO:0005886^cellular_component^plasma membrane`GO:0042742^biological_process^defense response to bacterium`GO:0050832^biological_process^defense response to fungus`GO:000688…	.
DBME_DN88489_c0_g1_i1.p1	APDF_EMENI^APDF_EMENI^Q:4-271,H:125-385^27.407%ID^E:1.96e-14^RecName: Full=Aspyridones efflux protein apdF {ECO:0000303|PubMed:17369821};^Eukaryota; Fungi; Dikarya; Ascomycota; Pezizomycotina; Eurotiomycetes; Eurotiomycetidae; Eurotiales; Aspergillaceae; Aspergillus	.	.	.	PF07690.16^MFS_1^Major Facilitator Superfamily^10-149^E:2.5e-08`PF07690.16^MFS_1^Major Facilitator Superfamily^122-311^E:4.8e-17	.	ExpAA=192.03^PredHel=9^Topology=o10-29i41-63o73-95i116-138o153-172i179-201o206-228i249-271o281-300i	.	KEGG:ani:AN8413.2	GO:0016021^cellular_component^integral component of membrane`GO:0005886^cellular_component^plasma membrane`GO:0055085^biological_process^transmembrane transport	GO:0055085^biological_process^transmembrane transport`GO:0016021^cellular_component^integral component of membrane
DBME_DN88435_c0_g1_i1.p2	.	.	.	.	.	.	.	.	.	.	.
DBME_DN88435_c0_g2_i1.p1	.	.	.	.	.	.	.	.	.	.	.
DBME_DN88499_c0_g1_i1.p1	.	.	.	.	.	.	.	.	.	.	.
DBME_DN88454_c0_g1_i1.p1	GBLP_ORENI^GBLP_ORENI^Q:2-145,H:129-272^72.222%ID^E:2.68e-73^RecName: Full=Guanine nucleotide-binding protein subunit beta-2-like 1;^Eukaryota; Metazoa; Chordata; Craniata; Vertebrata; Euteleostomi; Actinopterygii; Neopterygii; Teleostei; Neoteleostei; Acanthomorphata; Ovalentaria; Cichlomorphae; Cichliformes; Cichlidae; African cichlids; Pseudocrenilabrinae; Oreochromini; Oreochromis`GBLP_ORENI^…	XP_020958478.1^XP_020958478.1^Q:2-84,H:129-212^70.238%ID^E:3.66e-36^.^.`XP_020958478.1^XP_020958478.1^Q:16-142,H:10-144^29.412%ID^E:3.69e-08^.^.	guanine nucleotide-binding protein subunit beta-like protein	AT3G18130.1^AT3G18130.1^Q:2-150,H:129-278^71.333%ID^E:7.36e-74^.^.`AT3G18130.1^AT3G18130.1^Q:30-142,H:23-144^28.689%ID^E:7.06e-07^.^.	PF00400.32^WD40^WD domain, G-beta repeat^18-51^E:2e-06`PF00400.32^WD40^WD domain, G-beta repeat^61-93^E:3.6e-06`PF00400.32^WD40^WD domain, G-beta repeat^102-133^E:0.11	.	.	ENOG410XQGZ^guanine nucleotidebinding protein	.	GO:0005840^cellular_component^ribosome`GO:0030178^biological_process^negative regulation of Wnt signaling pathway`GO:2000543^biological_process^positive regulation of gastrulation`GO:0051302^biological_process^regulation of cell division`GO:2000114^biological_process^regulation of establishment of cell polarity`GO:0032880^biological_process^regulation of protein localization	GO:0005515^molecular_function^protein binding
DBME_DN88404_c0_g1_i1.p1	.	.	.	.	.	.	.	.	.	.	.
DBME_DN21455_c0_g5_i2.p1	.	.	.	.	.	.	.	.	.	.	.
DBME_DN21455_c0_g6_i2.p1	.	.	.	.	.	.	.	.	.	.	.
DBME_DN21442_c0_g1_i6.p1	.	XP_016197131.1^XP_016197131.1^Q:20-374,H:27-389^74.59%ID^E:0^.^.	uncharacterized protein LOC107638392 isoform X2	AT1G55960.1^AT1G55960.1^Q:55-374,H:75-400^56.881%ID^E:1.35e-133^.^.	PF01852.19^START^START domain^74-236^E:6.8e-09	.	ExpAA=20.11^PredHel=1^Topology=i12-31o	.	.	.	GO:0008289^molecular_function^lipid binding
DBME_DN21422_c0_g1_i2.p1	MBR1_ARATH^MBR1_ARATH^Q:1-709,H:4-703^37.483%ID^E:3.34e-113^RecName: Full=E3 ubiquitin-protein ligase MBR1;^Eukaryota; Viridiplantae; Streptophyta; Embryophyta; Tracheophyta; Spermatophyta; Magnoliophyta; eudicotyledons; Gunneridae; Pentapetalae; rosids; malvids; Brassicales; Brassicaceae; Camelineae; Arabidopsis	XP_020969034.1^XP_020969034.1^Q:1-709,H:1-713^84.151%ID^E:0^.^.	E3 ubiquitin-protein ligase MBR2 isoform X1	AT2G15530.7^AT2G15530.7^Q:1-709,H:4-703^37.483%ID^E:3.47e-114^.^.	PF12678.7^zf-rbx1^RING-H2 zinc finger domain^660-703^E:2.2e-09`PF13639.6^zf-RING_2^Ring finger domain^662-703^E:1.6e-11`PF13923.6^zf-C3HC4_2^Zinc finger, C3HC4 type (RING finger)^662-702^E:5e-08`PF00097.25^zf-C3HC4^Zinc finger, C3HC4 type (RING finger)^662-702^E:5.6e-07`PF17123.5^zf-RING_11^RING-like zinc finger^662-689^E:1.7e-06`PF13445.6^zf-RING_UBOX^RING-type zinc-finger^662-700^E:5.1e-05	.	.	ENOG41121N2^zinc ion binding	KEGG:ath:AT2G15530	GO:0046872^molecular_function^metal ion binding`GO:0061630^molecular_function^ubiquitin protein ligase activity`GO:0009908^biological_process^flower development`GO:0043161^biological_process^proteasome-mediated ubiquitin-dependent protein catabolic process`GO:0010228^biological_process^vegetative to reproductive phase transition of meristem	GO:0008270^molecular_function^zinc ion binding`GO:0046872^molecular_function^metal ion binding
DBME_DN21478_c0_g1_i3.p1	.	XP_016182591.1^XP_016182591.1^Q:1-567,H:1-567^77.954%ID^E:0^.^.	uncharacterized protein LOC107624650	AT5G04550.2^AT5G04550.2^Q:5-555,H:1-591^38.512%ID^E:2.47e-120^.^.	PF11961.8^DUF3475^Domain of unknown function (DUF3475)^31-87^E:3.5e-22`PF05003.12^DUF668^Protein of unknown function (DUF668)^397-488^E:8.4e-31	.	.	.	.	.	.
DBME_DN21477_c0_g1_i1.p1	OFP16_ARATH^OFP16_ARATH^Q:72-197,H:94-238^43.836%ID^E:2.44e-25^RecName: Full=Transcription repressor OFP16;^Eukaryota; Viridiplantae; Streptophyta; Embryophyta; Tracheophyta; Spermatophyta; Magnoliophyta; eudicotyledons; Gunneridae; Pentapetalae; rosids; malvids; Brassicales; Brassicaceae; Camelineae; Arabidopsis	XP_020966887.1^XP_020966887.1^Q:1-189,H:15-160^51.053%ID^E:2.52e-48^.^.	transcription repressor OFP12	AT2G32100.1^AT2G32100.1^Q:72-197,H:94-238^43.836%ID^E:2.54e-26^.^.	PF04844.13^Ovate^Transcriptional repressor, ovate^134-195^E:2.7e-23	.	.	ENOG410YWPI^Pfam:DUF623	KEGG:ath:AT2G32100	GO:0005634^cellular_component^nucleus`GO:0045892^biological_process^negative regulation of transcription, DNA-templated	.
DBME_DN21482_c0_g1_i1.p1	.	.	.	.	.	.	.	.	.	.	.
DBME_DN21438_c0_g1_i1.p1	PGL3_ARATH^PGL3_ARATH^Q:54-642,H:35-622^53.523%ID^E:0^RecName: Full=Polygalacturonase 1 beta-like protein 3 {ECO:0000303|PubMed:26106400};^Eukaryota; Viridiplantae; Streptophyta; Embryophyta; Tracheophyta; Spermatophyta; Magnoliophyta; eudicotyledons; Gunneridae; Pentapetalae; rosids; malvids; Brassicales; Brassicaceae; Camelineae; Arabidopsis	XP_016203193.1^XP_016203193.1^Q:1-644,H:1-619^77.864%ID^E:0^.^.	polygalacturonase 1 beta-like protein 3	AT1G70370.2^AT1G70370.2^Q:54-642,H:35-622^53.523%ID^E:0^.^.	PF03181.15^BURP^BURP domain^431-643^E:6.7e-60	sigP:1^21^0.848^YES	.	ENOG410YDAC^Noncatalytic subunit	KEGG:ath:AT1G70370	GO:0048046^cellular_component^apoplast`GO:0005618^cellular_component^cell wall	.
DBME_DN21463_c0_g1_i5.p1	CQ053_RAT^CQ053_RAT^Q:109-226,H:420-526^33.898%ID^E:8.99e-09^RecName: Full=Uncharacterized protein C17orf53 homolog;^Eukaryota; Metazoa; Chordata; Craniata; Vertebrata; Euteleostomi; Mammalia; Eutheria; Euarchontoglires; Glires; Rodentia; Myomorpha; Muroidea; Muridae; Murinae; Rattus	XP_020973120.1^XP_020973120.1^Q:1-471,H:176-659^59%ID^E:3.5e-176^.^.	uncharacterized protein LOC107633913	AT1G48580.3^AT1G48580.3^Q:2-471,H:9-457^32.669%ID^E:9.53e-69^.^.	PF15072.6^DUF4539^Domain of unknown function (DUF4539)^139-223^E:5.2e-33	.	.	ENOG4111NPV^chromosome 17 open reading frame 53	KEGG:rno:303566	.	.
DBME_DN21433_c0_g1_i1.p1	RPM1_ARATH^RPM1_ARATH^Q:6-153,H:673-816^31.544%ID^E:1.43e-17^RecName: Full=Disease resistance protein RPM1;^Eukaryota; Viridiplantae; Streptophyta; Embryophyta; Tracheophyta; Spermatophyta; Magnoliophyta; eudicotyledons; Gunneridae; Pentapetalae; rosids; malvids; Brassicales; Brassicaceae; Camelineae; Arabidopsis	XP_016201196.1^XP_016201196.1^Q:3-153,H:659-809^44.737%ID^E:1.1e-35^.^.	disease resistance protein RPM1-like	AT3G07040.1^AT3G07040.1^Q:6-153,H:673-816^31.544%ID^E:1.48e-18^.^.	.	.	.	COG4886^leucine Rich Repeat	KEGG:ath:AT3G07040`KO:K13457	GO:0012505^cellular_component^endomembrane system`GO:0019897^cellular_component^extrinsic component of plasma membrane`GO:0005886^cellular_component^plasma membrane`GO:0043531^molecular_function^ADP binding`GO:0005524^molecular_function^ATP binding`GO:0000166^molecular_function^nucleotide binding`GO:0009626^biological_process^plant-type hypersensitive response	.
DBME_DN21483_c0_g1_i5.p1	.	XP_016172566.1^XP_016172566.1^Q:71-253,H:1-214^42.478%ID^E:5.34e-36^.^.	uncharacterized protein LOC107614955	AT4G17080.1^AT4G17080.1^Q:1-253,H:1-317^25.816%ID^E:1.36e-09^.^.	PF02493.20^MORN^MORN repeat^217-224^E:4700`PF02493.20^MORN^MORN repeat^225-234^E:7`PF02493.20^MORN^MORN repeat^236-243^E:4700`PF02493.20^MORN^MORN repeat^244-253^E:7.2	.	ExpAA=43.22^PredHel=2^Topology=i117-139o144-166i	.	.	.	.
DBME_DN21405_c0_g1_i2.p1	ROC2_NICSY^ROC2_NICSY^Q:74-282,H:55-278^34.322%ID^E:4.97e-32^RecName: Full=29 kDa ribonucleoprotein B, chloroplastic;^Eukaryota; Viridiplantae; Streptophyta; Embryophyta; Tracheophyta; Spermatophyta; Magnoliophyta; eudicotyledons; Gunneridae; Pentapetalae; asterids; lamiids; Solanales; Solanaceae; Nicotianoideae; Nicotianeae; Nicotiana`ROC2_NICSY^ROC2_NICSY^Q:117-199,H:207-288^35.714%ID^E:2.81e-1…	XP_016177280.2^XP_016177280.2^Q:111-309,H:68-267^78.5%ID^E:2.66e-112^.^.	31 kDa ribonucleoprotein%2C chloroplastic	AT2G35410.1^AT2G35410.1^Q:88-294,H:65-278^54.673%ID^E:3.62e-76^.^.	PF00076.22^RRM_1^RNA recognition motif. (a.k.a. RRM, RBD, or RNP domain)^119-187^E:2.1e-16`PF13893.6^RRM_5^RNA recognition motif. (a.k.a. RRM, RBD, or RNP domain)^131-194^E:1.3e-05`PF00076.22^RRM_1^RNA recognition motif. (a.k.a. RRM, RBD, or RNP domain)^212-281^E:1.3e-13	.	.	.	.	GO:0009507^cellular_component^chloroplast`GO:0003723^molecular_function^RNA binding`GO:0006397^biological_process^mRNA processing	GO:0003676^molecular_function^nucleic acid binding
DBME_DN21481_c0_g1_i1.p1	.	.	.	.	.	.	.	.	.	.	.
DBME_DN21487_c0_g1_i1.p1	P2C38_ARATH^P2C38_ARATH^Q:3-383,H:4-382^73.822%ID^E:0^RecName: Full=Probable protein phosphatase 2C 38 {ECO:0000305};^Eukaryota; Viridiplantae; Streptophyta; Embryophyta; Tracheophyta; Spermatophyta; Magnoliophyta; eudicotyledons; Gunneridae; Pentapetalae; rosids; malvids; Brassicales; Brassicaceae; Camelineae; Arabidopsis	XP_016174506.1^XP_016174506.1^Q:1-390,H:2-390^82.952%ID^E:0^.^.	probable protein phosphatase 2C 38	AT3G12620.2^AT3G12620.2^Q:3-383,H:4-382^73.822%ID^E:0^.^.	PF00481.21^PP2C^Protein phosphatase 2C^76-324^E:1.2e-38	.	ExpAA=20.14^PredHel=1^Topology=i147-169o	COG0631^Phosphatase	KEGG:ath:AT3G12620	GO:0005886^cellular_component^plasma membrane`GO:0004724^molecular_function^magnesium-dependent protein serine/threonine phosphatase activity`GO:0046872^molecular_function^metal ion binding`GO:0004722^molecular_function^protein serine/threonine phosphatase activity`GO:1900425^biological_process^negative regulation of defense response to bacterium	GO:0003824^molecular_function^catalytic activity
DBME_DN21487_c1_g2_i2.p1	PII2_ARATH^PII2_ARATH^Q:37-401,H:36-380^34.417%ID^E:1.58e-51^RecName: Full=Piriformospora indica-insensitive protein 2;^Eukaryota; Viridiplantae; Streptophyta; Embryophyta; Tracheophyta; Spermatophyta; Magnoliophyta; eudicotyledons; Gunneridae; Pentapetalae; rosids; malvids; Brassicales; Brassicaceae; Camelineae; Arabidopsis	XP_016207589.1^XP_016207589.1^Q:8-400,H:3-383^61.461%ID^E:1.85e-158^.^.`XP_016207589.1^XP_016207589.1^Q:165-266,H:294-395^32.039%ID^E:7.36e-06^.^.	piriformospora indica-insensitive protein 2	AT4G28560.1^AT4G28560.1^Q:36-404,H:36-393^55.135%ID^E:4.5e-137^.^.	PF00560.33^LRR_1^Leucine Rich Repeat^130-146^E:930`PF00560.33^LRR_1^Leucine Rich Repeat^190-201^E:7100`PF13516.6^LRR_6^Leucine Rich repeat^213-227^E:130`PF00560.33^LRR_1^Leucine Rich Repeat^214-235^E:41`PF13516.6^LRR_6^Leucine Rich repeat^238-249^E:1.3`PF00560.33^LRR_1^Leucine Rich Repeat^239-260^E:0.42`PF13516.6^LRR_6^Leucine Rich repeat^259-274^E:62`PF00560.33^LRR_1^Leucine Rich Repeat^264-281^…	sigP:1^15^0.735^YES	.	COG4886^leucine Rich Repeat	KEGG:ath:AT1G13230	GO:0009507^cellular_component^chloroplast`GO:0005886^cellular_component^plasma membrane`GO:0009610^biological_process^response to symbiotic fungus`GO:0044403^biological_process^symbiont process	GO:0005515^molecular_function^protein binding
DBME_DN21487_c2_g1_i1.p2	.	.	.	.	.	.	ExpAA=22.09^PredHel=1^Topology=o78-100i	.	.	.	.
DBME_DN21420_c0_g1_i2.p1	PRLL_FUNXX^PRLL_FUNXX^Q:12-461,H:25-485^34.681%ID^E:7.06e-87^RecName: Full=MFS transporter prlL {ECO:0000303|PubMed:25226362};^Eukaryota; Fungi	.	.	.	PF07690.16^MFS_1^Major Facilitator Superfamily^49-413^E:9.1e-30	.	ExpAA=256.09^PredHel=12^Topology=i44-61o81-103i108-130o135-157i170-192o202-224i277-299o309-331i338-357o361-383i396-418o428-450i	.	.	GO:0016021^cellular_component^integral component of membrane`GO:0005886^cellular_component^plasma membrane`GO:0055085^biological_process^transmembrane transport	GO:0055085^biological_process^transmembrane transport`GO:0016021^cellular_component^integral component of membrane
DBME_DN21436_c0_g1_i1.p1	TLP3_ARATH^TLP3_ARATH^Q:9-402,H:26-406^73.485%ID^E:0^RecName: Full=Tubby-like F-box protein 3;^Eukaryota; Viridiplantae; Streptophyta; Embryophyta; Tracheophyta; Spermatophyta; Magnoliophyta; eudicotyledons; Gunneridae; Pentapetalae; rosids; malvids; Brassicales; Brassicaceae; Camelineae; Arabidopsis	XP_016197320.1^XP_016197320.1^Q:4-402,H:1-395^89.223%ID^E:0^.^.	tubby-like F-box protein 3	AT2G47900.2^AT2G47900.2^Q:9-402,H:26-406^73.485%ID^E:0^.^.	PF00646.33^F-box^F-box domain^49-100^E:1.6e-08`PF01167.18^Tub^Tub family^113-397^E:2.2e-96	.	.	ENOG410XQFT^tubby like protein	KEGG:ath:AT2G47900	GO:0005929^cellular_component^cilium`GO:0005654^cellular_component^nucleoplasm`GO:0005886^cellular_component^plasma membrane`GO:0009536^cellular_component^plastid`GO:0035091^molecular_function^phosphatidylinositol binding`GO:0061512^biological_process^protein localization to cilium	GO:0005515^molecular_function^protein binding
DBME_DN21436_c1_g1_i1.p3	.	.	.	.	.	.	.	.	.	.	.
DBME_DN21424_c0_g1_i4.p1	RNHX1_ARATH^RNHX1_ARATH^Q:13-418,H:1-409^32.452%ID^E:5.97e-73^RecName: Full=Putative ribonuclease H protein At1g65750;^Eukaryota; Viridiplantae; Streptophyta; Embryophyta; Tracheophyta; Spermatophyta; Magnoliophyta; eudicotyledons; Gunneridae; Pentapetalae; rosids; malvids; Brassicales; Brassicaceae; Camelineae; Arabidopsis	XP_016206284.1^XP_016206284.1^Q:1-439,H:493-931^50.226%ID^E:3.78e-139^.^.`XP_016206284.1^XP_016206284.1^Q:257-439,H:1086-1269^44.624%ID^E:1.52e-36^.^.	uncharacterized protein LOC107646622	AT3G24255.3^AT3G24255.3^Q:9-364,H:26-381^26.027%ID^E:6.78e-31^.^.	PF13966.6^zf-RVT^zinc-binding in reverse transcriptase^276-361^E:5.6e-19	.	.	.	.	GO:0046872^molecular_function^metal ion binding`GO:0003676^molecular_function^nucleic acid binding`GO:0004523^molecular_function^RNA-DNA hybrid ribonuclease activity	.
DBME_DN21469_c0_g1_i8.p1	AVT1A_ARATH^AVT1A_ARATH^Q:7-541,H:2-535^62.821%ID^E:0^RecName: Full=Amino acid transporter AVT1A {ECO:0000305};^Eukaryota; Viridiplantae; Streptophyta; Embryophyta; Tracheophyta; Spermatophyta; Magnoliophyta; eudicotyledons; Gunneridae; Pentapetalae; rosids; malvids; Brassicales; Brassicaceae; Camelineae; Arabidopsis	XP_016183506.1^XP_016183506.1^Q:1-541,H:1-545^83.514%ID^E:0^.^.	vacuolar amino acid transporter 1 isoform X1	AT2G41190.1^AT2G41190.1^Q:7-541,H:2-535^62.821%ID^E:0^.^.	PF01490.18^Aa_trans^Transmembrane amino acid transporter protein^154-531^E:1.2e-60	.	ExpAA=243.18^PredHel=11^Topology=i149-171o181-203i230-249o269-291i300-322o337-359i372-394o409-431i452-474o478-500i512-534o	COG0814^amino acid transport	KEGG:ath:AT2G41190`KO:K15015	GO:0016021^cellular_component^integral component of membrane`GO:0005774^cellular_component^vacuolar membrane`GO:0015171^molecular_function^amino acid transmembrane transporter activity`GO:0003333^biological_process^amino acid transmembrane transport	.
DBME_DN21416_c0_g1_i2.p1	.	.	.	.	.	.	.	.	.	.	.
DBME_DN21426_c0_g1_i7.p1	DCYD2_ARATH^DCYD2_ARATH^Q:20-434,H:20-426^59.135%ID^E:2.57e-174^RecName: Full=D-cysteine desulfhydrase 2, mitochondrial;^Eukaryota; Viridiplantae; Streptophyta; Embryophyta; Tracheophyta; Spermatophyta; Magnoliophyta; eudicotyledons; Gunneridae; Pentapetalae; rosids; malvids; Brassicales; Brassicaceae; Camelineae; Arabidopsis	XP_016181661.1^XP_016181661.1^Q:2-436,H:1-436^75.799%ID^E:0^.^.	D-cysteine desulfhydrase 2%2C mitochondrial isoform X1	AT3G26115.1^AT3G26115.1^Q:20-434,H:20-426^59.135%ID^E:2.67e-175^.^.	.	.	ExpAA=39.22^PredHel=2^Topology=i244-266o281-303i	ENOG410ZUTR^NA	KEGG:ath:AT3G26115`KO:K05396	GO:0005739^cellular_component^mitochondrion`GO:0019148^molecular_function^D-cysteine desulfhydrase activity`GO:0080146^molecular_function^L-cysteine desulfhydrase activity`GO:0009093^biological_process^cysteine catabolic process	.
DBME_DN21491_c0_g1_i4.p2	RL18_AROAE^RL18_AROAE^Q:4-113,H:21-117^31.818%ID^E:4.78e-09^RecName: Full=50S ribosomal protein L18 {ECO:0000255|HAMAP-Rule:MF_01337};^Bacteria; Proteobacteria; Betaproteobacteria; Rhodocyclales; Rhodocyclaceae; Aromatoleum	XP_016167361.1^XP_016167361.1^Q:1-126,H:1-126^91.27%ID^E:4.52e-81^.^.	uncharacterized protein LOC107609832 isoform X2	AT3G45020.4^AT3G45020.4^Q:1-114,H:1-114^79.825%ID^E:6.19e-65^.^.	PF00861.22^Ribosomal_L18p^Ribosomal L18 of archaea, bacteria, mitoch. and chloroplast^5-73^E:2.3e-08	.	.	COG0256^This is one of the proteins that binds and probably mediates the attachment of the 5S RNA into the large ribosomal subunit, where it forms part of the central protuberance (By similarity)	KEGG:eba:ebB130`KO:K02881	GO:0005840^cellular_component^ribosome`GO:0019843^molecular_function^rRNA binding`GO:0003735^molecular_function^structural constituent of ribosome`GO:0006412^biological_process^translation	GO:0003735^molecular_function^structural constituent of ribosome`GO:0006412^biological_process^translation`GO:0005622^cellular_component^intracellular`GO:0005840^cellular_component^ribosome
DBME_DN21401_c0_g1_i3.p1	RBP1_MEDTR^RBP1_MEDTR^Q:143-231,H:150-237^52.809%ID^E:7.2e-28^RecName: Full=RNA-binding protein 1 {ECO:0000303|PubMed:15037734};^Eukaryota; Viridiplantae; Streptophyta; Embryophyta; Tracheophyta; Spermatophyta; Magnoliophyta; eudicotyledons; Gunneridae; Pentapetalae; rosids; fabids; Fabales; Fabaceae; Papilionoideae; 50 kb inversion clade; NPAAA clade; Hologalegina; IRL clade; Trifolieae; Medicago	XP_016163829.1^XP_016163829.1^Q:1-240,H:1-231^71.193%ID^E:1.84e-111^.^.	RNA-binding protein 1 isoform X1	AT1G76940.2^AT1G76940.2^Q:143-241,H:81-179^45.455%ID^E:3.38e-28^.^.	PF00076.22^RRM_1^RNA recognition motif. (a.k.a. RRM, RBD, or RNP domain)^146-217^E:5.6e-13	.	.	.	KEGG:mtr:MTR_6g034835	GO:0016607^cellular_component^nuclear speck`GO:0003723^molecular_function^RNA binding	GO:0003676^molecular_function^nucleic acid binding
DBME_DN21467_c0_g1_i2.p1	TLPH_ARATH^TLPH_ARATH^Q:27-239,H:19-238^52.273%ID^E:3.67e-74^RecName: Full=Thaumatin-like protein;^Eukaryota; Viridiplantae; Streptophyta; Embryophyta; Tracheophyta; Spermatophyta; Magnoliophyta; eudicotyledons; Gunneridae; Pentapetalae; rosids; malvids; Brassicales; Brassicaceae; Camelineae; Arabidopsis	XP_016180443.1^XP_016180443.1^Q:1-282,H:1-286^76.923%ID^E:4.81e-164^.^.	pathogenesis-related protein 5	AT1G77700.2^AT1G77700.2^Q:1-265,H:33-298^58.647%ID^E:9.14e-121^.^.	PF00314.17^Thaumatin^Thaumatin family^35-239^E:7.8e-74	sigP:1^27^0.695^YES	.	ENOG4111KEV^thaumatin-like protein	KEGG:ath:AT1G18250	.	.
DBME_DN21467_c0_g2_i1.p1	PR5_ARATH^PR5_ARATH^Q:1-241,H:1-238^47.347%ID^E:6.25e-69^RecName: Full=Pathogenesis-related protein 5;^Eukaryota; Viridiplantae; Streptophyta; Embryophyta; Tracheophyta; Spermatophyta; Magnoliophyta; eudicotyledons; Gunneridae; Pentapetalae; rosids; malvids; Brassicales; Brassicaceae; Camelineae; Arabidopsis	XP_016180443.1^XP_016180443.1^Q:1-287,H:1-289^84.536%ID^E:9.49e-180^.^.	pathogenesis-related protein 5	AT1G77700.2^AT1G77700.2^Q:11-265,H:42-296^57.422%ID^E:6.73e-111^.^.	PF00314.17^Thaumatin^Thaumatin family^36-241^E:2.6e-70	sigP:1^20^0.622^YES	ExpAA=24.73^PredHel=1^Topology=o270-287i	ENOG4111KEV^thaumatin-like protein	KEGG:ath:AT1G75040	GO:0048046^cellular_component^apoplast`GO:0005618^cellular_component^cell wall`GO:0005773^cellular_component^vacuole`GO:0031540^biological_process^regulation of anthocyanin biosynthetic process`GO:0046686^biological_process^response to cadmium ion`GO:0010224^biological_process^response to UV-B`GO:0009615^biological_process^response to virus`GO:0009627^biological_process^systemic acquired resistan…	.
DBME_DN21479_c0_g2_i5.p1	RNHX1_ARATH^RNHX1_ARATH^Q:1-154,H:189-346^25.316%ID^E:2.12e-09^RecName: Full=Putative ribonuclease H protein At1g65750;^Eukaryota; Viridiplantae; Streptophyta; Embryophyta; Tracheophyta; Spermatophyta; Magnoliophyta; eudicotyledons; Gunneridae; Pentapetalae; rosids; malvids; Brassicales; Brassicaceae; Camelineae; Arabidopsis	XP_016178767.1^XP_016178767.1^Q:2-160,H:181-340^35.404%ID^E:3.28e-28^.^.	uncharacterized protein LOC107621248	AT4G29090.1^AT4G29090.1^Q:19-158,H:166-316^30.719%ID^E:7.16e-13^.^.	PF13966.6^zf-RVT^zinc-binding in reverse transcriptase^75-160^E:1.9e-16	.	.	.	.	GO:0046872^molecular_function^metal ion binding`GO:0003676^molecular_function^nucleic acid binding`GO:0004523^molecular_function^RNA-DNA hybrid ribonuclease activity	.
DBME_DN21479_c1_g1_i1.p1	RNHX1_ARATH^RNHX1_ARATH^Q:1-147,H:76-228^29.936%ID^E:3.32e-10^RecName: Full=Putative ribonuclease H protein At1g65750;^Eukaryota; Viridiplantae; Streptophyta; Embryophyta; Tracheophyta; Spermatophyta; Magnoliophyta; eudicotyledons; Gunneridae; Pentapetalae; rosids; malvids; Brassicales; Brassicaceae; Camelineae; Arabidopsis	XP_016171055.1^XP_016171055.1^Q:6-141,H:1181-1316^42.647%ID^E:8.91e-32^.^.	LOW QUALITY PROTEIN: uncharacterized protein LOC107613525	AT4G29090.1^AT4G29090.1^Q:2-116,H:32-146^31.034%ID^E:1.47e-12^.^.	.	.	.	.	.	GO:0046872^molecular_function^metal ion binding`GO:0003676^molecular_function^nucleic acid binding`GO:0004523^molecular_function^RNA-DNA hybrid ribonuclease activity	.
DBME_DN21493_c0_g1_i8.p1	LRL12_ARATH^LRL12_ARATH^Q:13-253,H:8-253^43.028%ID^E:2.01e-57^RecName: Full=LEAF RUST 10 DISEASE-RESISTANCE LOCUS RECEPTOR-LIKE PROTEIN KINASE-like 1.2 {ECO:0000303|PubMed:12805585};^Eukaryota; Viridiplantae; Streptophyta; Embryophyta; Tracheophyta; Spermatophyta; Magnoliophyta; eudicotyledons; Gunneridae; Pentapetalae; rosids; malvids; Brassicales; Brassicaceae; Camelineae; Arabidopsis	XP_020958536.1^XP_020958536.1^Q:1-282,H:14-309^71.906%ID^E:3.19e-148^.^.	LEAF RUST 10 DISEASE-RESISTANCE LOCUS RECEPTOR-LIKE PROTEIN KINASE-like 1.2 isoform X6	AT1G18390.2^AT1G18390.2^Q:13-253,H:8-253^43.028%ID^E:1.85e-58^.^.	PF14380.6^WAK_assoc^Wall-associated receptor kinase C-terminal^152-244^E:3.7e-18	.	ExpAA=24.40^PredHel=1^Topology=i13-30o	COG0515^Serine Threonine protein kinase	KEGG:ath:AT1G18390	GO:0016021^cellular_component^integral component of membrane`GO:0005886^cellular_component^plasma membrane`GO:0005524^molecular_function^ATP binding`GO:0030247^molecular_function^polysaccharide binding`GO:0004674^molecular_function^protein serine/threonine kinase activity`GO:0071215^biological_process^cellular response to abscisic acid stimulus`GO:0042631^biological_process^cellular response to w…	.
DBME_DN21428_c0_g1_i3.p1	.	.	.	.	.	.	.	.	.	.	.
DBME_DN21403_c0_g1_i1.p1	.	XP_016188520.1^XP_016188520.1^Q:24-158,H:1-140^69.286%ID^E:3.67e-58^.^.	uncharacterized protein LOC107630028	AT5G13210.1^AT5G13210.1^Q:27-158,H:6-137^63.971%ID^E:3.38e-52^.^.	PF11443.8^DUF2828^Domain of unknown function (DUF2828)^78-158^E:2.9e-31	.	.	.	.	.	.
DBME_DN21447_c0_g1_i1.p1	EGLD_ASPTN^EGLD_ASPTN^Q:55-239,H:51-232^38.021%ID^E:9.24e-26^RecName: Full=Probable endo-beta-1,4-glucanase D;^Eukaryota; Fungi; Dikarya; Ascomycota; Pezizomycotina; Eurotiomycetes; Eurotiomycetidae; Eurotiales; Aspergillaceae; Aspergillus	.	.	.	PF03443.14^Glyco_hydro_61^Glycosyl hydrolase family 61^25-227^E:2.9e-53	sigP:1^24^0.779^YES	.	.	.	GO:0005576^cellular_component^extracellular region`GO:0008810^molecular_function^cellulase activity`GO:0030248^molecular_function^cellulose binding`GO:0030245^biological_process^cellulose catabolic process	.
DBME_DN21447_c0_g2_i1.p1	EGLD_NEOFI^EGLD_NEOFI^Q:8-209,H:16-227^33.184%ID^E:4.11e-26^RecName: Full=Probable endo-beta-1,4-glucanase D;^Eukaryota; Fungi; Dikarya; Ascomycota; Pezizomycotina; Eurotiomycetes; Eurotiomycetidae; Eurotiales; Aspergillaceae; Aspergillus	.	.	.	PF03443.14^Glyco_hydro_61^Glycosyl hydrolase family 61^26-208^E:8e-50	sigP:1^15^0.784^YES	.	.	KEGG:nfi:NFIA_099510`KO:K19356	GO:0005576^cellular_component^extracellular region`GO:0008810^molecular_function^cellulase activity`GO:0030248^molecular_function^cellulose binding`GO:0030245^biological_process^cellulose catabolic process	.
DBME_DN21427_c0_g1_i1.p1	.	XP_016197146.1^XP_016197146.1^Q:43-159,H:1-103^52.137%ID^E:1.15e-18^.^.	ubiquinone biosynthesis protein COQ9-B%2C mitochondrial	AT1G19140.1^AT1G19140.1^Q:43-157,H:1-103^29.365%ID^E:9.08e-06^.^.	.	.	.	.	.	.	.
DBME_DN21407_c0_g1_i1.p1	.	XP_016204006.2^XP_016204006.2^Q:1-121,H:872-992^61.983%ID^E:3.49e-47^.^.	TMV resistance protein N-like	.	.	.	.	.	.	.	.
DBME_DN21449_c0_g1_i1.p1	1MMP_ARATH^1MMP_ARATH^Q:14-334,H:15-335^56.495%ID^E:1.59e-124^RecName: Full=Metalloendoproteinase 1-MMP {ECO:0000303|PubMed:10574937};^Eukaryota; Viridiplantae; Streptophyta; Embryophyta; Tracheophyta; Spermatophyta; Magnoliophyta; eudicotyledons; Gunneridae; Pentapetalae; rosids; malvids; Brassicales; Brassicaceae; Camelineae; Arabidopsis	XP_016202071.1^XP_016202071.1^Q:1-348,H:1-349^80.682%ID^E:0^.^.	metalloendoproteinase 1-MMP	AT4G16640.1^AT4G16640.1^Q:14-334,H:15-335^56.495%ID^E:1.65e-125^.^.	PF01471.18^PG_binding_1^Putative peptidoglycan binding domain^69-124^E:1.2e-12`PF00413.24^Peptidase_M10^Matrixin^162-318^E:6.6e-50	sigP:1^26^0.778^YES	ExpAA=17.10^PredHel=1^Topology=i7-26o	ENOG410XQ5D^matrix metallopeptidase	KEGG:ath:AT4G16640	GO:0031225^cellular_component^anchored component of membrane`GO:0031012^cellular_component^extracellular matrix`GO:0005886^cellular_component^plasma membrane`GO:0004222^molecular_function^metalloendopeptidase activity`GO:0008270^molecular_function^zinc ion binding`GO:0030574^biological_process^collagen catabolic process`GO:0030198^biological_process^extracellular matrix organization	GO:0004222^molecular_function^metalloendopeptidase activity`GO:0008270^molecular_function^zinc ion binding`GO:0006508^biological_process^proteolysis`GO:0031012^cellular_component^extracellular matrix
DBME_DN21471_c0_g1_i15.p1	EIX2_SOLLC^EIX2_SOLLC^Q:14-785,H:205-1018^34.072%ID^E:4.91e-111^RecName: Full=Receptor-like protein EIX2 {ECO:0000305};^Eukaryota; Viridiplantae; Streptophyta; Embryophyta; Tracheophyta; Spermatophyta; Magnoliophyta; eudicotyledons; Gunneridae; Pentapetalae; asterids; lamiids; Solanales; Solanaceae; Solanoideae; Solaneae; Solanum; Lycopersicon`EIX2_SOLLC^EIX2_SOLLC^Q:45-669,H:138-788^27.669%ID^E:…	XP_016182541.1^XP_016182541.1^Q:1-791,H:203-991^73.024%ID^E:0^.^.`XP_016182541.1^XP_016182541.1^Q:96-670,H:79-687^28.44%ID^E:1.28e-30^.^.	probable inactive leucine-rich repeat receptor kinase XIAO	AT2G34930.1^AT2G34930.1^Q:1-700,H:201-900^37.945%ID^E:3.03e-133^.^.`AT2G34930.1^AT2G34930.1^Q:34-670,H:102-802^28.362%ID^E:2.78e-39^.^.	PF13855.6^LRR_8^Leucine rich repeat^21-80^E:8.1e-07`PF13516.6^LRR_6^Leucine Rich repeat^21-34^E:8.8`PF00560.33^LRR_1^Leucine Rich Repeat^23-40^E:17`PF13516.6^LRR_6^Leucine Rich repeat^46-59^E:60`PF00560.33^LRR_1^Leucine Rich Repeat^47-66^E:28`PF00560.33^LRR_1^Leucine Rich Repeat^72-84^E:1500`PF13516.6^LRR_6^Leucine Rich repeat^95-111^E:21`PF00560.33^LRR_1^Leucine Rich Repeat^97-109^E:220`PF13516.…	.	ExpAA=22.64^PredHel=1^Topology=o730-752i	COG4886^leucine Rich Repeat	KEGG:sly:101263330`KO:K13466	GO:0016021^cellular_component^integral component of membrane`GO:0005886^cellular_component^plasma membrane`GO:0050832^biological_process^defense response to fungus	GO:0005515^molecular_function^protein binding
DBME_DN21402_c0_g1_i5.p2	FDC2_ARATH^FDC2_ARATH^Q:27-209,H:3-181^68.817%ID^E:9.89e-89^RecName: Full=Ferredoxin C 2, chloroplastic {ECO:0000303|PubMed:20966083};^Eukaryota; Viridiplantae; Streptophyta; Embryophyta; Tracheophyta; Spermatophyta; Magnoliophyta; eudicotyledons; Gunneridae; Pentapetalae; rosids; malvids; Brassicales; Brassicaceae; Camelineae; Arabidopsis	XP_016186601.1^XP_016186601.1^Q:27-209,H:3-187^85.405%ID^E:1.6e-116^.^.	uncharacterized protein LOC107628449	AT1G32550.1^AT1G32550.1^Q:27-209,H:3-181^68.817%ID^E:1.03e-89^.^.	PF00111.27^Fer2^2Fe-2S iron-sulfur cluster binding domain^100-165^E:9.3e-13	.	.	.	KEGG:ath:AT1G32550`KO:K02639	GO:0009507^cellular_component^chloroplast`GO:0051537^molecular_function^2 iron, 2 sulfur cluster binding`GO:0009055^molecular_function^electron transfer activity`GO:0046872^molecular_function^metal ion binding	GO:0009055^molecular_function^electron transfer activity`GO:0051536^molecular_function^iron-sulfur cluster binding
DBME_DN21490_c0_g1_i1.p1	UBP8_ARATH^UBP8_ARATH^Q:2-288,H:3-280^55.017%ID^E:1.1e-86^RecName: Full=Ubiquitin carboxyl-terminal hydrolase 8;^Eukaryota; Viridiplantae; Streptophyta; Embryophyta; Tracheophyta; Spermatophyta; Magnoliophyta; eudicotyledons; Gunneridae; Pentapetalae; rosids; malvids; Brassicales; Brassicaceae; Camelineae; Arabidopsis	XP_016188476.1^XP_016188476.1^Q:1-288,H:1-255^71.181%ID^E:1.49e-132^.^.	ubiquitin carboxyl-terminal hydrolase 8	AT5G22030.1^AT5G22030.1^Q:2-288,H:3-280^55.017%ID^E:1.14e-87^.^.	.	.	.	.	KEGG:ath:AT5G22030	GO:0036459^molecular_function^thiol-dependent ubiquitinyl hydrolase activity`GO:0016579^biological_process^protein deubiquitination`GO:0006511^biological_process^ubiquitin-dependent protein catabolic process	.
DBME_DN21492_c0_g1_i8.p1	.	XP_020961447.1^XP_020961447.1^Q:1-769,H:359-1143^71.465%ID^E:0^.^.	uncharacterized protein LOC107640364	.	.	.	.	.	.	.	.
DBME_DN21417_c0_g1_i5.p1	PRMC_SYNY3^PRMC_SYNY3^Q:130-369,H:57-293^41.975%ID^E:5.91e-57^RecName: Full=Release factor glutamine methyltransferase {ECO:0000255|HAMAP-Rule:MF_02126};^Bacteria; Cyanobacteria; Synechococcales; Merismopediaceae; Synechocystis	XP_016171906.1^XP_016171906.1^Q:1-374,H:1-372^76.862%ID^E:0^.^.	uncharacterized protein LOC107614187	AT5G64150.1^AT5G64150.1^Q:19-373,H:8-376^56.72%ID^E:5.5e-151^.^.	PF05175.14^MTS^Methyltransferase small domain^198-284^E:8.1e-06`PF06325.13^PrmA^Ribosomal protein L11 methyltransferase (PrmA)^201-254^E:1.8e-06	.	.	.	KEGG:syn:sll1237`KO:K02493	GO:0003676^molecular_function^nucleic acid binding`GO:0102559^molecular_function^protein-(glutamine-N5) methyltransferase activity`GO:0036009^molecular_function^protein-glutamine N-methyltransferase activity`GO:0018364^biological_process^peptidyl-glutamine methylation	GO:0008168^molecular_function^methyltransferase activity
DBME_DN21460_c0_g1_i1.p1	CNG20_ARATH^CNG20_ARATH^Q:2-288,H:3-286^45.118%ID^E:7.43e-69^RecName: Full=Probable cyclic nucleotide-gated ion channel 20, chloroplastic;^Eukaryota; Viridiplantae; Streptophyta; Embryophyta; Tracheophyta; Spermatophyta; Magnoliophyta; eudicotyledons; Gunneridae; Pentapetalae; rosids; malvids; Brassicales; Brassicaceae; Camelineae; Arabidopsis	XP_020980125.1^XP_020980125.1^Q:1-288,H:1-289^62.199%ID^E:8.22e-125^.^.	probable cyclic nucleotide-gated ion channel 20%2C chloroplastic isoform X2	AT3G17700.2^AT3G17700.2^Q:2-288,H:3-286^44.079%ID^E:2.19e-70^.^.	.	.	ExpAA=41.31^PredHel=2^Topology=o208-230i237-259o	ENOG410XPSE^Potassium voltage-gated channel, subfamily H (Eag-related), member	KEGG:ath:AT3G17700`KO:K05391	GO:0009535^cellular_component^chloroplast thylakoid membrane`GO:0016021^cellular_component^integral component of membrane`GO:0005516^molecular_function^calmodulin binding`GO:0030552^molecular_function^cAMP binding`GO:0030553^molecular_function^cGMP binding`GO:0005216^molecular_function^ion channel activity`GO:0009624^biological_process^response to nematode	.
DBME_DN21458_c0_g2_i4.p1	.	.	.	.	.	.	.	.	.	.	.
DBME_DN21485_c0_g1_i7.p1	TTL3_ARATH^TTL3_ARATH^Q:21-683,H:26-687^52.041%ID^E:0^RecName: Full=Inactive TPR repeat-containing thioredoxin TTL3;^Eukaryota; Viridiplantae; Streptophyta; Embryophyta; Tracheophyta; Spermatophyta; Magnoliophyta; eudicotyledons; Gunneridae; Pentapetalae; rosids; malvids; Brassicales; Brassicaceae; Camelineae; Arabidopsis	XP_016182684.1^XP_016182684.1^Q:1-687,H:1-636^75.291%ID^E:0^.^.	inactive TPR repeat-containing thioredoxin TTL3	AT2G42580.1^AT2G42580.1^Q:21-683,H:26-687^52.041%ID^E:0^.^.	PF13414.6^TPR_11^TPR repeat^223-264^E:2e-06`PF13432.6^TPR_16^Tetratricopeptide repeat^223-280^E:3.2e-07`PF14559.6^TPR_19^Tetratricopeptide repeat^226-290^E:1.9e-06`PF07721.14^TPR_4^Tetratricopeptide repeat^250-274^E:0.59`PF02114.16^Phosducin^Phosducin^541-680^E:8.7e-08`PF00085.20^Thioredoxin^Thioredoxin^592-673^E:1.6e-10	.	.	COG0457^repeat-containing protein	KEGG:ath:AT2G42580	GO:0005623^cellular_component^cell`GO:0009734^biological_process^auxin-activated signaling pathway`GO:0009742^biological_process^brassinosteroid mediated signaling pathway`GO:0045454^biological_process^cell redox homeostasis`GO:0010305^biological_process^leaf vascular tissue pattern formation`GO:0006970^biological_process^response to osmotic stress	GO:0042802^molecular_function^identical protein binding`GO:0045454^biological_process^cell redox homeostasis
DBME_DN21456_c0_g1_i1.p1	UXS2_ARATH^UXS2_ARATH^Q:1-96,H:337-432^89.583%ID^E:1.3e-57^RecName: Full=UDP-glucuronic acid decarboxylase 2;^Eukaryota; Viridiplantae; Streptophyta; Embryophyta; Tracheophyta; Spermatophyta; Magnoliophyta; eudicotyledons; Gunneridae; Pentapetalae; rosids; malvids; Brassicales; Brassicaceae; Camelineae; Arabidopsis	XP_020972158.1^XP_020972158.1^Q:1-100,H:334-433^98%ID^E:7e-66^.^.	UDP-glucuronic acid decarboxylase 2 isoform X1	AT3G62830.2^AT3G62830.2^Q:1-96,H:337-432^89.583%ID^E:1.35e-58^.^.	.	.	.	COG0451^Nad-dependent epimerase dehydratase	KEGG:ath:AT3G62830`KO:K08678	GO:0005737^cellular_component^cytoplasm`GO:0005768^cellular_component^endosome`GO:0005794^cellular_component^Golgi apparatus`GO:0032580^cellular_component^Golgi cisterna membrane`GO:0000139^cellular_component^Golgi membrane`GO:0016021^cellular_component^integral component of membrane`GO:0016020^cellular_component^membrane`GO:0005886^cellular_component^plasma membrane`GO:0005802^cellular_component…	.
DBME_DN21413_c0_g1_i3.p1	SEC3A_ARATH^SEC3A_ARATH^Q:1-257,H:1-257^85.214%ID^E:2.97e-154^RecName: Full=Exocyst complex component SEC3A {ECO:0000303|PubMed:19895414};^Eukaryota; Viridiplantae; Streptophyta; Embryophyta; Tracheophyta; Spermatophyta; Magnoliophyta; eudicotyledons; Gunneridae; Pentapetalae; rosids; malvids; Brassicales; Brassicaceae; Camelineae; Arabidopsis	XP_016163170.1^XP_016163170.1^Q:1-258,H:1-258^82.171%ID^E:1.87e-147^.^.	exocyst complex component SEC3A	AT1G47550.2^AT1G47550.2^Q:1-257,H:1-257^85.214%ID^E:2.91e-155^.^.	PF15277.6^Sec3-PIP2_bind^Exocyst complex component SEC3 N-terminal PIP2 binding PH^50-144^E:1.1e-18	.	.	ENOG410XQEE^Exocyst complex component	KEGG:ath:AT1G47550`KO:K19983	GO:0005856^cellular_component^cytoskeleton`GO:0005829^cellular_component^cytosol`GO:0000145^cellular_component^exocyst`GO:0070062^cellular_component^extracellular exosome`GO:0009524^cellular_component^phragmoplast`GO:0005886^cellular_component^plasma membrane`GO:0017049^molecular_function^GTP-Rho binding`GO:0005546^molecular_function^phosphatidylinositol-4,5-bisphosphate binding`GO:0051601^biolog…	.
DBME_DN21475_c1_g1_i1.p1	.	.	.	.	.	.	.	.	.	.	.
DBME_DN21475_c1_g3_i1.p1	.	.	.	.	.	.	ExpAA=20.73^PredHel=1^Topology=o10-32i	.	.	.	.
DBME_DN5656_c0_g1_i11.p1	C3H5_ARATH^C3H5_ARATH^Q:30-442,H:32-460^61.149%ID^E:0^RecName: Full=Zinc finger CCCH domain-containing protein 5;^Eukaryota; Viridiplantae; Streptophyta; Embryophyta; Tracheophyta; Spermatophyta; Magnoliophyta; eudicotyledons; Gunneridae; Pentapetalae; rosids; malvids; Brassicales; Brassicaceae; Camelineae; Arabidopsis	XP_016183650.1^XP_016183650.1^Q:31-606,H:1-568^73.928%ID^E:0^.^.	zinc finger CCCH domain-containing protein 5 isoform X3	AT1G10320.1^AT1G10320.1^Q:30-442,H:32-460^61.149%ID^E:0^.^.	PF00642.24^zf-CCCH^Zinc finger C-x8-C-x5-C-x3-H type (and similar)^225-245^E:0.00022`PF00642.24^zf-CCCH^Zinc finger C-x8-C-x5-C-x3-H type (and similar)^355-382^E:1.6e-06	.	.	ENOG410Z5PX^auxiliary factor	KEGG:ath:AT1G10320	GO:0005681^cellular_component^spliceosomal complex`GO:0089701^cellular_component^U2AF`GO:0003677^molecular_function^DNA binding`GO:0046872^molecular_function^metal ion binding`GO:0030628^molecular_function^pre-mRNA 3'-splice site binding`GO:0000398^biological_process^mRNA splicing, via spliceosome	GO:0046872^molecular_function^metal ion binding
DBME_DN5625_c0_g1_i2.p1	SYFA_ARATH^SYFA_ARATH^Q:1-487,H:1-485^80.738%ID^E:0^RecName: Full=Phenylalanine--tRNA ligase alpha subunit, cytoplasmic {ECO:0000305};^Eukaryota; Viridiplantae; Streptophyta; Embryophyta; Tracheophyta; Spermatophyta; Magnoliophyta; eudicotyledons; Gunneridae; Pentapetalae; rosids; malvids; Brassicales; Brassicaceae; Camelineae; Arabidopsis	XP_016187001.1^XP_016187001.1^Q:1-488,H:1-488^93.648%ID^E:0^.^.	phenylalanine--tRNA ligase alpha subunit%2C cytoplasmic isoform X1	AT4G39280.1^AT4G39280.1^Q:1-487,H:1-485^80.738%ID^E:0^.^.	PF18552.1^PheRS_DBD1^PheRS DNA binding domain 1^3-56^E:1.8e-09`PF18553.1^PheRS_DBD3^PheRS DNA binding domain 3^70-125^E:3.3e-17`PF01409.20^tRNA-synt_2d^tRNA synthetases class II core domain (F)^201-473^E:1.1e-91	.	.	COG0016^phenylalanyL-tRNA synthetase, alpha subunit	KEGG:ath:AT4G39280`KO:K01889	GO:0005737^cellular_component^cytoplasm`GO:0005829^cellular_component^cytosol`GO:0009328^cellular_component^phenylalanine-tRNA ligase complex`GO:0005524^molecular_function^ATP binding`GO:0004826^molecular_function^phenylalanine-tRNA ligase activity`GO:0000049^molecular_function^tRNA binding`GO:0006432^biological_process^phenylalanyl-tRNA aminoacylation	GO:0000049^molecular_function^tRNA binding`GO:0004812^molecular_function^aminoacyl-tRNA ligase activity`GO:0005524^molecular_function^ATP binding`GO:0043039^biological_process^tRNA aminoacylation
DBME_DN5655_c0_g1_i1.p1	HIR1_CAPAN^HIR1_CAPAN^Q:1-282,H:1-282^90.78%ID^E:0^RecName: Full=Hypersensitive-induced reaction 1 protein {ECO:0000303|PubMed:20507517};^Eukaryota; Viridiplantae; Streptophyta; Embryophyta; Tracheophyta; Spermatophyta; Magnoliophyta; eudicotyledons; Gunneridae; Pentapetalae; asterids; lamiids; Solanales; Solanaceae; Solanoideae; Capsiceae; Capsicum	XP_016192625.1^XP_016192625.1^Q:1-283,H:1-283^89.046%ID^E:0^.^.	hypersensitive-induced reaction 1 protein	AT5G62740.1^AT5G62740.1^Q:1-284,H:1-284^88.732%ID^E:0^.^.	PF01145.25^Band_7^SPFH domain / Band 7 family^9-182^E:1.8e-28	.	.	.	KEGG:cann:107862499	.	.
DBME_DN5680_c0_g1_i2.p1	SCYL2_HUMAN^SCYL2_HUMAN^Q:12-617,H:5-603^33.118%ID^E:1.95e-99^RecName: Full=SCY1-like protein 2;^Eukaryota; Metazoa; Chordata; Craniata; Vertebrata; Euteleostomi; Mammalia; Eutheria; Euarchontoglires; Primates; Haplorrhini; Catarrhini; Hominidae; Homo	XP_016180120.1^XP_016180120.1^Q:1-922,H:1-920^86.566%ID^E:0^.^.	SCY1-like protein 2 isoform X2	AT1G22870.1^AT1G22870.1^Q:1-921,H:1-913^65.843%ID^E:0^.^.	PF07714.17^Pkinase_Tyr^Protein tyrosine kinase^105-335^E:1.1e-09`PF00069.25^Pkinase^Protein kinase domain^110-344^E:7.5e-24	.	.	ENOG410XQ9T^SCY1-like 2 (S. cerevisiae)	KEGG:hsa:55681`KO:K17541	GO:0030136^cellular_component^clathrin-coated vesicle`GO:0010008^cellular_component^endosome membrane`GO:0005794^cellular_component^Golgi apparatus`GO:0048471^cellular_component^perinuclear region of cytoplasm`GO:0005524^molecular_function^ATP binding`GO:0004672^molecular_function^protein kinase activity`GO:0005102^molecular_function^signaling receptor binding`GO:0008333^biological_process^endoso…	GO:0004672^molecular_function^protein kinase activity`GO:0006468^biological_process^protein phosphorylation`GO:0005524^molecular_function^ATP binding
DBME_DN5691_c0_g1_i3.p1	JMJ25_ARATH^JMJ25_ARATH^Q:394-906,H:417-890^36.364%ID^E:9.36e-95^RecName: Full=Lysine-specific demethylase JMJ25;^Eukaryota; Viridiplantae; Streptophyta; Embryophyta; Tracheophyta; Spermatophyta; Magnoliophyta; eudicotyledons; Gunneridae; Pentapetalae; rosids; malvids; Brassicales; Brassicaceae; Camelineae; Arabidopsis`JMJ25_ARATH^JMJ25_ARATH^Q:207-374,H:154-324^36.994%ID^E:6.59e-29^RecName: Full…	XP_016174977.1^XP_016174977.1^Q:1-946,H:1-957^82.795%ID^E:0^.^.	lysine-specific demethylase JMJ25 isoform X1	AT1G09060.4^AT1G09060.4^Q:2-942,H:19-939^53.727%ID^E:0^.^.	PF08879.10^WRC^WRC^20-60^E:4.4e-14`PF10497.9^zf-4CXXC_R1^Zinc-finger domain of monoamine-oxidase A repressor R1^204-269^E:3.4e-06`PF02373.22^JmjC^JmjC domain, hydroxylase^816-855^E:1.2e-05	.	.	ENOG410XTAA^lysine (K)-specific demethylase	KEGG:ath:AT3G07610`KO:K15601	GO:0000785^cellular_component^chromatin`GO:0005634^cellular_component^nucleus`GO:0031490^molecular_function^chromatin DNA binding`GO:0051213^molecular_function^dioxygenase activity`GO:0032454^molecular_function^histone demethylase activity (H3-K9 specific)`GO:0046872^molecular_function^metal ion binding`GO:0000976^molecular_function^transcription regulatory region sequence-specific DNA binding`GO…	.
DBME_DN5627_c0_g1_i1.p1	KDM5A_MOUSE^KDM5A_MOUSE^Q:20-1064,H:14-1084^31.354%ID^E:1.56e-133^RecName: Full=Lysine-specific demethylase 5A;^Eukaryota; Metazoa; Chordata; Craniata; Vertebrata; Euteleostomi; Mammalia; Eutheria; Euarchontoglires; Glires; Rodentia; Myomorpha; Muroidea; Muridae; Murinae; Mus; Mus`KDM5A_MOUSE^KDM5A_MOUSE^Q:875-1182,H:735-1053^19.412%ID^E:6.48e-06^RecName: Full=Lysine-specific demethylase 5A;^Euka…	XP_020978800.1^XP_020978800.1^Q:1-1838,H:1-1840^82.41%ID^E:0^.^.	lysine-specific demethylase 5B isoform X2	AT1G63490.4^AT1G63490.4^Q:1-1325,H:5-1337^53.254%ID^E:0^.^.`AT1G63490.4^AT1G63490.4^Q:1606-1836,H:1260-1462^40.517%ID^E:1.72e-41^.^.	PF02375.17^JmjN^jmjN domain^32-65^E:3.5e-14`PF01388.21^ARID^ARID/BRIGHT DNA binding domain^112-188^E:8.4e-11`PF00628.29^PHD^PHD-finger^249-296^E:2.3e-09`PF02373.22^JmjC^JmjC domain, hydroxylase^420-536^E:5.2e-42`PF02928.16^zf-C5HC2^C5HC2 zinc finger^630-679^E:1.9e-13`PF08429.11^PLU-1^PLU-1-like protein^896-985^E:7.1e-07`PF08429.11^PLU-1^PLU-1-like protein^941-1186^E:7.4e-23`PF08429.11^PLU-1^PLU-1…	.	.	ENOG410XR9J^lysine (K)-specific demethylase	KEGG:mmu:214899`KO:K11446	GO:0035097^cellular_component^histone methyltransferase complex`GO:0005730^cellular_component^nucleolus`GO:0005634^cellular_component^nucleus`GO:0032993^cellular_component^protein-DNA complex`GO:0003682^molecular_function^chromatin binding`GO:0031490^molecular_function^chromatin DNA binding`GO:0051213^molecular_function^dioxygenase activity`GO:0003677^molecular_function^DNA binding`GO:0003700^mol…	GO:0003677^molecular_function^DNA binding
DBME_DN5627_c0_g2_i1.p1	.	.	.	.	.	.	.	.	.	.	.
DBME_DN5636_c0_g1_i1.p1	ACR8_ARATH^ACR8_ARATH^Q:1-441,H:1-441^70.429%ID^E:0^RecName: Full=ACT domain-containing protein ACR8 {ECO:0000305};^Eukaryota; Viridiplantae; Streptophyta; Embryophyta; Tracheophyta; Spermatophyta; Magnoliophyta; eudicotyledons; Gunneridae; Pentapetalae; rosids; malvids; Brassicales; Brassicaceae; Camelineae; Arabidopsis	XP_016202028.1^XP_016202028.1^Q:1-441,H:1-439^90.93%ID^E:0^.^.	ACT domain-containing protein ACR8	AT1G12420.1^AT1G12420.1^Q:1-441,H:1-441^70.429%ID^E:0^.^.	PF01842.25^ACT^ACT domain^116-169^E:5e-07`PF13740.6^ACT_6^ACT domain^118-171^E:4.9e-05	.	.	ENOG410YBXD^ACT domain	KEGG:ath:AT1G12420	GO:0016597^molecular_function^amino acid binding`GO:0009737^biological_process^response to abscisic acid	.
DBME_DN5653_c0_g1_i1.p1	UP3_ARATH^UP3_ARATH^Q:41-154,H:19-134^31.933%ID^E:2.36e-08^RecName: Full=Stress-response A/B barrel domain-containing protein UP3 {ECO:0000305};^Eukaryota; Viridiplantae; Streptophyta; Embryophyta; Tracheophyta; Spermatophyta; Magnoliophyta; eudicotyledons; Gunneridae; Pentapetalae; rosids; malvids; Brassicales; Brassicaceae; Camelineae; Arabidopsis	XP_016189551.2^XP_016189551.2^Q:3-155,H:34-179^83.117%ID^E:2.71e-88^.^.	uncharacterized protein LOC107630818 isoform X1	AT2G32500.1^AT2G32500.1^Q:44-160,H:32-148^64.103%ID^E:2.42e-49^.^.	PF07876.12^Dabb^Stress responsive A/B Barrel Domain^69-154^E:4.1e-08	.	.	ENOG4111VSH^stress responsive A B Barrel domain containing protein, expressed	KEGG:ath:AT2G31670	GO:0009507^cellular_component^chloroplast`GO:0009570^cellular_component^chloroplast stroma`GO:0005777^cellular_component^peroxisome	.
DBME_DN5633_c0_g2_i1.p1	NDUF3_XENTR^NDUF3_XENTR^Q:55-168,H:61-174^33.333%ID^E:1.67e-20^RecName: Full=NADH dehydrogenase [ubiquinone] 1 alpha subcomplex assembly factor 3;^Eukaryota; Metazoa; Chordata; Craniata; Vertebrata; Euteleostomi; Amphibia; Batrachia; Anura; Pipoidea; Pipidae; Xenopodinae; Xenopus; Silurana	XP_016177092.1^XP_016177092.1^Q:2-173,H:3-171^83.14%ID^E:8.31e-104^.^.	NADH dehydrogenase [ubiquinone] 1 alpha subcomplex assembly factor 3	AT2G44525.1^AT2G44525.1^Q:1-173,H:1-170^73.988%ID^E:8.51e-93^.^.	PF04430.14^DUF498^Protein of unknown function (DUF498/DUF598)^60-166^E:1.4e-31	.	.	ENOG4111J7F^NADH dehydrogenase (ubiquinone) complex I, assembly factor 3	KEGG:xtr:448535`KO:K09008	GO:0005743^cellular_component^mitochondrial inner membrane`GO:0005634^cellular_component^nucleus`GO:0032981^biological_process^mitochondrial respiratory chain complex I assembly	.
DBME_DN5603_c0_g1_i7.p1	LEC2_CLAKE^LEC2_CLAKE^Q:19-276,H:20-281^34.815%ID^E:6.85e-43^RecName: Full=Agglutinin-2;^Eukaryota; Viridiplantae; Streptophyta; Embryophyta; Tracheophyta; Spermatophyta; Magnoliophyta; eudicotyledons; Gunneridae; Pentapetalae; rosids; fabids; Fabales; Fabaceae; Papilionoideae; Cladrastis clade; Cladrastis	XP_016189855.1^XP_016189855.1^Q:6-269,H:5-265^76.604%ID^E:1.07e-142^.^.	L-type lectin-domain containing receptor kinase IX.1	AT5G65600.1^AT5G65600.1^Q:73-258,H:76-262^38.542%ID^E:5.48e-27^.^.	PF00139.19^Lectin_legB^Legume lectin domain^37-271^E:1.7e-60`PF18483.1^Bact_lectin^Bacterial lectin^45-264^E:1e-09	.	ExpAA=22.25^PredHel=1^Topology=i13-35o	.	.	GO:0005537^molecular_function^mannose binding`GO:0046872^molecular_function^metal ion binding	GO:0030246^molecular_function^carbohydrate binding
DBME_DN5610_c0_g1_i1.p1	.	.	.	.	.	.	.	.	.	.	.
DBME_DN5610_c0_g2_i1.p1	PSMD9_DROME^PSMD9_DROME^Q:3-227,H:4-211^29.87%ID^E:5.46e-23^RecName: Full=26S proteasome non-ATPase regulatory subunit 9 {ECO:0000250|UniProtKB:O00233};^Eukaryota; Metazoa; Ecdysozoa; Arthropoda; Hexapoda; Insecta; Pterygota; Neoptera; Holometabola; Diptera; Brachycera; Muscomorpha; Ephydroidea; Drosophilidae; Drosophila; Sophophora	XP_016189187.1^XP_016189187.1^Q:1-230,H:1-230^84.348%ID^E:1e-145^.^.	probable 26S proteasome regulatory subunit p27	AT5G57950.1^AT5G57950.1^Q:1-230,H:1-227^64.348%ID^E:5.29e-102^.^.	PF18265.1^Nas2_N^Nas2 N_terminal domain^12-89^E:1.6e-23	.	.	COG0265^Serine protease	KEGG:dme:Dmel_CG9588`KO:K06693	GO:0005737^cellular_component^cytoplasm`GO:0005634^cellular_component^nucleus`GO:0008540^cellular_component^proteasome regulatory particle, base subcomplex`GO:0070682^biological_process^proteasome regulatory particle assembly	.
DBME_DN5676_c0_g1_i2.p1	SEOB_ARATH^SEOB_ARATH^Q:31-685,H:34-728^28.814%ID^E:6.67e-77^RecName: Full=Protein SIEVE ELEMENT OCCLUSION B {ECO:0000303|PubMed:20932300};^Eukaryota; Viridiplantae; Streptophyta; Embryophyta; Tracheophyta; Spermatophyta; Magnoliophyta; eudicotyledons; Gunneridae; Pentapetalae; rosids; malvids; Brassicales; Brassicaceae; Camelineae; Arabidopsis	XP_016184907.1^XP_016184907.1^Q:9-707,H:3-696^82.051%ID^E:0^.^.	protein SIEVE ELEMENT OCCLUSION B	AT3G01680.1^AT3G01680.1^Q:31-685,H:34-728^28.814%ID^E:6.93e-78^.^.	PF14576.6^SEO_N^Sieve element occlusion N-terminus^34-300^E:2.4e-72`PF14577.6^SEO_C^Sieve element occlusion C-terminus^542-685^E:2.4e-24	.	.	ENOG4111ADI^Mediator complex subunit 28	KEGG:ath:AT3G01680	GO:0042803^molecular_function^protein homodimerization activity`GO:0043621^molecular_function^protein self-association`GO:0010088^biological_process^phloem development	.
DBME_DN5661_c0_g1_i7.p1	KTNB1_ARATH^KTNB1_ARATH^Q:1-757,H:1-834^60.072%ID^E:0^RecName: Full=Katanin p80 WD40 repeat-containing subunit B1 homolog {ECO:0000255|HAMAP-Rule:MF_03022};^Eukaryota; Viridiplantae; Streptophyta; Embryophyta; Tracheophyta; Spermatophyta; Magnoliophyta; eudicotyledons; Gunneridae; Pentapetalae; rosids; malvids; Brassicales; Brassicaceae; Camelineae; Arabidopsis	XP_016203946.1^XP_016203946.1^Q:1-757,H:1-757^91.041%ID^E:0^.^.	katanin p80 WD40 repeat-containing subunit B1 homolog	AT5G08390.1^AT5G08390.1^Q:1-757,H:1-836^58.592%ID^E:0^.^.	PF00400.32^WD40^WD domain, G-beta repeat^9-44^E:0.0087`PF00400.32^WD40^WD domain, G-beta repeat^52-87^E:0.00011`PF00400.32^WD40^WD domain, G-beta repeat^93-129^E:2.7e-08`PF00400.32^WD40^WD domain, G-beta repeat^135-171^E:7e-12`PF12894.7^ANAPC4_WD40^Anaphase-promoting complex subunit 4 WD40 domain^143-194^E:4.6e-05`PF00400.32^WD40^WD domain, G-beta repeat^175-213^E:1.6e-08`PF13925.6^Katanin_con80^…	.	.	ENOG410XQAC^Katanin p80 (WD repeat containing) subunit B 1	KEGG:ath:AT5G23430`KO:K18643	GO:0080008^cellular_component^Cul4-RING E3 ubiquitin ligase complex`GO:0008352^cellular_component^katanin complex`GO:0005874^cellular_component^microtubule`GO:0008017^molecular_function^microtubule binding`GO:0007019^biological_process^microtubule depolymerization`GO:0051013^biological_process^microtubule severing	GO:0005515^molecular_function^protein binding
DBME_DN5607_c0_g1_i1.p1	DUT_ARATH^DUT_ARATH^Q:66-226,H:4-166^81.595%ID^E:1.38e-90^RecName: Full=Deoxyuridine 5'-triphosphate nucleotidohydrolase;^Eukaryota; Viridiplantae; Streptophyta; Embryophyta; Tracheophyta; Spermatophyta; Magnoliophyta; eudicotyledons; Gunneridae; Pentapetalae; rosids; malvids; Brassicales; Brassicaceae; Camelineae; Arabidopsis	XP_016166140.1^XP_016166140.1^Q:1-226,H:1-227^75.109%ID^E:1.11e-114^.^.	deoxyuridine 5'-triphosphate nucleotidohydrolase isoform X1	AT3G46940.2^AT3G46940.2^Q:38-226,H:24-207^72.775%ID^E:1.13e-92^.^.	PF00692.19^dUTPase^dUTPase^97-225^E:4.8e-45	.	.	COG0756^This enzyme is involved in nucleotide metabolism it produces dUMP, the immediate precursor of thymidine nucleotides and it decreases the intracellular concentration of dUTP so that uracil cannot be incorporated into DNA (By similarity)	KEGG:ath:AT3G46940`KO:K01520	GO:0005829^cellular_component^cytosol`GO:0004170^molecular_function^dUTP diphosphatase activity`GO:0042802^molecular_function^identical protein binding`GO:0000287^molecular_function^magnesium ion binding`GO:0006281^biological_process^DNA repair`GO:0006226^biological_process^dUMP biosynthetic process`GO:0046081^biological_process^dUTP catabolic process	.
DBME_DN5630_c0_g1_i1.p1	H12_ARATH^H12_ARATH^Q:1-294,H:1-273^52.649%ID^E:4.71e-47^RecName: Full=Histone H1.2;^Eukaryota; Viridiplantae; Streptophyta; Embryophyta; Tracheophyta; Spermatophyta; Magnoliophyta; eudicotyledons; Gunneridae; Pentapetalae; rosids; malvids; Brassicales; Brassicaceae; Camelineae; Arabidopsis	XP_016204724.1^XP_016204724.1^Q:1-129,H:1-128^82.946%ID^E:1.19e-34^.^.	histone H1	AT2G30620.1^AT2G30620.1^Q:1-294,H:1-273^52.649%ID^E:4.89e-48^.^.	PF00538.19^Linker_histone^linker histone H1 and H5 family^59-125^E:9.8e-21	.	.	ENOG410XYG5^histone h1	KEGG:ath:AT2G30620`KO:K11275	GO:0005739^cellular_component^mitochondrion`GO:0005730^cellular_component^nucleolus`GO:0000786^cellular_component^nucleosome`GO:0005634^cellular_component^nucleus`GO:0003690^molecular_function^double-stranded DNA binding`GO:0031492^molecular_function^nucleosomal DNA binding`GO:0030261^biological_process^chromosome condensation`GO:0031936^biological_process^negative regulation of chromatin silenci…	GO:0003677^molecular_function^DNA binding`GO:0006334^biological_process^nucleosome assembly`GO:0000786^cellular_component^nucleosome`GO:0005634^cellular_component^nucleus
DBME_DN5630_c1_g1_i2.p1	DNJ16_ARATH^DNJ16_ARATH^Q:1-412,H:1-436^70.227%ID^E:0^RecName: Full=Chaperone protein dnaJ 16;^Eukaryota; Viridiplantae; Streptophyta; Embryophyta; Tracheophyta; Spermatophyta; Magnoliophyta; eudicotyledons; Gunneridae; Pentapetalae; rosids; malvids; Brassicales; Brassicaceae; Camelineae; Arabidopsis	XP_016202649.1^XP_016202649.1^Q:1-412,H:1-412^91.283%ID^E:0^.^.	chaperone protein dnaJ 16	AT1G24120.1^AT1G24120.1^Q:1-412,H:1-436^70.227%ID^E:0^.^.	PF00226.31^DnaJ^DnaJ domain^24-86^E:3.8e-26	.	.	COG2214^DNAj domain protein	KEGG:ath:AT1G24120	GO:0016020^cellular_component^membrane`GO:0009737^biological_process^response to abscisic acid	.
DBME_DN5630_c2_g1_i3.p1	NRG2_ARATH^NRG2_ARATH^Q:1-103,H:1-96^41.593%ID^E:1.45e-10^RecName: Full=Nitrate regulatory gene2 protein {ECO:0000303|PubMed:26744214};^Eukaryota; Viridiplantae; Streptophyta; Embryophyta; Tracheophyta; Spermatophyta; Magnoliophyta; eudicotyledons; Gunneridae; Pentapetalae; rosids; malvids; Brassicales; Brassicaceae; Camelineae; Arabidopsis	XP_016177199.1^XP_016177199.1^Q:1-233,H:1-210^43.515%ID^E:1.27e-28^.^.	uncharacterized protein LOC107619426	AT5G25590.1^AT5G25590.1^Q:1-68,H:1-68^64.706%ID^E:2.62e-23^.^.	PF04783.12^DUF630^Protein of unknown function (DUF630)^1-59^E:9e-26	.	.	ENOG410YACB^Protein of unknown function (DUF632)	KEGG:ath:AT3G60320	GO:0005634^cellular_component^nucleus`GO:0071249^biological_process^cellular response to nitrate`GO:0015706^biological_process^nitrate transport`GO:0071705^biological_process^nitrogen compound transport`GO:0010167^biological_process^response to nitrate`GO:1901698^biological_process^response to nitrogen compound	.
DBME_DN5664_c0_g1_i2.p1	PNC1_SOYBN^PNC1_SOYBN^Q:1-323,H:1-318^88.854%ID^E:0^RecName: Full=Peroxisomal adenine nucleotide carrier 1;^Eukaryota; Viridiplantae; Streptophyta; Embryophyta; Tracheophyta; Spermatophyta; Magnoliophyta; eudicotyledons; Gunneridae; Pentapetalae; rosids; fabids; Fabales; Fabaceae; Papilionoideae; 50 kb inversion clade; NPAAA clade; indigoferoid/millettioid clade; Phaseoleae; Glycine; Soja	XP_016202741.1^XP_016202741.1^Q:1-323,H:1-315^87.926%ID^E:0^.^.	peroxisomal adenine nucleotide carrier 1	AT3G05290.1^AT3G05290.1^Q:1-315,H:1-312^74.286%ID^E:3.09e-172^.^.	PF00153.27^Mito_carr^Mitochondrial carrier protein^6-98^E:5.1e-17`PF00153.27^Mito_carr^Mitochondrial carrier protein^104-188^E:3.3e-08`PF00153.27^Mito_carr^Mitochondrial carrier protein^202-299^E:2.5e-15	.	.	ENOG410ZNC0^peroxisomal membrane protein	KEGG:gmx:100301879	GO:0005779^cellular_component^integral component of peroxisomal membrane`GO:0005777^cellular_component^peroxisome`GO:0015217^molecular_function^ADP transmembrane transporter activity`GO:0015297^molecular_function^antiporter activity`GO:0005347^molecular_function^ATP transmembrane transporter activity`GO:0015866^biological_process^ADP transport`GO:0015867^biological_process^ATP transport`GO:000663…	.
DBME_DN5664_c2_g1_i1.p1	RPP2B_ARATH^RPP2B_ARATH^Q:26-104,H:14-92^41.25%ID^E:1.87e-08^RecName: Full=Disease resistance protein RPP2B {ECO:0000305};^Eukaryota; Viridiplantae; Streptophyta; Embryophyta; Tracheophyta; Spermatophyta; Magnoliophyta; eudicotyledons; Gunneridae; Pentapetalae; rosids; malvids; Brassicales; Brassicaceae; Camelineae; Arabidopsis	XP_020971818.1^XP_020971818.1^Q:15-104,H:38-126^50.549%ID^E:2.74e-19^.^.	disease resistance protein RLM3-like	AT4G19510.9^AT4G19510.9^Q:26-104,H:54-132^41.25%ID^E:1.76e-09^.^.	PF01582.20^TIR^TIR domain^29-104^E:3.8e-08	.	.	ENOG4112BMQ^TMV resistance protein N-like	KEGG:ath:AT4G19510	GO:0043531^molecular_function^ADP binding`GO:0005524^molecular_function^ATP binding`GO:0006952^biological_process^defense response`GO:0007165^biological_process^signal transduction	GO:0005515^molecular_function^protein binding`GO:0007165^biological_process^signal transduction
DBME_DN5668_c0_g1_i8.p1	EAF6_CHICK^EAF6_CHICK^Q:18-105,H:21-110^42.222%ID^E:1.46e-15^RecName: Full=Chromatin modification-related protein MEAF6;^Eukaryota; Metazoa; Chordata; Craniata; Vertebrata; Euteleostomi; Archelosauria; Archosauria; Dinosauria; Saurischia; Theropoda; Coelurosauria; Aves; Neognathae; Galloanserae; Galliformes; Phasianidae; Phasianinae; Gallus	XP_016183065.1^XP_016183065.1^Q:3-159,H:1-157^94.904%ID^E:4.11e-107^.^.	chromatin modification-related protein MEAF6 isoform X1	AT4G14385.1^AT4G14385.1^Q:5-145,H:2-142^68.75%ID^E:9.7e-56^.^.	PF09340.10^NuA4^Histone acetyltransferase subunit NuA4^18-94^E:5.7e-25	.	.	ENOG4111IAX^MYST Esa1-associated factor 6	KEGG:gga:419617`KO:K11344	GO:0000777^cellular_component^condensed chromosome kinetochore`GO:0000776^cellular_component^kinetochore`GO:0070776^cellular_component^MOZ/MORF histone acetyltransferase complex`GO:1990467^cellular_component^NuA3a histone acetyltransferase complex`GO:1990468^cellular_component^NuA3b histone acetyltransferase complex`GO:0035267^cellular_component^NuA4 histone acetyltransferase complex`GO:0005730^c…	GO:0016573^biological_process^histone acetylation`GO:0000123^cellular_component^histone acetyltransferase complex
DBME_DN5613_c0_g1_i2.p1	ARAE1_ARATH^ARAE1_ARATH^Q:1-192,H:1-192^76.042%ID^E:9.87e-105^RecName: Full=UDP-arabinose 4-epimerase 1;^Eukaryota; Viridiplantae; Streptophyta; Embryophyta; Tracheophyta; Spermatophyta; Magnoliophyta; eudicotyledons; Gunneridae; Pentapetalae; rosids; malvids; Brassicales; Brassicaceae; Camelineae; Arabidopsis	XP_020975467.1^XP_020975467.1^Q:1-192,H:1-193^87.047%ID^E:2.8e-123^.^.	UDP-arabinose 4-epimerase 1 isoform X1	AT1G30620.5^AT1G30620.5^Q:1-192,H:1-192^76.042%ID^E:6.22e-107^.^.	PF01370.21^Epimerase^NAD dependent epimerase/dehydratase family^73-191^E:1.4e-23`PF02719.15^Polysacc_synt_2^Polysaccharide biosynthesis protein^73-192^E:2.4e-08`PF16363.5^GDP_Man_Dehyd^GDP-mannose 4,6 dehydratase^74-189^E:3.1e-25`PF01073.19^3Beta_HSD^3-beta hydroxysteroid dehydrogenase/isomerase family^74-192^E:1.7e-06	.	ExpAA=39.17^PredHel=2^Topology=i32-54o69-91i	COG1087^udp-glucose 4-epimerase	KEGG:ath:AT1G30620`KO:K12448	GO:0005794^cellular_component^Golgi apparatus`GO:0032580^cellular_component^Golgi cisterna membrane`GO:0016021^cellular_component^integral component of membrane`GO:0050373^molecular_function^UDP-arabinose 4-epimerase activity`GO:0003978^molecular_function^UDP-glucose 4-epimerase activity`GO:0019567^biological_process^arabinose biosynthetic process`GO:0045227^biological_process^capsule polysacchar…	GO:0003824^molecular_function^catalytic activity`GO:0050662^molecular_function^coenzyme binding`GO:0003854^molecular_function^3-beta-hydroxy-delta5-steroid dehydrogenase activity`GO:0016616^molecular_function^oxidoreductase activity, acting on the CH-OH group of donors, NAD or NADP as acceptor`GO:0006694^biological_process^steroid biosynthetic process`GO:0055114^biological_process^oxidation-reduc…
DBME_DN5644_c0_g1_i4.p1	RL24_RHOCS^RL24_RHOCS^Q:111-213,H:4-103^52.427%ID^E:6.89e-24^RecName: Full=50S ribosomal protein L24 {ECO:0000255|HAMAP-Rule:MF_01326};^Bacteria; Proteobacteria; Alphaproteobacteria; Rhodospirillales; Rhodospirillaceae; Rhodospirillum	XP_020971281.1^XP_020971281.1^Q:98-256,H:1-159^90.566%ID^E:2.2e-101^.^.	uncharacterized protein LOC107625018 isoform X2	AT5G23535.2^AT5G23535.2^Q:98-256,H:1-159^85.535%ID^E:1.89e-97^.^.	PF00467.29^KOW^KOW motif^114-145^E:1.7e-08`PF17136.4^ribosomal_L24^Ribosomal proteins 50S L24/mitochondrial 39S L24^148-205^E:1.4e-20	.	.	COG0198^One of the proteins that surrounds the polypeptide exit tunnel on the outside of the subunit (By similarity)	KEGG:rce:RC1_0722`KO:K02895	GO:0005840^cellular_component^ribosome`GO:0019843^molecular_function^rRNA binding`GO:0003735^molecular_function^structural constituent of ribosome`GO:0006412^biological_process^translation	GO:0003735^molecular_function^structural constituent of ribosome`GO:0006412^biological_process^translation`GO:0005622^cellular_component^intracellular`GO:0005840^cellular_component^ribosome
DBME_DN5651_c0_g1_i1.p1	HPR3_ARATH^HPR3_ARATH^Q:6-327,H:5-323^49.068%ID^E:3.74e-100^RecName: Full=Glyoxylate/hydroxypyruvate reductase HPR3;^Eukaryota; Viridiplantae; Streptophyta; Embryophyta; Tracheophyta; Spermatophyta; Magnoliophyta; eudicotyledons; Gunneridae; Pentapetalae; rosids; malvids; Brassicales; Brassicaceae; Camelineae; Arabidopsis	XP_016174625.1^XP_016174625.1^Q:3-325,H:4-327^74.383%ID^E:2.74e-167^.^.	glyoxylate/hydroxypyruvate reductase HPR3	AT2G45630.2^AT2G45630.2^Q:5-324,H:27-337^54.462%ID^E:3.1e-115^.^.	PF00389.30^2-Hacid_dh^D-isomer specific 2-hydroxyacid dehydrogenase, catalytic domain^58-322^E:1.1e-14`PF02826.19^2-Hacid_dh_C^D-isomer specific 2-hydroxyacid dehydrogenase, NAD binding domain^120-293^E:8.7e-48`PF03446.15^NAD_binding_2^NAD binding domain of 6-phosphogluconate dehydrogenase^158-257^E:1.3e-05	.	.	COG1052^Dehydrogenase	KEGG:ath:AT1G12550`KO:K15919	GO:0005829^cellular_component^cytosol`GO:0030267^molecular_function^glyoxylate reductase (NADP) activity`GO:0016618^molecular_function^hydroxypyruvate reductase activity`GO:0051287^molecular_function^NAD binding`GO:0009854^biological_process^oxidative photosynthetic carbon pathway`GO:0009853^biological_process^photorespiration	GO:0016616^molecular_function^oxidoreductase activity, acting on the CH-OH group of donors, NAD or NADP as acceptor`GO:0051287^molecular_function^NAD binding`GO:0055114^biological_process^oxidation-reduction process`GO:0050661^molecular_function^NADP binding
DBME_DN5669_c0_g1_i2.p1	XERIC_ARATH^XERIC_ARATH^Q:1-156,H:1-154^56.962%ID^E:5.08e-49^RecName: Full=Probable E3 ubiquitin-protein ligase XERICO;^Eukaryota; Viridiplantae; Streptophyta; Embryophyta; Tracheophyta; Spermatophyta; Magnoliophyta; eudicotyledons; Gunneridae; Pentapetalae; rosids; malvids; Brassicales; Brassicaceae; Camelineae; Arabidopsis	XP_016167190.1^XP_016167190.1^Q:1-164,H:1-163^72.455%ID^E:2.13e-77^.^.	probable E3 ubiquitin-protein ligase XERICO	AT2G04240.2^AT2G04240.2^Q:1-156,H:1-154^56.962%ID^E:5.27e-50^.^.	PF13639.6^zf-RING_2^Ring finger domain^104-147^E:6.5e-11`PF17123.5^zf-RING_11^RING-like zinc finger^104-132^E:4.4e-08`PF00097.25^zf-C3HC4^Zinc finger, C3HC4 type (RING finger)^105-146^E:1.1e-06`PF13923.6^zf-C3HC4_2^Zinc finger, C3HC4 type (RING finger)^105-146^E:1.2e-06`PF13445.6^zf-RING_UBOX^RING-type zinc-finger^105-144^E:2.1e-05	.	.	ENOG41121N2^zinc ion binding	KEGG:ath:AT2G04240`KO:K16285	GO:0016021^cellular_component^integral component of membrane`GO:0046872^molecular_function^metal ion binding`GO:0016740^molecular_function^transferase activity`GO:0009688^biological_process^abscisic acid biosynthetic process`GO:0009687^biological_process^abscisic acid metabolic process`GO:0016567^biological_process^protein ubiquitination`GO:0010200^biological_process^response to chitin`GO:0009739…	GO:0046872^molecular_function^metal ion binding
DBME_DN5692_c0_g1_i11.p1	AKT2_ARATH^AKT2_ARATH^Q:1-825,H:1-798^66.947%ID^E:0^RecName: Full=Potassium channel AKT2/3;^Eukaryota; Viridiplantae; Streptophyta; Embryophyta; Tracheophyta; Spermatophyta; Magnoliophyta; eudicotyledons; Gunneridae; Pentapetalae; rosids; malvids; Brassicales; Brassicaceae; Camelineae; Arabidopsis	XP_020968711.1^XP_020968711.1^Q:1-825,H:1-828^83.855%ID^E:0^.^.	potassium channel AKT2/3	AT4G22200.1^AT4G22200.1^Q:1-825,H:1-798^66.947%ID^E:0^.^.	PF00520.31^Ion_trans^Ion transport protein^73-321^E:5.2e-35`PF07885.16^Ion_trans_2^Ion channel^221-315^E:6.6e-13`PF00027.29^cNMP_binding^Cyclic nucleotide-binding domain^412-495^E:1.8e-14`PF12796.7^Ank_2^Ankyrin repeats (3 copies)^543-622^E:2.6e-14`PF13857.6^Ank_5^Ankyrin repeats (many copies)^554-605^E:5.5e-09`PF13606.6^Ank_3^Ankyrin repeat^568-595^E:0.00042`PF00023.30^Ank^Ankyrin repeat^568-598…	.	ExpAA=139.35^PredHel=5^Topology=i78-97o107-129i213-235o257-279i292-314o	ENOG410XPSE^Potassium voltage-gated channel, subfamily H (Eag-related), member	KEGG:ath:AT4G22200`KO:K21867	GO:0005789^cellular_component^endoplasmic reticulum membrane`GO:0016021^cellular_component^integral component of membrane`GO:0009506^cellular_component^plasmodesma`GO:0042802^molecular_function^identical protein binding`GO:0005249^molecular_function^voltage-gated potassium channel activity`GO:0034765^biological_process^regulation of ion transmembrane transport`GO:0042391^biological_process^regula…	GO:0005216^molecular_function^ion channel activity`GO:0006811^biological_process^ion transport`GO:0055085^biological_process^transmembrane transport`GO:0016020^cellular_component^membrane`GO:0005515^molecular_function^protein binding
DBME_DN5612_c0_g1_i1.p1	TBL40_ARATH^TBL40_ARATH^Q:2-108,H:255-362^65.741%ID^E:1.5e-48^RecName: Full=Protein trichome birefringence-like 40;^Eukaryota; Viridiplantae; Streptophyta; Embryophyta; Tracheophyta; Spermatophyta; Magnoliophyta; eudicotyledons; Gunneridae; Pentapetalae; rosids; malvids; Brassicales; Brassicaceae; Camelineae; Arabidopsis	XP_016191884.1^XP_016191884.1^Q:2-110,H:265-373^90.826%ID^E:5.62e-71^.^.	protein trichome birefringence-like 40	AT2G31110.1^AT2G31110.1^Q:2-108,H:107-214^65.741%ID^E:2.48e-51^.^.	PF13839.6^PC-Esterase^GDSL/SGNH-like Acyl-Esterase family found in Pmr5 and Cas1p^3-106^E:2.8e-33	.	.	ENOG41104VY^Pfam:DUF231	KEGG:ath:AT2G31110	GO:0005794^cellular_component^Golgi apparatus`GO:0016021^cellular_component^integral component of membrane`GO:0016413^molecular_function^O-acetyltransferase activity	.
DBME_DN5620_c0_g1_i3.p1	SEC23_DEBHA^SEC23_DEBHA^Q:164-821,H:23-707^23.305%ID^E:7.55e-38^RecName: Full=Protein transport protein SEC23;^Eukaryota; Fungi; Dikarya; Ascomycota; Saccharomycotina; Saccharomycetes; Saccharomycetales; Debaryomycetaceae; Debaryomyces	XP_016205685.1^XP_016205685.1^Q:1-874,H:1-872^94.05%ID^E:0^.^.	protein transport protein SEC23	AT4G01810.3^AT4G01810.3^Q:1-873,H:1-879^76.67%ID^E:0^.^.	PF04810.15^zf-Sec23_Sec24^Sec23/Sec24 zinc finger^195-233^E:2.9e-10`PF04811.15^Sec23_trunk^Sec23/Sec24 trunk domain^277-503^E:4e-12`PF08033.12^Sec23_BS^Sec23/Sec24 beta-sandwich domain^521-612^E:3.7e-10`PF04815.15^Sec23_helical^Sec23/Sec24 helical domain^626-722^E:1.1e-11	.	.	.	KEGG:dha:DEHA2E02332g`KO:K14006	GO:0030127^cellular_component^COPII vesicle coat`GO:0005789^cellular_component^endoplasmic reticulum membrane`GO:0000139^cellular_component^Golgi membrane`GO:0005096^molecular_function^GTPase activator activity`GO:0008270^molecular_function^zinc ion binding`GO:0090114^biological_process^COPII-coated vesicle budding`GO:0006886^biological_process^intracellular protein transport`GO:0016236^biologica…	GO:0008270^molecular_function^zinc ion binding`GO:0006886^biological_process^intracellular protein transport`GO:0006888^biological_process^endoplasmic reticulum to Golgi vesicle-mediated transport`GO:0030127^cellular_component^COPII vesicle coat
DBME_DN5654_c0_g1_i3.p1	CUT1D_ARATH^CUT1D_ARATH^Q:1-201,H:1-191^40.686%ID^E:1.41e-41^RecName: Full=Protein CURVATURE THYLAKOID 1D, chloroplastic;^Eukaryota; Viridiplantae; Streptophyta; Embryophyta; Tracheophyta; Spermatophyta; Magnoliophyta; eudicotyledons; Gunneridae; Pentapetalae; rosids; malvids; Brassicales; Brassicaceae; Camelineae; Arabidopsis	XP_016201045.1^XP_016201045.1^Q:45-203,H:37-197^75.309%ID^E:4.24e-73^.^.	protein CURVATURE THYLAKOID 1D%2C chloroplastic	AT4G38100.1^AT4G38100.1^Q:1-201,H:1-191^40.686%ID^E:1.47e-42^.^.	PF14159.6^CAAD^CAAD domains of cyanobacterial aminoacyl-tRNA synthetase^124-199^E:1.4e-28	.	ExpAA=40.79^PredHel=2^Topology=i129-151o161-179i	ENOG4111UCM^NA	KEGG:ath:AT4G38100	GO:0009535^cellular_component^chloroplast thylakoid membrane`GO:0016021^cellular_component^integral component of membrane	.
DBME_DN5665_c0_g1_i8.p1	MINY3_BOVIN^MINY3_BOVIN^Q:116-533,H:3-394^31.507%ID^E:8.88e-48^RecName: Full=Ubiquitin carboxyl-terminal hydrolase MINDY-3;^Eukaryota; Metazoa; Chordata; Craniata; Vertebrata; Euteleostomi; Mammalia; Eutheria; Laurasiatheria; Cetartiodactyla; Ruminantia; Pecora; Bovidae; Bovinae; Bos	XP_016204381.1^XP_016204381.1^Q:1-624,H:1-631^87.539%ID^E:0^.^.	ubiquitin carboxyl-terminal hydrolase MINDY-3	AT1G43690.1^AT1G43690.1^Q:1-624,H:1-599^66.349%ID^E:0^.^.	PF02809.20^UIM^Ubiquitin interaction motif^5-19^E:0.00031`PF02809.20^UIM^Ubiquitin interaction motif^112-118^E:1200`PF13898.6^DUF4205^Domain of unknown function (DUF4205)^124-437^E:8.4e-61`PF02809.20^UIM^Ubiquitin interaction motif^261-269^E:1300`PF02809.20^UIM^Ubiquitin interaction motif^278-284^E:16000	.	.	ENOG410XSGV^family with sequence similarity 188, member	KEGG:bta:538509`KO:K22647	GO:0031965^cellular_component^nuclear membrane`GO:0005654^cellular_component^nucleoplasm`GO:0016807^molecular_function^cysteine-type carboxypeptidase activity`GO:1990380^molecular_function^Lys48-specific deubiquitinase activity`GO:0036459^molecular_function^thiol-dependent ubiquitinyl hydrolase activity`GO:0006915^biological_process^apoptotic process	.
DBME_DN5665_c0_g2_i1.p1	MINY3_BOVIN^MINY3_BOVIN^Q:1-198,H:218-413^34.123%ID^E:2.56e-26^RecName: Full=Ubiquitin carboxyl-terminal hydrolase MINDY-3;^Eukaryota; Metazoa; Chordata; Craniata; Vertebrata; Euteleostomi; Mammalia; Eutheria; Laurasiatheria; Cetartiodactyla; Ruminantia; Pecora; Bovidae; Bovinae; Bos	XP_016204381.1^XP_016204381.1^Q:1-203,H:357-559^87.685%ID^E:1.31e-128^.^.	ubiquitin carboxyl-terminal hydrolase MINDY-3	AT1G43690.1^AT1G43690.1^Q:1-203,H:328-533^74.272%ID^E:1.94e-112^.^.	PF13898.6^DUF4205^Domain of unknown function (DUF4205)^1-91^E:2.6e-28	.	.	ENOG410XSGV^family with sequence similarity 188, member	KEGG:bta:538509`KO:K22647	GO:0031965^cellular_component^nuclear membrane`GO:0005654^cellular_component^nucleoplasm`GO:0016807^molecular_function^cysteine-type carboxypeptidase activity`GO:1990380^molecular_function^Lys48-specific deubiquitinase activity`GO:0036459^molecular_function^thiol-dependent ubiquitinyl hydrolase activity`GO:0006915^biological_process^apoptotic process	.
DBME_DN5608_c0_g1_i2.p1	PLDZ1_ARATH^PLDZ1_ARATH^Q:1-1115,H:1-1096^73.05%ID^E:0^RecName: Full=Phospholipase D zeta 1 {ECO:0000303|PubMed:11891260};^Eukaryota; Viridiplantae; Streptophyta; Embryophyta; Tracheophyta; Spermatophyta; Magnoliophyta; eudicotyledons; Gunneridae; Pentapetalae; rosids; malvids; Brassicales; Brassicaceae; Camelineae; Arabidopsis	XP_016197923.1^XP_016197923.1^Q:1-1115,H:1-1115^89.028%ID^E:0^.^.	phospholipase D zeta 1 isoform X1	AT3G16785.1^AT3G16785.1^Q:1-1115,H:1-1096^73.05%ID^E:0^.^.	PF00614.22^PLDc^Phospholipase D Active site motif^483-510^E:2.8e-10`PF13091.6^PLDc_2^PLD-like domain^787-959^E:2.4e-08`PF00614.22^PLDc^Phospholipase D Active site motif^916-939^E:2.7e-08	.	.	COG1502^Catalyzes the reversible phosphatidyl group transfer from one phosphatidylglycerol molecule to another to form cardiolipin (CL) (diphosphatidylglycerol) and glycerol (By similarity)	KEGG:ath:AT3G16785`KO:K01115	GO:0031410^cellular_component^cytoplasmic vesicle`GO:0070290^molecular_function^N-acylphosphatidylethanolamine-specific phospholipase D activity`GO:0004630^molecular_function^phospholipase D activity`GO:0048017^biological_process^inositol lipid-mediated signaling`GO:0008610^biological_process^lipid biosynthetic process`GO:0016042^biological_process^lipid catabolic process`GO:0006654^biological_pr…	GO:0003824^molecular_function^catalytic activity
DBME_DN5608_c0_g2_i1.p1	.	XP_020966327.1^XP_020966327.1^Q:1-347,H:1-355^87.887%ID^E:0^.^.	uncharacterized protein LOC107618456	AT4G25030.2^AT4G25030.2^Q:12-340,H:15-334^67.976%ID^E:2.57e-149^.^.	.	.	.	.	.	.	.
DBME_DN5697_c0_g1_i5.p1	CFM2_ARATH^CFM2_ARATH^Q:202-384,H:152-370^41.176%ID^E:1.15e-38^RecName: Full=CRM-domain containing factor CFM2, chloroplastic {ECO:0000305};^Eukaryota; Viridiplantae; Streptophyta; Embryophyta; Tracheophyta; Spermatophyta; Magnoliophyta; eudicotyledons; Gunneridae; Pentapetalae; rosids; malvids; Brassicales; Brassicaceae; Camelineae; Arabidopsis	XP_020965519.1^XP_020965519.1^Q:1-384,H:1-357^63.753%ID^E:2.79e-140^.^.`XP_020965519.1^XP_020965519.1^Q:209-313,H:569-677^24.771%ID^E:4.44e-06^.^.	CRM-domain containing factor CFM3%2C chloroplastic/mitochondrial isoform X1	AT3G18390.1^AT3G18390.1^Q:11-384,H:15-434^45.602%ID^E:9.62e-99^.^.	PF01985.21^CRS1_YhbY^CRS1 / YhbY (CRM) domain^216-299^E:2.6e-26	.	.	ENOG410XS9D^poly(a)-specific ribonuclease	KEGG:ath:AT3G01370	GO:0009507^cellular_component^chloroplast`GO:0009570^cellular_component^chloroplast stroma`GO:0009532^cellular_component^plastid stroma`GO:0003723^molecular_function^RNA binding`GO:0000372^biological_process^Group I intron splicing`GO:0000373^biological_process^Group II intron splicing`GO:0006397^biological_process^mRNA processing	GO:0003723^molecular_function^RNA binding
DBME_DN5697_c0_g2_i1.p1	CFM3_MAIZE^CFM3_MAIZE^Q:13-245,H:321-553^50.855%ID^E:2.27e-69^RecName: Full=CRM-domain containing factor CFM3, chloroplastic/mitochondrial {ECO:0000305};^Eukaryota; Viridiplantae; Streptophyta; Embryophyta; Tracheophyta; Spermatophyta; Magnoliophyta; Liliopsida; Poales; Poaceae; PACMAD clade; Panicoideae; Andropogonodae; Andropogoneae; Tripsacinae; Zea	XP_016170693.1^XP_016170693.1^Q:2-245,H:302-545^83.197%ID^E:5.18e-144^.^.	CRM-domain containing factor CFM3%2C chloroplastic/mitochondrial isoform X2	AT3G18390.1^AT3G18390.1^Q:1-245,H:378-622^67.886%ID^E:2.51e-121^.^.	PF01985.21^CRS1_YhbY^CRS1 / YhbY (CRM) domain^65-149^E:2.9e-11	.	.	ENOG410XS9D^poly(a)-specific ribonuclease	KEGG:zma:100126360	GO:0009507^cellular_component^chloroplast`GO:0009570^cellular_component^chloroplast stroma`GO:0005739^cellular_component^mitochondrion`GO:0003723^molecular_function^RNA binding`GO:0000373^biological_process^Group II intron splicing`GO:0006397^biological_process^mRNA processing	GO:0003723^molecular_function^RNA binding
DBME_DN5600_c0_g1_i5.p1	SSRB_BOVIN^SSRB_BOVIN^Q:11-158,H:3-151^28.105%ID^E:1.58e-11^RecName: Full=Translocon-associated protein subunit beta;^Eukaryota; Metazoa; Chordata; Craniata; Vertebrata; Euteleostomi; Mammalia; Eutheria; Laurasiatheria; Cetartiodactyla; Ruminantia; Pecora; Bovidae; Bovinae; Bos	XP_016162026.1^XP_016162026.1^Q:3-197,H:1-195^86.154%ID^E:3.56e-117^.^.	translocon-associated protein subunit beta	AT5G14030.4^AT5G14030.4^Q:3-197,H:1-194^67.179%ID^E:3.6e-91^.^.	PF05753.14^TRAP_beta^Translocon-associated protein beta (TRAPB)^18-191^E:2.8e-57	sigP:1^27^0.855^YES	ExpAA=34.13^PredHel=1^Topology=i161-183o	ENOG4111KGI^signal sequence receptor, beta (translocon-associated protein beta)	KEGG:bta:506530`KO:K13250	GO:0005783^cellular_component^endoplasmic reticulum`GO:0005789^cellular_component^endoplasmic reticulum membrane`GO:0016021^cellular_component^integral component of membrane	.
DBME_DN5600_c1_g1_i2.p1	CSTR3_ARATH^CSTR3_ARATH^Q:1-372,H:1-374^85.561%ID^E:0^RecName: Full=CMP-sialic acid transporter 3;^Eukaryota; Viridiplantae; Streptophyta; Embryophyta; Tracheophyta; Spermatophyta; Magnoliophyta; eudicotyledons; Gunneridae; Pentapetalae; rosids; malvids; Brassicales; Brassicaceae; Camelineae; Arabidopsis	XP_016174528.1^XP_016174528.1^Q:1-372,H:1-377^89.92%ID^E:0^.^.	LOW QUALITY PROTEIN: CMP-sialic acid transporter 3	AT3G59360.2^AT3G59360.2^Q:1-372,H:1-374^85.561%ID^E:0^.^.	PF04142.15^Nuc_sug_transp^Nucleotide-sugar transporter^59-344^E:4.8e-33	.	ExpAA=186.93^PredHel=7^Topology=i40-62o72-94i171-188o203-225i245-264o279-301i322-344o	COG0697^membrane	KEGG:ath:AT3G59360	GO:0005794^cellular_component^Golgi apparatus`GO:0030173^cellular_component^integral component of Golgi membrane`GO:0015165^molecular_function^pyrimidine nucleotide-sugar transmembrane transporter activity`GO:0015136^molecular_function^sialic acid transmembrane transporter activity`GO:0008643^biological_process^carbohydrate transport`GO:0015739^biological_process^sialic acid transport	GO:0015165^molecular_function^pyrimidine nucleotide-sugar transmembrane transporter activity`GO:0090481^biological_process^pyrimidine nucleotide-sugar transmembrane transport`GO:0000139^cellular_component^Golgi membrane`GO:0016021^cellular_component^integral component of membrane
DBME_DN5600_c2_g1_i2.p1	.	XP_016186937.1^XP_016186937.1^Q:1-223,H:1-237^75.949%ID^E:8.83e-112^.^.	uncharacterized protein LOC107628842	AT3G51100.1^AT3G51100.1^Q:46-223,H:23-211^52.105%ID^E:1.21e-57^.^.	.	.	.	.	.	.	.
DBME_DN5670_c0_g1_i11.p1	.	XP_020962672.1^XP_020962672.1^Q:49-1416,H:70-1438^65.366%ID^E:0^.^.	uncharacterized protein LOC107608884 isoform X1	.	.	.	.	.	.	.	.
DBME_DN5643_c0_g2_i7.p1	MIRO1_ARATH^MIRO1_ARATH^Q:1-646,H:1-648^73.498%ID^E:0^RecName: Full=Mitochondrial Rho GTPase 1 {ECO:0000305};^Eukaryota; Viridiplantae; Streptophyta; Embryophyta; Tracheophyta; Spermatophyta; Magnoliophyta; eudicotyledons; Gunneridae; Pentapetalae; rosids; malvids; Brassicales; Brassicaceae; Camelineae; Arabidopsis	XP_020968011.1^XP_020968011.1^Q:1-646,H:1-646^95.356%ID^E:0^.^.	mitochondrial Rho GTPase 1	AT5G27540.2^AT5G27540.2^Q:1-646,H:1-648^73.498%ID^E:0^.^.	PF00071.22^Ras^Ras family^18-179^E:1.4e-13`PF08356.12^EF_assoc_2^EF hand associated^233-316^E:1.5e-31`PF08355.12^EF_assoc_1^EF hand associated^353-420^E:2.6e-19`PF00071.22^Ras^Ras family^430-565^E:5.9e-05	.	ExpAA=22.42^PredHel=1^Topology=o617-639i	ENOG410XRHW^Mitochondrial GTPase involved in mitochondrial trafficking (By similarity)	KEGG:ath:AT5G27540`KO:K07870	GO:0031307^cellular_component^integral component of mitochondrial outer membrane`GO:0005739^cellular_component^mitochondrion`GO:0005509^molecular_function^calcium ion binding`GO:0005525^molecular_function^GTP binding`GO:0003924^molecular_function^GTPase activity`GO:0009793^biological_process^embryo development ending in seed dormancy`GO:0007005^biological_process^mitochondrion organization`GO:000…	GO:0003924^molecular_function^GTPase activity`GO:0005525^molecular_function^GTP binding
DBME_DN5672_c0_g1_i3.p1	OTU_ARATH^OTU_ARATH^Q:7-163,H:168-304^34.81%ID^E:1.08e-20^RecName: Full=OTU domain-containing protein At3g57810;^Eukaryota; Viridiplantae; Streptophyta; Embryophyta; Tracheophyta; Spermatophyta; Magnoliophyta; eudicotyledons; Gunneridae; Pentapetalae; rosids; malvids; Brassicales; Brassicaceae; Camelineae; Arabidopsis	XP_016183857.1^XP_016183857.1^Q:1-163,H:72-234^90.798%ID^E:5.78e-111^.^.	OTU domain-containing protein At3g57810	AT2G38025.1^AT2G38025.1^Q:2-162,H:71-233^69.939%ID^E:2.81e-74^.^.	PF02338.19^OTU^OTU-like cysteine protease^13-114^E:3.8e-12	.	.	COG5539^otu domain-containing protein	KEGG:ath:AT3G57810	GO:0009507^cellular_component^chloroplast`GO:0004843^molecular_function^thiol-dependent ubiquitin-specific protease activity`GO:0016579^biological_process^protein deubiquitination	.
DBME_DN5647_c0_g1_i3.p1	.	XP_016174102.1^XP_016174102.1^Q:18-248,H:6-236^76.395%ID^E:2.58e-127^.^.	uncharacterized protein LOC107616662	AT5G27390.1^AT5G27390.1^Q:21-248,H:13-241^62.661%ID^E:8.15e-102^.^.	.	.	.	.	.	.	.
DBME_DN5690_c0_g1_i9.p1	MTP4_ORYSJ^MTP4_ORYSJ^Q:37-414,H:18-397^74.211%ID^E:0^RecName: Full=Metal tolerance protein 4;^Eukaryota; Viridiplantae; Streptophyta; Embryophyta; Tracheophyta; Spermatophyta; Magnoliophyta; Liliopsida; Poales; Poaceae; BOP clade; Oryzoideae; Oryzeae; Oryzinae; Oryza; Oryza sativa	XP_016195423.1^XP_016195423.1^Q:1-413,H:1-420^81.19%ID^E:0^.^.	metal tolerance protein 4	AT3G58060.2^AT3G58060.2^Q:41-412,H:30-410^71.503%ID^E:0^.^.	PF01545.21^Cation_efflux^Cation efflux family^126-315^E:1.3e-24`PF16916.5^ZT_dimer^Dimerisation domain of Zinc Transporter^320-394^E:6.3e-13	.	ExpAA=95.87^PredHel=3^Topology=o145-167i188-210o225-247i	COG0053^cation diffusion facilitator family transporter	KEGG:osa:4332125	GO:0016021^cellular_component^integral component of membrane`GO:0016020^cellular_component^membrane`GO:0005774^cellular_component^vacuolar membrane`GO:0008324^molecular_function^cation transmembrane transporter activity	GO:0008324^molecular_function^cation transmembrane transporter activity`GO:0006812^biological_process^cation transport`GO:0055085^biological_process^transmembrane transport`GO:0016021^cellular_component^integral component of membrane
DBME_DN5650_c0_g1_i8.p1	PPR3_ARATH^PPR3_ARATH^Q:1-504,H:1-499^60.119%ID^E:0^RecName: Full=Pentatricopeptide repeat-containing protein At1g02150;^Eukaryota; Viridiplantae; Streptophyta; Embryophyta; Tracheophyta; Spermatophyta; Magnoliophyta; eudicotyledons; Gunneridae; Pentapetalae; rosids; malvids; Brassicales; Brassicaceae; Camelineae; Arabidopsis	XP_016165958.1^XP_016165958.1^Q:1-546,H:2-545^74.635%ID^E:0^.^.	pentatricopeptide repeat-containing protein At1g02150	AT1G02150.1^AT1G02150.1^Q:1-504,H:1-499^60.119%ID^E:0^.^.	PF01535.20^PPR^PPR repeat^178-204^E:0.0007`PF13812.6^PPR_3^Pentatricopeptide repeat domain^232-290^E:4.2e-07`PF01535.20^PPR^PPR repeat^245-272^E:0.0011`PF01535.20^PPR^PPR repeat^282-308^E:0.083`PF01535.20^PPR^PPR repeat^353-377^E:0.79`PF01535.20^PPR^PPR repeat^389-415^E:0.00044	.	.	ENOG410Z7Z7^Pentatricopeptide repeat-containing protein	KEGG:ath:AT1G02150	GO:0009507^cellular_component^chloroplast`GO:0005739^cellular_component^mitochondrion`GO:0003729^molecular_function^mRNA binding	.
DBME_DN5685_c0_g1_i1.p1	S2P_ARATH^S2P_ARATH^Q:43-417,H:28-381^45.623%ID^E:5.72e-101^RecName: Full=Membrane-bound transcription factor site-2 protease homolog;^Eukaryota; Viridiplantae; Streptophyta; Embryophyta; Tracheophyta; Spermatophyta; Magnoliophyta; eudicotyledons; Gunneridae; Pentapetalae; rosids; malvids; Brassicales; Brassicaceae; Camelineae; Arabidopsis	XP_016184617.1^XP_016184617.1^Q:7-421,H:2-413^78.282%ID^E:0^.^.	membrane-bound transcription factor site-2 protease homolog	AT4G20310.5^AT4G20310.5^Q:43-417,H:28-381^45.623%ID^E:1.87e-102^.^.	PF02163.22^Peptidase_M50^Peptidase family M50^140-278^E:9.4e-07	.	ExpAA=82.19^PredHel=3^Topology=i74-96o162-184i204-226o	COG0750^Membrane-associated zinc metalloprotease	KEGG:ath:AT4G20310`KO:K07765	GO:0005737^cellular_component^cytoplasm`GO:0000139^cellular_component^Golgi membrane`GO:0016021^cellular_component^integral component of membrane`GO:0046872^molecular_function^metal ion binding`GO:0004222^molecular_function^metalloendopeptidase activity`GO:0071475^biological_process^cellular hyperosmotic salinity response`GO:0031293^biological_process^membrane protein intracellular domain proteol…	GO:0004222^molecular_function^metalloendopeptidase activity`GO:0006508^biological_process^proteolysis
DBME_DN5685_c0_g2_i1.p1	KRI1_BOVIN^KRI1_BOVIN^Q:17-660,H:8-685^27.285%ID^E:5.24e-47^RecName: Full=Protein KRI1 homolog;^Eukaryota; Metazoa; Chordata; Craniata; Vertebrata; Euteleostomi; Mammalia; Eutheria; Laurasiatheria; Cetartiodactyla; Ruminantia; Pecora; Bovidae; Bovinae; Bos	XP_016197739.1^XP_016197739.1^Q:1-667,H:1-672^78.676%ID^E:0^.^.	protein KRI1 homolog	AT3G24080.4^AT3G24080.4^Q:3-656,H:16-625^45.428%ID^E:6.95e-123^.^.	PF05178.12^Kri1^KRI1-like family^337-429^E:3.3e-19`PF12936.7^Kri1_C^KRI1-like family C-terminal^505-586^E:3.7e-30	.	.	ENOG410XR4G^KRI1 homolog (S. cerevisiae)	KEGG:bta:511427`KO:K14786	GO:0030686^cellular_component^90S preribosome`GO:0005730^cellular_component^nucleolus`GO:0000447^biological_process^endonucleolytic cleavage in ITS1 to separate SSU-rRNA from 5.8S rRNA and LSU-rRNA from tricistronic rRNA transcript (SSU-rRNA, 5.8S rRNA, LSU-rRNA)	.
DBME_DN5634_c0_g1_i5.p1	NINJA_TOBAC^NINJA_TOBAC^Q:3-286,H:2-339^37.83%ID^E:3.99e-48^RecName: Full=Ninja-family protein mc410;^Eukaryota; Viridiplantae; Streptophyta; Embryophyta; Tracheophyta; Spermatophyta; Magnoliophyta; eudicotyledons; Gunneridae; Pentapetalae; asterids; lamiids; Solanales; Solanaceae; Nicotianoideae; Nicotianeae; Nicotiana	XP_016203739.1^XP_016203739.1^Q:1-280,H:1-305^61.765%ID^E:9.86e-123^.^.	ninja-family protein mc410 isoform X2	AT4G28910.3^AT4G28910.3^Q:1-280,H:1-297^34.688%ID^E:3.43e-28^.^.	.	.	.	.	KEGG:nta:107806815	GO:0005634^cellular_component^nucleus`GO:0007165^biological_process^signal transduction	.
DBME_DN5649_c0_g1_i2.p1	NOL9_ARATH^NOL9_ARATH^Q:7-320,H:3-308^59.621%ID^E:7.75e-134^RecName: Full=Polynucleotide 5'-hydroxyl-kinase NOL9;^Eukaryota; Viridiplantae; Streptophyta; Embryophyta; Tracheophyta; Spermatophyta; Magnoliophyta; eudicotyledons; Gunneridae; Pentapetalae; rosids; malvids; Brassicales; Brassicaceae; Camelineae; Arabidopsis	XP_016203148.1^XP_016203148.1^Q:8-320,H:4-317^77.707%ID^E:0^.^.	polynucleotide 5'-hydroxyl-kinase NOL9 isoform X1	AT5G11010.1^AT5G11010.1^Q:7-320,H:3-308^59.621%ID^E:1.98e-135^.^.	PF16575.5^CLP1_P^mRNA cleavage and polyadenylation factor CLP1 P-loop^41-247^E:5.2e-35	.	.	COG1341^Nucleolar protein 9	KEGG:ath:AT5G11010`KO:K06947	GO:0005730^cellular_component^nucleolus`GO:0005524^molecular_function^ATP binding`GO:0051731^molecular_function^polynucleotide 5'-hydroxyl-kinase activity`GO:0000448^biological_process^cleavage in ITS2 between 5.8S rRNA and LSU-rRNA of tricistronic rRNA transcript (SSU-rRNA, 5.8S rRNA, LSU-rRNA)`GO:0006364^biological_process^rRNA processing	.
DBME_DN5604_c0_g1_i3.p1	MYBS1_ORYSJ^MYBS1_ORYSJ^Q:8-306,H:18-306^50.321%ID^E:2.87e-83^RecName: Full=Transcription factor MYBS1 {ECO:0000303|PubMed:12172034};^Eukaryota; Viridiplantae; Streptophyta; Embryophyta; Tracheophyta; Spermatophyta; Magnoliophyta; Liliopsida; Poales; Poaceae; BOP clade; Oryzoideae; Oryzeae; Oryzinae; Oryza; Oryza sativa	XP_016189009.1^XP_016189009.1^Q:2-306,H:3-307^83.766%ID^E:4.18e-180^.^.	transcription factor MYBS1	AT1G49010.1^AT1G49010.1^Q:1-305,H:1-314^54.942%ID^E:4.53e-97^.^.	PF00249.31^Myb_DNA-binding^Myb-like DNA-binding domain^8-54^E:4.5e-06`PF00249.31^Myb_DNA-binding^Myb-like DNA-binding domain^135-179^E:1.5e-10	.	.	COG5269^Transcription factor	KEGG:osa:4323963	GO:0005737^cellular_component^cytoplasm`GO:0005634^cellular_component^nucleus`GO:0003677^molecular_function^DNA binding`GO:0003700^molecular_function^DNA-binding transcription factor activity`GO:0042803^molecular_function^protein homodimerization activity`GO:0045893^biological_process^positive regulation of transcription, DNA-templated`GO:0009739^biological_process^response to gibberellin`GO:0009…	.
DBME_DN5618_c0_g1_i1.p1	PGLR_VITVI^PGLR_VITVI^Q:68-477,H:57-466^47.33%ID^E:4.72e-130^RecName: Full=Probable polygalacturonase;^Eukaryota; Viridiplantae; Streptophyta; Embryophyta; Tracheophyta; Spermatophyta; Magnoliophyta; eudicotyledons; Gunneridae; Pentapetalae; rosids; Vitales; Vitaceae; Viteae; Vitis	XP_016197145.1^XP_016197145.1^Q:1-492,H:2-494^92.495%ID^E:0^.^.	probable polygalacturonase	AT1G19170.1^AT1G19170.1^Q:9-491,H:11-505^76.364%ID^E:0^.^.	PF00295.17^Glyco_hydro_28^Glycosyl hydrolases family 28^169-451^E:6.1e-50`PF13229.6^Beta_helix^Right handed beta helix region^240-380^E:7.3e-06	.	.	COG5434^Glycoside hydrolase family 28	.	GO:0016021^cellular_component^integral component of membrane`GO:0004650^molecular_function^polygalacturonase activity`GO:0005975^biological_process^carbohydrate metabolic process	GO:0004650^molecular_function^polygalacturonase activity`GO:0005975^biological_process^carbohydrate metabolic process
DBME_DN5645_c0_g1_i4.p1	MNS1_ARATH^MNS1_ARATH^Q:1-548,H:1-541^77.778%ID^E:0^RecName: Full=Mannosyl-oligosaccharide 1,2-alpha-mannosidase MNS1;^Eukaryota; Viridiplantae; Streptophyta; Embryophyta; Tracheophyta; Spermatophyta; Magnoliophyta; eudicotyledons; Gunneridae; Pentapetalae; rosids; malvids; Brassicales; Brassicaceae; Camelineae; Arabidopsis	XP_016175616.1^XP_016175616.1^Q:1-574,H:1-576^85.59%ID^E:0^.^.	mannosyl-oligosaccharide 1%2C2-alpha-mannosidase MNS1	AT1G51590.1^AT1G51590.1^Q:1-548,H:1-541^77.778%ID^E:0^.^.	PF01532.20^Glyco_hydro_47^Glycosyl hydrolase family 47^112-543^E:3.9e-155	.	ExpAA=16.72^PredHel=1^Topology=i29-44o	ENOG410XP04^Mannosidase alpha class	KEGG:ath:AT1G51590`KO:K01230	GO:0005783^cellular_component^endoplasmic reticulum`GO:0005768^cellular_component^endosome`GO:0005794^cellular_component^Golgi apparatus`GO:0000139^cellular_component^Golgi membrane`GO:0016021^cellular_component^integral component of membrane`GO:0005802^cellular_component^trans-Golgi network`GO:0004559^molecular_function^alpha-mannosidase activity`GO:0005509^molecular_function^calcium ion binding…	GO:0004571^molecular_function^mannosyl-oligosaccharide 1,2-alpha-mannosidase activity`GO:0005509^molecular_function^calcium ion binding`GO:0016020^cellular_component^membrane
DBME_DN5645_c1_g1_i1.p2	SAU72_ARATH^SAU72_ARATH^Q:1-117,H:1-116^66.667%ID^E:6.23e-49^RecName: Full=Auxin-responsive protein SAUR72 {ECO:0000305};^Eukaryota; Viridiplantae; Streptophyta; Embryophyta; Tracheophyta; Spermatophyta; Magnoliophyta; eudicotyledons; Gunneridae; Pentapetalae; rosids; malvids; Brassicales; Brassicaceae; Camelineae; Arabidopsis	XP_016169230.1^XP_016169230.1^Q:1-133,H:1-130^82.836%ID^E:3.6e-68^.^.	auxin-responsive protein SAUR71	AT3G12830.1^AT3G12830.1^Q:1-117,H:1-116^66.667%ID^E:6.47e-50^.^.	PF02519.14^Auxin_inducible^Auxin responsive protein^8-114^E:1.6e-30	.	.	ENOG410YUJ0^Auxin responsive protein	KEGG:ath:AT3G12830`KO:K14488	GO:0005737^cellular_component^cytoplasm`GO:0009734^biological_process^auxin-activated signaling pathway`GO:0007275^biological_process^multicellular organism development`GO:0040008^biological_process^regulation of growth	GO:0009733^biological_process^response to auxin
DBME_DN5679_c0_g1_i7.p1	SPSA3_ARATH^SPSA3_ARATH^Q:1-1049,H:1-1062^75.281%ID^E:0^RecName: Full=Probable sucrose-phosphate synthase 3;^Eukaryota; Viridiplantae; Streptophyta; Embryophyta; Tracheophyta; Spermatophyta; Magnoliophyta; eudicotyledons; Gunneridae; Pentapetalae; rosids; malvids; Brassicales; Brassicaceae; Camelineae; Arabidopsis	XP_016197210.1^XP_016197210.1^Q:1-1050,H:1-1054^87.381%ID^E:0^.^.	probable sucrose-phosphate synthase 2	AT1G04920.1^AT1G04920.1^Q:1-1049,H:1-1062^75.281%ID^E:0^.^.	PF00862.19^Sucrose_synth^Sucrose synthase^167-429^E:2.7e-12`PF13579.6^Glyco_trans_4_4^Glycosyl transferase 4-like domain^190-386^E:9.7e-07`PF00534.20^Glycos_transf_1^Glycosyl transferases group 1^474-648^E:6.6e-26`PF13692.6^Glyco_trans_1_4^Glycosyl transferases group 1^478-634^E:3.6e-14`PF05116.13^S6PP^Sucrose-6F-phosphate phosphohydrolase^796-993^E:8.4e-16	.	.	COG0438^Glycosyl transferase (Group 1	KEGG:ath:AT1G04920`KO:K00696	GO:0005794^cellular_component^Golgi apparatus`GO:0016157^molecular_function^sucrose synthase activity`GO:0046524^molecular_function^sucrose-phosphate synthase activity`GO:0005986^biological_process^sucrose biosynthetic process	GO:0016157^molecular_function^sucrose synthase activity`GO:0005985^biological_process^sucrose metabolic process
DBME_DN5648_c0_g1_i1.p1	RH27_ORYSJ^RH27_ORYSJ^Q:105-600,H:85-589^69.505%ID^E:0^RecName: Full=DEAD-box ATP-dependent RNA helicase 27;^Eukaryota; Viridiplantae; Streptophyta; Embryophyta; Tracheophyta; Spermatophyta; Magnoliophyta; Liliopsida; Poales; Poaceae; BOP clade; Oryzoideae; Oryzeae; Oryzinae; Oryza; Oryza sativa	XP_016194079.1^XP_016194079.1^Q:112-601,H:103-588^90.408%ID^E:0^.^.	DEAD-box ATP-dependent RNA helicase 27	AT3G18600.1^AT3G18600.1^Q:111-589,H:84-561^70.625%ID^E:0^.^.	PF00270.29^DEAD^DEAD/DEAH box helicase^140-311^E:3.5e-45`PF00271.31^Helicase_C^Helicase conserved C-terminal domain^352-456^E:3.5e-23`PF13959.6^DUF4217^Domain of unknown function (DUF4217)^498-558^E:6e-17	.	.	COG0513^purine NTP-dependent helicase activity	KEGG:osa:4334469`KO:K13179	GO:0005524^molecular_function^ATP binding`GO:0004386^molecular_function^helicase activity`GO:0003723^molecular_function^RNA binding	GO:0003676^molecular_function^nucleic acid binding`GO:0005524^molecular_function^ATP binding
DBME_DN5648_c0_g2_i1.p1	RH47A_ORYSJ^RH47A_ORYSJ^Q:3-563,H:14-570^61.189%ID^E:0^RecName: Full=DEAD-box ATP-dependent RNA helicase 47A;^Eukaryota; Viridiplantae; Streptophyta; Embryophyta; Tracheophyta; Spermatophyta; Magnoliophyta; Liliopsida; Poales; Poaceae; BOP clade; Oryzoideae; Oryzeae; Oryzinae; Oryza; Oryza sativa	XP_020965318.1^XP_020965318.1^Q:1-571,H:1-571^80.723%ID^E:0^.^.	LOW QUALITY PROTEIN: DEAD-box ATP-dependent RNA helicase 47%2C mitochondrial-like	AT1G12770.2^AT1G12770.2^Q:1-566,H:1-549^60.281%ID^E:0^.^.	PF00270.29^DEAD^DEAD/DEAH box helicase^141-338^E:3e-39`PF04851.15^ResIII^Type III restriction enzyme, res subunit^152-291^E:6.9e-06`PF00271.31^Helicase_C^Helicase conserved C-terminal domain^417-519^E:2.5e-22	.	.	COG0513^purine NTP-dependent helicase activity	KEGG:osa:4330083	GO:0005524^molecular_function^ATP binding`GO:0004386^molecular_function^helicase activity`GO:0003723^molecular_function^RNA binding	GO:0003676^molecular_function^nucleic acid binding`GO:0005524^molecular_function^ATP binding`GO:0003677^molecular_function^DNA binding`GO:0016787^molecular_function^hydrolase activity
DBME_DN5677_c0_g1_i2.p1	Y2766_ARATH^Y2766_ARATH^Q:98-340,H:79-318^33.712%ID^E:1.39e-26^RecName: Full=Uncharacterized protein At2g37660, chloroplastic;^Eukaryota; Viridiplantae; Streptophyta; Embryophyta; Tracheophyta; Spermatophyta; Magnoliophyta; eudicotyledons; Gunneridae; Pentapetalae; rosids; malvids; Brassicales; Brassicaceae; Camelineae; Arabidopsis	XP_016176333.1^XP_016176333.1^Q:1-345,H:1-338^84.393%ID^E:0^.^.	uncharacterized protein At2g37660%2C chloroplastic	AT4G31530.1^AT4G31530.1^Q:1-345,H:1-323^63.478%ID^E:1.2e-140^.^.	PF05368.13^NmrA^NmrA-like family^98-259^E:2.2e-06`PF01370.21^Epimerase^NAD dependent epimerase/dehydratase family^98-215^E:6.2e-06`PF01073.19^3Beta_HSD^3-beta hydroxysteroid dehydrogenase/isomerase family^99-222^E:2.2e-05`PF13460.6^NAD_binding_10^NAD(P)H-binding^102-310^E:1.2e-29	.	.	COG0702^epimerase dehydratase	KEGG:ath:AT2G37660	GO:0048046^cellular_component^apoplast`GO:0009507^cellular_component^chloroplast`GO:0009570^cellular_component^chloroplast stroma`GO:0009579^cellular_component^thylakoid`GO:0005507^molecular_function^copper ion binding`GO:0042742^biological_process^defense response to bacterium	GO:0003824^molecular_function^catalytic activity`GO:0050662^molecular_function^coenzyme binding`GO:0003854^molecular_function^3-beta-hydroxy-delta5-steroid dehydrogenase activity`GO:0016616^molecular_function^oxidoreductase activity, acting on the CH-OH group of donors, NAD or NADP as acceptor`GO:0006694^biological_process^steroid biosynthetic process`GO:0055114^biological_process^oxidation-reduc…
DBME_DN5641_c0_g1_i6.p1	RNG1A_ARATH^RNG1A_ARATH^Q:1-345,H:150-519^44.652%ID^E:1.26e-74^RecName: Full=Putative E3 ubiquitin-protein ligase RING1a;^Eukaryota; Viridiplantae; Streptophyta; Embryophyta; Tracheophyta; Spermatophyta; Magnoliophyta; eudicotyledons; Gunneridae; Pentapetalae; rosids; malvids; Brassicales; Brassicaceae; Camelineae; Arabidopsis	XP_016171011.1^XP_016171011.1^Q:1-345,H:155-517^44.504%ID^E:3.85e-60^.^.	putative E3 ubiquitin-protein ligase RING1a isoform X4	AT5G44280.3^AT5G44280.3^Q:1-345,H:28-397^44.652%ID^E:3.84e-77^.^.	PF13923.6^zf-C3HC4_2^Zinc finger, C3HC4 type (RING finger)^2-26^E:9.3e-07`PF00097.25^zf-C3HC4^Zinc finger, C3HC4 type (RING finger)^2-26^E:7.9e-05	.	.	.	KEGG:ath:AT5G44280`KO:K10695	GO:0005634^cellular_component^nucleus`GO:0035102^cellular_component^PRC1 complex`GO:0046872^molecular_function^metal ion binding`GO:0016740^molecular_function^transferase activity`GO:0001709^biological_process^cell fate determination`GO:0006325^biological_process^chromatin organization`GO:0010076^biological_process^maintenance of floral meristem identity`GO:0010077^biological_process^maintenance …	GO:0046872^molecular_function^metal ion binding
DBME_DN5632_c0_g1_i2.p1	CSN5A_ARATH^CSN5A_ARATH^Q:1-370,H:1-357^80.376%ID^E:0^RecName: Full=COP9 signalosome complex subunit 5a;^Eukaryota; Viridiplantae; Streptophyta; Embryophyta; Tracheophyta; Spermatophyta; Magnoliophyta; eudicotyledons; Gunneridae; Pentapetalae; rosids; malvids; Brassicales; Brassicaceae; Camelineae; Arabidopsis	XP_016170908.1^XP_016170908.1^Q:15-370,H:18-364^91.292%ID^E:0^.^.	COP9 signalosome complex subunit 5a isoform X2	AT1G22920.1^AT1G22920.1^Q:1-370,H:1-357^80.376%ID^E:0^.^.	PF01398.21^JAB^JAB1/Mov34/MPN/PAD-1 ubiquitin protease^70-181^E:7.9e-34`PF18323.1^CSN5_C^Cop9 signalosome subunit 5 C-terminal domain^269-349^E:8.8e-25	.	.	COG1310^Component of the eukaryotic translation initiation factor 3 (eIF-3) complex, which is involved in protein synthesis and, together with other initiation factors, stimulates binding of mRNA and methionyl-tRNAi to the 40S ribosome (By similarity)	KEGG:ath:AT1G22920`KO:K09613	GO:0008180^cellular_component^COP9 signalosome`GO:0005737^cellular_component^cytoplasm`GO:0046872^molecular_function^metal ion binding`GO:0008237^molecular_function^metallopeptidase activity`GO:0019784^molecular_function^NEDD8-specific protease activity`GO:0010387^biological_process^COP9 signalosome assembly`GO:0010100^biological_process^negative regulation of photomorphogenesis`GO:0010971^biolog…	GO:0005515^molecular_function^protein binding
DBME_DN5696_c0_g1_i5.p1	HOX19_ORYSJ^HOX19_ORYSJ^Q:38-270,H:47-291^48.617%ID^E:1.97e-64^RecName: Full=Homeobox-leucine zipper protein HOX19;^Eukaryota; Viridiplantae; Streptophyta; Embryophyta; Tracheophyta; Spermatophyta; Magnoliophyta; Liliopsida; Poales; Poaceae; BOP clade; Oryzoideae; Oryzeae; Oryzinae; Oryza; Oryza sativa	XP_016207865.1^XP_016207865.1^Q:1-271,H:1-279^55.749%ID^E:9.95e-76^.^.	homeobox-leucine zipper protein HAT9	AT2G22800.1^AT2G22800.1^Q:1-272,H:1-274^49.315%ID^E:4.47e-63^.^.	PF00046.29^Homeodomain^Homeodomain^118-172^E:7.3e-17`PF05920.11^Homeobox_KN^Homeobox KN domain^144-170^E:0.00055`PF02183.18^HALZ^Homeobox associated leucine zipper^174-207^E:2e-10	.	.	ENOG410Z2UE^homeobox-leucine zipper protein	KEGG:osa:4332147`KO:K09338	GO:0005634^cellular_component^nucleus`GO:0003700^molecular_function^DNA-binding transcription factor activity`GO:0043565^molecular_function^sequence-specific DNA binding	GO:0003677^molecular_function^DNA binding`GO:0006355^biological_process^regulation of transcription, DNA-templated`GO:0003700^molecular_function^DNA-binding transcription factor activity`GO:0043565^molecular_function^sequence-specific DNA binding
DBME_DN5640_c0_g1_i6.p1	CYSK_CITLA^CYSK_CITLA^Q:1-325,H:1-325^83.385%ID^E:0^RecName: Full=Cysteine synthase {ECO:0000303|PubMed:8280125};^Eukaryota; Viridiplantae; Streptophyta; Embryophyta; Tracheophyta; Spermatophyta; Magnoliophyta; eudicotyledons; Gunneridae; Pentapetalae; rosids; fabids; Cucurbitales; Cucurbitaceae; Benincaseae; Citrullus	XP_020978948.1^XP_020978948.1^Q:1-325,H:1-325^88%ID^E:0^.^.	cysteine synthase	AT4G14880.5^AT4G14880.5^Q:6-324,H:3-321^80.251%ID^E:4.6e-177^.^.	PF00291.25^PALP^Pyridoxal-phosphate dependent enzyme^13-298^E:8.9e-69	.	.	.	KEGG:ag:BAA05965	GO:0005737^cellular_component^cytoplasm`GO:0047458^molecular_function^beta-pyrazolylalanine synthase activity`GO:0004124^molecular_function^cysteine synthase activity`GO:0050461^molecular_function^L-mimosine synthase activity`GO:0050234^molecular_function^pyrazolylalanine synthase activity`GO:0006535^biological_process^cysteine biosynthetic process from serine	.
DBME_DN5624_c0_g1_i1.p1	IPMKB_ARATH^IPMKB_ARATH^Q:1-284,H:1-288^55.709%ID^E:5.98e-122^RecName: Full=Inositol polyphosphate multikinase beta;^Eukaryota; Viridiplantae; Streptophyta; Embryophyta; Tracheophyta; Spermatophyta; Magnoliophyta; eudicotyledons; Gunneridae; Pentapetalae; rosids; malvids; Brassicales; Brassicaceae; Camelineae; Arabidopsis	XP_020965574.1^XP_020965574.1^Q:1-296,H:1-297^79.125%ID^E:4e-175^.^.	inositol polyphosphate multikinase beta	AT5G61760.2^AT5G61760.2^Q:1-284,H:1-288^55.709%ID^E:6.21e-123^.^.	PF03770.16^IPK^Inositol polyphosphate kinase^83-274^E:4.1e-43	.	.	ENOG4111RTX^inositol polyphosphate multikinase	KEGG:ath:AT5G61760`KO:K00915	GO:0005634^cellular_component^nucleus`GO:0090406^cellular_component^pollen tube`GO:0005524^molecular_function^ATP binding`GO:0000824^molecular_function^inositol tetrakisphosphate 3-kinase activity`GO:0047326^molecular_function^inositol tetrakisphosphate 5-kinase activity`GO:0051765^molecular_function^inositol tetrakisphosphate kinase activity`GO:0051766^molecular_function^inositol trisphosphate k…	GO:0016301^molecular_function^kinase activity`GO:0032958^biological_process^inositol phosphate biosynthetic process
DBME_DN5666_c0_g1_i4.p1	Y5162_ARATH^Y5162_ARATH^Q:274-501,H:177-408^28.448%ID^E:1.23e-19^RecName: Full=Uncharacterized protein At5g41620;^Eukaryota; Viridiplantae; Streptophyta; Embryophyta; Tracheophyta; Spermatophyta; Magnoliophyta; eudicotyledons; Gunneridae; Pentapetalae; rosids; malvids; Brassicales; Brassicaceae; Camelineae; Arabidopsis	XP_016166464.1^XP_016166464.1^Q:97-786,H:1-694^85.324%ID^E:0^.^.	uncharacterized protein LOC107609134	AT1G50660.1^AT1G50660.1^Q:109-786,H:24-725^57.992%ID^E:0^.^.	.	.	ExpAA=39.94^PredHel=2^Topology=o15-37i49-71o	ENOG410YF2F^intracellular protein transport protein	KEGG:ath:AT5G41620	GO:0009507^cellular_component^chloroplast`GO:0005886^cellular_component^plasma membrane	.
DBME_DN5660_c0_g1_i2.p1	STML2_RAT^STML2_RAT^Q:65-395,H:33-347^52.87%ID^E:8.43e-108^RecName: Full=Stomatin-like protein 2, mitochondrial;^Eukaryota; Metazoa; Chordata; Craniata; Vertebrata; Euteleostomi; Mammalia; Eutheria; Euarchontoglires; Glires; Rodentia; Myomorpha; Muroidea; Muridae; Murinae; Rattus	XP_016181889.1^XP_016181889.1^Q:3-411,H:4-393^83.415%ID^E:0^.^.	stomatin-like protein 2%2C mitochondrial isoform X1	AT4G27585.1^AT4G27585.1^Q:7-411,H:5-408^69.438%ID^E:0^.^.	PF01145.25^Band_7^SPFH domain / Band 7 family^72-242^E:1.5e-30`PF16200.5^Band_7_C^C-terminal region of band_7^292-351^E:2.4e-24	.	.	COG0330^Band 7 protein	KEGG:rno:298203	GO:0015629^cellular_component^actin cytoskeleton`GO:0008180^cellular_component^COP9 signalosome`GO:0019897^cellular_component^extrinsic component of plasma membrane`GO:0001772^cellular_component^immunological synapse`GO:0045121^cellular_component^membrane raft`GO:0005743^cellular_component^mitochondrial inner membrane`GO:0005758^cellular_component^mitochondrial intermembrane space`GO:0042101^cell…	.
DBME_DN5657_c0_g1_i13.p1	LE14B_LITER^LE14B_LITER^Q:1-473,H:1-473^68.076%ID^E:0^RecName: Full=LEC14B protein;^Eukaryota; Viridiplantae; Streptophyta; Embryophyta; Tracheophyta; Spermatophyta; Magnoliophyta; eudicotyledons; Gunneridae; Pentapetalae; asterids; lamiids; Boraginales; Boraginaceae; Boraginoideae; Lithospermeae; Lithospermum	XP_016204876.1^XP_016204876.1^Q:1-465,H:13-477^92.473%ID^E:0^.^.	LEC14B protein	AT4G03020.3^AT4G03020.3^Q:1-476,H:13-491^72.917%ID^E:0^.^.	PF00400.32^WD40^WD domain, G-beta repeat^251-285^E:0.00017`PF00400.32^WD40^WD domain, G-beta repeat^294-331^E:0.0035`PF00400.32^WD40^WD domain, G-beta repeat^419-454^E:0.00066	.	.	.	.	.	GO:0005515^molecular_function^protein binding
DBME_DN5657_c0_g2_i1.p1	LE14B_PRUAR^LE14B_PRUAR^Q:13-426,H:1-412^66.425%ID^E:0^RecName: Full=LEC14B homolog;^Eukaryota; Viridiplantae; Streptophyta; Embryophyta; Tracheophyta; Spermatophyta; Magnoliophyta; eudicotyledons; Gunneridae; Pentapetalae; rosids; fabids; Rosales; Rosaceae; Amygdaloideae; Amygdaleae; Prunus	XP_016204876.1^XP_016204876.1^Q:1-426,H:1-426^81.455%ID^E:0^.^.	LEC14B protein	AT4G03020.3^AT4G03020.3^Q:1-426,H:1-430^67.907%ID^E:0^.^.	PF00400.32^WD40^WD domain, G-beta repeat^227-254^E:0.22`PF00400.32^WD40^WD domain, G-beta repeat^265-297^E:0.0013`PF00400.32^WD40^WD domain, G-beta repeat^306-343^E:2.7e-05	.	.	.	.	.	GO:0005515^molecular_function^protein binding
DBME_DN5671_c0_g1_i9.p1	APRF1_ARATH^APRF1_ARATH^Q:15-323,H:5-314^47.923%ID^E:1.07e-105^RecName: Full=Protein ANTHESIS POMOTING FACTOR 1 {ECO:0000303|PubMed:27968983};^Eukaryota; Viridiplantae; Streptophyta; Embryophyta; Tracheophyta; Spermatophyta; Magnoliophyta; eudicotyledons; Gunneridae; Pentapetalae; rosids; malvids; Brassicales; Brassicaceae; Camelineae; Arabidopsis	XP_016180628.2^XP_016180628.2^Q:1-334,H:8-342^96.716%ID^E:0^.^.	protein ANTHESIS POMOTING FACTOR 1-like	AT5G66240.2^AT5G66240.2^Q:7-334,H:6-331^80.793%ID^E:0^.^.	PF00400.32^WD40^WD domain, G-beta repeat^35-62^E:0.034`PF00400.32^WD40^WD domain, G-beta repeat^113-149^E:0.0005`PF00400.32^WD40^WD domain, G-beta repeat^253-278^E:0.088	.	.	ENOG410XT9X^histone H3-K4 methylation	KEGG:ath:AT5G14530`KO:K14962	GO:0080008^cellular_component^Cul4-RING E3 ubiquitin ligase complex`GO:0005634^cellular_component^nucleus`GO:0048188^cellular_component^Set1C/COMPASS complex`GO:0003682^molecular_function^chromatin binding`GO:0009908^biological_process^flower development`GO:0080182^biological_process^histone H3-K4 trimethylation`GO:0016571^biological_process^histone methylation`GO:0048586^biological_process^regul…	GO:0005515^molecular_function^protein binding
DBME_DN5619_c0_g1_i4.p1	.	XP_016199846.1^XP_016199846.1^Q:1-168,H:1-170^51.124%ID^E:3.89e-32^.^.	uncharacterized protein LOC107640855	AT4G02040.1^AT4G02040.1^Q:67-160,H:41-144^43.396%ID^E:2.23e-16^.^.	PF15365.6^PNRC^Proline-rich nuclear receptor coactivator motif^140-159^E:9e-07	.	.	.	.	.	.
DBME_DN5601_c0_g1_i4.p1	RGAP3_ARATH^RGAP3_ARATH^Q:1-506,H:1-447^53.981%ID^E:2.16e-164^RecName: Full=Rho GTPase-activating protein 3;^Eukaryota; Viridiplantae; Streptophyta; Embryophyta; Tracheophyta; Spermatophyta; Magnoliophyta; eudicotyledons; Gunneridae; Pentapetalae; rosids; malvids; Brassicales; Brassicaceae; Camelineae; Arabidopsis	XP_016205791.1^XP_016205791.1^Q:1-506,H:1-478^71.098%ID^E:0^.^.	rho GTPase-activating protein 5	AT2G46710.1^AT2G46710.1^Q:1-506,H:1-447^53.981%ID^E:2.24e-165^.^.	PF00786.28^PBD^P21-Rho-binding domain^126-155^E:0.00019`PF00620.27^RhoGAP^RhoGAP domain^189-323^E:1.7e-20	.	.	ENOG410XRR2^rho GTPase activating protein	KEGG:ath:AT2G46710	GO:0005886^cellular_component^plasma membrane`GO:0009531^cellular_component^secondary cell wall`GO:0005096^molecular_function^GTPase activator activity`GO:0007275^biological_process^multicellular organism development`GO:0009664^biological_process^plant-type cell wall organization`GO:0007165^biological_process^signal transduction	GO:0007165^biological_process^signal transduction
DBME_DN5601_c0_g2_i1.p1	RGAP3_ARATH^RGAP3_ARATH^Q:2-100,H:301-389^44.444%ID^E:6.72e-14^RecName: Full=Rho GTPase-activating protein 3;^Eukaryota; Viridiplantae; Streptophyta; Embryophyta; Tracheophyta; Spermatophyta; Magnoliophyta; eudicotyledons; Gunneridae; Pentapetalae; rosids; malvids; Brassicales; Brassicaceae; Camelineae; Arabidopsis	XP_016205791.1^XP_016205791.1^Q:2-103,H:306-389^65.049%ID^E:3.04e-34^.^.	rho GTPase-activating protein 5	AT2G46710.1^AT2G46710.1^Q:2-100,H:301-389^44.444%ID^E:6.98e-15^.^.	.	.	.	ENOG410XRR2^rho GTPase activating protein	KEGG:ath:AT2G46710	GO:0005886^cellular_component^plasma membrane`GO:0009531^cellular_component^secondary cell wall`GO:0005096^molecular_function^GTPase activator activity`GO:0007275^biological_process^multicellular organism development`GO:0009664^biological_process^plant-type cell wall organization`GO:0007165^biological_process^signal transduction	.
DBME_DN5683_c0_g1_i2.p1	TBC15_MOUSE^TBC15_MOUSE^Q:110-623,H:132-595^37.016%ID^E:3.82e-108^RecName: Full=TBC1 domain family member 15;^Eukaryota; Metazoa; Chordata; Craniata; Vertebrata; Euteleostomi; Mammalia; Eutheria; Euarchontoglires; Glires; Rodentia; Myomorpha; Muroidea; Muridae; Murinae; Mus; Mus	XP_020968118.1^XP_020968118.1^Q:1-657,H:1-677^81.965%ID^E:0^.^.	TBC1 domain family member 15	AT5G52580.1^AT5G52580.1^Q:2-654,H:3-671^70.728%ID^E:0^.^.	PF12068.8^PH_RBD^Rab-binding domain (RBD)^47-188^E:8.3e-21`PF00566.18^RabGAP-TBC^Rab-GTPase-TBC domain^361-589^E:1.8e-51	.	.	COG5210^TBC1 domain family member	KEGG:mmu:66687`KO:K20168	GO:0005737^cellular_component^cytoplasm`GO:0005576^cellular_component^extracellular region`GO:0005739^cellular_component^mitochondrion`GO:0005096^molecular_function^GTPase activator activity`GO:0017137^molecular_function^Rab GTPase binding`GO:0090630^biological_process^activation of GTPase activity`GO:0006886^biological_process^intracellular protein transport`GO:0043087^biological_process^regulat…	.
DBME_DN5682_c0_g1_i2.p1	VQ22_ARATH^VQ22_ARATH^Q:7-100,H:1-89^53.684%ID^E:7.02e-10^RecName: Full=VQ motif-containing protein 22 {ECO:0000303|PubMed:22535423};^Eukaryota; Viridiplantae; Streptophyta; Embryophyta; Tracheophyta; Spermatophyta; Magnoliophyta; eudicotyledons; Gunneridae; Pentapetalae; rosids; malvids; Brassicales; Brassicaceae; Camelineae; Arabidopsis	XP_016165390.1^XP_016165390.1^Q:6-203,H:2-175^56.281%ID^E:3.18e-36^.^.	VQ motif-containing protein 22	AT4G39720.4^AT4G39720.4^Q:61-137,H:110-191^51.807%ID^E:3.66e-13^.^.	PF05678.14^VQ^VQ motif^75-98^E:2.2e-10	.	.	ENOG410ZCTV^VQ motif-containing protein	KEGG:ath:AT3G22160	GO:0005634^cellular_component^nucleus	.
DBME_DN5658_c0_g1_i1.p1	GSTX6_SOYBN^GSTX6_SOYBN^Q:1-224,H:1-225^79.111%ID^E:4.34e-130^RecName: Full=Probable glutathione S-transferase;^Eukaryota; Viridiplantae; Streptophyta; Embryophyta; Tracheophyta; Spermatophyta; Magnoliophyta; eudicotyledons; Gunneridae; Pentapetalae; rosids; fabids; Fabales; Fabaceae; Papilionoideae; 50 kb inversion clade; NPAAA clade; indigoferoid/millettioid clade; Phaseoleae; Glycine; Soja	XP_016198440.1^XP_016198440.1^Q:4-223,H:2-221^79.545%ID^E:1.84e-133^.^.	probable glutathione S-transferase	AT2G29420.1^AT2G29420.1^Q:3-221,H:5-223^49.545%ID^E:2.77e-77^.^.	PF02798.20^GST_N^Glutathione S-transferase, N-terminal domain^7-79^E:8.9e-19`PF13417.6^GST_N_3^Glutathione S-transferase, N-terminal domain^10-81^E:2.2e-16`PF13409.6^GST_N_2^Glutathione S-transferase, N-terminal domain^16-79^E:3.2e-11`PF00043.25^GST_C^Glutathione S-transferase, C-terminal domain^100-197^E:1.1e-13	.	.	ENOG410XSIX^glutathione Stransferase	KEGG:gmx:100527851`KO:K00799	GO:0005737^cellular_component^cytoplasm`GO:0004364^molecular_function^glutathione transferase activity`GO:0006749^biological_process^glutathione metabolic process`GO:0009737^biological_process^response to abscisic acid`GO:0009733^biological_process^response to auxin`GO:0009735^biological_process^response to cytokinin`GO:0009739^biological_process^response to gibberellin`GO:0009408^biological_proc…	GO:0005515^molecular_function^protein binding
DBME_DN5658_c1_g1_i1.p1	RHIP1_ARATH^RHIP1_ARATH^Q:49-281,H:11-263^30.04%ID^E:3.4e-29^RecName: Full=RGS1-HXK1-interacting protein 1 {ECO:0000303|PubMed:26528314};^Eukaryota; Viridiplantae; Streptophyta; Embryophyta; Tracheophyta; Spermatophyta; Magnoliophyta; eudicotyledons; Gunneridae; Pentapetalae; rosids; malvids; Brassicales; Brassicaceae; Camelineae; Arabidopsis	XP_016162617.1^XP_016162617.1^Q:20-281,H:1-259^81.679%ID^E:1.16e-154^.^.	uncharacterized protein LOC107605294	AT2G45060.1^AT2G45060.1^Q:20-281,H:1-272^54.044%ID^E:6.79e-99^.^.	.	.	ExpAA=21.03^PredHel=1^Topology=o124-146i	ENOG4111XZP^NA	KEGG:ath:AT4G26410	GO:0005739^cellular_component^mitochondrion`GO:0071333^biological_process^cellular response to glucose stimulus`GO:0007275^biological_process^multicellular organism development`GO:1902659^biological_process^regulation of glucose mediated signaling pathway	.
DBME_DN5678_c0_g1_i1.p1	ACA8_ARATH^ACA8_ARATH^Q:1-131,H:196-327^84.848%ID^E:9.94e-70^RecName: Full=Calcium-transporting ATPase 8, plasma membrane-type;^Eukaryota; Viridiplantae; Streptophyta; Embryophyta; Tracheophyta; Spermatophyta; Magnoliophyta; eudicotyledons; Gunneridae; Pentapetalae; rosids; malvids; Brassicales; Brassicaceae; Camelineae; Arabidopsis	XP_020974448.1^XP_020974448.1^Q:1-131,H:14-144^90.84%ID^E:1.96e-75^.^.	calcium-transporting ATPase 8%2C plasma membrane-type isoform X6	AT5G57110.3^AT5G57110.3^Q:1-131,H:196-327^84.848%ID^E:1.03e-70^.^.	PF00122.20^E1-E2_ATPase^E1-E2 ATPase^62-126^E:1.5e-17	.	ExpAA=17.45^PredHel=1^Topology=o23-42i	ENOG410XNNC^ATPase, Ca transporting, plasma membrane	KEGG:ath:AT5G57110`KO:K01537	GO:0005887^cellular_component^integral component of plasma membrane`GO:0016020^cellular_component^membrane`GO:0005886^cellular_component^plasma membrane`GO:0009506^cellular_component^plasmodesma`GO:0005524^molecular_function^ATP binding`GO:0005388^molecular_function^calcium-transporting ATPase activity`GO:0005516^molecular_function^calmodulin binding`GO:0046872^molecular_function^metal ion bindin…	.
DBME_DN5678_c1_g1_i1.p1	ACA9_ARATH^ACA9_ARATH^Q:13-249,H:2-237^62.083%ID^E:1.92e-95^RecName: Full=Calcium-transporting ATPase 9, plasma membrane-type;^Eukaryota; Viridiplantae; Streptophyta; Embryophyta; Tracheophyta; Spermatophyta; Magnoliophyta; eudicotyledons; Gunneridae; Pentapetalae; rosids; malvids; Brassicales; Brassicaceae; Camelineae; Arabidopsis	XP_020966209.1^XP_020966209.1^Q:56-249,H:58-250^77.835%ID^E:3.4e-102^.^.	calcium-transporting ATPase 9%2C plasma membrane-type	AT3G21180.1^AT3G21180.1^Q:13-249,H:2-237^62.083%ID^E:1.99e-96^.^.	PF12515.8^CaATP_NAI^Ca2+-ATPase N terminal autoinhibitory domain^53-96^E:1.1e-16`PF00690.26^Cation_ATPase_N^Cation transporter/ATPase, N-terminus^163-230^E:4.8e-13	.	.	ENOG410XNNC^ATPase, Ca transporting, plasma membrane	KEGG:ath:AT3G21180`KO:K01537	GO:0005887^cellular_component^integral component of plasma membrane`GO:0005886^cellular_component^plasma membrane`GO:0005524^molecular_function^ATP binding`GO:0005388^molecular_function^calcium-transporting ATPase activity`GO:0005516^molecular_function^calmodulin binding`GO:0046872^molecular_function^metal ion binding`GO:0009555^biological_process^pollen development`GO:0007338^biological_process^…	GO:0005516^molecular_function^calmodulin binding
DBME_DN5642_c0_g1_i12.p1	SPSY_ARATH^SPSY_ARATH^Q:1-353,H:1-353^79.944%ID^E:0^RecName: Full=Spermine synthase;^Eukaryota; Viridiplantae; Streptophyta; Embryophyta; Tracheophyta; Spermatophyta; Magnoliophyta; eudicotyledons; Gunneridae; Pentapetalae; rosids; malvids; Brassicales; Brassicaceae; Camelineae; Arabidopsis	XP_016163377.1^XP_016163377.1^Q:1-353,H:1-353^90.085%ID^E:0^.^.	spermine synthase	AT5G53120.5^AT5G53120.5^Q:1-353,H:1-353^79.944%ID^E:0^.^.	PF17284.2^Spermine_synt_N^Spermidine synthase tetramerisation domain^75-122^E:2.2e-20`PF01564.17^Spermine_synth^Spermine/spermidine synthase domain^125-309^E:2.2e-64	.	.	.	KEGG:ath:AT5G53120`KO:K00797	GO:0004766^molecular_function^spermidine synthase activity`GO:0016768^molecular_function^spermine synthase activity`GO:0006596^biological_process^polyamine biosynthetic process`GO:0006597^biological_process^spermine biosynthetic process	.
DBME_DN5606_c0_g1_i3.p1	TIC_ARATH^TIC_ARATH^Q:1-966,H:1-1133^31.399%ID^E:3.5e-87^RecName: Full=Protein TIME FOR COFFEE;^Eukaryota; Viridiplantae; Streptophyta; Embryophyta; Tracheophyta; Spermatophyta; Magnoliophyta; eudicotyledons; Gunneridae; Pentapetalae; rosids; malvids; Brassicales; Brassicaceae; Camelineae; Arabidopsis	XP_016182945.1^XP_016182945.1^Q:1-1198,H:1-1212^69.274%ID^E:0^.^.	protein TIME FOR COFFEE isoform X2	AT3G22380.2^AT3G22380.2^Q:1-966,H:1-1133^31.399%ID^E:3.38e-88^.^.	.	.	.	ENOG410Y4BV^Protein TIME FOR	KEGG:ath:AT3G22380	GO:0005634^cellular_component^nucleus`GO:0042752^biological_process^regulation of circadian rhythm`GO:0048511^biological_process^rhythmic process	.
DBME_DN5663_c0_g1_i3.p1	GMK2_ARATH^GMK2_ARATH^Q:1-385,H:1-388^65.063%ID^E:1.34e-175^RecName: Full=Guanylate kinase 2;^Eukaryota; Viridiplantae; Streptophyta; Embryophyta; Tracheophyta; Spermatophyta; Magnoliophyta; eudicotyledons; Gunneridae; Pentapetalae; rosids; malvids; Brassicales; Brassicaceae; Camelineae; Arabidopsis	XP_016204981.1^XP_016204981.1^Q:1-386,H:1-389^85.347%ID^E:0^.^.	guanylate kinase 1 isoform X2	AT3G57550.2^AT3G57550.2^Q:1-385,H:1-389^64.721%ID^E:1.85e-177^.^.	PF00625.21^Guanylate_kin^Guanylate kinase^132-313^E:4.5e-58	.	.	COG0194^Essential for recycling GMP and indirectly, cGMP (By similarity)	KEGG:ath:AT3G57550`KO:K00942	GO:0005829^cellular_component^cytosol`GO:0005524^molecular_function^ATP binding`GO:0004385^molecular_function^guanylate kinase activity`GO:0048229^biological_process^gametophyte development`GO:0048638^biological_process^regulation of developmental growth	.
DBME_DN5662_c0_g1_i6.p1	NHL1_ARATH^NHL1_ARATH^Q:121-319,H:7-199^26.214%ID^E:5.67e-08^RecName: Full=NDR1/HIN1-like protein 1 {ECO:0000303|Ref.1};^Eukaryota; Viridiplantae; Streptophyta; Embryophyta; Tracheophyta; Spermatophyta; Magnoliophyta; eudicotyledons; Gunneridae; Pentapetalae; rosids; malvids; Brassicales; Brassicaceae; Camelineae; Arabidopsis	XP_016203706.1^XP_016203706.1^Q:1-319,H:2-320^76.78%ID^E:1.53e-165^.^.	NDR1/HIN1-like protein 1	AT3G24605.1^AT3G24605.1^Q:10-317,H:3-296^46.774%ID^E:1.42e-80^.^.	PF03168.13^LEA_2^Late embryogenesis abundant protein^197-299^E:8.8e-08	.	ExpAA=33.82^PredHel=1^Topology=i134-156o	ENOG41119PU^Late embryogenesis abundant protein	KEGG:ath:AT3G11660	GO:0046658^cellular_component^anchored component of plasma membrane`GO:0016021^cellular_component^integral component of membrane`GO:0009506^cellular_component^plasmodesma`GO:0051607^biological_process^defense response to virus	.
DBME_DN5681_c0_g1_i11.p1	Y2991_ARATH^Y2991_ARATH^Q:1-289,H:13-288^50.519%ID^E:9.05e-75^RecName: Full=Uncharacterized protein At2g39910;^Eukaryota; Viridiplantae; Streptophyta; Embryophyta; Tracheophyta; Spermatophyta; Magnoliophyta; eudicotyledons; Gunneridae; Pentapetalae; rosids; malvids; Brassicales; Brassicaceae; Camelineae; Arabidopsis	XP_016180088.1^XP_016180088.1^Q:1-286,H:1-292^79.452%ID^E:1.1e-154^.^.	uncharacterized protein At2g39910	AT2G39910.1^AT2G39910.1^Q:1-289,H:13-288^50.519%ID^E:9.4e-76^.^.	.	.	.	ENOG4111PFC^Protein of unknown function (DUF2454)	KEGG:ath:AT2G39910	.	.
DBME_DN5659_c0_g1_i4.p1	COBRA_ARATH^COBRA_ARATH^Q:20-443,H:17-443^77.283%ID^E:0^RecName: Full=Protein COBRA;^Eukaryota; Viridiplantae; Streptophyta; Embryophyta; Tracheophyta; Spermatophyta; Magnoliophyta; eudicotyledons; Gunneridae; Pentapetalae; rosids; malvids; Brassicales; Brassicaceae; Camelineae; Arabidopsis	XP_016177141.1^XP_016177141.1^Q:3-454,H:2-448^85.177%ID^E:0^.^.	protein COBRA-like isoform X1	AT5G60920.1^AT5G60920.1^Q:20-443,H:17-443^77.283%ID^E:0^.^.	PF04833.15^COBRA^COBRA-like protein^63-226^E:1.2e-73	sigP:1^39^0.67^YES	ExpAA=25.82^PredHel=1^Topology=o436-455i	ENOG410YAAC^cobra-like protein	KEGG:ath:AT5G60920	GO:0031225^cellular_component^anchored component of membrane`GO:0046658^cellular_component^anchored component of plasma membrane`GO:0009897^cellular_component^external side of plasma membrane`GO:0016328^cellular_component^lateral plasma membrane`GO:0009930^cellular_component^longitudinal side of cell surface`GO:0009505^cellular_component^plant-type cell wall`GO:0005886^cellular_component^plasma m…	GO:0010215^biological_process^cellulose microfibril organization`GO:0016049^biological_process^cell growth`GO:0031225^cellular_component^anchored component of membrane
DBME_DN5622_c0_g1_i2.p1	ARAD1_ARATH^ARAD1_ARATH^Q:108-485,H:50-422^38.918%ID^E:3.93e-80^RecName: Full=Probable arabinosyltransferase ARAD1;^Eukaryota; Viridiplantae; Streptophyta; Embryophyta; Tracheophyta; Spermatophyta; Magnoliophyta; eudicotyledons; Gunneridae; Pentapetalae; rosids; malvids; Brassicales; Brassicaceae; Camelineae; Arabidopsis	XP_020973291.1^XP_020973291.1^Q:1-495,H:1-467^80.404%ID^E:0^.^.	LOW QUALITY PROTEIN: probable arabinosyltransferase ARAD1	AT1G74680.1^AT1G74680.1^Q:1-496,H:4-459^56.827%ID^E:0^.^.	PF03016.15^Exostosin^Exostosin family^112-426^E:1.1e-59	.	ExpAA=22.46^PredHel=1^Topology=i12-34o	ENOG410XTFH^Exostosin	KEGG:ath:AT2G35100	GO:0005768^cellular_component^endosome`GO:0005794^cellular_component^Golgi apparatus`GO:0000139^cellular_component^Golgi membrane`GO:0016021^cellular_component^integral component of membrane`GO:0005802^cellular_component^trans-Golgi network`GO:0016757^molecular_function^transferase activity, transferring glycosyl groups`GO:0071555^biological_process^cell wall organization`GO:0045489^biological_pr…	.
DBME_DN5652_c0_g1_i2.p1	ACLB1_ORYSJ^ACLB1_ORYSJ^Q:1-608,H:1-608^92.599%ID^E:0^RecName: Full=ATP-citrate synthase beta chain protein 1;^Eukaryota; Viridiplantae; Streptophyta; Embryophyta; Tracheophyta; Spermatophyta; Magnoliophyta; Liliopsida; Poales; Poaceae; BOP clade; Oryzoideae; Oryzeae; Oryzinae; Oryza; Oryza sativa	XP_016197862.1^XP_016197862.1^Q:1-608,H:1-608^97.204%ID^E:0^.^.	ATP-citrate synthase beta chain protein 1	AT3G06650.2^AT3G06650.2^Q:1-608,H:1-608^93.421%ID^E:0^.^.	PF00549.19^Ligase_CoA^CoA-ligase^174-298^E:2.2e-13`PF00285.21^Citrate_synt^Citrate synthase, C-terminal domain^399-596^E:1.7e-18	.	.	COG0074^Succinyl-CoA ligase ADP-forming subunit alpha`COG0372^citrate synthase	KEGG:osa:4325777`KO:K01648	GO:0005829^cellular_component^cytosol`GO:0005524^molecular_function^ATP binding`GO:0003878^molecular_function^ATP citrate synthase activity`GO:0016829^molecular_function^lyase activity`GO:0046872^molecular_function^metal ion binding`GO:0006629^biological_process^lipid metabolic process	GO:0003824^molecular_function^catalytic activity`GO:0046912^molecular_function^transferase activity, transferring acyl groups, acyl groups converted into alkyl on transfer
DBME_DN5652_c1_g1_i1.p1	ACLB1_ORYSJ^ACLB1_ORYSJ^Q:1-106,H:441-546^90.566%ID^E:6.55e-63^RecName: Full=ATP-citrate synthase beta chain protein 1;^Eukaryota; Viridiplantae; Streptophyta; Embryophyta; Tracheophyta; Spermatophyta; Magnoliophyta; Liliopsida; Poales; Poaceae; BOP clade; Oryzoideae; Oryzeae; Oryzinae; Oryza; Oryza sativa	XP_020961012.1^XP_020961012.1^Q:1-106,H:441-546^94.34%ID^E:1.21e-65^.^.	ATP-citrate synthase beta chain protein 1	AT3G06650.2^AT3G06650.2^Q:1-106,H:441-546^89.623%ID^E:1.76e-62^.^.	PF00285.21^Citrate_synt^Citrate synthase, C-terminal domain^5-106^E:2.2e-10	.	.	COG0074^Succinyl-CoA ligase ADP-forming subunit alpha`COG0372^citrate synthase	KEGG:osa:4325777`KO:K01648	GO:0005829^cellular_component^cytosol`GO:0005524^molecular_function^ATP binding`GO:0003878^molecular_function^ATP citrate synthase activity`GO:0016829^molecular_function^lyase activity`GO:0046872^molecular_function^metal ion binding`GO:0006629^biological_process^lipid metabolic process	GO:0046912^molecular_function^transferase activity, transferring acyl groups, acyl groups converted into alkyl on transfer
DBME_DN5698_c0_g1_i11.p1	PP199_ARATH^PP199_ARATH^Q:17-832,H:11-822^65.892%ID^E:0^RecName: Full=Pentatricopeptide repeat-containing protein At2g41720;^Eukaryota; Viridiplantae; Streptophyta; Embryophyta; Tracheophyta; Spermatophyta; Magnoliophyta; eudicotyledons; Gunneridae; Pentapetalae; rosids; malvids; Brassicales; Brassicaceae; Camelineae; Arabidopsis	XP_016205012.1^XP_016205012.1^Q:142-719,H:1-578^91.176%ID^E:0^.^.`XP_016205012.1^XP_016205012.1^Q:296-780,H:15-499^26.735%ID^E:4.77e-47^.^.`XP_016205012.1^XP_016205012.1^Q:507-783,H:14-327^23.734%ID^E:1.75e-17^.^.	pentatricopeptide repeat-containing protein At2g41720	AT2G41720.1^AT2G41720.1^Q:17-832,H:11-822^65.892%ID^E:0^.^.	PF13041.6^PPR_2^PPR repeat family^154-196^E:6.9e-11`PF01535.20^PPR^PPR repeat^154-183^E:9.6e-05`PF13812.6^PPR_3^Pentatricopeptide repeat domain^155-198^E:0.0004`PF12854.7^PPR_1^PPR repeat^182-213^E:1.6e-06`PF13041.6^PPR_2^PPR repeat family^185-232^E:5.7e-11`PF13812.6^PPR_3^Pentatricopeptide repeat domain^188-233^E:1e-06`PF01535.20^PPR^PPR repeat^189-215^E:2.6e-05`PF13812.6^PPR_3^Pentatricopeptide…	.	.	ENOG410Z7Z7^Pentatricopeptide repeat-containing protein	KEGG:ath:AT2G41720	GO:0009507^cellular_component^chloroplast`GO:0005739^cellular_component^mitochondrion`GO:0003735^molecular_function^structural constituent of ribosome`GO:0010239^biological_process^chloroplast mRNA processing`GO:0009793^biological_process^embryo development ending in seed dormancy`GO:0008380^biological_process^RNA splicing	.
DBME_DN5637_c0_g1_i2.p1	RPD6A_ARATH^RPD6A_ARATH^Q:1-143,H:1-144^83.333%ID^E:2.19e-76^RecName: Full=DNA-directed RNA polymerases II, IV and V subunit 6A;^Eukaryota; Viridiplantae; Streptophyta; Embryophyta; Tracheophyta; Spermatophyta; Magnoliophyta; eudicotyledons; Gunneridae; Pentapetalae; rosids; malvids; Brassicales; Brassicaceae; Camelineae; Arabidopsis	XP_016166233.1^XP_016166233.1^Q:1-142,H:1-142^92.958%ID^E:1.88e-80^.^.	DNA-directed RNA polymerases II%2C IV and V subunit 6A	AT5G51940.1^AT5G51940.1^Q:1-143,H:1-144^83.333%ID^E:2.27e-77^.^.	PF01192.22^RNA_pol_Rpb6^RNA polymerase Rpb6^60-111^E:8e-17	.	.	COG1758^Promotes RNA polymerase assembly. Latches the N- and C- terminal regions of the beta' subunit thereby facilitating its interaction with the beta and alpha subunits (By similarity)	KEGG:ath:AT5G51940`KO:K03014	GO:0005736^cellular_component^RNA polymerase I complex`GO:0005665^cellular_component^RNA polymerase II, core complex`GO:0005666^cellular_component^RNA polymerase III complex`GO:0000418^cellular_component^RNA polymerase IV complex`GO:0000419^cellular_component^RNA polymerase V complex`GO:0003677^molecular_function^DNA binding`GO:0003899^molecular_function^DNA-directed 5'-3' RNA polymerase activity…	GO:0003677^molecular_function^DNA binding`GO:0003899^molecular_function^DNA-directed 5'-3' RNA polymerase activity`GO:0006351^biological_process^transcription, DNA-templated
DBME_DN5637_c0_g2_i1.p1	RPD6A_ARATH^RPD6A_ARATH^Q:67-208,H:1-144^81.944%ID^E:1.55e-71^RecName: Full=DNA-directed RNA polymerases II, IV and V subunit 6A;^Eukaryota; Viridiplantae; Streptophyta; Embryophyta; Tracheophyta; Spermatophyta; Magnoliophyta; eudicotyledons; Gunneridae; Pentapetalae; rosids; malvids; Brassicales; Brassicaceae; Camelineae; Arabidopsis	XP_016166233.1^XP_016166233.1^Q:67-207,H:1-142^91.549%ID^E:8.04e-78^.^.	DNA-directed RNA polymerases II%2C IV and V subunit 6A	AT5G51940.1^AT5G51940.1^Q:67-208,H:1-144^81.944%ID^E:1.61e-72^.^.	PF01192.22^RNA_pol_Rpb6^RNA polymerase Rpb6^125-176^E:1.7e-16	.	.	COG1758^Promotes RNA polymerase assembly. Latches the N- and C- terminal regions of the beta' subunit thereby facilitating its interaction with the beta and alpha subunits (By similarity)	KEGG:ath:AT5G51940`KO:K03014	GO:0005736^cellular_component^RNA polymerase I complex`GO:0005665^cellular_component^RNA polymerase II, core complex`GO:0005666^cellular_component^RNA polymerase III complex`GO:0000418^cellular_component^RNA polymerase IV complex`GO:0000419^cellular_component^RNA polymerase V complex`GO:0003677^molecular_function^DNA binding`GO:0003899^molecular_function^DNA-directed 5'-3' RNA polymerase activity…	GO:0003677^molecular_function^DNA binding`GO:0003899^molecular_function^DNA-directed 5'-3' RNA polymerase activity`GO:0006351^biological_process^transcription, DNA-templated
DBME_DN5687_c0_g1_i5.p1	PPO_MALDO^PPO_MALDO^Q:25-617,H:18-591^61.269%ID^E:0^RecName: Full=Polyphenol oxidase, chloroplastic;^Eukaryota; Viridiplantae; Streptophyta; Embryophyta; Tracheophyta; Spermatophyta; Magnoliophyta; eudicotyledons; Gunneridae; Pentapetalae; rosids; fabids; Rosales; Rosaceae; Amygdaloideae; Maleae; Malus	XP_016180146.1^XP_016180146.1^Q:1-617,H:1-603^70.927%ID^E:0^.^.	polyphenol oxidase%2C chloroplastic	.	PF00264.20^Tyrosinase^Common central domain of tyrosinase^191-402^E:1.2e-36`PF12142.8^PPO1_DWL^Polyphenol oxidase middle domain^409-460^E:2.3e-27`PF12143.8^PPO1_KFDV^Protein of unknown function (DUF_B2219)^489-617^E:1.9e-54	.	.	.	KEGG:mdm:103446446`KO:K00422	GO:0009543^cellular_component^chloroplast thylakoid lumen`GO:0004097^molecular_function^catechol oxidase activity`GO:0046872^molecular_function^metal ion binding`GO:0046148^biological_process^pigment biosynthetic process	GO:0016491^molecular_function^oxidoreductase activity`GO:0004097^molecular_function^catechol oxidase activity`GO:0055114^biological_process^oxidation-reduction process
DBME_DN5616_c0_g1_i1.p1	NADE_ARATH^NADE_ARATH^Q:1-732,H:1-725^80.601%ID^E:0^RecName: Full=Glutamine-dependent NAD(+) synthetase;^Eukaryota; Viridiplantae; Streptophyta; Embryophyta; Tracheophyta; Spermatophyta; Magnoliophyta; eudicotyledons; Gunneridae; Pentapetalae; rosids; malvids; Brassicales; Brassicaceae; Camelineae; Arabidopsis	XP_016198493.1^XP_016198493.1^Q:1-732,H:1-729^94.399%ID^E:0^.^.	glutamine-dependent NAD(+) synthetase isoform X1	AT1G55090.1^AT1G55090.1^Q:1-732,H:1-725^80.601%ID^E:0^.^.	PF00795.22^CN_hydrolase^Carbon-nitrogen hydrolase^5-281^E:1.6e-26`PF02540.17^NAD_synthase^NAD synthase^338-598^E:1.1e-25	.	.	COG0171^nh(3)-dependent nad( ) synthetase`COG0388^nitrilase cyanide hydratase and apolipoprotein n-acyltransferase	KEGG:ath:AT1G55090`KO:K01950	GO:0005737^cellular_component^cytoplasm`GO:0005829^cellular_component^cytosol`GO:0005524^molecular_function^ATP binding`GO:0004359^molecular_function^glutaminase activity`GO:0003952^molecular_function^NAD+ synthase (glutamine-hydrolyzing) activity`GO:0009435^biological_process^NAD biosynthetic process	GO:0006807^biological_process^nitrogen compound metabolic process
DBME_DN5639_c0_g1_i3.p1	.	.	.	.	.	sigP:1^30^0.468^YES	ExpAA=98.56^PredHel=4^Topology=i13-35o55-77i100-122o167-189i	.	.	.	.
DBME_DN5684_c0_g1_i10.p1	TF3C5_HUMAN^TF3C5_HUMAN^Q:13-351,H:18-323^25.843%ID^E:1.3e-29^RecName: Full=General transcription factor 3C polypeptide 5;^Eukaryota; Metazoa; Chordata; Craniata; Vertebrata; Euteleostomi; Mammalia; Eutheria; Euarchontoglires; Primates; Haplorrhini; Catarrhini; Hominidae; Homo	XP_016201407.1^XP_016201407.1^Q:1-579,H:1-575^80.656%ID^E:0^.^.	transcription factor tau subunit sfc1 isoform X1	AT5G24450.1^AT5G24450.1^Q:1-573,H:1-544^49.913%ID^E:0^.^.	PF17682.1^Tau95_N^Tau95 Triple barrel domain^21-161^E:3.3e-25`PF09734.9^Tau95^RNA polymerase III transcription factor (TF)IIIC subunit HTH domain^201-350^E:9.1e-31	.	.	ENOG4111DXH^transcription factor	KEGG:hsa:9328`KO:K15202	GO:0005654^cellular_component^nucleoplasm`GO:0000127^cellular_component^transcription factor TFIIIC complex`GO:0003677^molecular_function^DNA binding`GO:0042791^biological_process^5S class rRNA transcription by RNA polymerase III`GO:0070898^biological_process^RNA polymerase III preinitiation complex assembly`GO:0035914^biological_process^skeletal muscle cell differentiation`GO:0006383^biological_…	.
DBME_DN5684_c1_g1_i2.p1	.	.	.	.	.	.	.	.	.	.	.
DBME_DN5674_c0_g1_i5.p1	RL1D1_PONAB^RL1D1_PONAB^Q:9-241,H:34-266^32.068%ID^E:3.84e-35^RecName: Full=Ribosomal L1 domain-containing protein 1;^Eukaryota; Metazoa; Chordata; Craniata; Vertebrata; Euteleostomi; Mammalia; Eutheria; Euarchontoglires; Primates; Haplorrhini; Catarrhini; Hominidae; Pongo	XP_016166277.1^XP_016166277.1^Q:1-400,H:1-390^71.078%ID^E:1.01e-176^.^.	ribosomal L1 domain-containing protein 1	AT3G58660.1^AT3G58660.1^Q:11-317,H:29-340^53.628%ID^E:2.59e-113^.^.	PF00687.21^Ribosomal_L1^Ribosomal protein L1p/L10e family^32-233^E:3.4e-54	.	.	ENOG4111W39^Ribosomal L1 domain containing 1	.	GO:0005730^cellular_component^nucleolus`GO:0042981^biological_process^regulation of apoptotic process`GO:2000772^biological_process^regulation of cellular senescence	.
DBME_DN5667_c0_g1_i8.p1	AGO4_ARATH^AGO4_ARATH^Q:42-914,H:49-924^72.748%ID^E:0^RecName: Full=Protein argonaute 4;^Eukaryota; Viridiplantae; Streptophyta; Embryophyta; Tracheophyta; Spermatophyta; Magnoliophyta; eudicotyledons; Gunneridae; Pentapetalae; rosids; malvids; Brassicales; Brassicaceae; Camelineae; Arabidopsis	XP_016197053.1^XP_016197053.1^Q:1-914,H:1-912^90.83%ID^E:0^.^.	protein argonaute 4	AT2G27040.2^AT2G27040.2^Q:42-914,H:49-924^72.748%ID^E:0^.^.	PF16486.5^ArgoN^N-terminal domain of argonaute^61-220^E:3.1e-29`PF08699.10^ArgoL1^Argonaute linker 1 domain^232-280^E:4.4e-16`PF02170.22^PAZ^PAZ domain^287-414^E:3.7e-25`PF16488.5^ArgoL2^Argonaute linker 2 domain^424-470^E:7.3e-13`PF16487.5^ArgoMid^Mid domain of argonaute^477-529^E:1.3e-06`PF02171.17^Piwi^Piwi domain^568-875^E:7.4e-104	.	.	ENOG410XP07^eukaryotic translation initiation factor 2c	KEGG:ath:AT2G27040`KO:K11593	GO:0015030^cellular_component^Cajal body`GO:0005719^cellular_component^nuclear euchromatin`GO:0005730^cellular_component^nucleolus`GO:0005654^cellular_component^nucleoplasm`GO:0003682^molecular_function^chromatin binding`GO:0004521^molecular_function^endoribonuclease activity`GO:0035198^molecular_function^miRNA binding`GO:0035197^molecular_function^siRNA binding`GO:0006342^biological_process^chro…	GO:0005515^molecular_function^protein binding`GO:0003676^molecular_function^nucleic acid binding
DBME_DN5699_c0_g1_i2.p1	ALFL1_ARATH^ALFL1_ARATH^Q:6-241,H:5-241^77.215%ID^E:2.18e-124^RecName: Full=PHD finger protein ALFIN-LIKE 1;^Eukaryota; Viridiplantae; Streptophyta; Embryophyta; Tracheophyta; Spermatophyta; Magnoliophyta; eudicotyledons; Gunneridae; Pentapetalae; rosids; malvids; Brassicales; Brassicaceae; Camelineae; Arabidopsis	XP_016198578.1^XP_016198578.1^Q:5-240,H:3-238^80.932%ID^E:5.7e-131^.^.	PHD finger protein ALFIN-LIKE 2	AT5G05610.2^AT5G05610.2^Q:6-241,H:5-241^77.215%ID^E:2.26e-125^.^.	PF12165.8^Alfin^Alfin^11-136^E:8.3e-65`PF00628.29^PHD^PHD-finger^188-236^E:3.3e-10	.	.	ENOG410YG6P^Finger protein	KEGG:ath:AT5G05610	GO:0005634^cellular_component^nucleus`GO:0046872^molecular_function^metal ion binding`GO:0035064^molecular_function^methylated histone binding`GO:0043565^molecular_function^sequence-specific DNA binding`GO:0044212^molecular_function^transcription regulatory region DNA binding`GO:0006325^biological_process^chromatin organization`GO:0006355^biological_process^regulation of transcription, DNA-templa…	GO:0042393^molecular_function^histone binding`GO:0006355^biological_process^regulation of transcription, DNA-templated
DBME_DN5605_c0_g1_i3.p1	CNGC4_ARATH^CNGC4_ARATH^Q:60-694,H:59-692^78.683%ID^E:0^RecName: Full=Cyclic nucleotide-gated ion channel 4;^Eukaryota; Viridiplantae; Streptophyta; Embryophyta; Tracheophyta; Spermatophyta; Magnoliophyta; eudicotyledons; Gunneridae; Pentapetalae; rosids; malvids; Brassicales; Brassicaceae; Camelineae; Arabidopsis	XP_016188628.1^XP_016188628.1^Q:7-695,H:8-698^81.519%ID^E:0^.^.	cyclic nucleotide-gated ion channel 4	AT5G54250.4^AT5G54250.4^Q:60-694,H:59-692^78.683%ID^E:0^.^.	PF00520.31^Ion_trans^Ion transport protein^88-415^E:3.5e-09`PF00027.29^cNMP_binding^Cyclic nucleotide-binding domain^518-606^E:2.9e-07	.	ExpAA=143.40^PredHel=7^Topology=i91-113o123-145i190-212o216-238i250-272o368-385i392-414o	ENOG410XPSE^Potassium voltage-gated channel, subfamily H (Eag-related), member	KEGG:ath:AT5G54250	GO:0016021^cellular_component^integral component of membrane`GO:0016020^cellular_component^membrane`GO:0005886^cellular_component^plasma membrane`GO:0005516^molecular_function^calmodulin binding`GO:0030552^molecular_function^cAMP binding`GO:0008324^molecular_function^cation transmembrane transporter activity`GO:0030553^molecular_function^cGMP binding`GO:0005216^molecular_function^ion channel acti…	GO:0005216^molecular_function^ion channel activity`GO:0006811^biological_process^ion transport`GO:0055085^biological_process^transmembrane transport`GO:0016020^cellular_component^membrane
DBME_DN5635_c0_g1_i1.p1	ASPL2_ARATH^ASPL2_ARATH^Q:1-116,H:354-469^58.12%ID^E:2.4e-37^RecName: Full=Aspartic proteinase-like protein 2;^Eukaryota; Viridiplantae; Streptophyta; Embryophyta; Tracheophyta; Spermatophyta; Magnoliophyta; eudicotyledons; Gunneridae; Pentapetalae; rosids; malvids; Brassicales; Brassicaceae; Camelineae; Arabidopsis	XP_016176701.1^XP_016176701.1^Q:1-117,H:361-477^88.034%ID^E:3.78e-71^.^.	aspartic proteinase-like protein 2	AT3G02740.2^AT3G02740.2^Q:1-117,H:292-408^58.12%ID^E:4.51e-46^.^.	PF14541.6^TAXi_C^Xylanase inhibitor C-terminal^1-69^E:1.9e-08	.	.	ENOG410XNV7^aspartic	KEGG:ath:AT1G65240	GO:0031225^cellular_component^anchored component of membrane`GO:0046658^cellular_component^anchored component of plasma membrane`GO:0005886^cellular_component^plasma membrane`GO:0004190^molecular_function^aspartic-type endopeptidase activity`GO:0030163^biological_process^protein catabolic process`GO:0006508^biological_process^proteolysis	.
DBME_DN5635_c0_g2_i6.p1	ASPL2_ARATH^ASPL2_ARATH^Q:21-423,H:21-418^49.877%ID^E:2.24e-144^RecName: Full=Aspartic proteinase-like protein 2;^Eukaryota; Viridiplantae; Streptophyta; Embryophyta; Tracheophyta; Spermatophyta; Magnoliophyta; eudicotyledons; Gunneridae; Pentapetalae; rosids; malvids; Brassicales; Brassicaceae; Camelineae; Arabidopsis	XP_016176701.1^XP_016176701.1^Q:1-422,H:1-424^80.66%ID^E:0^.^.	aspartic proteinase-like protein 2	AT1G05840.1^AT1G05840.1^Q:37-423,H:45-430^56.848%ID^E:8.51e-167^.^.	PF14543.6^TAXi_N^Xylanase inhibitor N-terminal^72-256^E:1.3e-40`PF00026.23^Asp^Eukaryotic aspartyl protease^72-421^E:6.6e-21`PF14541.6^TAXi_C^Xylanase inhibitor C-terminal^274-422^E:3.4e-20	.	ExpAA=22.83^PredHel=1^Topology=i5-27o	ENOG410XNV7^aspartic	KEGG:ath:AT1G65240	GO:0031225^cellular_component^anchored component of membrane`GO:0046658^cellular_component^anchored component of plasma membrane`GO:0005886^cellular_component^plasma membrane`GO:0004190^molecular_function^aspartic-type endopeptidase activity`GO:0030163^biological_process^protein catabolic process`GO:0006508^biological_process^proteolysis	.
DBME_DN5635_c1_g1_i2.p1	OSGP2_ARATH^OSGP2_ARATH^Q:7-464,H:12-476^70.94%ID^E:0^RecName: Full=Probable tRNA N6-adenosine threonylcarbamoyltransferase, mitochondrial {ECO:0000255|HAMAP-Rule:MF_03179};^Eukaryota; Viridiplantae; Streptophyta; Embryophyta; Tracheophyta; Spermatophyta; Magnoliophyta; eudicotyledons; Gunneridae; Pentapetalae; rosids; malvids; Brassicales; Brassicaceae; Camelineae; Arabidopsis	XP_016184163.1^XP_016184163.1^Q:1-464,H:1-462^85.47%ID^E:0^.^.	probable tRNA N6-adenosine threonylcarbamoyltransferase%2C mitochondrial	AT2G45270.1^AT2G45270.1^Q:7-464,H:12-476^70.94%ID^E:0^.^.	PF00814.25^Peptidase_M22^Glycoprotease family^95-398^E:4e-88	.	.	COG0533^Required for the formation of a threonylcarbamoyl group on adenosine at position 37 (t(6)A37) in tRNAs that read codons beginning with adenine (By similarity)	KEGG:ath:AT2G45270`KO:K01409	GO:0000408^cellular_component^EKC/KEOPS complex`GO:0005743^cellular_component^mitochondrial inner membrane`GO:0005739^cellular_component^mitochondrion`GO:0046872^molecular_function^metal ion binding`GO:0004222^molecular_function^metalloendopeptidase activity`GO:0061711^molecular_function^N(6)-L-threonylcarbamoyladenine synthase activity`GO:0009793^biological_process^embryo development ending in s…	.
DBME_DN5686_c0_g1_i1.p1	.	XP_016170399.1^XP_016170399.1^Q:1-469,H:1-468^89.765%ID^E:0^.^.	uncharacterized protein LOC107613065 isoform X1	AT3G12940.1^AT3G12940.1^Q:1-455,H:2-456^73.523%ID^E:0^.^.	.	.	.	.	.	.	.
DBME_DN5686_c2_g1_i5.p1	.	XP_020972396.1^XP_020972396.1^Q:1-149,H:1-161^38.415%ID^E:1.59e-22^.^.	uncharacterized protein LOC107611051	.	.	.	ExpAA=59.12^PredHel=2^Topology=i71-93o98-115i	.	.	.	.
DBME_DN5688_c0_g1_i2.p1	.	.	.	.	.	.	.	.	.	.	.
DBME_DN5611_c0_g1_i5.p1	.	XP_020977542.1^XP_020977542.1^Q:4-614,H:2-616^79.837%ID^E:0^.^.	uncharacterized protein LOC107635117	AT5G16520.1^AT5G16520.1^Q:5-600,H:2-591^58.735%ID^E:0^.^.	.	.	ExpAA=80.30^PredHel=4^Topology=i74-96o141-163i362-379o389-411i	.	.	.	.
DBME_DN5623_c0_g1_i3.p1	GLUBP_ARATH^GLUBP_ARATH^Q:44-316,H:41-305^62.271%ID^E:1.8e-120^RecName: Full=Glutamyl-tRNA reductase-binding protein, chloroplastic {ECO:0000303|PubMed:22180625};^Eukaryota; Viridiplantae; Streptophyta; Embryophyta; Tracheophyta; Spermatophyta; Magnoliophyta; eudicotyledons; Gunneridae; Pentapetalae; rosids; malvids; Brassicales; Brassicaceae; Camelineae; Arabidopsis	XP_016176892.1^XP_016176892.1^Q:1-318,H:1-319^80%ID^E:0^.^.	glutamyl-tRNA reductase-binding protein%2C chloroplastic	AT3G21200.1^AT3G21200.1^Q:44-316,H:41-305^62.271%ID^E:1.87e-121^.^.	PF10615.9^DUF2470^Protein of unknown function (DUF2470)^217-288^E:1.2e-06	.	.	ENOG410XX7U^NA	KEGG:ath:AT3G21200	GO:0009507^cellular_component^chloroplast`GO:0009570^cellular_component^chloroplast stroma`GO:0009534^cellular_component^chloroplast thylakoid`GO:0048037^molecular_function^cofactor binding`GO:0043495^molecular_function^protein membrane anchor`GO:0015995^biological_process^chlorophyll biosynthetic process`GO:0006783^biological_process^heme biosynthetic process`GO:0009767^biological_process^photos…	.
DBME_DN5689_c0_g1_i10.p1	.	XP_016175880.1^XP_016175880.1^Q:7-495,H:15-493^74.082%ID^E:0^.^.	uncharacterized protein LOC107618359 isoform X2	AT1G05790.4^AT1G05790.4^Q:3-494,H:4-476^54.564%ID^E:0^.^.	PF01764.25^Lipase_3^Lipase (class 3)^378-494^E:5e-06	.	ExpAA=101.83^PredHel=5^Topology=i12-31o41-58i103-125o158-177i477-499o	.	.	.	GO:0006629^biological_process^lipid metabolic process
DBME_DN5629_c0_g1_i2.p1	FK117_ARATH^FK117_ARATH^Q:1-580,H:2-563^58.148%ID^E:0^RecName: Full=F-box/kelch-repeat protein At5g42350;^Eukaryota; Viridiplantae; Streptophyta; Embryophyta; Tracheophyta; Spermatophyta; Magnoliophyta; eudicotyledons; Gunneridae; Pentapetalae; rosids; malvids; Brassicales; Brassicaceae; Camelineae; Arabidopsis	XP_020961712.1^XP_020961712.1^Q:1-580,H:1-578^88.621%ID^E:0^.^.	F-box/kelch-repeat protein At5g42350	AT5G42350.1^AT5G42350.1^Q:1-580,H:2-563^58.148%ID^E:0^.^.	PF12937.7^F-box-like^F-box-like^138-176^E:1e-06`PF00646.33^F-box^F-box domain^140-177^E:4.1e-09`PF01344.25^Kelch_1^Kelch motif^226-280^E:3.7e-06`PF01344.25^Kelch_1^Kelch motif^374-405^E:4.5e-05	.	.	ENOG410YBT9^F-box Kelch-repeat protein	KEGG:ath:AT5G42350	GO:0019005^cellular_component^SCF ubiquitin ligase complex`GO:0001558^biological_process^regulation of cell growth`GO:0008361^biological_process^regulation of cell size	GO:0005515^molecular_function^protein binding
DBME_DN5628_c0_g1_i9.p1	TRIP4_MOUSE^TRIP4_MOUSE^Q:15-160,H:436-574^40.411%ID^E:3.36e-31^RecName: Full=Activating signal cointegrator 1 {ECO:0000303|PubMed:12077347};^Eukaryota; Metazoa; Chordata; Craniata; Vertebrata; Euteleostomi; Mammalia; Eutheria; Euarchontoglires; Glires; Rodentia; Myomorpha; Muroidea; Muridae; Murinae; Mus; Mus	XP_016176958.1^XP_016176958.1^Q:1-297,H:1-289^82.155%ID^E:7.48e-174^.^.	uncharacterized protein LOC107619223	AT2G20410.2^AT2G20410.2^Q:7-250,H:2-255^62.598%ID^E:8.08e-114^.^.	PF04266.14^ASCH^ASCH domain^16-117^E:1.2e-14	.	.	ENOG410XTTP^Thyroid hormone receptor interactor 4	KEGG:mmu:56404	GO:0099053^cellular_component^activating signal cointegrator 1 complex`GO:0005813^cellular_component^centrosome`GO:0005737^cellular_component^cytoplasm`GO:0005829^cellular_component^cytosol`GO:0031594^cellular_component^neuromuscular junction`GO:0016604^cellular_component^nuclear body`GO:0005654^cellular_component^nucleoplasm`GO:0005634^cellular_component^nucleus`GO:0032991^cellular_component^pro…	.
DBME_DN5631_c0_g2_i4.p1	.	.	.	.	.	.	ExpAA=17.16^PredHel=1^Topology=i7-29o	.	.	.	.
DBME_DN5626_c0_g1_i3.p1	.	XP_016200776.1^XP_016200776.1^Q:1-191,H:30-233^80.882%ID^E:8.52e-113^.^.	uncharacterized protein LOC107641875 isoform X1	AT5G57700.1^AT5G57700.1^Q:36-191,H:14-169^80.128%ID^E:3.72e-91^.^.	PF13088.6^BNR_2^BNR repeat-like domain^63-194^E:1.4e-35	sigP:1^23^0.711^YES	.	.	.	.	.
DBME_DN5626_c0_g2_i2.p1	.	XP_016200781.1^XP_016200781.1^Q:1-319,H:32-350^82.759%ID^E:0^.^.	uncharacterized protein LOC107641888 isoform X1	AT5G57700.3^AT5G57700.3^Q:10-318,H:20-328^77.023%ID^E:0^.^.	PF13088.6^BNR_2^BNR repeat-like domain^38-303^E:3e-83	.	.	.	.	.	.
DBME_DN5675_c0_g1_i3.p2	.	XP_020962755.1^XP_020962755.1^Q:1-113,H:1-117^44.715%ID^E:6.08e-08^.^.	UBP1-associated protein 2B	.	.	.	.	.	.	.	.
DBME_DN5694_c0_g1_i5.p1	POL2_DROME^POL2_DROME^Q:1-218,H:362-581^43.182%ID^E:3.05e-56^RecName: Full=Retrovirus-related Pol polyprotein from transposon 297;^Eukaryota; Metazoa; Ecdysozoa; Arthropoda; Hexapoda; Insecta; Pterygota; Neoptera; Holometabola; Diptera; Brachycera; Muscomorpha; Ephydroidea; Drosophilidae; Drosophila; Sophophora	XP_016200307.1^XP_016200307.1^Q:1-213,H:634-846^53.052%ID^E:2.19e-72^.^.	uncharacterized protein LOC107641325	ATMG00860.1^ATMG00860.1^Q:19-146,H:3-132^54.615%ID^E:1.38e-45^.^.	PF00078.27^RVT_1^Reverse transcriptase (RNA-dependent DNA polymerase)^1-53^E:3e-09`PF17919.1^RT_RNaseH_2^RNase H-like domain found in reverse transcriptase^115-209^E:1.2e-32`PF17917.1^RT_RNaseH^RNase H-like domain found in reverse transcriptase^140-232^E:2.8e-27	.	.	.	.	GO:0004190^molecular_function^aspartic-type endopeptidase activity`GO:0004519^molecular_function^endonuclease activity`GO:0003676^molecular_function^nucleic acid binding`GO:0003964^molecular_function^RNA-directed DNA polymerase activity`GO:0015074^biological_process^DNA integration	.
DBME_DN5694_c0_g3_i1.p1	.	.	.	.	.	.	.	.	.	.	.
DBME_DN5694_c2_g1_i1.p1	ARFK_ARATH^ARFK_ARATH^Q:8-207,H:29-229^75.622%ID^E:5.77e-105^RecName: Full=Auxin response factor 11;^Eukaryota; Viridiplantae; Streptophyta; Embryophyta; Tracheophyta; Spermatophyta; Magnoliophyta; eudicotyledons; Gunneridae; Pentapetalae; rosids; malvids; Brassicales; Brassicaceae; Camelineae; Arabidopsis	XP_020976994.1^XP_020976994.1^Q:2-207,H:1-201^90.291%ID^E:8.38e-133^.^.	auxin response factor 9	AT2G46530.1^AT2G46530.1^Q:11-207,H:11-208^76.263%ID^E:5.14e-106^.^.	PF02362.21^B3^B3 DNA binding domain^123-207^E:1.2e-18	.	.	ENOG410YECH^auxin response factor	KEGG:ath:AT2G46530	GO:0005634^cellular_component^nucleus`GO:0009506^cellular_component^plasmodesma`GO:0003677^molecular_function^DNA binding`GO:0003700^molecular_function^DNA-binding transcription factor activity`GO:0009734^biological_process^auxin-activated signaling pathway	GO:0003677^molecular_function^DNA binding
DBME_DN5602_c0_g1_i2.p1	FL3H2_ORYSJ^FL3H2_ORYSJ^Q:58-343,H:41-324^43.836%ID^E:1.01e-74^RecName: Full=Flavanone 3-dioxygenase 2 {ECO:0000305};^Eukaryota; Viridiplantae; Streptophyta; Embryophyta; Tracheophyta; Spermatophyta; Magnoliophyta; Liliopsida; Poales; Poaceae; BOP clade; Oryzoideae; Oryzeae; Oryzinae; Oryza; Oryza sativa	XP_016163334.1^XP_016163334.1^Q:21-362,H:8-349^82.456%ID^E:0^.^.	protein DMR6-LIKE OXYGENASE 1	AT4G10490.1^AT4G10490.1^Q:16-356,H:4-340^36.857%ID^E:2.07e-74^.^.	PF14226.6^DIOX_N^non-haem dioxygenase in morphine synthesis N-terminal^60-160^E:1.6e-22`PF03171.20^2OG-FeII_Oxy^2OG-Fe(II) oxygenase superfamily^217-309^E:1.7e-26	.	.	COG3491^2OGFe(II) oxygenase	KEGG:osa:4349238	GO:0031418^molecular_function^L-ascorbic acid binding`GO:0046872^molecular_function^metal ion binding`GO:0045486^molecular_function^naringenin 3-dioxygenase activity`GO:0009813^biological_process^flavonoid biosynthetic process	GO:0016491^molecular_function^oxidoreductase activity`GO:0055114^biological_process^oxidation-reduction process
DBME_DN5615_c0_g1_i13.p1	P2C73_ORYSJ^P2C73_ORYSJ^Q:50-433,H:34-414^51.918%ID^E:7.73e-132^RecName: Full=Probable protein phosphatase 2C 73;^Eukaryota; Viridiplantae; Streptophyta; Embryophyta; Tracheophyta; Spermatophyta; Magnoliophyta; Liliopsida; Poales; Poaceae; BOP clade; Oryzoideae; Oryzeae; Oryzinae; Oryza; Oryza sativa	XP_020960617.1^XP_020960617.1^Q:1-430,H:1-428^78.522%ID^E:0^.^.	probable protein phosphatase 2C 65	AT5G01700.2^AT5G01700.2^Q:1-348,H:1-338^53.448%ID^E:8.53e-130^.^.	PF00481.21^PP2C^Protein phosphatase 2C^79-326^E:2.7e-41	.	.	COG0631^Phosphatase	KEGG:osa:4349568	GO:0004724^molecular_function^magnesium-dependent protein serine/threonine phosphatase activity`GO:0046872^molecular_function^metal ion binding`GO:0004722^molecular_function^protein serine/threonine phosphatase activity	GO:0003824^molecular_function^catalytic activity
DBME_DN5609_c0_g1_i4.p1	PHSL2_SOLTU^PHSL2_SOLTU^Q:58-986,H:54-973^76.559%ID^E:0^RecName: Full=Alpha-1,4 glucan phosphorylase L-2 isozyme, chloroplastic/amyloplastic;^Eukaryota; Viridiplantae; Streptophyta; Embryophyta; Tracheophyta; Spermatophyta; Magnoliophyta; eudicotyledons; Gunneridae; Pentapetalae; asterids; lamiids; Solanales; Solanaceae; Solanoideae; Solaneae; Solanum	XP_016190892.2^XP_016190892.2^Q:1-986,H:1-946^86.207%ID^E:0^.^.	LOW QUALITY PROTEIN: alpha-1%2C4 glucan phosphorylase L-2 isozyme%2C chloroplastic/amyloplastic-like	AT3G29320.1^AT3G29320.1^Q:40-986,H:47-961^71.249%ID^E:0^.^.	PF00343.20^Phosphorylase^Carbohydrate phosphorylase^170-495^E:1.7e-129`PF00343.20^Phosphorylase^Carbohydrate phosphorylase^583-981^E:7.9e-168	.	.	COG0058^Phosphorylase is an important allosteric enzyme in carbohydrate metabolism. Enzymes from different sources differ in their regulatory mechanisms and in their natural substrates. However, all known phosphorylases share catalytic and structural properties (By similarity)	KEGG:sot:102603391`KO:K00688	GO:0009501^cellular_component^amyloplast`GO:0009507^cellular_component^chloroplast`GO:0008184^molecular_function^glycogen phosphorylase activity`GO:0102250^molecular_function^linear malto-oligosaccharide phosphorylase activity`GO:0030170^molecular_function^pyridoxal phosphate binding`GO:0102499^molecular_function^SHG alpha-glucan phosphorylase activity`GO:0005975^biological_process^carbohydrate m…	GO:0008184^molecular_function^glycogen phosphorylase activity`GO:0005975^biological_process^carbohydrate metabolic process
DBME_DN5609_c1_g1_i2.p1	PP281_ARATH^PP281_ARATH^Q:101-717,H:57-678^28.571%ID^E:8.4e-84^RecName: Full=Pentatricopeptide repeat-containing protein At3g53700, chloroplastic;^Eukaryota; Viridiplantae; Streptophyta; Embryophyta; Tracheophyta; Spermatophyta; Magnoliophyta; eudicotyledons; Gunneridae; Pentapetalae; rosids; malvids; Brassicales; Brassicaceae; Camelineae; Arabidopsis`PP281_ARATH^PP281_ARATH^Q:314-686,H:56-400^22…	XP_020960880.1^XP_020960880.1^Q:29-724,H:107-804^84.527%ID^E:0^.^.	pentatricopeptide repeat-containing protein At1g09900-like isoform X1	AT1G30290.1^AT1G30290.1^Q:29-716,H:112-797^69.086%ID^E:0^.^.	PF01535.20^PPR^PPR repeat^129-158^E:0.079`PF17177.4^PPR_long^Pentacotripeptide-repeat region of PRORP^134-293^E:3.8e-08`PF13812.6^PPR_3^Pentatricopeptide repeat domain^148-201^E:4.6e-05`PF01535.20^PPR^PPR repeat^167-193^E:0.3`PF13041.6^PPR_2^PPR repeat family^195-244^E:1.3e-11`PF13812.6^PPR_3^Pentatricopeptide repeat domain^201-242^E:2.6e-05`PF01535.20^PPR^PPR repeat^204-225^E:1.5`PF13812.6^PPR_3…	.	.	ENOG410Z7Z7^Pentatricopeptide repeat-containing protein	KEGG:ath:AT3G53700	GO:0009507^cellular_component^chloroplast`GO:0005739^cellular_component^mitochondrion`GO:0009793^biological_process^embryo development ending in seed dormancy	.
DBME_DN37817_c0_g1_i1.p1	.	.	.	.	.	sigP:1^21^0.771^YES	.	.	.	.	.
DBME_DN37859_c0_g1_i1.p1	.	.	.	.	.	.	ExpAA=18.00^PredHel=1^Topology=i46-68o	.	.	.	.
DBME_DN37831_c0_g1_i1.p1	.	.	.	.	.	.	ExpAA=54.79^PredHel=2^Topology=o71-93i105-127o	.	.	.	.
DBME_DN37831_c2_g1_i2.p2	.	.	.	.	.	.	.	.	.	.	.
DBME_DN37831_c4_g1_i2.p1	.	.	.	.	.	.	.	.	.	.	.
DBME_DN37811_c0_g1_i1.p1	.	XP_016165618.1^XP_016165618.1^Q:1-311,H:1-327^71.56%ID^E:2.6e-139^.^.	uncharacterized protein LOC107608296	AT1G76240.1^AT1G76240.1^Q:1-308,H:1-307^51.768%ID^E:1.32e-96^.^.	PF03087.14^DUF241^Arabidopsis protein of unknown function^72-305^E:7.9e-55	.	.	.	.	.	.
DBME_DN37855_c0_g1_i2.p1	PARP3_SOYBN^PARP3_SOYBN^Q:30-842,H:1-815^87.76%ID^E:0^RecName: Full=Protein ADP-ribosyltransferase PARP3 {ECO:0000250|UniProtKB:Q9Y6F1};^Eukaryota; Viridiplantae; Streptophyta; Embryophyta; Tracheophyta; Spermatophyta; Magnoliophyta; eudicotyledons; Gunneridae; Pentapetalae; rosids; fabids; Fabales; Fabaceae; Papilionoideae; 50 kb inversion clade; NPAAA clade; indigoferoid/millettioid clade; Phas…	XP_016187582.1^XP_016187582.1^Q:30-842,H:1-805^81.121%ID^E:0^.^.	poly [ADP-ribose] polymerase 3 isoform X1	AT5G22470.1^AT5G22470.1^Q:30-834,H:1-805^70.545%ID^E:0^.^.	PF08063.12^PADR1^PADR1 (NUC008) domain^127-177^E:1.9e-20`PF00533.26^BRCT^BRCA1 C Terminus (BRCT) domain^215-291^E:6.5e-09`PF16589.5^BRCT_2^BRCT domain, a BRCA1 C-terminus domain^217-302^E:3.6e-07`PF05406.15^WGR^WGR domain^363-441^E:2e-12`PF02877.14^PARP_reg^Poly(ADP-ribose) polymerase, regulatory domain^480-613^E:6.1e-19`PF00644.20^PARP^Poly(ADP-ribose) polymerase catalytic domain^627-830^E:4.6e-…	.	.	ENOG410XP18^Poly (ADP-ribose) polymerase	KEGG:gmx:548024`KO:K10798	GO:0005730^cellular_component^nucleolus`GO:0005634^cellular_component^nucleus`GO:0003677^molecular_function^DNA binding`GO:0003950^molecular_function^NAD+ ADP-ribosyltransferase activity`GO:1990404^molecular_function^protein ADP-ribosylase activity`GO:0006302^biological_process^double-strand break repair`GO:0070212^biological_process^protein poly-ADP-ribosylation	GO:0003950^molecular_function^NAD+ ADP-ribosyltransferase activity`GO:0006471^biological_process^protein ADP-ribosylation
DBME_DN37826_c0_g1_i1.p1	.	.	.	.	.	.	.	.	.	.	.
DBME_DN37821_c0_g1_i1.p1	.	.	.	.	.	.	.	.	.	.	.
DBME_DN37827_c0_g1_i8.p1	.	XP_016205052.1^XP_016205052.1^Q:126-428,H:1-298^69.935%ID^E:2.33e-135^.^.	uncharacterized protein LOC107645518	AT5G03990.1^AT5G03990.1^Q:126-255,H:1-132^53.788%ID^E:8.22e-42^.^.	.	.	ExpAA=69.04^PredHel=3^Topology=i44-63o78-100i107-129o	.	.	.	.
DBME_DN37803_c0_g1_i2.p1	PI5K6_ARATH^PI5K6_ARATH^Q:1-312,H:410-714^74.204%ID^E:1.23e-164^RecName: Full=Phosphatidylinositol 4-phosphate 5-kinase 6;^Eukaryota; Viridiplantae; Streptophyta; Embryophyta; Tracheophyta; Spermatophyta; Magnoliophyta; eudicotyledons; Gunneridae; Pentapetalae; rosids; malvids; Brassicales; Brassicaceae; Camelineae; Arabidopsis	XP_020965448.1^XP_020965448.1^Q:1-314,H:465-781^86.435%ID^E:0^.^.	phosphatidylinositol 4-phosphate 5-kinase 6	AT3G07960.1^AT3G07960.1^Q:1-312,H:410-714^74.204%ID^E:1.28e-165^.^.	PF01504.18^PIP5K^Phosphatidylinositol-4-phosphate 5-Kinase^7-307^E:4.4e-91	.	.	COG4642^whole genome shotgun sequence`COG5253^phosphatidylinositol-4-phosphate 5-kinase	KEGG:ath:AT3G07960`KO:K00889	GO:0016324^cellular_component^apical plasma membrane`GO:0090406^cellular_component^pollen tube`GO:0016308^molecular_function^1-phosphatidylinositol-4-phosphate 5-kinase activity`GO:0005524^molecular_function^ATP binding`GO:0072583^biological_process^clathrin-dependent endocytosis	GO:0016307^molecular_function^phosphatidylinositol phosphate kinase activity`GO:0046488^biological_process^phosphatidylinositol metabolic process
DBME_DN37875_c0_g1_i2.p2	.	.	.	.	.	.	.	.	.	.	.
DBME_DN37875_c0_g3_i1.p2	.	.	.	.	.	.	.	.	.	.	.
DBME_DN37875_c1_g1_i1.p2	.	.	.	.	.	.	.	.	.	.	.
DBME_DN37807_c0_g1_i1.p1	CKI2_SCHPO^CKI2_SCHPO^Q:40-346,H:2-307^71.01%ID^E:5.33e-168^RecName: Full=Casein kinase I homolog 2;^Eukaryota; Fungi; Dikarya; Ascomycota; Taphrinomycotina; Schizosaccharomycetes; Schizosaccharomycetales; Schizosaccharomycetaceae; Schizosaccharomyces	XP_020966354.1^XP_020966354.1^Q:46-337,H:5-293^58.219%ID^E:1.01e-118^.^.	casein kinase 1-like protein 2 isoform X2	AT4G26100.1^AT4G26100.1^Q:46-337,H:5-293^57.192%ID^E:6.24e-117^.^.	PF00069.25^Pkinase^Protein kinase domain^52-267^E:4e-26`PF07714.17^Pkinase_Tyr^Protein tyrosine kinase^52-276^E:1.3e-11`PF17667.1^Pkinase_fungal^Fungal protein kinase^155-250^E:1.9e-08	.	.	.	KEGG:spo:SPBP35G2.05c`KO:K02218	GO:0005737^cellular_component^cytoplasm`GO:0000329^cellular_component^fungal-type vacuole membrane`GO:0005634^cellular_component^nucleus`GO:0005886^cellular_component^plasma membrane`GO:0005524^molecular_function^ATP binding`GO:0004674^molecular_function^protein serine/threonine kinase activity`GO:0006897^biological_process^endocytosis`GO:0018105^biological_process^peptidyl-serine phosphorylation…	GO:0004672^molecular_function^protein kinase activity`GO:0005524^molecular_function^ATP binding`GO:0006468^biological_process^protein phosphorylation
DBME_DN37877_c0_g3_i1.p1	.	.	.	.	.	.	ExpAA=21.96^PredHel=1^Topology=o47-69i	.	.	.	.
DBME_DN37845_c0_g1_i1.p1	.	XP_020968071.1^XP_020968071.1^Q:13-100,H:751-838^68.182%ID^E:7.02e-37^.^.	uncharacterized protein LOC107617695	.	PF13960.6^DUF4218^Domain of unknown function (DUF4218)^13-63^E:2.6e-14	.	.	.	.	.	.
DBME_DN37845_c0_g2_i1.p1	.	XP_020968071.1^XP_020968071.1^Q:2-133,H:590-721^73.485%ID^E:8.34e-60^.^.	uncharacterized protein LOC107617695	.	.	.	.	.	.	.	.
DBME_DN37832_c0_g1_i3.p1	.	.	.	.	.	.	.	.	.	.	.
DBME_DN37829_c0_g1_i1.p1	.	XP_016205079.1^XP_016205079.1^Q:1-350,H:1-350^90%ID^E:0^.^.	uncharacterized protein LOC107645539 isoform X1	AT3G10250.5^AT3G10250.5^Q:1-350,H:1-324^55.775%ID^E:3.5e-130^.^.	PF09713.10^A_thal_3526^Plant protein 1589 of unknown function (A_thal_3526)^17-68^E:3.2e-27	.	.	.	.	.	.
DBME_DN37846_c0_g1_i1.p1	.	XP_016168907.1^XP_016168907.1^Q:3-75,H:53-125^63.014%ID^E:3.76e-27^.^.	uncharacterized protein LOC107611507	.	.	.	.	.	.	.	.
DBME_DN37900_c0_g2_i1.p1	.	XP_020974083.1^XP_020974083.1^Q:51-110,H:97-156^50%ID^E:2.61e-16^.^.	uncharacterized protein LOC107629828	AT1G67020.1^AT1G67020.1^Q:33-99,H:80-157^30.769%ID^E:7.24e-09^.^.	.	.	.	.	.	.	.
DBME_DN37900_c1_g2_i2.p1	TF29_SCHPO^TF29_SCHPO^Q:1-736,H:499-1256^33.812%ID^E:1.4e-135^RecName: Full=Transposon Tf2-9 polyprotein;^Eukaryota; Fungi; Dikarya; Ascomycota; Taphrinomycotina; Schizosaccharomycetes; Schizosaccharomycetales; Schizosaccharomycetaceae; Schizosaccharomyces	XP_016191799.1^XP_016191799.1^Q:116-734,H:573-1097^37.037%ID^E:1.14e-121^.^.	uncharacterized protein LOC107632644	ATMG00860.1^ATMG00860.1^Q:83-210,H:3-132^57.692%ID^E:1.02e-44^.^.	PF00078.27^RVT_1^Reverse transcriptase (RNA-dependent DNA polymerase)^2-115^E:1.8e-25`PF17919.1^RT_RNaseH_2^RNase H-like domain found in reverse transcriptase^179-273^E:2.7e-32`PF17917.1^RT_RNaseH^RNase H-like domain found in reverse transcriptase^204-303^E:1.3e-27`PF17921.1^Integrase_H2C2^Integrase zinc binding domain^390-442^E:1.6e-17`PF00665.26^rve^Integrase core domain^465-572^E:7.7e-11`PF003…	.	.	.	KEGG:spo:SPAC167.08`KEGG:spo:SPAC26A3.13c`KEGG:spo:SPAC9.04`KEGG:spo:SPBC9B6.02c	GO:0005737^cellular_component^cytoplasm`GO:0005634^cellular_component^nucleus`GO:0004190^molecular_function^aspartic-type endopeptidase activity`GO:0003677^molecular_function^DNA binding`GO:0003887^molecular_function^DNA-directed DNA polymerase activity`GO:0004519^molecular_function^endonuclease activity`GO:0046872^molecular_function^metal ion binding`GO:0003723^molecular_function^RNA binding`GO:…	GO:0015074^biological_process^DNA integration
DBME_DN37900_c1_g4_i1.p1	.	.	.	.	.	.	ExpAA=31.09^PredHel=1^Topology=i29-51o	.	.	.	.
DBME_DN37900_c1_g1_i4.p1	YI31B_YEAST^YI31B_YEAST^Q:589-691,H:589-695^48.182%ID^E:1.56e-19^RecName: Full=Transposon Ty3-I Gag-Pol polyprotein;^Eukaryota; Fungi; Dikarya; Ascomycota; Saccharomycotina; Saccharomycetes; Saccharomycetales; Saccharomycetaceae; Saccharomyces	XP_016191925.1^XP_016191925.1^Q:72-691,H:34-623^35.088%ID^E:2.66e-116^.^.	uncharacterized protein K02A2.6-like	AT1G67020.1^AT1G67020.1^Q:69-192,H:60-182^32.283%ID^E:3.87e-11^.^.	PF03732.17^Retrotrans_gag^Retrotransposon gag protein^154-243^E:9.8e-08`PF08284.11^RVP_2^Retroviral aspartyl protease^419-505^E:0.0001	.	.	.	KEGG:sce:YIL082W-A`KO:K07497	GO:0005737^cellular_component^cytoplasm`GO:0005634^cellular_component^nucleus`GO:0000943^cellular_component^retrotransposon nucleocapsid`GO:0004190^molecular_function^aspartic-type endopeptidase activity`GO:0005524^molecular_function^ATP binding`GO:0003677^molecular_function^DNA binding`GO:0003887^molecular_function^DNA-directed DNA polymerase activity`GO:0008233^molecular_function^peptidase acti…	.
DBME_DN37900_c1_g6_i1.p1	.	.	.	.	.	.	.	.	.	.	.
DBME_DN37867_c0_g1_i1.p1	LBD16_ARATH^LBD16_ARATH^Q:1-214,H:1-245^56.225%ID^E:1.52e-77^RecName: Full=LOB domain-containing protein 16;^Eukaryota; Viridiplantae; Streptophyta; Embryophyta; Tracheophyta; Spermatophyta; Magnoliophyta; eudicotyledons; Gunneridae; Pentapetalae; rosids; malvids; Brassicales; Brassicaceae; Camelineae; Arabidopsis	XP_016204734.1^XP_016204734.1^Q:18-214,H:20-231^76.389%ID^E:1.15e-94^.^.	LOB domain-containing protein 16	AT2G42430.1^AT2G42430.1^Q:1-214,H:1-245^56.225%ID^E:1.57e-78^.^.	PF03195.14^LOB^Lateral organ boundaries (LOB) domain^15-113^E:2.2e-37	.	.	ENOG410YA3N^lob domain-containing protein	KEGG:ath:AT2G42430`KO:K13944	GO:0005634^cellular_component^nucleus`GO:0010311^biological_process^lateral root formation`GO:0045893^biological_process^positive regulation of transcription, DNA-templated	.
DBME_DN37867_c0_g2_i1.p1	LBD16_ARATH^LBD16_ARATH^Q:1-212,H:1-245^56.504%ID^E:5.8e-79^RecName: Full=LOB domain-containing protein 16;^Eukaryota; Viridiplantae; Streptophyta; Embryophyta; Tracheophyta; Spermatophyta; Magnoliophyta; eudicotyledons; Gunneridae; Pentapetalae; rosids; malvids; Brassicales; Brassicaceae; Camelineae; Arabidopsis	XP_016185351.1^XP_016185351.1^Q:15-214,H:14-224^71.749%ID^E:1.27e-94^.^.	LOB domain-containing protein 16-like	AT2G42430.1^AT2G42430.1^Q:1-212,H:1-245^56.504%ID^E:6.02e-80^.^.	PF03195.14^LOB^Lateral organ boundaries (LOB) domain^15-113^E:9.9e-37	.	.	ENOG410YA3N^lob domain-containing protein	KEGG:ath:AT2G42430`KO:K13944	GO:0005634^cellular_component^nucleus`GO:0010311^biological_process^lateral root formation`GO:0045893^biological_process^positive regulation of transcription, DNA-templated	.
DBME_DN37871_c0_g1_i2.p1	DI197_ARATH^DI197_ARATH^Q:1-220,H:1-211^54.018%ID^E:4.21e-70^RecName: Full=Protein DEHYDRATION-INDUCED 19 homolog 7;^Eukaryota; Viridiplantae; Streptophyta; Embryophyta; Tracheophyta; Spermatophyta; Magnoliophyta; eudicotyledons; Gunneridae; Pentapetalae; rosids; malvids; Brassicales; Brassicaceae; Camelineae; Arabidopsis	XP_016197904.1^XP_016197904.1^Q:1-220,H:1-228^80.702%ID^E:8.45e-125^.^.	protein DEHYDRATION-INDUCED 19 homolog 7	AT5G49230.1^AT5G49230.1^Q:1-220,H:1-211^54.018%ID^E:4.37e-71^.^.	PF05605.12^zf-Di19^Drought induced 19 protein (Di19), zinc-binding^42-94^E:1.7e-21`PF14571.6^Di19_C^Stress-induced protein Di19, C-terminal^115-215^E:2.2e-32	.	.	ENOG411156E^Pfam:Di19	KEGG:ath:AT5G49230	GO:0005634^cellular_component^nucleus`GO:0009785^biological_process^blue light signaling pathway`GO:0010161^biological_process^red light signaling pathway	.
DBME_DN37804_c0_g1_i1.p1	.	.	.	.	.	.	.	.	.	.	.
DBME_DN37889_c0_g1_i2.p1	.	XP_020975957.1^XP_020975957.1^Q:30-205,H:1-170^55.801%ID^E:2.16e-45^.^.	uncharacterized protein LOC110270827	.	.	.	.	.	.	.	.
DBME_DN37820_c0_g1_i1.p1	.	.	.	.	.	.	.	.	.	.	.
DBME_DN37820_c1_g1_i3.p1	.	XP_016186235.1^XP_016186235.1^Q:8-52,H:857-901^48.889%ID^E:3.3e-06^.^.	putative phospholipid-transporting ATPase 9	AT3G13900.2^AT3G13900.2^Q:8-52,H:872-916^48.889%ID^E:1.3e-06^.^.	.	.	.	.	.	.	.
DBME_DN37820_c1_g2_i1.p1	.	.	.	.	.	.	.	.	.	.	.
DBME_DN37805_c0_g1_i1.p1	.	.	.	.	PF00053.24^Laminin_EGF^Laminin EGF domain^48-89^E:0.056	sigP:1^34^0.891^YES	ExpAA=41.26^PredHel=2^Topology=o15-37i216-238o	.	.	.	.
DBME_DN37835_c0_g1_i1.p1	.	.	.	AT5G56880.1^AT5G56880.1^Q:47-136,H:54-154^40.594%ID^E:4.97e-14^.^.	.	.	.	.	.	.	.
DBME_DN37801_c0_g3_i3.p1	.	.	.	.	.	.	.	.	.	.	.
DBME_DN37819_c0_g1_i2.p1	K0930_HUMAN^K0930_HUMAN^Q:44-319,H:31-281^29.795%ID^E:4.01e-18^RecName: Full=Uncharacterized protein KIAA0930;^Eukaryota; Metazoa; Chordata; Craniata; Vertebrata; Euteleostomi; Mammalia; Eutheria; Euarchontoglires; Primates; Haplorrhini; Catarrhini; Hominidae; Homo	XP_016163886.1^XP_016163886.1^Q:1-390,H:1-393^88.55%ID^E:0^.^.	uncharacterized protein KIAA0930 homolog isoform X1	AT1G59520.1^AT1G59520.1^Q:1-390,H:1-387^69.231%ID^E:0^.^.	PF09741.9^DUF2045^Uncharacterized conserved protein (DUF2045)^42-305^E:6.9e-75	.	.	ENOG410ZRJN^kiaa0930	KEGG:hsa:23313	.	.
DBME_DN37810_c0_g1_i12.p1	RGA4_SOLBU^RGA4_SOLBU^Q:2-425,H:437-837^39.07%ID^E:1.01e-72^RecName: Full=Putative disease resistance protein RGA4;^Eukaryota; Viridiplantae; Streptophyta; Embryophyta; Tracheophyta; Spermatophyta; Magnoliophyta; eudicotyledons; Gunneridae; Pentapetalae; asterids; lamiids; Solanales; Solanaceae; Solanoideae; Solaneae; Solanum	XP_016198982.1^XP_016198982.1^Q:1-426,H:7-433^62.529%ID^E:1.08e-176^.^.	disease resistance protein RGA2-like	AT3G14470.2^AT3G14470.2^Q:8-424,H:466-908^31.209%ID^E:2.89e-50^.^.	PF00560.33^LRR_1^Leucine Rich Repeat^117-138^E:980`PF00560.33^LRR_1^Leucine Rich Repeat^141-161^E:19`PF00560.33^LRR_1^Leucine Rich Repeat^164-185^E:4.4`PF00560.33^LRR_1^Leucine Rich Repeat^189-199^E:2300`PF00560.33^LRR_1^Leucine Rich Repeat^374-386^E:530	.	.	.	.	GO:0043531^molecular_function^ADP binding`GO:0005524^molecular_function^ATP binding`GO:0006952^biological_process^defense response	GO:0005515^molecular_function^protein binding
DBME_DN37874_c0_g1_i1.p1	.	.	.	.	.	.	.	.	.	.	.
DBME_DN37874_c1_g1_i1.p2	.	.	.	.	.	.	ExpAA=15.41^PredHel=1^Topology=i127-149o	.	.	.	.
DBME_DN37862_c0_g1_i1.p1	LIN_MEDTR^LIN_MEDTR^Q:113-281,H:12-184^31.285%ID^E:7.69e-21^RecName: Full=Putative E3 ubiquitin-protein ligase LIN;^Eukaryota; Viridiplantae; Streptophyta; Embryophyta; Tracheophyta; Spermatophyta; Magnoliophyta; eudicotyledons; Gunneridae; Pentapetalae; rosids; fabids; Fabales; Fabaceae; Papilionoideae; 50 kb inversion clade; NPAAA clade; Hologalegina; IRL clade; Trifolieae; Medicago	XP_016195273.1^XP_016195273.1^Q:1-283,H:5-241^61.538%ID^E:8.34e-94^.^.	putative E3 ubiquitin-protein ligase LIN	AT3G06880.3^AT3G06880.3^Q:111-268,H:19-174^26.708%ID^E:2.08e-09^.^.	.	.	.	.	KEGG:mtr:MTR_1g090320	GO:0004842^molecular_function^ubiquitin-protein transferase activity`GO:0009877^biological_process^nodulation	.
DBME_DN79396_c0_g1_i1.p1	MPCP_YEAST^MPCP_YEAST^Q:1-250,H:52-299^47.6%ID^E:1.9e-68^RecName: Full=Mitochondrial phosphate carrier protein;^Eukaryota; Fungi; Dikarya; Ascomycota; Saccharomycotina; Saccharomycetes; Saccharomycetales; Saccharomycetaceae; Saccharomyces	XP_016162042.1^XP_016162042.1^Q:9-250,H:114-349^43.21%ID^E:2.25e-54^.^.	mitochondrial phosphate carrier protein 3%2C mitochondrial	AT3G48850.1^AT3G48850.1^Q:3-250,H:103-344^39.357%ID^E:2.85e-54^.^.	PF00153.27^Mito_carr^Mitochondrial carrier protein^67-149^E:1.6e-11`PF00153.27^Mito_carr^Mitochondrial carrier protein^163-250^E:9.1e-08	.	.	.	KEGG:sce:YJR077C`KO:K15102	GO:0016021^cellular_component^integral component of membrane`GO:0031305^cellular_component^integral component of mitochondrial inner membrane`GO:0005743^cellular_component^mitochondrial inner membrane`GO:0005758^cellular_component^mitochondrial intermembrane space`GO:0005739^cellular_component^mitochondrion`GO:0005315^molecular_function^inorganic phosphate transmembrane transporter activity`GO:00…	.
DBME_DN79400_c0_g1_i1.p1	.	XP_016173709.1^XP_016173709.1^Q:31-121,H:89-186^34%ID^E:4.99e-10^.^.	uncharacterized protein LOC107616239	.	PF05056.12^DUF674^Protein of unknown function (DUF674)^50-147^E:7.5e-07	.	.	.	.	.	.
DBME_DN79328_c0_g1_i1.p1	.	XP_016198946.2^XP_016198946.2^Q:73-181,H:459-583^46.032%ID^E:3.15e-15^.^.	protein NETWORKED 2D	.	.	.	.	.	.	.	.
DBME_DN79370_c0_g1_i1.p2	.	.	.	.	.	.	.	.	.	.	.
DBME_DN79354_c0_g1_i1.p1	PP357_ARATH^PP357_ARATH^Q:26-139,H:45-159^43.478%ID^E:6.95e-25^RecName: Full=Pentatricopeptide repeat-containing protein At4g39530;^Eukaryota; Viridiplantae; Streptophyta; Embryophyta; Tracheophyta; Spermatophyta; Magnoliophyta; eudicotyledons; Gunneridae; Pentapetalae; rosids; malvids; Brassicales; Brassicaceae; Camelineae; Arabidopsis`PP357_ARATH^PP357_ARATH^Q:35-139,H:258-363^34.579%ID^E:3.56e…	XP_016192775.1^XP_016192775.1^Q:1-140,H:30-172^74.825%ID^E:3.64e-71^.^.`XP_016192775.1^XP_016192775.1^Q:44-140,H:582-677^29.897%ID^E:2.4e-12^.^.`XP_016192775.1^XP_016192775.1^Q:45-140,H:482-576^35.417%ID^E:2.5e-11^.^.`XP_016192775.1^XP_016192775.1^Q:45-139,H:179-272^29.474%ID^E:1.22e-10^.^.`XP_016192775.1^XP_016192775.1^Q:44-139,H:279-373^30.208%ID^E:1.77e-10^.^.`XP_016192775.1^XP_016192775.1^Q:4…	pentatricopeptide repeat-containing protein At4g39530	AT4G39530.1^AT4G39530.1^Q:26-139,H:45-159^43.478%ID^E:7.21e-26^.^.`AT4G39530.1^AT4G39530.1^Q:35-139,H:258-363^34.579%ID^E:3.7e-15^.^.`AT4G39530.1^AT4G39530.1^Q:44-140,H:474-569^35.052%ID^E:5e-12^.^.`AT4G39530.1^AT4G39530.1^Q:44-140,H:575-670^27.835%ID^E:8.16e-09^.^.`AT4G39530.1^AT4G39530.1^Q:45-139,H:169-262^28.421%ID^E:3.34e-07^.^.	PF01535.20^PPR^PPR repeat^63-89^E:0.00066`PF01535.20^PPR^PPR repeat^91-118^E:0.0067	.	.	ENOG410Z7Z7^Pentatricopeptide repeat-containing protein	KEGG:ath:AT4G39530	GO:0009451^biological_process^RNA modification	.
DBME_DN79390_c0_g1_i1.p1	.	.	.	.	.	.	ExpAA=40.99^PredHel=2^Topology=i31-50o54-76i	.	.	.	.
DBME_DN79303_c1_g1_i1.p1	POLR1_ARATH^POLR1_ARATH^Q:1-134,H:88-221^26.866%ID^E:3.65e-13^RecName: Full=Retrovirus-related Pol polyprotein from transposon RE1;^Eukaryota; Viridiplantae; Streptophyta; Embryophyta; Tracheophyta; Spermatophyta; Magnoliophyta; eudicotyledons; Gunneridae; Pentapetalae; rosids; malvids; Brassicales; Brassicaceae; Camelineae; Arabidopsis	XP_016204952.1^XP_016204952.1^Q:1-159,H:68-220^35.22%ID^E:1.22e-27^.^.	uncharacterized protein LOC107645440	AT1G34070.1^AT1G34070.1^Q:21-177,H:97-258^23.636%ID^E:5.96e-09^.^.	PF14223.6^Retrotran_gag_2^gag-polypeptide of LTR copia-type^2-122^E:1.1e-22	.	.	.	.	GO:0000943^cellular_component^retrotransposon nucleocapsid`GO:0004190^molecular_function^aspartic-type endopeptidase activity`GO:0004519^molecular_function^endonuclease activity`GO:0046872^molecular_function^metal ion binding`GO:0003676^molecular_function^nucleic acid binding`GO:0003964^molecular_function^RNA-directed DNA polymerase activity`GO:0015074^biological_process^DNA integration`GO:000631…	.
DBME_DN79327_c0_g1_i8.p1	CRK9_ARATH^CRK9_ARATH^Q:275-474,H:20-214^38.725%ID^E:2.27e-30^RecName: Full=Putative cysteine-rich receptor-like protein kinase 9;^Eukaryota; Viridiplantae; Streptophyta; Embryophyta; Tracheophyta; Spermatophyta; Magnoliophyta; eudicotyledons; Gunneridae; Pentapetalae; rosids; malvids; Brassicales; Brassicaceae; Camelineae; Arabidopsis`CRK9_ARATH^CRK9_ARATH^Q:43-252,H:43-245^33.333%ID^E:7.6e-22^R…	XP_020965464.1^XP_020965464.1^Q:1-496,H:1-484^58.847%ID^E:1.97e-179^.^.	cysteine-rich receptor-like protein kinase 10 isoform X2	AT4G23170.1^AT4G23170.1^Q:275-474,H:20-214^38.725%ID^E:2.36e-31^.^.`AT4G23170.1^AT4G23170.1^Q:43-252,H:43-245^33.333%ID^E:7.89e-23^.^.	PF01657.17^Stress-antifung^Salt stress response/antifungal^34-136^E:1.9e-18`PF01657.17^Stress-antifung^Salt stress response/antifungal^152-245^E:4.9e-10`PF01657.17^Stress-antifung^Salt stress response/antifungal^289-384^E:5.3e-17`PF01657.17^Stress-antifung^Salt stress response/antifungal^417-479^E:4.9e-06	sigP:1^24^0.848^YES	.	.	KEGG:ath:AT4G23170	GO:0048046^cellular_component^apoplast`GO:0012501^biological_process^programmed cell death`GO:0009751^biological_process^response to salicylic acid`GO:0009627^biological_process^systemic acquired resistance	.
DBME_DN63069_c0_g1_i1.p1	.	.	.	.	.	sigP:1^22^0.726^YES	ExpAA=79.29^PredHel=3^Topology=o86-108i110-132o142-164i	.	.	.	.
DBME_DN63054_c0_g1_i1.p1	PMT1_ARATH^PMT1_ARATH^Q:2-126,H:382-506^65.6%ID^E:2.17e-54^RecName: Full=Probable methyltransferase PMT1;^Eukaryota; Viridiplantae; Streptophyta; Embryophyta; Tracheophyta; Spermatophyta; Magnoliophyta; eudicotyledons; Gunneridae; Pentapetalae; rosids; malvids; Brassicales; Brassicaceae; Camelineae; Arabidopsis	XP_016183042.1^XP_016183042.1^Q:2-126,H:373-497^79.2%ID^E:1.62e-67^.^.	probable methyltransferase PMT3 isoform X3	AT3G23300.2^AT3G23300.2^Q:2-126,H:382-506^65.6%ID^E:2.25e-55^.^.	PF03141.16^Methyltransf_29^Putative S-adenosyl-L-methionine-dependent methyltransferase^3-127^E:8.9e-41	.	.	ENOG410YDXK^Methyltransferase	KEGG:ath:AT3G23300	GO:0005768^cellular_component^endosome`GO:0005794^cellular_component^Golgi apparatus`GO:0000139^cellular_component^Golgi membrane`GO:0016021^cellular_component^integral component of membrane`GO:0005634^cellular_component^nucleus`GO:0005802^cellular_component^trans-Golgi network`GO:0005774^cellular_component^vacuolar membrane`GO:0008168^molecular_function^methyltransferase activity	GO:0008168^molecular_function^methyltransferase activity
DBME_DN63054_c0_g2_i1.p1	PMT3_ARATH^PMT3_ARATH^Q:1-172,H:254-425^83.14%ID^E:1.43e-101^RecName: Full=Probable methyltransferase PMT3;^Eukaryota; Viridiplantae; Streptophyta; Embryophyta; Tracheophyta; Spermatophyta; Magnoliophyta; eudicotyledons; Gunneridae; Pentapetalae; rosids; malvids; Brassicales; Brassicaceae; Camelineae; Arabidopsis	XP_016183042.1^XP_016183042.1^Q:1-172,H:248-419^84.302%ID^E:8.15e-100^.^.	probable methyltransferase PMT3 isoform X3	AT4G14360.2^AT4G14360.2^Q:1-172,H:254-425^83.14%ID^E:1.48e-102^.^.	PF03141.16^Methyltransf_29^Putative S-adenosyl-L-methionine-dependent methyltransferase^1-166^E:1.4e-66	.	.	ENOG410YDXK^Methyltransferase	KEGG:ath:AT4G14360	GO:0005768^cellular_component^endosome`GO:0005794^cellular_component^Golgi apparatus`GO:0000139^cellular_component^Golgi membrane`GO:0016021^cellular_component^integral component of membrane`GO:0009506^cellular_component^plasmodesma`GO:0005802^cellular_component^trans-Golgi network`GO:0008168^molecular_function^methyltransferase activity	GO:0008168^molecular_function^methyltransferase activity
DBME_DN63092_c0_g1_i1.p1	POL3_DROME^POL3_DROME^Q:2-258,H:378-628^30.189%ID^E:1.5e-27^RecName: Full=Retrovirus-related Pol polyprotein from transposon 17.6;^Eukaryota; Metazoa; Ecdysozoa; Arthropoda; Hexapoda; Insecta; Pterygota; Neoptera; Holometabola; Diptera; Brachycera; Muscomorpha; Ephydroidea; Drosophilidae; Drosophila; Sophophora	XP_016199546.1^XP_016199546.1^Q:1-253,H:10-259^38.34%ID^E:1.87e-57^.^.	uncharacterized protein LOC107640546	ATMG00860.1^ATMG00860.1^Q:1-126,H:2-125^29.688%ID^E:3.11e-14^.^.	PF17919.1^RT_RNaseH_2^RNase H-like domain found in reverse transcriptase^102-199^E:1.4e-21`PF17917.1^RT_RNaseH^RNase H-like domain found in reverse transcriptase^128-232^E:7.5e-16	.	.	.	.	GO:0004190^molecular_function^aspartic-type endopeptidase activity`GO:0004519^molecular_function^endonuclease activity`GO:0003676^molecular_function^nucleic acid binding`GO:0003964^molecular_function^RNA-directed DNA polymerase activity`GO:0015074^biological_process^DNA integration	.
DBME_DN63092_c0_g2_i1.p1	POL4_DROME^POL4_DROME^Q:2-110,H:562-668^31.193%ID^E:9.88e-09^RecName: Full=Retrovirus-related Pol polyprotein from transposon 412;^Eukaryota; Metazoa; Ecdysozoa; Arthropoda; Hexapoda; Insecta; Pterygota; Neoptera; Holometabola; Diptera; Brachycera; Muscomorpha; Ephydroidea; Drosophilidae; Drosophila; Sophophora	XP_016199503.1^XP_016199503.1^Q:8-108,H:196-294^47.525%ID^E:8.31e-24^.^.	uncharacterized protein LOC107640499	.	PF17919.1^RT_RNaseH_2^RNase H-like domain found in reverse transcriptase^26-110^E:6.4e-22`PF17917.1^RT_RNaseH^RNase H-like domain found in reverse transcriptase^52-110^E:6e-10	.	.	.	.	GO:0004190^molecular_function^aspartic-type endopeptidase activity`GO:0004519^molecular_function^endonuclease activity`GO:0003676^molecular_function^nucleic acid binding`GO:0003964^molecular_function^RNA-directed DNA polymerase activity`GO:0015074^biological_process^DNA integration	.
DBME_DN63081_c1_g1_i1.p1	.	.	.	.	.	.	.	.	.	.	.
DBME_DN63060_c0_g1_i2.p1	POLR2_ARATH^POLR2_ARATH^Q:1-244,H:1198-1443^45.528%ID^E:1.36e-66^RecName: Full=Retrovirus-related Pol polyprotein from transposon RE2;^Eukaryota; Viridiplantae; Streptophyta; Embryophyta; Tracheophyta; Spermatophyta; Magnoliophyta; eudicotyledons; Gunneridae; Pentapetalae; rosids; malvids; Brassicales; Brassicaceae; Camelineae; Arabidopsis	XP_016200078.1^XP_016200078.1^Q:1-244,H:6-255^42.4%ID^E:4.1e-73^.^.	uncharacterized protein LOC107641083	ATMG00810.1^ATMG00810.1^Q:1-156,H:71-227^51.592%ID^E:3.6e-52^.^.	.	.	.	.	.	GO:0000943^cellular_component^retrotransposon nucleocapsid`GO:0004190^molecular_function^aspartic-type endopeptidase activity`GO:0004519^molecular_function^endonuclease activity`GO:0046872^molecular_function^metal ion binding`GO:0003676^molecular_function^nucleic acid binding`GO:0003964^molecular_function^RNA-directed DNA polymerase activity`GO:0015074^biological_process^DNA integration`GO:000631…	.
DBME_DN63087_c0_g1_i2.p1	TF26_SCHPO^TF26_SCHPO^Q:1-244,H:754-1015^25%ID^E:1.09e-18^RecName: Full=Transposon Tf2-6 polyprotein;^Eukaryota; Fungi; Dikarya; Ascomycota; Taphrinomycotina; Schizosaccharomycetes; Schizosaccharomycetales; Schizosaccharomycetaceae; Schizosaccharomyces	XP_020963827.1^XP_020963827.1^Q:2-246,H:770-1047^28.571%ID^E:4.34e-25^.^.	uncharacterized protein LOC107611884	.	PF17917.1^RT_RNaseH^RNase H-like domain found in reverse transcriptase^1-52^E:1.7e-09`PF17921.1^Integrase_H2C2^Integrase zinc binding domain^138-193^E:2.2e-13	.	.	.	KEGG:spo:SPAC27E2.08`KEGG:spo:SPAC2E1P3.03c`KEGG:spo:SPAPB15E9.03c`KEGG:spo:SPCC1020.14	GO:0005634^cellular_component^nucleus`GO:0004190^molecular_function^aspartic-type endopeptidase activity`GO:0003677^molecular_function^DNA binding`GO:0003887^molecular_function^DNA-directed DNA polymerase activity`GO:0004519^molecular_function^endonuclease activity`GO:0046872^molecular_function^metal ion binding`GO:0003723^molecular_function^RNA binding`GO:0003964^molecular_function^RNA-directed …	.
DBME_DN63046_c0_g1_i1.p1	.	.	.	.	.	.	ExpAA=22.35^PredHel=1^Topology=o81-103i	.	.	.	.
DBME_DN63062_c0_g1_i1.p1	.	XP_016174700.1^XP_016174700.1^Q:25-136,H:177-285^71.667%ID^E:3.52e-16^.^.	eukaryotic translation initiation factor 5B	.	.	.	.	.	.	.	.
DBME_DN63062_c1_g1_i1.p1	KPL_ARATH^KPL_ARATH^Q:48-203,H:354-482^37.975%ID^E:5.5e-11^RecName: Full=Protein KOKOPELLI {ECO:0000303|PubMed:20478994};^Eukaryota; Viridiplantae; Streptophyta; Embryophyta; Tracheophyta; Spermatophyta; Magnoliophyta; eudicotyledons; Gunneridae; Pentapetalae; rosids; malvids; Brassicales; Brassicaceae; Camelineae; Arabidopsis	XP_020958758.1^XP_020958758.1^Q:1-211,H:308-517^62.326%ID^E:5.25e-57^.^.	probable serine/threonine-protein kinase DDB_G0282963	AT5G63720.1^AT5G63720.1^Q:48-203,H:354-482^37.975%ID^E:5.71e-12^.^.	.	.	.	ENOG41115C5^NA	KEGG:ath:AT5G63720	GO:0009567^biological_process^double fertilization forming a zygote and endosperm`GO:0009555^biological_process^pollen development`GO:0007338^biological_process^single fertilization	.
DBME_DN63038_c0_g1_i1.p1	FH1_ARATH^FH1_ARATH^Q:109-182,H:538-613^53.247%ID^E:1.31e-12^RecName: Full=Formin-like protein 1;^Eukaryota; Viridiplantae; Streptophyta; Embryophyta; Tracheophyta; Spermatophyta; Magnoliophyta; eudicotyledons; Gunneridae; Pentapetalae; rosids; malvids; Brassicales; Brassicaceae; Camelineae; Arabidopsis	XP_016194081.1^XP_016194081.1^Q:1-182,H:253-430^65.054%ID^E:5.99e-53^.^.	formin-like protein 1	AT3G25500.1^AT3G25500.1^Q:109-182,H:538-613^53.247%ID^E:1.36e-13^.^.	.	.	.	ENOG410XQWC^Formin 2	KEGG:ath:AT3G25500	GO:0005618^cellular_component^cell wall`GO:0016021^cellular_component^integral component of membrane`GO:0016020^cellular_component^membrane`GO:0005886^cellular_component^plasma membrane`GO:0003779^molecular_function^actin binding`GO:0051015^molecular_function^actin filament binding`GO:0030036^biological_process^actin cytoskeleton organization`GO:0045010^biological_process^actin nucleation`GO:0051…	.
DBME_DN63099_c0_g1_i1.p1	ADT_ORYSJ^ADT_ORYSJ^Q:1-112,H:247-358^95.536%ID^E:1.37e-71^RecName: Full=ADP,ATP carrier protein, mitochondrial;^Eukaryota; Viridiplantae; Streptophyta; Embryophyta; Tracheophyta; Spermatophyta; Magnoliophyta; Liliopsida; Poales; Poaceae; BOP clade; Oryzoideae; Oryzeae; Oryzinae; Oryza; Oryza sativa	XP_016168915.1^XP_016168915.1^Q:1-112,H:251-362^96.429%ID^E:5.96e-73^.^.	ADP%2CATP carrier protein 1%2C mitochondrial-like	AT3G08580.2^AT3G08580.2^Q:1-112,H:246-357^91.964%ID^E:7.87e-71^.^.	PF00153.27^Mito_carr^Mitochondrial carrier protein^2-34^E:1.5e-06`PF00153.27^Mito_carr^Mitochondrial carrier protein^39-110^E:2.3e-15	.	ExpAA=41.94^PredHel=2^Topology=i7-25o40-62i	ENOG410XNW0^transmembrane transport	KEGG:osa:4330539`KO:K05863	GO:0016021^cellular_component^integral component of membrane`GO:0005743^cellular_component^mitochondrial inner membrane`GO:0005471^molecular_function^ATP:ADP antiporter activity`GO:0009409^biological_process^response to cold`GO:0009651^biological_process^response to salt stress	.
DBME_DN63071_c0_g2_i1.p1	.	.	.	.	.	.	.	.	.	.	.
DBME_DN63032_c0_g1_i3.p1	PDAT2_ARATH^PDAT2_ARATH^Q:1-155,H:511-665^70.701%ID^E:4.56e-71^RecName: Full=Putative phospholipid:diacylglycerol acyltransferase 2;^Eukaryota; Viridiplantae; Streptophyta; Embryophyta; Tracheophyta; Spermatophyta; Magnoliophyta; eudicotyledons; Gunneridae; Pentapetalae; rosids; malvids; Brassicales; Brassicaceae; Camelineae; Arabidopsis	XP_016193431.1^XP_016193431.1^Q:1-155,H:509-662^64.103%ID^E:6.02e-65^.^.	phospholipid:diacylglycerol acyltransferase 1-like	AT3G44830.1^AT3G44830.1^Q:1-155,H:511-665^70.701%ID^E:4.73e-72^.^.	PF02450.15^LCAT^Lecithin:cholesterol acyltransferase^1-94^E:7.8e-09	.	.	ENOG410Y9CF^Acyl-transferase	KEGG:ath:AT3G44830`KO:K00679	GO:0016021^cellular_component^integral component of membrane`GO:0008374^molecular_function^O-acyltransferase activity`GO:0046027^molecular_function^phospholipid:diacylglycerol acyltransferase activity`GO:0006071^biological_process^glycerol metabolic process`GO:0006629^biological_process^lipid metabolic process	GO:0008374^molecular_function^O-acyltransferase activity`GO:0006629^biological_process^lipid metabolic process
DBME_DN63032_c3_g1_i1.p1	.	.	.	.	.	.	.	.	.	.	.
DBME_DN63098_c0_g1_i1.p1	POL2_DROME^POL2_DROME^Q:1-127,H:229-360^53.788%ID^E:2.55e-40^RecName: Full=Retrovirus-related Pol polyprotein from transposon 297;^Eukaryota; Metazoa; Ecdysozoa; Arthropoda; Hexapoda; Insecta; Pterygota; Neoptera; Holometabola; Diptera; Brachycera; Muscomorpha; Ephydroidea; Drosophilidae; Drosophila; Sophophora	XP_020978583.1^XP_020978583.1^Q:1-126,H:261-386^80.952%ID^E:1.47e-73^.^.	uncharacterized protein LOC107642692 isoform X1	ATMG00850.1^ATMG00850.1^Q:1-28,H:52-79^64.286%ID^E:3.94e-07^.^.	PF00078.27^RVT_1^Reverse transcriptase (RNA-dependent DNA polymerase)^21-124^E:2.3e-18	.	.	.	.	GO:0004190^molecular_function^aspartic-type endopeptidase activity`GO:0004519^molecular_function^endonuclease activity`GO:0003676^molecular_function^nucleic acid binding`GO:0003964^molecular_function^RNA-directed DNA polymerase activity`GO:0015074^biological_process^DNA integration	.
DBME_DN63098_c0_g2_i1.p1	YG31B_YEAST^YG31B_YEAST^Q:32-103,H:586-657^43.056%ID^E:1.09e-13^RecName: Full=Transposon Ty3-G Gag-Pol polyprotein;^Eukaryota; Fungi; Dikarya; Ascomycota; Saccharomycotina; Saccharomycetes; Saccharomycetales; Saccharomycetaceae; Saccharomyces	XP_020978583.1^XP_020978583.1^Q:22-102,H:218-298^59.259%ID^E:1.35e-27^.^.	uncharacterized protein LOC107642692 isoform X1	ATMG00850.1^ATMG00850.1^Q:54-92,H:41-79^48.718%ID^E:5.01e-08^.^.	.	.	.	.	KEGG:sce:YGR109W-B`KO:K07497	GO:0005737^cellular_component^cytoplasm`GO:0005634^cellular_component^nucleus`GO:0000943^cellular_component^retrotransposon nucleocapsid`GO:0004190^molecular_function^aspartic-type endopeptidase activity`GO:0005524^molecular_function^ATP binding`GO:0003677^molecular_function^DNA binding`GO:0003887^molecular_function^DNA-directed DNA polymerase activity`GO:0008233^molecular_function^peptidase acti…	.
DBME_DN63011_c0_g1_i1.p1	ALB2_PEA^ALB2_PEA^Q:1-118,H:112-231^52.5%ID^E:5.28e-39^RecName: Full=Albumin-2;^Eukaryota; Viridiplantae; Streptophyta; Embryophyta; Tracheophyta; Spermatophyta; Magnoliophyta; eudicotyledons; Gunneridae; Pentapetalae; rosids; fabids; Fabales; Fabaceae; Papilionoideae; 50 kb inversion clade; NPAAA clade; Hologalegina; IRL clade; Fabeae; Pisum`ALB2_PEA^ALB2_PEA^Q:10-122,H:7-122^39.496%ID^E:3.63e-1…	.	.	.	PF00045.19^Hemopexin^Hemopexin^10-45^E:1.1e-06`PF00045.19^Hemopexin^Hemopexin^62-110^E:1.9e-06	.	.	.	.	GO:0005829^cellular_component^cytosol`GO:0005509^molecular_function^calcium ion binding`GO:0045735^molecular_function^nutrient reservoir activity	.
DBME_DN63039_c1_g1_i1.p1	.	XP_016197181.1^XP_016197181.1^Q:11-110,H:1-82^58.095%ID^E:4.58e-28^.^.	E3 ubiquitin-protein ligase RHA2B	AT5G20885.1^AT5G20885.1^Q:11-110,H:1-88^40.594%ID^E:1.53e-09^.^.	.	.	ExpAA=22.34^PredHel=1^Topology=o20-42i	.	.	.	.
DBME_DN63050_c0_g1_i1.p1	.	.	.	.	.	.	.	.	.	.	.
DBME_DN63015_c0_g1_i1.p1	TMVRN_NICGU^TMVRN_NICGU^Q:13-85,H:840-911^36.986%ID^E:1.14e-06^RecName: Full=TMV resistance protein N;^Eukaryota; Viridiplantae; Streptophyta; Embryophyta; Tracheophyta; Spermatophyta; Magnoliophyta; eudicotyledons; Gunneridae; Pentapetalae; asterids; lamiids; Solanales; Solanaceae; Nicotianoideae; Nicotianeae; Nicotiana	XP_016205520.1^XP_016205520.1^Q:1-263,H:806-1050^50.746%ID^E:6.02e-71^.^.	TMV resistance protein N-like isoform X1	AT5G17680.2^AT5G17680.2^Q:9-133,H:959-1104^27.027%ID^E:1.47e-07^.^.	PF00560.33^LRR_1^Leucine Rich Repeat^10-19^E:3300`PF13516.6^LRR_6^Leucine Rich repeat^10-21^E:1500`PF00560.33^LRR_1^Leucine Rich Repeat^32-49^E:4.3`PF13516.6^LRR_6^Leucine Rich repeat^32-44^E:2`PF13516.6^LRR_6^Leucine Rich repeat^53-65^E:450`PF00560.33^LRR_1^Leucine Rich Repeat^56-76^E:410	.	.	.	.	GO:0005737^cellular_component^cytoplasm`GO:0043531^molecular_function^ADP binding`GO:0005524^molecular_function^ATP binding`GO:0009626^biological_process^plant-type hypersensitive response`GO:0007165^biological_process^signal transduction	GO:0005515^molecular_function^protein binding
DBME_DN80284_c0_g1_i1.p1	NOI4_ARATH^NOI4_ARATH^Q:45-118,H:3-70^49.398%ID^E:2.95e-15^RecName: Full=Protein NOI4 {ECO:0000303|PubMed:15845764};^Eukaryota; Viridiplantae; Streptophyta; Embryophyta; Tracheophyta; Spermatophyta; Magnoliophyta; eudicotyledons; Gunneridae; Pentapetalae; rosids; malvids; Brassicales; Brassicaceae; Camelineae; Arabidopsis	XP_016175782.1^XP_016175782.1^Q:41-118,H:1-78^50%ID^E:4.82e-19^.^.	RPM1-interacting protein 4-like	AT5G63270.1^AT5G63270.1^Q:44-120,H:3-80^50.633%ID^E:2.58e-20^.^.	PF05627.11^AvrRpt-cleavage^Cleavage site for pathogenic type III effector avirulence factor Avr^49-81^E:5.8e-20	.	.	ENOG410Y7RT^NOI protein	KEGG:ath:AT5G55850	GO:0009624^biological_process^response to nematode	.
DBME_DN80243_c0_g1_i1.p1	.	.	.	.	.	.	.	.	.	.	.
DBME_DN80264_c0_g1_i2.p1	UPL6_ARATH^UPL6_ARATH^Q:1-75,H:721-796^86.842%ID^E:4.75e-39^RecName: Full=E3 ubiquitin-protein ligase UPL6;^Eukaryota; Viridiplantae; Streptophyta; Embryophyta; Tracheophyta; Spermatophyta; Magnoliophyta; eudicotyledons; Gunneridae; Pentapetalae; rosids; malvids; Brassicales; Brassicaceae; Camelineae; Arabidopsis	XP_016197768.1^XP_016197768.1^Q:1-75,H:723-798^90.789%ID^E:2.24e-41^.^.	E3 ubiquitin-protein ligase UPL6	AT3G17205.3^AT3G17205.3^Q:1-75,H:721-796^86.842%ID^E:4.93e-40^.^.	PF00632.25^HECT^HECT-domain (ubiquitin-transferase)^4-71^E:2e-10	.	.	COG5021^ubiquitin protein ligase	KEGG:ath:AT3G17205`KO:K10589	GO:0061631^molecular_function^ubiquitin conjugating enzyme activity`GO:0000209^biological_process^protein polyubiquitination`GO:0006511^biological_process^ubiquitin-dependent protein catabolic process	GO:0004842^molecular_function^ubiquitin-protein transferase activity
DBME_DN80225_c0_g1_i1.p1	.	.	.	.	.	.	ExpAA=24.03^PredHel=1^Topology=i76-98o	.	.	.	.
DBME_DN80209_c0_g1_i1.p1	CRK25_ARATH^CRK25_ARATH^Q:57-418,H:9-359^36.314%ID^E:6.41e-53^RecName: Full=Cysteine-rich receptor-like protein kinase 25;^Eukaryota; Viridiplantae; Streptophyta; Embryophyta; Tracheophyta; Spermatophyta; Magnoliophyta; eudicotyledons; Gunneridae; Pentapetalae; rosids; malvids; Brassicales; Brassicaceae; Camelineae; Arabidopsis	XP_020966846.1^XP_020966846.1^Q:69-418,H:25-362^42.21%ID^E:1.42e-76^.^.	cysteine-rich receptor-like protein kinase 29	AT4G05200.1^AT4G05200.1^Q:57-418,H:9-359^36.314%ID^E:6.66e-54^.^.	PF01657.17^Stress-antifung^Salt stress response/antifungal^82-176^E:6.7e-17`PF01657.17^Stress-antifung^Salt stress response/antifungal^196-293^E:1.4e-14	.	ExpAA=41.88^PredHel=2^Topology=o45-67i344-366o	COG0515^Serine Threonine protein kinase	KEGG:ath:AT4G05200	GO:0016021^cellular_component^integral component of membrane`GO:0005886^cellular_component^plasma membrane`GO:0005524^molecular_function^ATP binding`GO:0004674^molecular_function^protein serine/threonine kinase activity`GO:0042742^biological_process^defense response to bacterium`GO:0006468^biological_process^protein phosphorylation	.
DBME_DN80224_c0_g1_i1.p1	.	.	.	.	.	sigP:1^21^0.927^YES	ExpAA=22.43^PredHel=1^Topology=i7-29o	.	.	.	.
DBME_DN80291_c0_g1_i1.p1	.	XP_020964271.1^XP_020964271.1^Q:1-136,H:331-467^61.314%ID^E:2e-55^.^.	uncharacterized protein LOC107612715 isoform X1	.	PF08284.11^RVP_2^Retroviral aspartyl protease^4-41^E:4.4e-11	.	.	.	.	.	.
DBME_DN80208_c1_g1_i1.p1	LYK4_ARATH^LYK4_ARATH^Q:1-156,H:278-430^46.154%ID^E:1.74e-31^RecName: Full=LysM domain receptor-like kinase 4;^Eukaryota; Viridiplantae; Streptophyta; Embryophyta; Tracheophyta; Spermatophyta; Magnoliophyta; eudicotyledons; Gunneridae; Pentapetalae; rosids; malvids; Brassicales; Brassicaceae; Camelineae; Arabidopsis	XP_016201813.1^XP_016201813.1^Q:7-165,H:274-431^67.296%ID^E:6.79e-68^.^.	lysM domain receptor-like kinase 4	AT2G23770.1^AT2G23770.1^Q:1-156,H:278-430^46.154%ID^E:1.81e-32^.^.	PF00069.25^Pkinase^Protein kinase domain^90-156^E:1.1e-07`PF07714.17^Pkinase_Tyr^Protein tyrosine kinase^108-156^E:2e-08	.	.	COG0515^Serine Threonine protein kinase	KEGG:ath:AT2G23770	GO:0016021^cellular_component^integral component of membrane`GO:0005886^cellular_component^plasma membrane`GO:0005524^molecular_function^ATP binding`GO:0008061^molecular_function^chitin binding`GO:0004672^molecular_function^protein kinase activity`GO:0071323^biological_process^cellular response to chitin`GO:0071219^biological_process^cellular response to molecule of bacterial origin`GO:0045087^bi…	GO:0004672^molecular_function^protein kinase activity`GO:0005524^molecular_function^ATP binding`GO:0006468^biological_process^protein phosphorylation
DBME_DN80219_c0_g1_i1.p1	IF1A_SCHPO^IF1A_SCHPO^Q:11-149,H:1-136^73.381%ID^E:2.53e-65^RecName: Full=Eukaryotic translation initiation factor 1A;^Eukaryota; Fungi; Dikarya; Ascomycota; Taphrinomycotina; Schizosaccharomycetes; Schizosaccharomycetales; Schizosaccharomycetaceae; Schizosaccharomyces	XP_016180488.1^XP_016180488.1^Q:11-143,H:1-129^70.677%ID^E:7.97e-59^.^.	eukaryotic translation initiation factor 1A	AT2G04520.1^AT2G04520.1^Q:11-139,H:1-122^68.992%ID^E:5.34e-57^.^.	PF01176.19^eIF-1a^Translation initiation factor 1A / IF-1^42-106^E:5.4e-18	.	.	.	KEGG:spo:SPBC25H2.07`KO:K03236	GO:0005829^cellular_component^cytosol`GO:0003725^molecular_function^double-stranded RNA binding`GO:0033592^molecular_function^RNA strand annealing activity`GO:0003743^molecular_function^translation initiation factor activity`GO:0002183^biological_process^cytoplasmic translational initiation	GO:0003723^molecular_function^RNA binding`GO:0003743^molecular_function^translation initiation factor activity`GO:0006413^biological_process^translational initiation
DBME_DN80301_c0_g1_i1.p1	.	.	.	.	.	.	.	.	.	.	.
DBME_DN80206_c0_g2_i1.p1	.	.	.	.	.	.	ExpAA=18.67^PredHel=1^Topology=o10-27i	.	.	.	.
DBME_DN80239_c0_g1_i1.p1	.	.	.	.	.	.	.	.	.	.	.
DBME_DN80261_c0_g1_i1.p1	DRL40_ARATH^DRL40_ARATH^Q:31-104,H:254-325^42.105%ID^E:2.58e-11^RecName: Full=Probable disease resistance protein At5g63020;^Eukaryota; Viridiplantae; Streptophyta; Embryophyta; Tracheophyta; Spermatophyta; Magnoliophyta; eudicotyledons; Gunneridae; Pentapetalae; rosids; malvids; Brassicales; Brassicaceae; Camelineae; Arabidopsis	XP_016178707.1^XP_016178707.1^Q:1-110,H:249-364^71.552%ID^E:2.24e-48^.^.	probable disease resistance protein At4g27220	AT5G63020.1^AT5G63020.1^Q:31-104,H:254-325^42.105%ID^E:2.68e-12^.^.	PF00931.22^NB-ARC^NB-ARC domain^4-100^E:5.6e-15	.	.	COG4886^leucine Rich Repeat	KEGG:ath:AT5G63020	GO:0043531^molecular_function^ADP binding`GO:0005524^molecular_function^ATP binding`GO:0006952^biological_process^defense response	GO:0043531^molecular_function^ADP binding
DBME_DN80300_c0_g1_i1.p1	GUN1_PERAE^GUN1_PERAE^Q:14-494,H:10-490^76.091%ID^E:0^RecName: Full=Endoglucanase 1;^Eukaryota; Viridiplantae; Streptophyta; Embryophyta; Tracheophyta; Spermatophyta; Magnoliophyta; Magnoliidae; Laurales; Lauraceae; Persea	XP_016205219.1^XP_016205219.1^Q:29-492,H:55-517^65.733%ID^E:0^.^.	endoglucanase 17	AT4G02290.1^AT4G02290.1^Q:29-492,H:48-510^63.578%ID^E:0^.^.	PF00759.19^Glyco_hydro_9^Glycosyl hydrolase family 9^34-487^E:2.1e-141	sigP:1^28^0.863^YES	.	.	.	GO:0008810^molecular_function^cellulase activity`GO:0030245^biological_process^cellulose catabolic process`GO:0009835^biological_process^fruit ripening	GO:0004553^molecular_function^hydrolase activity, hydrolyzing O-glycosyl compounds`GO:0005975^biological_process^carbohydrate metabolic process
DBME_DN28749_c0_g1_i1.p1	MAOX_POPTR^MAOX_POPTR^Q:55-143,H:12-100^73.034%ID^E:3.72e-41^RecName: Full=NADP-dependent malic enzyme;^Eukaryota; Viridiplantae; Streptophyta; Embryophyta; Tracheophyta; Spermatophyta; Magnoliophyta; eudicotyledons; Gunneridae; Pentapetalae; rosids; fabids; Malpighiales; Salicaceae; Saliceae; Populus	XP_020964128.1^XP_020964128.1^Q:18-143,H:16-151^58.824%ID^E:3.69e-47^.^.	NADP-dependent malic enzyme	AT1G79750.1^AT1G79750.1^Q:1-143,H:1-155^51.282%ID^E:1.84e-41^.^.	.	.	.	COG0281^malic enzyme	.	GO:0005737^cellular_component^cytoplasm`GO:0004471^molecular_function^malate dehydrogenase (decarboxylating) (NAD+) activity`GO:0004473^molecular_function^malate dehydrogenase (decarboxylating) (NADP+) activity`GO:0046872^molecular_function^metal ion binding`GO:0051287^molecular_function^NAD binding`GO:0008948^molecular_function^oxaloacetate decarboxylase activity	.
DBME_DN28755_c0_g1_i5.p1	.	.	.	.	.	.	.	.	.	.	.
DBME_DN28755_c0_g2_i1.p1	PPP7L_ARATH^PPP7L_ARATH^Q:52-141,H:64-146^51.111%ID^E:2.79e-19^RecName: Full=Serine/threonine-protein phosphatase 7 long form homolog;^Eukaryota; Viridiplantae; Streptophyta; Embryophyta; Tracheophyta; Spermatophyta; Magnoliophyta; eudicotyledons; Gunneridae; Pentapetalae; rosids; malvids; Brassicales; Brassicaceae; Camelineae; Arabidopsis	XP_020961493.1^XP_020961493.1^Q:9-141,H:7-151^51.034%ID^E:1.04e-42^.^.	protein MAIN-LIKE 2-like	AT1G48120.1^AT1G48120.1^Q:52-141,H:64-146^51.111%ID^E:2.9e-20^.^.	PF10536.9^PMD^Plant mobile domain^59-119^E:1e-20	.	.	ENOG410YHBV^Serine threonine-protein phosphatase 7 long form homolog	KEGG:ath:AT1G48120	GO:0005634^cellular_component^nucleus`GO:0046872^molecular_function^metal ion binding`GO:0004721^molecular_function^phosphoprotein phosphatase activity	.
DBME_DN28737_c0_g1_i8.p1	DRL21_ARATH^DRL21_ARATH^Q:7-590,H:838-1423^35.458%ID^E:3.39e-93^RecName: Full=Putative disease resistance protein At3g14460;^Eukaryota; Viridiplantae; Streptophyta; Embryophyta; Tracheophyta; Spermatophyta; Magnoliophyta; eudicotyledons; Gunneridae; Pentapetalae; rosids; malvids; Brassicales; Brassicaceae; Camelineae; Arabidopsis	XP_016187984.2^XP_016187984.2^Q:3-590,H:820-1395^76.061%ID^E:0^.^.	putative disease resistance protein At3g14460	AT3G14460.1^AT3G14460.1^Q:7-590,H:838-1423^35.458%ID^E:3.52e-94^.^.	.	.	.	COG4886^leucine Rich Repeat	KEGG:ath:AT3G14460	GO:0043531^molecular_function^ADP binding`GO:0005524^molecular_function^ATP binding`GO:0006952^biological_process^defense response	.
DBME_DN28712_c0_g1_i2.p1	.	XP_016183330.2^XP_016183330.2^Q:1-208,H:133-344^48.387%ID^E:8.57e-61^.^.	uncharacterized protein LOC107625253	.	PF03732.17^Retrotrans_gag^Retrotransposon gag protein^1-84^E:4.3e-11	.	.	.	.	.	.
DBME_DN28712_c0_g4_i1.p1	.	XP_016183330.2^XP_016183330.2^Q:1-86,H:173-258^53.488%ID^E:2.26e-26^.^.	uncharacterized protein LOC107625253	.	.	.	.	.	.	.	.
DBME_DN28712_c1_g1_i1.p1	.	XP_016183330.2^XP_016183330.2^Q:1-135,H:200-344^39.597%ID^E:1.33e-19^.^.	uncharacterized protein LOC107625253	.	.	.	.	.	.	.	.
DBME_DN28795_c0_g1_i1.p1	PDCB3_ARATH^PDCB3_ARATH^Q:16-201,H:1-183^38.298%ID^E:3.59e-35^RecName: Full=PLASMODESMATA CALLOSE-BINDING PROTEIN 3;^Eukaryota; Viridiplantae; Streptophyta; Embryophyta; Tracheophyta; Spermatophyta; Magnoliophyta; eudicotyledons; Gunneridae; Pentapetalae; rosids; malvids; Brassicales; Brassicaceae; Camelineae; Arabidopsis	XP_016193209.1^XP_016193209.1^Q:29-202,H:29-200^79.775%ID^E:4.47e-95^.^.	PLASMODESMATA CALLOSE-BINDING PROTEIN 3-like	AT4G13600.1^AT4G13600.1^Q:39-168,H:59-198^64.286%ID^E:1.02e-53^.^.	PF07983.13^X8^X8 domain^40-111^E:3e-21	.	ExpAA=37.23^PredHel=2^Topology=o10-29i183-202o	ENOG410YNCG^X8 domain containing protein, expressed	KEGG:ath:AT1G18650	GO:0031225^cellular_component^anchored component of membrane`GO:0005886^cellular_component^plasma membrane`GO:0009506^cellular_component^plasmodesma`GO:0001872^molecular_function^(1->3)-beta-D-glucan binding`GO:0030247^molecular_function^polysaccharide binding	.
DBME_DN28742_c0_g1_i1.p1	GBF1_ARATH^GBF1_ARATH^Q:1-309,H:1-301^28.086%ID^E:1.31e-25^RecName: Full=G-box-binding factor 1;^Eukaryota; Viridiplantae; Streptophyta; Embryophyta; Tracheophyta; Spermatophyta; Magnoliophyta; eudicotyledons; Gunneridae; Pentapetalae; rosids; malvids; Brassicales; Brassicaceae; Camelineae; Arabidopsis	XP_020969610.1^XP_020969610.1^Q:1-315,H:1-308^62.069%ID^E:6.37e-133^.^.	G-box-binding factor 1-like isoform X2	AT4G36730.2^AT4G36730.2^Q:1-309,H:1-299^30.211%ID^E:1.89e-27^.^.	PF00170.21^bZIP_1^bZIP transcription factor^228-290^E:7.4e-16`PF07716.15^bZIP_2^Basic region leucine zipper^232-280^E:2.4e-05	.	.	ENOG410YJFN^Transcription factor	KEGG:ath:AT4G36730`KO:K09060	GO:0005737^cellular_component^cytoplasm`GO:0005634^cellular_component^nucleus`GO:0003700^molecular_function^DNA-binding transcription factor activity`GO:0043565^molecular_function^sequence-specific DNA binding`GO:0044212^molecular_function^transcription regulatory region DNA binding	GO:0003700^molecular_function^DNA-binding transcription factor activity`GO:0006355^biological_process^regulation of transcription, DNA-templated
DBME_DN28747_c0_g1_i1.p1	.	.	.	.	.	sigP:1^29^0.753^YES	ExpAA=17.81^PredHel=1^Topology=i5-27o	.	.	.	.
DBME_DN28708_c0_g1_i3.p1	.	XP_016164051.2^XP_016164051.2^Q:16-109,H:10-99^45.455%ID^E:2.92e-16^.^.	UPF0481 protein At3g47200-like	AT5G11290.2^AT5G11290.2^Q:41-111,H:34-99^47.887%ID^E:3.88e-15^.^.	PF03140.15^DUF247^Plant protein of unknown function^42-110^E:1.3e-17	.	.	.	.	.	.
DBME_DN28708_c0_g2_i4.p1	Y3720_ARATH^Y3720_ARATH^Q:12-159,H:116-261^30.667%ID^E:7.81e-10^RecName: Full=UPF0481 protein At3g47200;^Eukaryota; Viridiplantae; Streptophyta; Embryophyta; Tracheophyta; Spermatophyta; Magnoliophyta; eudicotyledons; Gunneridae; Pentapetalae; rosids; malvids; Brassicales; Brassicaceae; Camelineae; Arabidopsis	XP_016164069.1^XP_016164069.1^Q:5-170,H:78-239^42.262%ID^E:4.07e-28^.^.	putative UPF0481 protein At3g02645	AT5G11290.1^AT5G11290.1^Q:11-170,H:30-189^33.133%ID^E:2.22e-21^.^.	PF03140.15^DUF247^Plant protein of unknown function^2-170^E:3e-32	.	.	.	KEGG:ath:AT3G47200	GO:0016021^cellular_component^integral component of membrane`GO:0005886^cellular_component^plasma membrane	.
DBME_DN28708_c1_g2_i1.p1	Y3720_ARATH^Y3720_ARATH^Q:22-125,H:33-132^28.972%ID^E:1.67e-07^RecName: Full=UPF0481 protein At3g47200;^Eukaryota; Viridiplantae; Streptophyta; Embryophyta; Tracheophyta; Spermatophyta; Magnoliophyta; eudicotyledons; Gunneridae; Pentapetalae; rosids; malvids; Brassicales; Brassicaceae; Camelineae; Arabidopsis	XP_016165632.2^XP_016165632.2^Q:37-128,H:28-112^47.826%ID^E:6.84e-20^.^.	UPF0481 protein At3g47200-like	AT5G11290.2^AT5G11290.2^Q:36-128,H:34-119^41.935%ID^E:1.13e-18^.^.	PF03140.15^DUF247^Plant protein of unknown function^37-127^E:7.9e-25	.	.	.	KEGG:ath:AT3G47200	GO:0016021^cellular_component^integral component of membrane`GO:0005886^cellular_component^plasma membrane	.
DBME_DN28780_c0_g1_i1.p1	CN15A_MEDTR^CN15A_MEDTR^Q:7-272,H:35-271^71.161%ID^E:8.19e-124^RecName: Full=Protein CNGC15a {ECO:0000303|PubMed:27230377};^Eukaryota; Viridiplantae; Streptophyta; Embryophyta; Tracheophyta; Spermatophyta; Magnoliophyta; eudicotyledons; Gunneridae; Pentapetalae; rosids; fabids; Fabales; Fabaceae; Papilionoideae; 50 kb inversion clade; NPAAA clade; Hologalegina; IRL clade; Trifolieae; Medicago	XP_020972426.1^XP_020972426.1^Q:5-272,H:38-277^76.667%ID^E:1.17e-138^.^.	LOW QUALITY PROTEIN: protein CNGC15a-like	AT2G28260.2^AT2G28260.2^Q:19-272,H:5-228^57.874%ID^E:1.18e-97^.^.	PF00520.31^Ion_trans^Ion transport protein^53-271^E:2.1e-12	.	ExpAA=84.15^PredHel=4^Topology=i56-77o87-106i208-225o245-267i	.	KEGG:mtr:MTR_1g064240`KO:K05391	GO:0016021^cellular_component^integral component of membrane`GO:0031965^cellular_component^nuclear membrane`GO:0005262^molecular_function^calcium channel activity`GO:0044325^molecular_function^ion channel binding`GO:0005249^molecular_function^voltage-gated potassium channel activity`GO:0036377^biological_process^arbuscular mycorrhizal association`GO:0009877^biological_process^nodulation	GO:0005216^molecular_function^ion channel activity`GO:0006811^biological_process^ion transport`GO:0055085^biological_process^transmembrane transport`GO:0016020^cellular_component^membrane
DBME_DN28764_c2_g1_i1.p1	.	.	.	.	.	.	.	.	.	.	.
DBME_DN28726_c0_g1_i2.p1	RGA1_SOLBU^RGA1_SOLBU^Q:4-807,H:1-755^33.493%ID^E:5.81e-118^RecName: Full=Putative disease resistance protein RGA1;^Eukaryota; Viridiplantae; Streptophyta; Embryophyta; Tracheophyta; Spermatophyta; Magnoliophyta; eudicotyledons; Gunneridae; Pentapetalae; asterids; lamiids; Solanales; Solanaceae; Solanoideae; Solaneae; Solanum`RGA1_SOLBU^RGA1_SOLBU^Q:609-863,H:703-977^27.465%ID^E:8.09e-08^RecName:…	XP_016190503.1^XP_016190503.1^Q:1-866,H:1-858^80.046%ID^E:0^.^.	putative disease resistance protein RGA1 isoform X1	AT3G14470.2^AT3G14470.2^Q:37-683,H:42-654^33.333%ID^E:1.16e-93^.^.	PF18052.1^Rx_N^Rx N-terminal domain^9-96^E:7.1e-21`PF00931.22^NB-ARC^NB-ARC domain^181-437^E:6.8e-51`PF13516.6^LRR_6^Leucine Rich repeat^430-441^E:610`PF00560.33^LRR_1^Leucine Rich Repeat^431-448^E:130`PF13516.6^LRR_6^Leucine Rich repeat^608-619^E:1600`PF00560.33^LRR_1^Leucine Rich Repeat^609-627^E:7`PF13516.6^LRR_6^Leucine Rich repeat^630-641^E:5`PF00560.33^LRR_1^Leucine Rich Repeat^631-653^E:0.…	sigP:1^18^0.456^YES	.	.	.	GO:0043531^molecular_function^ADP binding`GO:0005524^molecular_function^ATP binding`GO:0006952^biological_process^defense response	GO:0043531^molecular_function^ADP binding`GO:0005515^molecular_function^protein binding
DBME_DN28725_c0_g1_i1.p1	.	.	.	.	.	.	.	.	.	.	.
DBME_DN28799_c0_g1_i10.p1	U71K1_MALDO^U71K1_MALDO^Q:1-118,H:357-475^68.908%ID^E:5.36e-52^RecName: Full=UDP-glycosyltransferase 71K1 {ECO:0000303|Ref.1};^Eukaryota; Viridiplantae; Streptophyta; Embryophyta; Tracheophyta; Spermatophyta; Magnoliophyta; eudicotyledons; Gunneridae; Pentapetalae; rosids; fabids; Rosales; Rosaceae; Amygdaloideae; Maleae; Malus	XP_016166200.1^XP_016166200.1^Q:1-118,H:369-485^82.203%ID^E:2.34e-63^.^.	UDP-glycosyltransferase 71K1	AT1G07260.1^AT1G07260.1^Q:1-118,H:355-473^62.185%ID^E:3.28e-49^.^.	PF00201.18^UDPGT^UDP-glucoronosyl and UDP-glucosyl transferase^1-67^E:9.4e-12	.	.	.	KEGG:mdm:103447413	GO:0035251^molecular_function^UDP-glucosyltransferase activity	GO:0016758^molecular_function^transferase activity, transferring hexosyl groups
DBME_DN28799_c0_g2_i2.p1	.	.	.	.	.	.	.	.	.	.	.
DBME_DN28776_c0_g1_i2.p1	DSLE_ARATH^DSLE_ARATH^Q:23-122,H:169-268^33%ID^E:4.92e-12^RecName: Full=Zinc finger BED domain-containing protein DAYSLEEPER;^Eukaryota; Viridiplantae; Streptophyta; Embryophyta; Tracheophyta; Spermatophyta; Magnoliophyta; eudicotyledons; Gunneridae; Pentapetalae; rosids; malvids; Brassicales; Brassicaceae; Camelineae; Arabidopsis	XP_016172721.1^XP_016172721.1^Q:13-122,H:264-373^48.182%ID^E:3.09e-30^.^.	zinc finger BED domain-containing protein RICESLEEPER 2-like	AT3G42170.2^AT3G42170.2^Q:23-122,H:147-246^33%ID^E:4.99e-13^.^.	.	.	.	ENOG41115TD^zinc finger	KEGG:ath:AT3G42170	GO:0005829^cellular_component^cytosol`GO:0005634^cellular_component^nucleus`GO:0003677^molecular_function^DNA binding`GO:0046872^molecular_function^metal ion binding`GO:0046983^molecular_function^protein dimerization activity`GO:0009791^biological_process^post-embryonic development	.
DBME_DN28730_c0_g1_i5.p1	POL2_DROME^POL2_DROME^Q:1-281,H:229-516^44.792%ID^E:4.91e-73^RecName: Full=Retrovirus-related Pol polyprotein from transposon 297;^Eukaryota; Metazoa; Ecdysozoa; Arthropoda; Hexapoda; Insecta; Pterygota; Neoptera; Holometabola; Diptera; Brachycera; Muscomorpha; Ephydroidea; Drosophilidae; Drosophila; Sophophora	XP_020978583.1^XP_020978583.1^Q:1-237,H:261-497^71.308%ID^E:1.61e-121^.^.	uncharacterized protein LOC107642692 isoform X1	ATMG00860.1^ATMG00860.1^Q:146-278,H:2-136^48.148%ID^E:1.46e-38^.^.	PF00078.27^RVT_1^Reverse transcriptase (RNA-dependent DNA polymerase)^21-180^E:4e-31`PF17919.1^RT_RNaseH_2^RNase H-like domain found in reverse transcriptase^243-281^E:4.5e-08	.	.	.	.	GO:0004190^molecular_function^aspartic-type endopeptidase activity`GO:0004519^molecular_function^endonuclease activity`GO:0003676^molecular_function^nucleic acid binding`GO:0003964^molecular_function^RNA-directed DNA polymerase activity`GO:0015074^biological_process^DNA integration	.
DBME_DN28730_c1_g1_i1.p1	POL2_DROME^POL2_DROME^Q:1-255,H:326-582^45.136%ID^E:1.85e-68^RecName: Full=Retrovirus-related Pol polyprotein from transposon 297;^Eukaryota; Metazoa; Ecdysozoa; Arthropoda; Hexapoda; Insecta; Pterygota; Neoptera; Holometabola; Diptera; Brachycera; Muscomorpha; Ephydroidea; Drosophilidae; Drosophila; Sophophora	XP_016200307.1^XP_016200307.1^Q:1-249,H:598-846^59.438%ID^E:8.71e-99^.^.	uncharacterized protein LOC107641325	ATMG00860.1^ATMG00860.1^Q:54-182,H:2-132^52.672%ID^E:2.63e-43^.^.	PF00078.27^RVT_1^Reverse transcriptase (RNA-dependent DNA polymerase)^2-88^E:4.2e-21`PF17919.1^RT_RNaseH_2^RNase H-like domain found in reverse transcriptase^151-245^E:8.1e-33`PF17917.1^RT_RNaseH^RNase H-like domain found in reverse transcriptase^177-271^E:1.7e-26	.	.	.	.	GO:0004190^molecular_function^aspartic-type endopeptidase activity`GO:0004519^molecular_function^endonuclease activity`GO:0003676^molecular_function^nucleic acid binding`GO:0003964^molecular_function^RNA-directed DNA polymerase activity`GO:0015074^biological_process^DNA integration	.
DBME_DN28730_c1_g3_i3.p1	POL3_DROME^POL3_DROME^Q:19-214,H:319-516^43.434%ID^E:3.57e-51^RecName: Full=Retrovirus-related Pol polyprotein from transposon 17.6;^Eukaryota; Metazoa; Ecdysozoa; Arthropoda; Hexapoda; Insecta; Pterygota; Neoptera; Holometabola; Diptera; Brachycera; Muscomorpha; Ephydroidea; Drosophilidae; Drosophila; Sophophora	XP_020978583.1^XP_020978583.1^Q:19-171,H:345-497^74.51%ID^E:5.04e-78^.^.	uncharacterized protein LOC107642692 isoform X1	ATMG00860.1^ATMG00860.1^Q:80-208,H:2-132^54.962%ID^E:5.31e-46^.^.	PF00078.27^RVT_1^Reverse transcriptase (RNA-dependent DNA polymerase)^11-114^E:1.2e-21`PF17919.1^RT_RNaseH_2^RNase H-like domain found in reverse transcriptase^177-215^E:1.1e-10	.	.	.	.	GO:0004190^molecular_function^aspartic-type endopeptidase activity`GO:0004519^molecular_function^endonuclease activity`GO:0003676^molecular_function^nucleic acid binding`GO:0003964^molecular_function^RNA-directed DNA polymerase activity`GO:0015074^biological_process^DNA integration	.
DBME_DN28730_c1_g2_i4.p1	TF28_SCHPO^TF28_SCHPO^Q:1-231,H:811-1055^31.048%ID^E:1.78e-35^RecName: Full=Transposon Tf2-8 polyprotein;^Eukaryota; Fungi; Dikarya; Ascomycota; Taphrinomycotina; Schizosaccharomycetes; Schizosaccharomycetales; Schizosaccharomycetaceae; Schizosaccharomyces	XP_016191799.1^XP_016191799.1^Q:70-232,H:784-945^41.463%ID^E:5.15e-35^.^.	uncharacterized protein LOC107632644	.	PF17921.1^Integrase_H2C2^Integrase zinc binding domain^85-141^E:8.1e-17	.	.	.	KEGG:spo:SPAC13D1.01c`KEGG:spo:SPAC19D5.09c	GO:0005634^cellular_component^nucleus`GO:0004190^molecular_function^aspartic-type endopeptidase activity`GO:0003677^molecular_function^DNA binding`GO:0003887^molecular_function^DNA-directed DNA polymerase activity`GO:0004519^molecular_function^endonuclease activity`GO:0046872^molecular_function^metal ion binding`GO:0003723^molecular_function^RNA binding`GO:0003964^molecular_function^RNA-directed …	.
DBME_DN28730_c2_g1_i2.p1	YI31B_YEAST^YI31B_YEAST^Q:19-123,H:612-716^49.524%ID^E:8.09e-28^RecName: Full=Transposon Ty3-I Gag-Pol polyprotein;^Eukaryota; Fungi; Dikarya; Ascomycota; Saccharomycotina; Saccharomycetes; Saccharomycetales; Saccharomycetaceae; Saccharomyces	XP_016191925.1^XP_016191925.1^Q:4-123,H:525-644^76.667%ID^E:1.81e-62^.^.	uncharacterized protein K02A2.6-like	ATMG00850.1^ATMG00850.1^Q:41-79,H:41-79^51.282%ID^E:1.26e-09^.^.	.	.	.	.	KEGG:sce:YIL082W-A`KO:K07497	GO:0005737^cellular_component^cytoplasm`GO:0005634^cellular_component^nucleus`GO:0000943^cellular_component^retrotransposon nucleocapsid`GO:0004190^molecular_function^aspartic-type endopeptidase activity`GO:0005524^molecular_function^ATP binding`GO:0003677^molecular_function^DNA binding`GO:0003887^molecular_function^DNA-directed DNA polymerase activity`GO:0008233^molecular_function^peptidase acti…	.
DBME_DN28730_c3_g1_i1.p1	.	XP_016191925.1^XP_016191925.1^Q:2-326,H:198-529^40.24%ID^E:1.66e-79^.^.	uncharacterized protein K02A2.6-like	AT3G29750.1^AT3G29750.1^Q:147-269,H:124-248^26.4%ID^E:5.38e-07^.^.	PF08284.11^RVP_2^Retroviral aspartyl protease^150-240^E:8.5e-08`PF13975.6^gag-asp_proteas^gag-polyprotein putative aspartyl protease^151-238^E:8.7e-07`PF13650.6^Asp_protease_2^Aspartyl protease^151-234^E:6.3e-06	.	.	.	.	.	.
DBME_DN28730_c4_g1_i1.p1	.	XP_016205633.1^XP_016205633.1^Q:1-219,H:126-352^40.088%ID^E:2.34e-53^.^.	uncharacterized protein LOC107645979	AT3G42723.1^AT3G42723.1^Q:3-173,H:275-436^24.561%ID^E:2.64e-10^.^.	PF03732.17^Retrotrans_gag^Retrotransposon gag protein^24-112^E:3.6e-10	.	.	.	.	.	.
DBME_DN28702_c0_g1_i1.p1	RBK2_ARATH^RBK2_ARATH^Q:87-502,H:48-456^53.682%ID^E:1.69e-154^RecName: Full=Receptor-like cytosolic serine/threonine-protein kinase RBK2;^Eukaryota; Viridiplantae; Streptophyta; Embryophyta; Tracheophyta; Spermatophyta; Magnoliophyta; eudicotyledons; Gunneridae; Pentapetalae; rosids; malvids; Brassicales; Brassicaceae; Camelineae; Arabidopsis	XP_020976197.1^XP_020976197.1^Q:15-520,H:6-506^76.163%ID^E:0^.^.	receptor-like cytosolic serine/threonine-protein kinase RBK2	AT5G18910.1^AT5G18910.1^Q:49-511,H:40-511^63.768%ID^E:0^.^.	PF00069.25^Pkinase^Protein kinase domain^192-400^E:8.9e-39`PF07714.17^Pkinase_Tyr^Protein tyrosine kinase^193-453^E:1.5e-39	.	.	COG0515^Serine Threonine protein kinase	KEGG:ath:AT3G05140	GO:0005737^cellular_component^cytoplasm`GO:0005634^cellular_component^nucleus`GO:0005886^cellular_component^plasma membrane`GO:0005524^molecular_function^ATP binding`GO:0051020^molecular_function^GTPase binding`GO:0004675^molecular_function^transmembrane receptor protein serine/threonine kinase activity`GO:0006468^biological_process^protein phosphorylation	GO:0004672^molecular_function^protein kinase activity`GO:0005524^molecular_function^ATP binding`GO:0006468^biological_process^protein phosphorylation
DBME_DN28702_c0_g2_i1.p1	RBK2_ARATH^RBK2_ARATH^Q:21-191,H:120-291^65.116%ID^E:8.66e-77^RecName: Full=Receptor-like cytosolic serine/threonine-protein kinase RBK2;^Eukaryota; Viridiplantae; Streptophyta; Embryophyta; Tracheophyta; Spermatophyta; Magnoliophyta; eudicotyledons; Gunneridae; Pentapetalae; rosids; malvids; Brassicales; Brassicaceae; Camelineae; Arabidopsis	XP_016177682.2^XP_016177682.2^Q:4-191,H:147-336^81.053%ID^E:2.08e-110^.^.	receptor-like cytosolic serine/threonine-protein kinase RBK2	AT5G18910.1^AT5G18910.1^Q:10-191,H:157-339^71.038%ID^E:1.86e-91^.^.	PF00069.25^Pkinase^Protein kinase domain^45-190^E:1.7e-29`PF07714.17^Pkinase_Tyr^Protein tyrosine kinase^47-190^E:3.4e-29	.	.	COG0515^Serine Threonine protein kinase	KEGG:ath:AT3G05140	GO:0005737^cellular_component^cytoplasm`GO:0005634^cellular_component^nucleus`GO:0005886^cellular_component^plasma membrane`GO:0005524^molecular_function^ATP binding`GO:0051020^molecular_function^GTPase binding`GO:0004675^molecular_function^transmembrane receptor protein serine/threonine kinase activity`GO:0006468^biological_process^protein phosphorylation	GO:0004672^molecular_function^protein kinase activity`GO:0005524^molecular_function^ATP binding`GO:0006468^biological_process^protein phosphorylation
DBME_DN28790_c0_g1_i1.p2	.	.	.	.	.	.	.	.	.	.	.
DBME_DN28790_c0_g2_i2.p1	PMA1_NEUCR^PMA1_NEUCR^Q:1-281,H:113-347^45.745%ID^E:1.08e-69^RecName: Full=Plasma membrane ATPase;^Eukaryota; Fungi; Dikarya; Ascomycota; Pezizomycotina; Sordariomycetes; Sordariomycetidae; Sordariales; Sordariaceae; Neurospora	XP_020979069.1^XP_020979069.1^Q:1-281,H:62-305^30.479%ID^E:6.76e-27^.^.	ATPase 11%2C plasma membrane-type isoform X1	AT3G60330.4^AT3G60330.4^Q:2-281,H:62-301^31.597%ID^E:6.28e-27^.^.	PF00122.20^E1-E2_ATPase^E1-E2 ATPase^67-281^E:2.1e-34	.	ExpAA=79.00^PredHel=4^Topology=i5-24o29-48i219-241o256-275i	.	KEGG:ncr:NCU01680`KO:K01535	GO:0016021^cellular_component^integral component of membrane`GO:0005886^cellular_component^plasma membrane`GO:0005524^molecular_function^ATP binding`GO:0046872^molecular_function^metal ion binding`GO:0008553^molecular_function^proton-exporting ATPase activity, phosphorylative mechanism`GO:0120029^biological_process^proton export across plasma membrane`GO:1902600^biological_process^proton transmem…	.
DBME_DN28785_c0_g1_i3.p1	M3K17_ARATH^M3K17_ARATH^Q:1-349,H:1-354^46.133%ID^E:7.99e-95^RecName: Full=Mitogen-activated protein kinase kinase kinase 17 {ECO:0000303|PubMed:25720833};^Eukaryota; Viridiplantae; Streptophyta; Embryophyta; Tracheophyta; Spermatophyta; Magnoliophyta; eudicotyledons; Gunneridae; Pentapetalae; rosids; malvids; Brassicales; Brassicaceae; Camelineae; Arabidopsis	XP_016194951.1^XP_016194951.1^Q:3-416,H:5-423^63.448%ID^E:2.75e-165^.^.	mitogen-activated protein kinase kinase kinase 3-like	AT5G55090.1^AT5G55090.1^Q:1-355,H:4-358^45.699%ID^E:3.05e-96^.^.	PF00069.25^Pkinase^Protein kinase domain^4-251^E:4.8e-49`PF07714.17^Pkinase_Tyr^Protein tyrosine kinase^6-247^E:1.2e-26	.	.	ENOG410XQGS^mitogen-activated protein kinase kinase kinase	KEGG:ath:AT2G32510`KO:K20716	GO:0005737^cellular_component^cytoplasm`GO:0005634^cellular_component^nucleus`GO:0005524^molecular_function^ATP binding`GO:0004709^molecular_function^MAP kinase kinase kinase activity`GO:0004674^molecular_function^protein serine/threonine kinase activity`GO:0009738^biological_process^abscisic acid-activated signaling pathway`GO:0032147^biological_process^activation of protein kinase activity`GO:0…	GO:0004672^molecular_function^protein kinase activity`GO:0005524^molecular_function^ATP binding`GO:0006468^biological_process^protein phosphorylation
DBME_DN28720_c0_g1_i4.p1	PP347_ARATH^PP347_ARATH^Q:51-1001,H:41-990^58.394%ID^E:0^RecName: Full=Pentatricopeptide repeat-containing protein At4g33170;^Eukaryota; Viridiplantae; Streptophyta; Embryophyta; Tracheophyta; Spermatophyta; Magnoliophyta; eudicotyledons; Gunneridae; Pentapetalae; rosids; malvids; Brassicales; Brassicaceae; Camelineae; Arabidopsis	XP_016179604.2^XP_016179604.2^Q:33-1001,H:582-1560^80.102%ID^E:0^.^.	pentatricopeptide repeat-containing protein At4g33170	AT4G33170.1^AT4G33170.1^Q:51-1001,H:41-990^58.394%ID^E:0^.^.	PF01535.20^PPR^PPR repeat^88-108^E:1.1`PF01535.20^PPR^PPR repeat^116-143^E:0.087`PF01535.20^PPR^PPR repeat^190-214^E:0.18`PF01535.20^PPR^PPR repeat^217-246^E:0.0012`PF01535.20^PPR^PPR repeat^291-321^E:0.43`PF01535.20^PPR^PPR repeat^364-388^E:1.4`PF01535.20^PPR^PPR repeat^392-422^E:0.0026`PF01535.20^PPR^PPR repeat^466-485^E:0.012`PF01535.20^PPR^PPR repeat^495-521^E:0.0046`PF13041.6^PPR_2^PPR repea…	.	.	ENOG410Z7Z7^Pentatricopeptide repeat-containing protein	KEGG:ath:AT4G33170	GO:0008270^molecular_function^zinc ion binding`GO:0009451^biological_process^RNA modification	GO:0008270^molecular_function^zinc ion binding
DBME_DN28720_c0_g2_i2.p1	PP255_ARATH^PP255_ARATH^Q:21-684,H:22-687^54.354%ID^E:0^RecName: Full=Putative pentatricopeptide repeat-containing protein At3g25970;^Eukaryota; Viridiplantae; Streptophyta; Embryophyta; Tracheophyta; Spermatophyta; Magnoliophyta; eudicotyledons; Gunneridae; Pentapetalae; rosids; malvids; Brassicales; Brassicaceae; Camelineae; Arabidopsis	XP_016198714.1^XP_016198714.1^Q:1-685,H:1-686^84.985%ID^E:0^.^.	putative pentatricopeptide repeat-containing protein At3g25970	AT3G25970.1^AT3G25970.1^Q:21-684,H:22-687^54.354%ID^E:0^.^.	PF01535.20^PPR^PPR repeat^36-63^E:0.24`PF13041.6^PPR_2^PPR repeat family^64-111^E:8.8e-11`PF01535.20^PPR^PPR repeat^66-96^E:2.4e-06`PF01535.20^PPR^PPR repeat^139-166^E:0.0059`PF01535.20^PPR^PPR repeat^167-197^E:4.4e-07`PF13041.6^PPR_2^PPR repeat family^267-313^E:2.6e-11`PF13812.6^PPR_3^Pentatricopeptide repeat domain^267-313^E:3.2e-05`PF01535.20^PPR^PPR repeat^269-299^E:0.00034`PF13041.6^PPR_2^PP…	sigP:1^25^0.452^YES	.	ENOG410Z7Z7^Pentatricopeptide repeat-containing protein	KEGG:ath:AT3G25970	GO:0009451^biological_process^RNA modification	.
DBME_DN28720_c0_g3_i1.p1	PP307_ARATH^PP307_ARATH^Q:70-812,H:322-1064^39.732%ID^E:0^RecName: Full=Pentatricopeptide repeat-containing protein At4g13650;^Eukaryota; Viridiplantae; Streptophyta; Embryophyta; Tracheophyta; Spermatophyta; Magnoliophyta; eudicotyledons; Gunneridae; Pentapetalae; rosids; malvids; Brassicales; Brassicaceae; Camelineae; Arabidopsis`PP307_ARATH^PP307_ARATH^Q:75-655,H:226-802^31.164%ID^E:1.19e-87^R…	XP_016184172.1^XP_016184172.1^Q:1-812,H:1-810^85.345%ID^E:0^.^.	pentatricopeptide repeat-containing protein At2g03880%2C mitochondrial	AT3G61170.1^AT3G61170.1^Q:42-782,H:30-737^59.946%ID^E:0^.^.`AT3G61170.1^AT3G61170.1^Q:39-157,H:464-584^29.839%ID^E:8.9e-07^.^.	PF01535.20^PPR^PPR repeat^44-69^E:3.7e-05`PF01535.20^PPR^PPR repeat^72-95^E:1.2e-05`PF12854.7^PPR_1^PPR repeat^102-129^E:2.7e-05`PF01535.20^PPR^PPR repeat^103-132^E:2.4e-06`PF13041.6^PPR_2^PPR repeat family^204-250^E:2.2e-09`PF13812.6^PPR_3^Pentatricopeptide repeat domain^205-250^E:9.7e-05`PF01535.20^PPR^PPR repeat^206-236^E:6.1e-07`PF01535.20^PPR^PPR repeat^279-305^E:0.061`PF13041.6^PPR_2^PPR re…	.	.	ENOG410Z7Z7^Pentatricopeptide repeat-containing protein	KEGG:ath:AT4G13650	GO:0008270^molecular_function^zinc ion binding`GO:0009451^biological_process^RNA modification	GO:0008270^molecular_function^zinc ion binding
DBME_DN28720_c0_g4_i1.p1	PP370_ARATH^PP370_ARATH^Q:2-334,H:86-416^59.159%ID^E:6.08e-136^RecName: Full=Putative pentatricopeptide repeat-containing protein At5g08490;^Eukaryota; Viridiplantae; Streptophyta; Embryophyta; Tracheophyta; Spermatophyta; Magnoliophyta; eudicotyledons; Gunneridae; Pentapetalae; rosids; malvids; Brassicales; Brassicaceae; Camelineae; Arabidopsis`PP370_ARATH^PP370_ARATH^Q:2-341,H:188-528^36.782%ID…	XP_020971285.1^XP_020971285.1^Q:2-350,H:97-445^85.1%ID^E:0^.^.`XP_020971285.1^XP_020971285.1^Q:2-331,H:201-532^35.103%ID^E:9.82e-52^.^.`XP_020971285.1^XP_020971285.1^Q:2-349,H:306-680^31.07%ID^E:2.93e-51^.^.`XP_020971285.1^XP_020971285.1^Q:38-350,H:30-343^34.375%ID^E:2.6e-47^.^.`XP_020971285.1^XP_020971285.1^Q:113-349,H:1-236^31.12%ID^E:5.83e-34^.^.`XP_020971285.1^XP_020971285.1^Q:2-311,H:409-744…	putative pentatricopeptide repeat-containing protein At5g08490 isoform X1	AT5G08490.5^AT5G08490.5^Q:2-334,H:86-416^59.159%ID^E:3.14e-139^.^.`AT5G08490.5^AT5G08490.5^Q:2-331,H:188-518^36.391%ID^E:3.59e-54^.^.`AT5G08490.5^AT5G08490.5^Q:46-350,H:27-330^32.476%ID^E:2.29e-41^.^.`AT5G08490.5^AT5G08490.5^Q:2-321,H:293-639^28.011%ID^E:4.47e-40^.^.`AT5G08490.5^AT5G08490.5^Q:2-226,H:396-647^30.827%ID^E:1.88e-23^.^.`AT5G08490.5^AT5G08490.5^Q:2-133,H:532-659^34.091%ID^E:1.14e-15^.…	PF13041.6^PPR_2^PPR repeat family^105-146^E:2.2e-08`PF12854.7^PPR_1^PPR repeat^105-134^E:1.1e-05`PF01535.20^PPR^PPR repeat^108-135^E:1.5e-05`PF01535.20^PPR^PPR repeat^185-209^E:0.016`PF01535.20^PPR^PPR repeat^213-238^E:0.00059`PF01535.20^PPR^PPR repeat^316-346^E:0.46	.	.	ENOG410Z7Z7^Pentatricopeptide repeat-containing protein	KEGG:ath:AT5G08490	GO:0005739^cellular_component^mitochondrion`GO:0080156^biological_process^mitochondrial mRNA modification`GO:0009737^biological_process^response to abscisic acid`GO:0009414^biological_process^response to water deprivation`GO:0009451^biological_process^RNA modification	.
DBME_DN28794_c0_g1_i4.p1	RNHX1_ARATH^RNHX1_ARATH^Q:74-191,H:1-118^36.441%ID^E:6.76e-24^RecName: Full=Putative ribonuclease H protein At1g65750;^Eukaryota; Viridiplantae; Streptophyta; Embryophyta; Tracheophyta; Spermatophyta; Magnoliophyta; eudicotyledons; Gunneridae; Pentapetalae; rosids; malvids; Brassicales; Brassicaceae; Camelineae; Arabidopsis	XP_016185228.1^XP_016185228.1^Q:1-190,H:569-758^55.789%ID^E:9.51e-67^.^.	uncharacterized protein LOC107626852	AT3G24255.7^AT3G24255.7^Q:2-187,H:13-198^29.947%ID^E:3.92e-23^.^.	PF00078.27^RVT_1^Reverse transcriptase (RNA-dependent DNA polymerase)^1-75^E:2.4e-07	.	.	.	.	GO:0046872^molecular_function^metal ion binding`GO:0003676^molecular_function^nucleic acid binding`GO:0004523^molecular_function^RNA-DNA hybrid ribonuclease activity	.
DBME_DN28794_c0_g3_i1.p1	.	.	.	.	.	sigP:1^20^0.557^YES	ExpAA=40.28^PredHel=2^Topology=i2-24o29-48i	.	.	.	.
DBME_DN28786_c0_g1_i4.p1	IQD31_ARATH^IQD31_ARATH^Q:1-171,H:130-296^52.907%ID^E:1.41e-47^RecName: Full=Protein IQ-DOMAIN 31;^Eukaryota; Viridiplantae; Streptophyta; Embryophyta; Tracheophyta; Spermatophyta; Magnoliophyta; eudicotyledons; Gunneridae; Pentapetalae; rosids; malvids; Brassicales; Brassicaceae; Camelineae; Arabidopsis	XP_020979265.1^XP_020979265.1^Q:1-170,H:117-282^73.684%ID^E:2.03e-83^.^.	protein IQ-DOMAIN 31 isoform X2	AT1G74690.1^AT1G74690.1^Q:1-171,H:130-296^52.907%ID^E:1.47e-48^.^.	PF00612.27^IQ^IQ calmodulin-binding motif^7-24^E:0.00043`PF00612.27^IQ^IQ calmodulin-binding motif^34-49^E:0.039	.	.	ENOG410YAVA^IQ-domain	KEGG:ath:AT1G74690	GO:0005829^cellular_component^cytosol`GO:0005875^cellular_component^microtubule associated complex`GO:0005886^cellular_component^plasma membrane	GO:0005515^molecular_function^protein binding
DBME_DN28733_c0_g1_i6.p1	FAR1_ARATH^FAR1_ARATH^Q:45-634,H:50-640^35.5%ID^E:2.03e-123^RecName: Full=Protein FAR-RED IMPAIRED RESPONSE 1;^Eukaryota; Viridiplantae; Streptophyta; Embryophyta; Tracheophyta; Spermatophyta; Magnoliophyta; eudicotyledons; Gunneridae; Pentapetalae; rosids; malvids; Brassicales; Brassicaceae; Camelineae; Arabidopsis	XP_016177812.1^XP_016177812.1^Q:46-650,H:7-614^43.863%ID^E:0^.^.	protein FAR-RED IMPAIRED RESPONSE 1-like	AT4G15090.5^AT4G15090.5^Q:45-634,H:50-640^35.5%ID^E:2.11e-124^.^.	PF03101.15^FAR1^FAR1 DNA-binding domain^60-140^E:5e-14`PF10551.9^MULE^MULE transposase domain^261-355^E:6.2e-34`PF00872.18^Transposase_mut^Transposase, Mutator family^261-425^E:2.6e-05`PF04434.17^SWIM^SWIM zinc finger^554-578^E:0.00012	.	.	ENOG410YB4A^Protein FAR-RED IMPAIRED RESPONSE	KEGG:ath:AT4G15090	GO:0005634^cellular_component^nucleus`GO:0003700^molecular_function^DNA-binding transcription factor activity`GO:0008270^molecular_function^zinc ion binding`GO:0010018^biological_process^far-red light signaling pathway`GO:0042753^biological_process^positive regulation of circadian rhythm`GO:0045893^biological_process^positive regulation of transcription, DNA-templated`GO:0010017^biological_proces…	GO:0003677^molecular_function^DNA binding`GO:0004803^molecular_function^transposase activity`GO:0006313^biological_process^transposition, DNA-mediated`GO:0008270^molecular_function^zinc ion binding
DBME_DN28705_c0_g1_i2.p1	DSC1_ARATH^DSC1_ARATH^Q:3-138,H:241-375^37.857%ID^E:7.07e-19^RecName: Full=Disease resistance-like protein DSC1 {ECO:0000305};^Eukaryota; Viridiplantae; Streptophyta; Embryophyta; Tracheophyta; Spermatophyta; Magnoliophyta; eudicotyledons; Gunneridae; Pentapetalae; rosids; malvids; Brassicales; Brassicaceae; Camelineae; Arabidopsis	XP_020967635.1^XP_020967635.1^Q:5-138,H:246-379^55.97%ID^E:1.04e-39^.^.	TMV resistance protein N-like	AT4G12010.1^AT4G12010.1^Q:3-138,H:241-375^37.857%ID^E:7.34e-20^.^.	PF00931.22^NB-ARC^NB-ARC domain^43-125^E:3.9e-10	.	.	COG4886^leucine Rich Repeat	KEGG:ath:AT4G12010	GO:0043531^molecular_function^ADP binding`GO:0005524^molecular_function^ATP binding`GO:0042742^biological_process^defense response to bacterium`GO:0009626^biological_process^plant-type hypersensitive response`GO:0007165^biological_process^signal transduction	GO:0043531^molecular_function^ADP binding
DBME_DN28721_c0_g1_i2.p1	ORP2B_ARATH^ORP2B_ARATH^Q:1-366,H:88-418^65.123%ID^E:1.3e-159^RecName: Full=Oxysterol-binding protein-related protein 2B;^Eukaryota; Viridiplantae; Streptophyta; Embryophyta; Tracheophyta; Spermatophyta; Magnoliophyta; eudicotyledons; Gunneridae; Pentapetalae; rosids; malvids; Brassicales; Brassicaceae; Camelineae; Arabidopsis	XP_020976776.1^XP_020976776.1^Q:116-366,H:1-254^77.432%ID^E:6.76e-138^.^.	oxysterol-binding protein-related protein 2A isoform X2	AT4G12460.5^AT4G12460.5^Q:1-366,H:88-418^65.123%ID^E:3.04e-162^.^.	PF01237.18^Oxysterol_BP^Oxysterol-binding protein^271-364^E:7.2e-35	.	.	ENOG410XP9E^Oxysterol-binding protein	KEGG:ath:AT4G12460	GO:0005829^cellular_component^cytosol`GO:0043231^cellular_component^intracellular membrane-bounded organelle`GO:0016020^cellular_component^membrane`GO:0008289^molecular_function^lipid binding`GO:0032934^molecular_function^sterol binding`GO:0015248^molecular_function^sterol transporter activity	.
DBME_DN28760_c0_g1_i1.p2	YHU2_SCHPO^YHU2_SCHPO^Q:46-182,H:1854-1983^31.655%ID^E:1.43e-10^RecName: Full=Uncharacterized threonine-rich GPI-anchored glycoprotein PJ4664.02;^Eukaryota; Fungi; Dikarya; Ascomycota; Taphrinomycotina; Schizosaccharomycetes; Schizosaccharomycetales; Schizosaccharomycetaceae; Schizosaccharomyces`YHU2_SCHPO^YHU2_SCHPO^Q:46-182,H:2046-2175^31.655%ID^E:1.43e-10^RecName: Full=Uncharacterized threonin…	.	.	.	.	sigP:1^19^0.916^YES	.	.	KEGG:spo:SPBPJ4664.02`KO:K22016	GO:0031362^cellular_component^anchored component of external side of plasma membrane`GO:0010339^cellular_component^external side of cell wall`GO:0098631^molecular_function^cell adhesion mediator activity	.
DBME_DN28760_c0_g2_i1.p1	.	XP_016204549.1^XP_016204549.1^Q:50-222,H:108-294^29.534%ID^E:2.32e-11^.^.`XP_016204549.1^XP_016204549.1^Q:1-245,H:5-234^25.94%ID^E:2.04e-10^.^.`XP_016204549.1^XP_016204549.1^Q:50-207,H:130-312^26.842%ID^E:1.67e-09^.^.	repetitive proline-rich cell wall protein 2-like	.	.	sigP:1^18^0.871^YES	.	.	.	.	.
DBME_DN28713_c0_g1_i1.p1	CCD41_ARATH^CCD41_ARATH^Q:68-331,H:42-299^53.333%ID^E:4.27e-96^RecName: Full=Cyclin-D4-1;^Eukaryota; Viridiplantae; Streptophyta; Embryophyta; Tracheophyta; Spermatophyta; Magnoliophyta; eudicotyledons; Gunneridae; Pentapetalae; rosids; malvids; Brassicales; Brassicaceae; Camelineae; Arabidopsis	XP_016201044.1^XP_016201044.1^Q:1-359,H:1-366^77.297%ID^E:0^.^.	cyclin-D4-1 isoform X2	AT5G65420.1^AT5G65420.1^Q:68-331,H:42-299^53.333%ID^E:4.44e-97^.^.	PF00134.23^Cyclin_N^Cyclin, N-terminal domain^73-202^E:1.4e-31`PF02984.19^Cyclin_C^Cyclin, C-terminal domain^206-297^E:2.1e-12	.	.	ENOG410XRKC^(DC) complex that phosphorylates and inhibits members of the retinoblastoma (RB) protein family including RB1 and regulates the cell-cycle during G(1) S transition. Phosphorylation of RB1 allows dissociation of the transcription factor E2F from the RB E2F complex and the subsequent transcription of E2F target genes which are responsible for the progression through the G(1) phase. Hypo…	KEGG:ath:AT5G65420`KO:K18810	GO:0000307^cellular_component^cyclin-dependent protein kinase holoenzyme complex`GO:0005737^cellular_component^cytoplasm`GO:0005634^cellular_component^nucleus`GO:0016538^molecular_function^cyclin-dependent protein serine/threonine kinase regulator activity`GO:0019901^molecular_function^protein kinase binding`GO:0051301^biological_process^cell division`GO:0000278^biological_process^mitotic cell cy…	GO:0005634^cellular_component^nucleus
DBME_DN28713_c0_g2_i2.p1	CCD41_ARATH^CCD41_ARATH^Q:61-341,H:34-308^51.042%ID^E:3.01e-91^RecName: Full=Cyclin-D4-1;^Eukaryota; Viridiplantae; Streptophyta; Embryophyta; Tracheophyta; Spermatophyta; Magnoliophyta; eudicotyledons; Gunneridae; Pentapetalae; rosids; malvids; Brassicales; Brassicaceae; Camelineae; Arabidopsis	XP_016190275.1^XP_016190275.1^Q:2-345,H:3-334^65.418%ID^E:7.82e-160^.^.	cyclin-D2-1 isoform X1	AT5G65420.1^AT5G65420.1^Q:61-341,H:34-308^51.042%ID^E:3.13e-92^.^.	PF00134.23^Cyclin_N^Cyclin, N-terminal domain^71-202^E:1.9e-29`PF02984.19^Cyclin_C^Cyclin, C-terminal domain^206-298^E:1.6e-12	.	.	ENOG410XRKC^(DC) complex that phosphorylates and inhibits members of the retinoblastoma (RB) protein family including RB1 and regulates the cell-cycle during G(1) S transition. Phosphorylation of RB1 allows dissociation of the transcription factor E2F from the RB E2F complex and the subsequent transcription of E2F target genes which are responsible for the progression through the G(1) phase. Hypo…	KEGG:ath:AT5G65420`KO:K18810	GO:0000307^cellular_component^cyclin-dependent protein kinase holoenzyme complex`GO:0005737^cellular_component^cytoplasm`GO:0005634^cellular_component^nucleus`GO:0016538^molecular_function^cyclin-dependent protein serine/threonine kinase regulator activity`GO:0019901^molecular_function^protein kinase binding`GO:0051301^biological_process^cell division`GO:0000278^biological_process^mitotic cell cy…	GO:0005634^cellular_component^nucleus
DBME_DN28754_c0_g1_i1.p2	.	.	.	.	.	.	.	.	.	.	.
DBME_DN28754_c1_g1_i1.p1	.	.	.	.	.	.	.	.	.	.	.
DBME_DN28791_c0_g1_i5.p1	P4H1_ARATH^P4H1_ARATH^Q:1-252,H:1-248^73.81%ID^E:7.91e-141^RecName: Full=Prolyl 4-hydroxylase 1 {ECO:0000305};^Eukaryota; Viridiplantae; Streptophyta; Embryophyta; Tracheophyta; Spermatophyta; Magnoliophyta; eudicotyledons; Gunneridae; Pentapetalae; rosids; malvids; Brassicales; Brassicaceae; Camelineae; Arabidopsis	XP_016175513.1^XP_016175513.1^Q:1-252,H:1-252^87.302%ID^E:8.71e-169^.^.	prolyl 4-hydroxylase 1	AT2G43080.1^AT2G43080.1^Q:1-252,H:1-248^73.81%ID^E:8.21e-142^.^.	PF03171.20^2OG-FeII_Oxy^2OG-Fe(II) oxygenase superfamily^168-251^E:7.8e-06`PF13640.6^2OG-FeII_Oxy_3^2OG-Fe(II) oxygenase superfamily^170-251^E:1e-13	.	ExpAA=23.11^PredHel=1^Topology=i7-29o	ENOG410XS5J^prolyl 4-hydroxylase	KEGG:ath:AT2G43080`KO:K00472	GO:0005783^cellular_component^endoplasmic reticulum`GO:0005789^cellular_component^endoplasmic reticulum membrane`GO:0005794^cellular_component^Golgi apparatus`GO:0016021^cellular_component^integral component of membrane`GO:0005506^molecular_function^iron ion binding`GO:0031418^molecular_function^L-ascorbic acid binding`GO:0004656^molecular_function^procollagen-proline 4-dioxygenase activity`GO:00…	GO:0016491^molecular_function^oxidoreductase activity`GO:0055114^biological_process^oxidation-reduction process
DBME_DN28791_c1_g1_i1.p1	1A11_PRUMU^1A11_PRUMU^Q:10-481,H:12-487^74.059%ID^E:0^RecName: Full=1-aminocyclopropane-1-carboxylate synthase 1;^Eukaryota; Viridiplantae; Streptophyta; Embryophyta; Tracheophyta; Spermatophyta; Magnoliophyta; eudicotyledons; Gunneridae; Pentapetalae; rosids; fabids; Rosales; Rosaceae; Amygdaloideae; Amygdaleae; Prunus	XP_016186405.1^XP_016186405.1^Q:1-490,H:2-505^82.341%ID^E:0^.^.	1-aminocyclopropane-1-carboxylate synthase	AT3G61510.1^AT3G61510.1^Q:8-481,H:8-485^67.012%ID^E:0^.^.	PF00155.21^Aminotran_1_2^Aminotransferase class I and II^48-428^E:9.1e-105	.	.	.	.	GO:0016847^molecular_function^1-aminocyclopropane-1-carboxylate synthase activity`GO:0030170^molecular_function^pyridoxal phosphate binding`GO:0009693^biological_process^ethylene biosynthetic process`GO:0009835^biological_process^fruit ripening	GO:0030170^molecular_function^pyridoxal phosphate binding`GO:0009058^biological_process^biosynthetic process
DBME_DN28777_c0_g1_i5.p1	RGA4_SOLBU^RGA4_SOLBU^Q:34-151,H:875-984^36.134%ID^E:1.83e-15^RecName: Full=Putative disease resistance protein RGA4;^Eukaryota; Viridiplantae; Streptophyta; Embryophyta; Tracheophyta; Spermatophyta; Magnoliophyta; eudicotyledons; Gunneridae; Pentapetalae; asterids; lamiids; Solanales; Solanaceae; Solanoideae; Solaneae; Solanum	XP_020969071.1^XP_020969071.1^Q:1-154,H:974-1122^50.323%ID^E:7.63e-34^.^.	putative disease resistance protein RGA1 isoform X1	AT5G47280.1^AT5G47280.1^Q:69-128,H:486-545^40%ID^E:2.51e-07^.^.`AT5G47280.1^AT5G47280.1^Q:69-130,H:510-571^35.484%ID^E:1.57e-06^.^.	.	.	.	.	.	GO:0043531^molecular_function^ADP binding`GO:0005524^molecular_function^ATP binding`GO:0006952^biological_process^defense response	.
DBME_DN28771_c0_g1_i1.p1	.	XP_020975609.1^XP_020975609.1^Q:1-505,H:1884-2392^55.534%ID^E:2.06e-163^.^.	uncharacterized protein LOC107634024	.	.	.	.	.	.	.	.
DBME_DN28796_c0_g1_i2.p1	NPR4_ORYSJ^NPR4_ORYSJ^Q:2-165,H:105-269^32.335%ID^E:1.24e-07^RecName: Full=Ankyrin repeat-containing protein NPR4 {ECO:0000305};^Eukaryota; Viridiplantae; Streptophyta; Embryophyta; Tracheophyta; Spermatophyta; Magnoliophyta; Liliopsida; Poales; Poaceae; BOP clade; Oryzoideae; Oryzeae; Oryzinae; Oryza; Oryza sativa	XP_020966088.1^XP_020966088.1^Q:1-181,H:135-325^47.12%ID^E:7.54e-48^.^.	uncharacterized protein LOC107619528	AT3G18670.2^AT3G18670.2^Q:1-188,H:68-266^35%ID^E:1.43e-29^.^.	PF12796.7^Ank_2^Ankyrin repeats (3 copies)^14-73^E:1.1e-07`PF13606.6^Ank_3^Ankyrin repeat^16-38^E:0.0035`PF00023.30^Ank^Ankyrin repeat^16-39^E:0.0016`PF13637.6^Ank_4^Ankyrin repeats (many copies)^20-62^E:3.1e-05	.	.	COG0666^Ankyrin Repeat	KEGG:osa:4327365	GO:0016021^cellular_component^integral component of membrane`GO:0016020^cellular_component^membrane`GO:0005886^cellular_component^plasma membrane	GO:0005515^molecular_function^protein binding
DBME_DN28768_c0_g1_i4.p1	PKS4_ARATH^PKS4_ARATH^Q:152-529,H:100-387^30.556%ID^E:1.7e-12^RecName: Full=Protein PHYTOCHROME KINASE SUBSTRATE 4;^Eukaryota; Viridiplantae; Streptophyta; Embryophyta; Tracheophyta; Spermatophyta; Magnoliophyta; eudicotyledons; Gunneridae; Pentapetalae; rosids; malvids; Brassicales; Brassicaceae; Camelineae; Arabidopsis	XP_016161882.1^XP_016161882.1^Q:22-473,H:28-452^53.617%ID^E:2.55e-110^.^.	protein PHYTOCHROME KINASE SUBSTRATE 4	AT5G04190.1^AT5G04190.1^Q:152-529,H:100-387^30.556%ID^E:1.76e-13^.^.	.	.	.	ENOG410YSDM^phytochrome kinase substrate	KEGG:ath:AT5G04190	GO:0009638^biological_process^phototropism`GO:0010017^biological_process^red or far-red light signaling pathway`GO:0009585^biological_process^red, far-red light phototransduction	.
DBME_DN28788_c0_g1_i1.p1	TF26_SCHPO^TF26_SCHPO^Q:1-157,H:819-989^27.168%ID^E:2.62e-12^RecName: Full=Transposon Tf2-6 polyprotein;^Eukaryota; Fungi; Dikarya; Ascomycota; Taphrinomycotina; Schizosaccharomycetes; Schizosaccharomycetales; Schizosaccharomycetaceae; Schizosaccharomyces	XP_016200274.1^XP_016200274.1^Q:28-138,H:5-116^42.857%ID^E:1.34e-25^.^.	uncharacterized protein LOC107641291	.	PF17921.1^Integrase_H2C2^Integrase zinc binding domain^82-133^E:1.3e-18	.	.	.	KEGG:spo:SPAC27E2.08`KEGG:spo:SPAC2E1P3.03c`KEGG:spo:SPAPB15E9.03c`KEGG:spo:SPCC1020.14	GO:0005634^cellular_component^nucleus`GO:0004190^molecular_function^aspartic-type endopeptidase activity`GO:0003677^molecular_function^DNA binding`GO:0003887^molecular_function^DNA-directed DNA polymerase activity`GO:0004519^molecular_function^endonuclease activity`GO:0046872^molecular_function^metal ion binding`GO:0003723^molecular_function^RNA binding`GO:0003964^molecular_function^RNA-directed …	.
DBME_DN28788_c1_g1_i1.p1	TF28_SCHPO^TF28_SCHPO^Q:6-120,H:1025-1139^34.783%ID^E:4.87e-19^RecName: Full=Transposon Tf2-8 polyprotein;^Eukaryota; Fungi; Dikarya; Ascomycota; Taphrinomycotina; Schizosaccharomycetes; Schizosaccharomycetales; Schizosaccharomycetaceae; Schizosaccharomyces	XP_016171305.1^XP_016171305.1^Q:5-136,H:309-440^45.926%ID^E:8.3e-36^.^.	uncharacterized protein LOC107613707	.	.	.	.	.	KEGG:spo:SPAC13D1.01c`KEGG:spo:SPAC19D5.09c	GO:0005634^cellular_component^nucleus`GO:0004190^molecular_function^aspartic-type endopeptidase activity`GO:0003677^molecular_function^DNA binding`GO:0003887^molecular_function^DNA-directed DNA polymerase activity`GO:0004519^molecular_function^endonuclease activity`GO:0046872^molecular_function^metal ion binding`GO:0003723^molecular_function^RNA binding`GO:0003964^molecular_function^RNA-directed …	.
DBME_DN28788_c1_g3_i1.p1	TF28_SCHPO^TF28_SCHPO^Q:18-182,H:943-1107^40%ID^E:7.9e-39^RecName: Full=Transposon Tf2-8 polyprotein;^Eukaryota; Fungi; Dikarya; Ascomycota; Taphrinomycotina; Schizosaccharomycetes; Schizosaccharomycetales; Schizosaccharomycetaceae; Schizosaccharomyces	XP_016191799.1^XP_016191799.1^Q:1-182,H:815-996^48.087%ID^E:2.43e-52^.^.	uncharacterized protein LOC107632644	.	PF17921.1^Integrase_H2C2^Integrase zinc binding domain^1-40^E:4.5e-14`PF00665.26^rve^Integrase core domain^62-169^E:6.6e-14	.	.	.	KEGG:spo:SPAC13D1.01c`KEGG:spo:SPAC19D5.09c	GO:0005634^cellular_component^nucleus`GO:0004190^molecular_function^aspartic-type endopeptidase activity`GO:0003677^molecular_function^DNA binding`GO:0003887^molecular_function^DNA-directed DNA polymerase activity`GO:0004519^molecular_function^endonuclease activity`GO:0046872^molecular_function^metal ion binding`GO:0003723^molecular_function^RNA binding`GO:0003964^molecular_function^RNA-directed …	GO:0015074^biological_process^DNA integration
DBME_DN28707_c0_g1_i1.p1	.	.	.	.	.	.	.	.	.	.	.
DBME_DN28765_c0_g1_i1.p1	.	XP_016207803.2^XP_016207803.2^Q:34-112,H:35-114^36.25%ID^E:4.98e-13^.^.	uncharacterized protein LOC107648461	.	.	.	.	.	.	.	.
DBME_DN28772_c0_g1_i2.p1	BBE14_ARATH^BBE14_ARATH^Q:1-523,H:1-522^54.82%ID^E:0^RecName: Full=Berberine bridge enzyme-like 14 {ECO:0000303|PubMed:26037923};^Eukaryota; Viridiplantae; Streptophyta; Embryophyta; Tracheophyta; Spermatophyta; Magnoliophyta; eudicotyledons; Gunneridae; Pentapetalae; rosids; malvids; Brassicales; Brassicaceae; Camelineae; Arabidopsis	XP_016197836.1^XP_016197836.1^Q:7-525,H:13-538^56.654%ID^E:0^.^.	berberine bridge enzyme-like 8	AT1G34575.1^AT1G34575.1^Q:1-523,H:1-522^54.82%ID^E:0^.^.	PF01565.23^FAD_binding_4^FAD binding domain^77-213^E:2e-26`PF08031.12^BBE^Berberine and berberine like^466-523^E:1.7e-21	sigP:1^23^0.797^YES	.	COG0277^FAD linked oxidase domain protein	KEGG:ath:AT1G34575	GO:0005618^cellular_component^cell wall`GO:0005576^cellular_component^extracellular region`GO:0071949^molecular_function^FAD binding`GO:0016491^molecular_function^oxidoreductase activity	GO:0016491^molecular_function^oxidoreductase activity`GO:0050660^molecular_function^flavin adenine dinucleotide binding`GO:0055114^biological_process^oxidation-reduction process
DBME_DN28772_c0_g3_i1.p1	BBE21_ARATH^BBE21_ARATH^Q:2-391,H:149-533^66.327%ID^E:8.23e-177^RecName: Full=Berberine bridge enzyme-like 21 {ECO:0000303|PubMed:26037923};^Eukaryota; Viridiplantae; Streptophyta; Embryophyta; Tracheophyta; Spermatophyta; Magnoliophyta; eudicotyledons; Gunneridae; Pentapetalae; rosids; malvids; Brassicales; Brassicaceae; Camelineae; Arabidopsis	XP_016190494.1^XP_016190494.1^Q:1-432,H:149-572^81.149%ID^E:0^.^.	berberine bridge enzyme-like 21 isoform X1	AT4G20840.1^AT4G20840.1^Q:2-391,H:149-533^66.327%ID^E:8.54e-178^.^.	PF01565.23^FAD_binding_4^FAD binding domain^2-75^E:1.6e-13`PF08031.12^BBE^Berberine and berberine like^334-391^E:8.5e-22	.	.	COG0277^FAD linked oxidase domain protein	KEGG:ath:AT4G20840	GO:0048046^cellular_component^apoplast`GO:0005618^cellular_component^cell wall`GO:0005886^cellular_component^plasma membrane`GO:0071949^molecular_function^FAD binding`GO:0016899^molecular_function^oxidoreductase activity, acting on the CH-OH group of donors, oxygen as acceptor	GO:0016491^molecular_function^oxidoreductase activity`GO:0050660^molecular_function^flavin adenine dinucleotide binding`GO:0055114^biological_process^oxidation-reduction process
DBME_DN28722_c0_g1_i11.p1	FBL3_ARATH^FBL3_ARATH^Q:76-615,H:31-565^23.199%ID^E:2.8e-16^RecName: Full=F-box/LRR-repeat protein 3;^Eukaryota; Viridiplantae; Streptophyta; Embryophyta; Tracheophyta; Spermatophyta; Magnoliophyta; eudicotyledons; Gunneridae; Pentapetalae; rosids; malvids; Brassicales; Brassicaceae; Camelineae; Arabidopsis	XP_016175861.1^XP_016175861.1^Q:61-639,H:19-580^55.651%ID^E:0^.^.	F-box/LRR-repeat protein 2-like isoform X1	AT1G80630.1^AT1G80630.1^Q:60-640,H:1-553^37.372%ID^E:1.09e-103^.^.	PF13516.6^LRR_6^Leucine Rich repeat^119-127^E:2900`PF13516.6^LRR_6^Leucine Rich repeat^146-155^E:370`PF13516.6^LRR_6^Leucine Rich repeat^198-207^E:790`PF13516.6^LRR_6^Leucine Rich repeat^247-261^E:150`PF13516.6^LRR_6^Leucine Rich repeat^300-309^E:18000`PF13516.6^LRR_6^Leucine Rich repeat^354-373^E:1700`PF13516.6^LRR_6^Leucine Rich repeat^381-395^E:1200`PF13516.6^LRR_6^Leucine Rich repeat^407-421^…	.	.	ENOG410XQ54^F-box and leucine-rich repeat protein	KEGG:ath:AT5G01720`KO:K10268	GO:0019005^cellular_component^SCF ubiquitin ligase complex`GO:0016567^biological_process^protein ubiquitination`GO:0031146^biological_process^SCF-dependent proteasomal ubiquitin-dependent protein catabolic process`GO:0006511^biological_process^ubiquitin-dependent protein catabolic process	GO:0005515^molecular_function^protein binding
DBME_DN28752_c0_g1_i2.p1	MB3R5_ARATH^MB3R5_ARATH^Q:53-204,H:78-229^68.421%ID^E:4.15e-70^RecName: Full=Transcription factor MYB3R-5 {ECO:0000303|PubMed:11597504};^Eukaryota; Viridiplantae; Streptophyta; Embryophyta; Tracheophyta; Spermatophyta; Magnoliophyta; eudicotyledons; Gunneridae; Pentapetalae; rosids; malvids; Brassicales; Brassicaceae; Camelineae; Arabidopsis	XP_016202089.1^XP_016202089.1^Q:11-444,H:14-373^59.268%ID^E:1.65e-162^.^.	transcription factor MYB3R-3 isoform X1	AT5G02320.3^AT5G02320.3^Q:53-204,H:18-169^68.421%ID^E:3e-71^.^.	PF00249.31^Myb_DNA-binding^Myb-like DNA-binding domain^52-96^E:3.1e-14`PF13921.6^Myb_DNA-bind_6^Myb-like DNA-binding domain^53-110^E:3.4e-12`PF00249.31^Myb_DNA-binding^Myb-like DNA-binding domain^102-148^E:3.6e-17`PF13921.6^Myb_DNA-bind_6^Myb-like DNA-binding domain^105-163^E:1.4e-16`PF00249.31^Myb_DNA-binding^Myb-like DNA-binding domain^154-196^E:2.3e-14`PF13921.6^Myb_DNA-bind_6^Myb-like DNA-bin…	.	.	COG5147^Myblike DNAbinding domain containing protein	KEGG:ath:AT5G02320`KO:K09422	GO:0005634^cellular_component^nucleus`GO:0003700^molecular_function^DNA-binding transcription factor activity`GO:0043565^molecular_function^sequence-specific DNA binding`GO:0008285^biological_process^negative regulation of cell population proliferation`GO:0045892^biological_process^negative regulation of transcription, DNA-templated`GO:0009723^biological_process^response to ethylene`GO:0009751^bi…	.
DBME_DN28757_c0_g1_i4.p1	POLR1_ARATH^POLR1_ARATH^Q:29-504,H:25-483^27.423%ID^E:7.64e-40^RecName: Full=Retrovirus-related Pol polyprotein from transposon RE1;^Eukaryota; Viridiplantae; Streptophyta; Embryophyta; Tracheophyta; Spermatophyta; Magnoliophyta; eudicotyledons; Gunneridae; Pentapetalae; rosids; malvids; Brassicales; Brassicaceae; Camelineae; Arabidopsis	XP_016163061.1^XP_016163061.1^Q:7-467,H:13-491^45.661%ID^E:6.4e-130^.^.	uncharacterized protein LOC107605630	AT1G34070.1^AT1G34070.1^Q:25-259,H:21-245^24.686%ID^E:1.11e-14^.^.	PF14223.6^Retrotran_gag_2^gag-polypeptide of LTR copia-type^82-215^E:1.5e-18`PF13917.6^zf-CCHC_3^Zinc knuckle^272-292^E:0.0093`PF14392.6^zf-CCHC_4^Zinc knuckle^276-290^E:0.49`PF13976.6^gag_pre-integrs^GAG-pre-integrase domain^447-503^E:7.1e-08	.	.	.	.	GO:0000943^cellular_component^retrotransposon nucleocapsid`GO:0004190^molecular_function^aspartic-type endopeptidase activity`GO:0004519^molecular_function^endonuclease activity`GO:0046872^molecular_function^metal ion binding`GO:0003676^molecular_function^nucleic acid binding`GO:0003964^molecular_function^RNA-directed DNA polymerase activity`GO:0015074^biological_process^DNA integration`GO:000631…	.
DBME_DN28767_c0_g1_i10.p1	BPA1_ARATH^BPA1_ARATH^Q:25-112,H:142-230^58.427%ID^E:2.65e-28^RecName: Full=Binding partner of ACD11 1 {ECO:0000303|PubMed:18845362};^Eukaryota; Viridiplantae; Streptophyta; Embryophyta; Tracheophyta; Spermatophyta; Magnoliophyta; eudicotyledons; Gunneridae; Pentapetalae; rosids; malvids; Brassicales; Brassicaceae; Camelineae; Arabidopsis	XP_016201156.1^XP_016201156.1^Q:25-129,H:149-254^75.472%ID^E:4.52e-46^.^.	binding partner of ACD11 1	AT4G17720.1^AT4G17720.1^Q:25-129,H:150-255^62.264%ID^E:4.25e-36^.^.	.	.	.	ENOG4111ICI^actin cytoskeleton protein	KEGG:ath:AT5G16840	GO:0005737^cellular_component^cytoplasm`GO:0016020^cellular_component^membrane`GO:0003723^molecular_function^RNA binding`GO:0009735^biological_process^response to cytokinin	.
DBME_DN28731_c0_g1_i2.p1	HA22J_ARATH^HA22J_ARATH^Q:19-258,H:1-255^46.038%ID^E:9.71e-77^RecName: Full=HVA22-like protein j;^Eukaryota; Viridiplantae; Streptophyta; Embryophyta; Tracheophyta; Spermatophyta; Magnoliophyta; eudicotyledons; Gunneridae; Pentapetalae; rosids; malvids; Brassicales; Brassicaceae; Camelineae; Arabidopsis	XP_016186716.1^XP_016186716.1^Q:19-266,H:1-259^59.004%ID^E:1.08e-99^.^.	putative HVA22-like protein g isoform X1	AT2G36020.1^AT2G36020.1^Q:19-258,H:1-255^46.038%ID^E:1.01e-77^.^.	PF03134.19^TB2_DP1_HVA22^TB2/DP1, HVA22 family^37-115^E:7.2e-24	.	ExpAA=45.57^PredHel=2^Topology=o15-37i61-83o	COG5052^receptor accessory protein	KEGG:ath:AT2G36020	.	.
DBME_DN28784_c0_g1_i3.p1	PP258_ARATH^PP258_ARATH^Q:44-682,H:23-659^68.175%ID^E:0^RecName: Full=Pentatricopeptide repeat-containing protein At3g26782, mitochondrial;^Eukaryota; Viridiplantae; Streptophyta; Embryophyta; Tracheophyta; Spermatophyta; Magnoliophyta; eudicotyledons; Gunneridae; Pentapetalae; rosids; malvids; Brassicales; Brassicaceae; Camelineae; Arabidopsis	XP_016162043.1^XP_016162043.1^Q:14-682,H:9-669^86.31%ID^E:0^.^.	pentatricopeptide repeat-containing protein At3g26782%2C mitochondrial	AT3G26782.1^AT3G26782.1^Q:44-682,H:23-659^68.175%ID^E:0^.^.	PF01535.20^PPR^PPR repeat^64-91^E:0.0042`PF01535.20^PPR^PPR repeat^136-163^E:0.0017`PF01535.20^PPR^PPR repeat^164-190^E:7.6e-05`PF01535.20^PPR^PPR repeat^247-272^E:0.01`PF13041.6^PPR_2^PPR repeat family^272-321^E:1e-08`PF01535.20^PPR^PPR repeat^275-303^E:5.4e-06`PF01535.20^PPR^PPR repeat^349-376^E:3.5e-05`PF13041.6^PPR_2^PPR repeat family^374-421^E:4.1e-08`PF13812.6^PPR_3^Pentatricopeptide repeat…	.	.	ENOG410Z7Z7^Pentatricopeptide repeat-containing protein	KEGG:ath:AT3G26782	GO:0005739^cellular_component^mitochondrion`GO:0008270^molecular_function^zinc ion binding`GO:0009451^biological_process^RNA modification	GO:0008270^molecular_function^zinc ion binding
DBME_DN28729_c0_g1_i3.p1	HSP83_IPONI^HSP83_IPONI^Q:10-174,H:40-220^43.094%ID^E:6.51e-29^RecName: Full=Heat shock protein 83;^Eukaryota; Viridiplantae; Streptophyta; Embryophyta; Tracheophyta; Spermatophyta; Magnoliophyta; eudicotyledons; Gunneridae; Pentapetalae; asterids; lamiids; Solanales; Convolvulaceae; Ipomoeeae; Ipomoea	XP_016204320.1^XP_016204320.1^Q:10-174,H:40-220^44.199%ID^E:3.9e-31^.^.	heat shock protein 83 isoform X1	AT5G52640.1^AT5G52640.1^Q:10-171,H:35-212^41.573%ID^E:4.89e-28^.^.	.	.	.	.	KEGG:ini:109146489`KO:K04079	GO:0005737^cellular_component^cytoplasm`GO:0005524^molecular_function^ATP binding`GO:0051082^molecular_function^unfolded protein binding`GO:0006457^biological_process^protein folding	.
DBME_DN28727_c0_g1_i2.p1	.	.	.	.	.	.	.	.	.	.	.
DBME_DN28728_c0_g1_i3.p1	PUB18_ARATH^PUB18_ARATH^Q:28-717,H:10-683^39.149%ID^E:7.88e-156^RecName: Full=U-box domain-containing protein 18 {ECO:0000303|PubMed:11495788};^Eukaryota; Viridiplantae; Streptophyta; Embryophyta; Tracheophyta; Spermatophyta; Magnoliophyta; eudicotyledons; Gunneridae; Pentapetalae; rosids; malvids; Brassicales; Brassicaceae; Camelineae; Arabidopsis	XP_020979567.1^XP_020979567.1^Q:63-732,H:133-801^76.119%ID^E:0^.^.	U-box domain-containing protein 18-like	AT1G10560.1^AT1G10560.1^Q:28-717,H:10-683^39.149%ID^E:8.18e-157^.^.	PF04564.15^U-box^U-box domain^303-372^E:5e-19`PF00514.23^Arm^Armadillo/beta-catenin-like repeat^438-473^E:0.00017	.	.	ENOG410YCUS^Ubox domain-containing protein	KEGG:ath:AT1G10560	GO:0005737^cellular_component^cytoplasm`GO:0012505^cellular_component^endomembrane system`GO:0016020^cellular_component^membrane`GO:0005634^cellular_component^nucleus`GO:0061630^molecular_function^ubiquitin protein ligase activity`GO:0004842^molecular_function^ubiquitin-protein transferase activity`GO:0009738^biological_process^abscisic acid-activated signaling pathway`GO:0016567^biological_proce…	GO:0004842^molecular_function^ubiquitin-protein transferase activity`GO:0016567^biological_process^protein ubiquitination`GO:0005515^molecular_function^protein binding
DBME_DN28750_c0_g1_i7.p1	.	.	.	.	.	.	.	.	.	.	.
DBME_DN28789_c0_g1_i1.p1	Y5830_ARATH^Y5830_ARATH^Q:13-616,H:30-644^61.301%ID^E:0^RecName: Full=Probable inactive receptor kinase At5g58300;^Eukaryota; Viridiplantae; Streptophyta; Embryophyta; Tracheophyta; Spermatophyta; Magnoliophyta; eudicotyledons; Gunneridae; Pentapetalae; rosids; malvids; Brassicales; Brassicaceae; Camelineae; Arabidopsis	XP_016198787.1^XP_016198787.1^Q:19-607,H:28-621^77.479%ID^E:0^.^.	probable inactive receptor kinase At5g58300	AT5G58300.3^AT5G58300.3^Q:13-616,H:30-644^61.301%ID^E:0^.^.	PF08263.12^LRRNT_2^Leucine rich repeat N-terminal domain^28-64^E:1.4e-09`PF00560.33^LRR_1^Leucine Rich Repeat^95-116^E:69`PF13516.6^LRR_6^Leucine Rich repeat^95-106^E:800`PF13516.6^LRR_6^Leucine Rich repeat^117-132^E:1000`PF00560.33^LRR_1^Leucine Rich Repeat^118-135^E:99`PF13516.6^LRR_6^Leucine Rich repeat^140-153^E:98`PF00560.33^LRR_1^Leucine Rich Repeat^141-162^E:0.25`PF13516.6^LRR_6^Leucine Ri…	sigP:1^24^0.844^YES	ExpAA=32.90^PredHel=1^Topology=o256-278i	ENOG4111F0S^inactive receptor kinase	KEGG:ath:AT5G58300	GO:0016021^cellular_component^integral component of membrane`GO:0005886^cellular_component^plasma membrane`GO:0005524^molecular_function^ATP binding`GO:0004672^molecular_function^protein kinase activity	GO:0005515^molecular_function^protein binding`GO:0004672^molecular_function^protein kinase activity`GO:0005524^molecular_function^ATP binding`GO:0006468^biological_process^protein phosphorylation
DBME_DN28773_c0_g1_i1.p1	SFH11_ARATH^SFH11_ARATH^Q:93-457,H:22-362^53.973%ID^E:1.63e-143^RecName: Full=Phosphatidylinositol/phosphatidylcholine transfer protein SFH11;^Eukaryota; Viridiplantae; Streptophyta; Embryophyta; Tracheophyta; Spermatophyta; Magnoliophyta; eudicotyledons; Gunneridae; Pentapetalae; rosids; malvids; Brassicales; Brassicaceae; Camelineae; Arabidopsis	XP_016202061.1^XP_016202061.1^Q:1-461,H:1-472^71.186%ID^E:0^.^.	phosphatidylinositol/phosphatidylcholine transfer protein SFH11 isoform X2	AT5G47510.1^AT5G47510.1^Q:93-457,H:22-362^53.973%ID^E:1.69e-144^.^.	PF00650.20^CRAL_TRIO^CRAL/TRIO domain^166-332^E:4e-30	.	.	ENOG410XRSQ^Transfer protein	KEGG:ath:AT5G47510	GO:0000139^cellular_component^Golgi membrane`GO:0005886^cellular_component^plasma membrane`GO:0015031^biological_process^protein transport	.
DBME_DN79426_c0_g3_i1.p1	.	XP_020965106.1^XP_020965106.1^Q:16-116,H:318-424^48.148%ID^E:4.8e-23^.^.	uncharacterized protein LOC107614363 isoform X1	.	PF13952.6^DUF4216^Domain of unknown function (DUF4216)^17-65^E:1.2e-08	.	.	.	.	.	.
DBME_DN79407_c0_g1_i1.p1	PFKA5_ARATH^PFKA5_ARATH^Q:1-138,H:321-458^88.406%ID^E:2.17e-83^RecName: Full=ATP-dependent 6-phosphofructokinase 5, chloroplastic {ECO:0000255|HAMAP-Rule:MF_03186};^Eukaryota; Viridiplantae; Streptophyta; Embryophyta; Tracheophyta; Spermatophyta; Magnoliophyta; eudicotyledons; Gunneridae; Pentapetalae; rosids; malvids; Brassicales; Brassicaceae; Camelineae; Arabidopsis	XP_016190273.1^XP_016190273.1^Q:1-138,H:323-460^93.478%ID^E:2.48e-89^.^.	ATP-dependent 6-phosphofructokinase 5%2C chloroplastic	AT2G22480.1^AT2G22480.1^Q:1-138,H:321-458^88.406%ID^E:2.25e-84^.^.	PF00365.20^PFK^Phosphofructokinase^1-116^E:1.1e-17	.	.	COG0205^phosphohexokinase	KEGG:ath:AT2G22480`KO:K00850	GO:0009507^cellular_component^chloroplast`GO:0003872^molecular_function^6-phosphofructokinase activity`GO:0005524^molecular_function^ATP binding`GO:0046872^molecular_function^metal ion binding`GO:0006002^biological_process^fructose 6-phosphate metabolic process`GO:0006096^biological_process^glycolytic process	GO:0003872^molecular_function^6-phosphofructokinase activity`GO:0006096^biological_process^glycolytic process
DBME_DN79500_c0_g1_i1.p1	RAS_PLESU^RAS_PLESU^Q:11-169,H:248-409^27.879%ID^E:4.23e-09^RecName: Full=Rosmarinate synthase;^Eukaryota; Viridiplantae; Streptophyta; Embryophyta; Tracheophyta; Spermatophyta; Magnoliophyta; eudicotyledons; Gunneridae; Pentapetalae; asterids; lamiids; Lamiales; Lamiaceae; Nepetoideae; Ocimeae; Plectranthus	XP_016207057.1^XP_016207057.1^Q:1-169,H:248-418^72.674%ID^E:2.69e-85^.^.	protein ECERIFERUM 26-like	AT4G29250.1^AT4G29250.1^Q:14-169,H:268-423^42.138%ID^E:7.19e-36^.^.	.	.	.	.	.	GO:0050266^molecular_function^rosmarinate synthase activity	.
DBME_DN79501_c0_g1_i1.p1	.	.	.	.	.	.	.	.	.	.	.
DBME_DN79427_c0_g1_i1.p2	DHE2_ACHKL^DHE2_ACHKL^Q:1-105,H:538-642^55.238%ID^E:2.14e-27^RecName: Full=NAD-specific glutamate dehydrogenase;^Eukaryota; Stramenopiles; Oomycetes; Saprolegniales; Saprolegniaceae; Achlya	.	.	.	PF10712.9^NAD-GH^NAD-specific glutamate dehydrogenase^1-104^E:1.1e-36	.	.	.	.	GO:0004352^molecular_function^glutamate dehydrogenase (NAD+) activity	.
DBME_DN79403_c0_g1_i2.p1	MLO6_ARATH^MLO6_ARATH^Q:3-221,H:323-536^56.561%ID^E:1.07e-81^RecName: Full=MLO-like protein 6;^Eukaryota; Viridiplantae; Streptophyta; Embryophyta; Tracheophyta; Spermatophyta; Magnoliophyta; eudicotyledons; Gunneridae; Pentapetalae; rosids; malvids; Brassicales; Brassicaceae; Camelineae; Arabidopsis	XP_016167634.1^XP_016167634.1^Q:3-177,H:223-400^53.371%ID^E:2.72e-60^.^.	MLO protein homolog 1 isoform X3	AT1G61560.3^AT1G61560.3^Q:3-221,H:261-474^56.561%ID^E:7.91e-83^.^.	PF03094.15^Mlo^Mlo family^3-176^E:8.7e-81	.	ExpAA=45.36^PredHel=2^Topology=i51-73o88-110i	ENOG410ZUVB^May be involved in modulation of pathogen defense and leaf cell death (By similarity)	KEGG:ath:AT1G61560`KO:K08472	GO:0016021^cellular_component^integral component of membrane`GO:0005886^cellular_component^plasma membrane`GO:0005516^molecular_function^calmodulin binding`GO:0009817^biological_process^defense response to fungus, incompatible interaction	GO:0006952^biological_process^defense response`GO:0016021^cellular_component^integral component of membrane
DBME_DN79495_c0_g1_i1.p1	ASPA_ARATH^ASPA_ARATH^Q:9-162,H:321-474^42.949%ID^E:5.35e-32^RecName: Full=Aspartyl protease family protein At5g10770;^Eukaryota; Viridiplantae; Streptophyta; Embryophyta; Tracheophyta; Spermatophyta; Magnoliophyta; eudicotyledons; Gunneridae; Pentapetalae; rosids; malvids; Brassicales; Brassicaceae; Camelineae; Arabidopsis	XP_016176680.1^XP_016176680.1^Q:1-163,H:305-466^57.927%ID^E:4.02e-60^.^.	aspartyl protease family protein At5g10770	AT1G79720.1^AT1G79720.1^Q:1-161,H:323-482^57.764%ID^E:1.83e-60^.^.	PF14541.6^TAXi_C^Xylanase inhibitor C-terminal^11-157^E:5.3e-28`PF00026.23^Asp^Eukaryotic aspartyl protease^13-158^E:7.8e-06	.	.	ENOG410XNV7^aspartic	KEGG:ath:AT5G10770	GO:0031225^cellular_component^anchored component of membrane`GO:0005886^cellular_component^plasma membrane`GO:0004190^molecular_function^aspartic-type endopeptidase activity`GO:0030163^biological_process^protein catabolic process`GO:0006508^biological_process^proteolysis	.
DBME_DN79494_c0_g1_i1.p1	.	.	.	.	.	.	ExpAA=23.78^PredHel=1^Topology=o4-26i	.	.	.	.
DBME_DN79482_c0_g1_i1.p1	LERK1_ORYSJ^LERK1_ORYSJ^Q:26-145,H:19-145^40.769%ID^E:4.21e-12^RecName: Full=G-type lectin S-receptor-like serine/threonine-protein kinase LECRK1 {ECO:0000305};^Eukaryota; Viridiplantae; Streptophyta; Embryophyta; Tracheophyta; Spermatophyta; Magnoliophyta; Liliopsida; Poales; Poaceae; BOP clade; Oryzoideae; Oryzeae; Oryzinae; Oryza; Oryza sativa	XP_016193416.1^XP_016193416.1^Q:5-145,H:6-145^58.042%ID^E:1.76e-45^.^.	G-type lectin S-receptor-like serine/threonine-protein kinase LECRK2	AT5G60900.1^AT5G60900.1^Q:1-137,H:1-145^30.822%ID^E:4.92e-13^.^.	PF01453.24^B_lectin^D-mannose binding lectin^78-145^E:2.2e-10	sigP:1^24^0.733^YES	ExpAA=34.96^PredHel=2^Topology=i2-24o50-72i	ENOG410YBN4^G-type lectin S-receptor-like serine threonine-protein kinase	KEGG:osa:4335148	GO:0016021^cellular_component^integral component of membrane`GO:0005886^cellular_component^plasma membrane`GO:0005524^molecular_function^ATP binding`GO:0030246^molecular_function^carbohydrate binding`GO:0004674^molecular_function^protein serine/threonine kinase activity`GO:0006952^biological_process^defense response`GO:0006468^biological_process^protein phosphorylation	.
DBME_DN79461_c0_g1_i1.p1	CUL1_PONAB^CUL1_PONAB^Q:13-101,H:176-265^42.857%ID^E:5.18e-14^RecName: Full=Cullin-1;^Eukaryota; Metazoa; Chordata; Craniata; Vertebrata; Euteleostomi; Mammalia; Eutheria; Euarchontoglires; Primates; Haplorrhini; Catarrhini; Hominidae; Pongo	XP_016197225.1^XP_016197225.1^Q:13-102,H:148-229^32.222%ID^E:2.21e-07^.^.	cullin-1	AT1G26830.1^AT1G26830.1^Q:1-102,H:141-230^29.412%ID^E:9.29e-09^.^.	PF00888.22^Cullin^Cullin family^2-101^E:5.8e-18	.	.	COG5647^cullin 1	.	GO:1990452^cellular_component^Parkin-FBXW7-Cul1 ubiquitin ligase complex`GO:0019005^cellular_component^SCF ubiquitin ligase complex`GO:0031625^molecular_function^ubiquitin protein ligase binding`GO:0009887^biological_process^animal organ morphogenesis`GO:0006915^biological_process^apoptotic process`GO:0008283^biological_process^cell population proliferation`GO:0006513^biological_process^protein m…	GO:0031625^molecular_function^ubiquitin protein ligase binding`GO:0006511^biological_process^ubiquitin-dependent protein catabolic process
DBME_DN79440_c0_g1_i1.p2	.	.	.	.	.	.	.	.	.	.	.
DBME_DN79471_c0_g1_i1.p1	.	XP_016169357.1^XP_016169357.1^Q:29-183,H:208-366^73.006%ID^E:2.38e-68^.^.	protein CUP-SHAPED COTYLEDON 2-like	.	.	.	.	.	.	.	.
DBME_DN12406_c0_g1_i4.p1	RLK7_ARATH^RLK7_ARATH^Q:25-967,H:17-964^58.342%ID^E:0^RecName: Full=Receptor-like protein kinase 7 {ECO:0000303|PubMed:20811905};^Eukaryota; Viridiplantae; Streptophyta; Embryophyta; Tracheophyta; Spermatophyta; Magnoliophyta; eudicotyledons; Gunneridae; Pentapetalae; rosids; malvids; Brassicales; Brassicaceae; Camelineae; Arabidopsis	XP_016180838.1^XP_016180838.1^Q:1-971,H:1-975^80.123%ID^E:0^.^.	receptor-like protein kinase HAIKU2	AT1G09970.1^AT1G09970.1^Q:25-967,H:17-963^58.403%ID^E:0^.^.	PF08263.12^LRRNT_2^Leucine rich repeat N-terminal domain^34-73^E:1.8e-10`PF13516.6^LRR_6^Leucine Rich repeat^101-113^E:4000`PF00560.33^LRR_1^Leucine Rich Repeat^103-124^E:23`PF13516.6^LRR_6^Leucine Rich repeat^123-135^E:14`PF00560.33^LRR_1^Leucine Rich Repeat^126-141^E:4`PF13516.6^LRR_6^Leucine Rich repeat^148-155^E:7800`PF00560.33^LRR_1^Leucine Rich Repeat^149-172^E:800`PF13516.6^LRR_6^Leucine R…	.	ExpAA=50.76^PredHel=2^Topology=i13-32o613-635i	COG0515^Serine Threonine protein kinase`COG4886^leucine Rich Repeat	KEGG:ath:AT1G09970	GO:0016021^cellular_component^integral component of membrane`GO:0005886^cellular_component^plasma membrane`GO:0005524^molecular_function^ATP binding`GO:0042802^molecular_function^identical protein binding`GO:0001653^molecular_function^peptide receptor activity`GO:0004672^molecular_function^protein kinase activity`GO:0004674^molecular_function^protein serine/threonine kinase activity`GO:0045087^bi…	GO:0005515^molecular_function^protein binding`GO:0004672^molecular_function^protein kinase activity`GO:0006468^biological_process^protein phosphorylation`GO:0005524^molecular_function^ATP binding
DBME_DN12483_c0_g1_i2.p1	UBP13_ARATH^UBP13_ARATH^Q:3-1068,H:34-1100^80.899%ID^E:0^RecName: Full=Ubiquitin carboxyl-terminal hydrolase 13;^Eukaryota; Viridiplantae; Streptophyta; Embryophyta; Tracheophyta; Spermatophyta; Magnoliophyta; eudicotyledons; Gunneridae; Pentapetalae; rosids; malvids; Brassicales; Brassicaceae; Camelineae; Arabidopsis	XP_016165933.1^XP_016165933.1^Q:3-1065,H:36-1102^83.318%ID^E:0^.^.	ubiquitin carboxyl-terminal hydrolase 13 isoform X1	AT3G11910.3^AT3G11910.3^Q:3-1068,H:34-1100^80.899%ID^E:0^.^.	PF00917.26^MATH^MATH domain^28-146^E:8e-19`PF00443.29^UCH^Ubiquitin carboxyl-terminal hydrolase^165-486^E:1.1e-46`PF13423.6^UCH_1^Ubiquitin carboxyl-terminal hydrolase^165-441^E:1.8e-22`PF12436.8^USP7_ICP0_bdg^ICP0-binding domain of Ubiquitin-specific protease 7^590-842^E:4.3e-75`PF14533.6^USP7_C2^Ubiquitin-specific protease C-terminal^852-1061^E:4.9e-54	.	.	COG5077^ubiquitin carboxyl-terminal hydrolase	KEGG:ath:AT3G11910`KO:K11838	GO:0005737^cellular_component^cytoplasm`GO:0005829^cellular_component^cytosol`GO:0005634^cellular_component^nucleus`GO:0009506^cellular_component^plasmodesma`GO:0004197^molecular_function^cysteine-type endopeptidase activity`GO:0004843^molecular_function^thiol-dependent ubiquitin-specific protease activity`GO:0009867^biological_process^jasmonic acid mediated signaling pathway`GO:0016579^biologica…	GO:0005515^molecular_function^protein binding`GO:0036459^molecular_function^thiol-dependent ubiquitinyl hydrolase activity`GO:0016579^biological_process^protein deubiquitination
DBME_DN12481_c0_g1_i11.p1	.	XP_016189154.1^XP_016189154.1^Q:1-240,H:1-242^80.658%ID^E:1.8e-135^.^.	uncharacterized protein LOC107630512	.	.	.	ExpAA=22.66^PredHel=1^Topology=i51-73o	.	.	.	.
DBME_DN12498_c0_g1_i6.p1	DR100_ARATH^DR100_ARATH^Q:28-374,H:25-372^60.458%ID^E:7.07e-148^RecName: Full=DNA damage-repair/toleration protein DRT100;^Eukaryota; Viridiplantae; Streptophyta; Embryophyta; Tracheophyta; Spermatophyta; Magnoliophyta; eudicotyledons; Gunneridae; Pentapetalae; rosids; malvids; Brassicales; Brassicaceae; Camelineae; Arabidopsis	XP_020964220.1^XP_020964220.1^Q:1-374,H:1-374^83.733%ID^E:0^.^.	DNA damage-repair/toleration protein DRT100	AT3G20820.1^AT3G20820.1^Q:25-374,H:15-362^74%ID^E:0^.^.	PF08263.12^LRRNT_2^Leucine rich repeat N-terminal domain^32-71^E:1.9e-10`PF00560.33^LRR_1^Leucine Rich Repeat^126-136^E:11000`PF13516.6^LRR_6^Leucine Rich repeat^138-152^E:1300`PF00560.33^LRR_1^Leucine Rich Repeat^140-161^E:63`PF13516.6^LRR_6^Leucine Rich repeat^161-176^E:0.62`PF13855.6^LRR_8^Leucine rich repeat^162-220^E:9.2e-07`PF00560.33^LRR_1^Leucine Rich Repeat^163-185^E:45`PF13516.6^LRR_6^L…	sigP:1^29^0.719^YES	.	COG4886^leucine Rich Repeat	KEGG:ath:AT3G12610	GO:0009507^cellular_component^chloroplast`GO:0000166^molecular_function^nucleotide binding`GO:0006281^biological_process^DNA repair	GO:0005515^molecular_function^protein binding
DBME_DN12423_c0_g1_i2.p1	POLX_TOBAC^POLX_TOBAC^Q:18-161,H:568-706^41.667%ID^E:3.76e-28^RecName: Full=Retrovirus-related Pol polyprotein from transposon TNT 1-94;^Eukaryota; Viridiplantae; Streptophyta; Embryophyta; Tracheophyta; Spermatophyta; Magnoliophyta; eudicotyledons; Gunneridae; Pentapetalae; asterids; lamiids; Solanales; Solanaceae; Nicotianoideae; Nicotianeae; Nicotiana	XP_016168907.1^XP_016168907.1^Q:9-174,H:408-573^52.41%ID^E:1.49e-56^.^.	uncharacterized protein LOC107611507	ATMG00710.1^ATMG00710.1^Q:39-124,H:2-79^32.558%ID^E:1.65e-06^.^.	.	.	.	.	.	GO:0000943^cellular_component^retrotransposon nucleocapsid`GO:0004190^molecular_function^aspartic-type endopeptidase activity`GO:0004519^molecular_function^endonuclease activity`GO:0003676^molecular_function^nucleic acid binding`GO:0003964^molecular_function^RNA-directed DNA polymerase activity`GO:0008270^molecular_function^zinc ion binding`GO:0015074^biological_process^DNA integration	.
DBME_DN12423_c0_g2_i2.p1	POLX_TOBAC^POLX_TOBAC^Q:1-177,H:535-706^39.548%ID^E:3.89e-36^RecName: Full=Retrovirus-related Pol polyprotein from transposon TNT 1-94;^Eukaryota; Viridiplantae; Streptophyta; Embryophyta; Tracheophyta; Spermatophyta; Magnoliophyta; eudicotyledons; Gunneridae; Pentapetalae; asterids; lamiids; Solanales; Solanaceae; Nicotianoideae; Nicotianeae; Nicotiana	XP_016168907.1^XP_016168907.1^Q:1-199,H:384-582^53.266%ID^E:1.29e-71^.^.	uncharacterized protein LOC107611507	ATMG00710.1^ATMG00710.1^Q:55-140,H:2-79^32.558%ID^E:1.09e-06^.^.	PF00665.26^rve^Integrase core domain^5-58^E:2.8e-11	.	.	.	.	GO:0000943^cellular_component^retrotransposon nucleocapsid`GO:0004190^molecular_function^aspartic-type endopeptidase activity`GO:0004519^molecular_function^endonuclease activity`GO:0003676^molecular_function^nucleic acid binding`GO:0003964^molecular_function^RNA-directed DNA polymerase activity`GO:0008270^molecular_function^zinc ion binding`GO:0015074^biological_process^DNA integration	GO:0015074^biological_process^DNA integration
DBME_DN12423_c3_g2_i2.p1	POLR1_ARATH^POLR1_ARATH^Q:1-170,H:1131-1299^45.029%ID^E:1.02e-40^RecName: Full=Retrovirus-related Pol polyprotein from transposon RE1;^Eukaryota; Viridiplantae; Streptophyta; Embryophyta; Tracheophyta; Spermatophyta; Magnoliophyta; eudicotyledons; Gunneridae; Pentapetalae; rosids; malvids; Brassicales; Brassicaceae; Camelineae; Arabidopsis	XP_016199012.1^XP_016199012.1^Q:1-170,H:9-177^51.765%ID^E:8.64e-60^.^.	uncharacterized protein LOC107639972	AT4G23160.3^AT4G23160.3^Q:1-170,H:264-432^47.399%ID^E:1.87e-46^.^.	PF07727.14^RVT_2^Reverse transcriptase (RNA-dependent DNA polymerase)^2-96^E:1.4e-20	.	.	.	.	GO:0000943^cellular_component^retrotransposon nucleocapsid`GO:0004190^molecular_function^aspartic-type endopeptidase activity`GO:0004519^molecular_function^endonuclease activity`GO:0046872^molecular_function^metal ion binding`GO:0003676^molecular_function^nucleic acid binding`GO:0003964^molecular_function^RNA-directed DNA polymerase activity`GO:0015074^biological_process^DNA integration`GO:000631…	.
DBME_DN12412_c0_g1_i3.p1	PTF2_ARATH^PTF2_ARATH^Q:7-533,H:3-527^46.369%ID^E:4.3e-140^RecName: Full=Plant-specific TFIIB-related protein PTF2 {ECO:0000305};^Eukaryota; Viridiplantae; Streptophyta; Embryophyta; Tracheophyta; Spermatophyta; Magnoliophyta; eudicotyledons; Gunneridae; Pentapetalae; rosids; malvids; Brassicales; Brassicaceae; Camelineae; Arabidopsis	XP_016183842.1^XP_016183842.1^Q:1-533,H:1-527^75.047%ID^E:0^.^.	plant-specific TFIIB-related protein PTF2 isoform X1	AT4G35540.1^AT4G35540.1^Q:7-533,H:3-527^46.369%ID^E:4.46e-141^.^.	.	.	.	COG1405^Stabilizes TBP binding to an archaeal box-A promoter. Also responsible for recruiting RNA polymerase II to the pre- initiation complex (DNA-TBP-TFIIB) (By similarity)	KEGG:ath:AT4G35540	GO:0005634^cellular_component^nucleus`GO:0000126^cellular_component^transcription factor TFIIIB complex`GO:0003690^molecular_function^double-stranded DNA binding`GO:0046872^molecular_function^metal ion binding`GO:0042803^molecular_function^protein homodimerization activity`GO:0070063^molecular_function^RNA polymerase binding`GO:0001006^molecular_function^RNA polymerase III type 3 promoter sequenc…	.
DBME_DN12443_c0_g1_i5.p1	.	XP_020972866.1^XP_020972866.1^Q:1-141,H:150-300^74.172%ID^E:2.95e-72^.^.	uncharacterized protein LOC107624012 isoform X1	AT3G18670.2^AT3G18670.2^Q:19-91,H:193-265^32.877%ID^E:8.79e-07^.^.	.	.	.	.	.	.	.
DBME_DN12440_c0_g1_i12.p1	.	XP_016171555.1^XP_016171555.1^Q:99-351,H:25-282^82.824%ID^E:3.36e-127^.^.	uncharacterized protein LOC107613880	AT3G15110.1^AT3G15110.1^Q:144-342,H:51-255^62.621%ID^E:2.32e-77^.^.	PF11282.8^DUF3082^Protein of unknown function (DUF3082)^236-313^E:4.6e-29	.	ExpAA=51.42^PredHel=2^Topology=o244-266i287-309o	.	.	.	.
DBME_DN12496_c0_g1_i2.p1	.	XP_020977297.1^XP_020977297.1^Q:1-233,H:223-456^92.308%ID^E:7.04e-160^.^.	uncharacterized protein LOC107639754 isoform X3	AT3G54190.1^AT3G54190.1^Q:1-233,H:237-467^83.691%ID^E:2.28e-143^.^.	.	.	.	.	.	.	.
DBME_DN12425_c0_g1_i1.p1	.	.	.	.	.	.	.	.	.	.	.
DBME_DN12420_c0_g3_i4.p3	.	.	.	.	.	.	.	.	.	.	.
DBME_DN12420_c0_g4_i1.p1	.	.	.	.	.	.	.	.	.	.	.
DBME_DN12422_c0_g1_i1.p1	.	.	.	.	.	.	ExpAA=13.75^PredHel=1^Topology=o15-32i	.	.	.	.
DBME_DN12422_c0_g3_i1.p1	.	.	.	.	.	.	.	.	.	.	.
DBME_DN12427_c0_g1_i5.p1	BPA1_ARATH^BPA1_ARATH^Q:4-239,H:6-231^57.203%ID^E:2.41e-86^RecName: Full=Binding partner of ACD11 1 {ECO:0000303|PubMed:18845362};^Eukaryota; Viridiplantae; Streptophyta; Embryophyta; Tracheophyta; Spermatophyta; Magnoliophyta; eudicotyledons; Gunneridae; Pentapetalae; rosids; malvids; Brassicales; Brassicaceae; Camelineae; Arabidopsis	XP_016187809.1^XP_016187809.1^Q:1-292,H:1-303^69.18%ID^E:8.9e-142^.^.	binding partner of ACD11 1 isoform X1	AT4G17720.1^AT4G17720.1^Q:1-273,H:1-275^54.348%ID^E:7.23e-99^.^.	PF00076.22^RRM_1^RNA recognition motif. (a.k.a. RRM, RBD, or RNP domain)^8-71^E:4.1e-07	.	.	ENOG4111ICI^actin cytoskeleton protein	KEGG:ath:AT5G16840	GO:0005737^cellular_component^cytoplasm`GO:0016020^cellular_component^membrane`GO:0003723^molecular_function^RNA binding`GO:0009735^biological_process^response to cytokinin	GO:0003676^molecular_function^nucleic acid binding
DBME_DN12417_c0_g1_i3.p1	Y5262_ARATH^Y5262_ARATH^Q:1-489,H:8-500^60.808%ID^E:0^RecName: Full=Ankyrin repeat-containing protein At5g02620;^Eukaryota; Viridiplantae; Streptophyta; Embryophyta; Tracheophyta; Spermatophyta; Magnoliophyta; eudicotyledons; Gunneridae; Pentapetalae; rosids; malvids; Brassicales; Brassicaceae; Camelineae; Arabidopsis	XP_016208014.1^XP_016208014.1^Q:1-521,H:1-520^87.908%ID^E:0^.^.	ankyrin repeat-containing protein At5g02620	AT1G07710.2^AT1G07710.2^Q:1-521,H:18-543^63.947%ID^E:0^.^.	PF12796.7^Ank_2^Ankyrin repeats (3 copies)^9-74^E:9.2e-10`PF13637.6^Ank_4^Ankyrin repeats (many copies)^11-69^E:6.1e-06`PF13606.6^Ank_3^Ankyrin repeat^49-73^E:0.0011`PF12796.7^Ank_2^Ankyrin repeats (3 copies)^82-144^E:2e-11`PF13637.6^Ank_4^Ankyrin repeats (many copies)^118-173^E:2.7e-10`PF12796.7^Ank_2^Ankyrin repeats (3 copies)^151-208^E:2.6e-12`PF13606.6^Ank_3^Ankyrin repeat^152-174^E:0.0011`PF…	.	ExpAA=90.38^PredHel=4^Topology=i339-361o387-409i430-449o459-481i	COG0666^Ankyrin Repeat	KEGG:ath:AT5G02620	GO:0005783^cellular_component^endoplasmic reticulum`GO:0016021^cellular_component^integral component of membrane`GO:0005886^cellular_component^plasma membrane	GO:0005515^molecular_function^protein binding
DBME_DN12455_c0_g1_i3.p1	VA713_ARATH^VA713_ARATH^Q:1-223,H:1-221^64.574%ID^E:1.95e-110^RecName: Full=Vesicle-associated membrane protein 713 {ECO:0000303|PubMed:11115874};^Eukaryota; Viridiplantae; Streptophyta; Embryophyta; Tracheophyta; Spermatophyta; Magnoliophyta; eudicotyledons; Gunneridae; Pentapetalae; rosids; malvids; Brassicales; Brassicaceae; Camelineae; Arabidopsis	XP_016177946.1^XP_016177946.1^Q:1-223,H:1-226^87.611%ID^E:3.47e-149^.^.	vesicle-associated membrane protein 711-like	AT5G11150.1^AT5G11150.1^Q:1-223,H:1-221^64.574%ID^E:2.02e-111^.^.	PF13774.6^Longin^Regulated-SNARE-like domain^29-111^E:7.3e-24`PF00957.21^Synaptobrevin^Synaptobrevin^127-214^E:4.5e-29	.	ExpAA=23.10^PredHel=1^Topology=i190-212o	COG5143^Vesicle-associated membrane protein	KEGG:ath:AT5G11150`KO:K08515	GO:0005794^cellular_component^Golgi apparatus`GO:0030897^cellular_component^HOPS complex`GO:0016021^cellular_component^integral component of membrane`GO:0031902^cellular_component^late endosome membrane`GO:0031201^cellular_component^SNARE complex`GO:0005774^cellular_component^vacuolar membrane`GO:0005773^cellular_component^vacuole`GO:0005484^molecular_function^SNAP receptor activity`GO:0000149^mo…	GO:0016192^biological_process^vesicle-mediated transport`GO:0016021^cellular_component^integral component of membrane
DBME_DN12472_c0_g1_i6.p1	.	XP_016180033.1^XP_016180033.1^Q:7-1462,H:2-1418^68.087%ID^E:0^.^.`XP_016180033.1^XP_016180033.1^Q:1362-1549,H:1408-1595^78.723%ID^E:1.21e-72^.^.	golgin subfamily B member 1 isoform X3	AT1G24460.1^AT1G24460.1^Q:193-1548,H:122-1584^35.354%ID^E:0^.^.	.	.	.	.	.	.	.
DBME_DN12418_c0_g2_i1.p1	.	.	.	.	.	.	.	.	.	.	.
DBME_DN12403_c0_g1_i2.p1	Y3544_ARATH^Y3544_ARATH^Q:28-463,H:33-444^57.403%ID^E:5.07e-150^RecName: Full=Uncharacterized CRM domain-containing protein At3g25440, chloroplastic;^Eukaryota; Viridiplantae; Streptophyta; Embryophyta; Tracheophyta; Spermatophyta; Magnoliophyta; eudicotyledons; Gunneridae; Pentapetalae; rosids; malvids; Brassicales; Brassicaceae; Camelineae; Arabidopsis	XP_020972124.1^XP_020972124.1^Q:1-463,H:1-467^79.229%ID^E:0^.^.	uncharacterized CRM domain-containing protein At3g25440%2C chloroplastic isoform X3	AT3G25440.1^AT3G25440.1^Q:28-463,H:33-444^57.403%ID^E:5.27e-151^.^.	PF01985.21^CRS1_YhbY^CRS1 / YhbY (CRM) domain^176-260^E:1.7e-14	.	.	ENOG410XS9D^poly(a)-specific ribonuclease	KEGG:ath:AT3G25440`KO:K01148	GO:0009507^cellular_component^chloroplast`GO:0003723^molecular_function^RNA binding	GO:0003723^molecular_function^RNA binding
DBME_DN12403_c0_g2_i1.p1	.	.	.	.	.	.	.	.	.	.	.
DBME_DN12403_c1_g2_i1.p1	.	.	.	.	.	.	.	.	.	.	.
DBME_DN12465_c0_g1_i12.p1	TMVRN_NICGU^TMVRN_NICGU^Q:77-277,H:10-215^45.146%ID^E:1.12e-45^RecName: Full=TMV resistance protein N;^Eukaryota; Viridiplantae; Streptophyta; Embryophyta; Tracheophyta; Spermatophyta; Magnoliophyta; eudicotyledons; Gunneridae; Pentapetalae; asterids; lamiids; Solanales; Solanaceae; Nicotianoideae; Nicotianeae; Nicotiana	XP_016193911.2^XP_016193911.2^Q:26-309,H:2-287^48.611%ID^E:1.47e-79^.^.	TMV resistance protein N	AT1G72890.1^AT1G72890.1^Q:78-263,H:38-223^45.745%ID^E:3.55e-44^.^.	PF01582.20^TIR^TIR domain^78-248^E:8.5e-49`PF13676.6^TIR_2^TIR domain^81-180^E:8.8e-17	sigP:1^35^0.492^YES	.	.	.	GO:0005737^cellular_component^cytoplasm`GO:0043531^molecular_function^ADP binding`GO:0005524^molecular_function^ATP binding`GO:0009626^biological_process^plant-type hypersensitive response`GO:0007165^biological_process^signal transduction	GO:0005515^molecular_function^protein binding`GO:0007165^biological_process^signal transduction
DBME_DN12465_c1_g1_i5.p1	TMVRN_NICGU^TMVRN_NICGU^Q:15-114,H:115-215^35.644%ID^E:1.64e-13^RecName: Full=TMV resistance protein N;^Eukaryota; Viridiplantae; Streptophyta; Embryophyta; Tracheophyta; Spermatophyta; Magnoliophyta; eudicotyledons; Gunneridae; Pentapetalae; asterids; lamiids; Solanales; Solanaceae; Nicotianoideae; Nicotianeae; Nicotiana	XP_016196737.1^XP_016196737.1^Q:8-114,H:117-223^56.075%ID^E:4.35e-34^.^.	TMV resistance protein N-like	AT1G72890.1^AT1G72890.1^Q:24-114,H:151-241^38.71%ID^E:9.23e-12^.^.	PF01582.20^TIR^TIR domain^19-87^E:0.00013	.	.	.	.	GO:0005737^cellular_component^cytoplasm`GO:0043531^molecular_function^ADP binding`GO:0005524^molecular_function^ATP binding`GO:0009626^biological_process^plant-type hypersensitive response`GO:0007165^biological_process^signal transduction	GO:0005515^molecular_function^protein binding`GO:0007165^biological_process^signal transduction
DBME_DN12482_c0_g2_i1.p1	.	.	.	.	.	.	.	.	.	.	.
DBME_DN12482_c0_g1_i3.p1	RSLE3_ORYSJ^RSLE3_ORYSJ^Q:3-337,H:421-733^30.882%ID^E:2.23e-50^RecName: Full=Zinc finger BED domain-containing protein RICESLEEPER 3;^Eukaryota; Viridiplantae; Streptophyta; Embryophyta; Tracheophyta; Spermatophyta; Magnoliophyta; Liliopsida; Poales; Poaceae; BOP clade; Oryzoideae; Oryzeae; Oryzinae; Oryza; Oryza sativa	XP_016207879.2^XP_016207879.2^Q:2-340,H:325-649^56.765%ID^E:6.6e-124^.^.	zinc finger BED domain-containing protein RICESLEEPER 2-like isoform X2	AT3G42170.2^AT3G42170.2^Q:23-337,H:371-652^29.874%ID^E:2.3e-45^.^.	PF14372.6^DUF4413^Domain of unknown function (DUF4413)^88-185^E:7e-25`PF05699.14^Dimer_Tnp_hAT^hAT family C-terminal dimerisation region^254-337^E:1.1e-28	.	.	ENOG410Y37V^transposon protein	KEGG:osa:4339741	GO:0005634^cellular_component^nucleus`GO:0003677^molecular_function^DNA binding`GO:0046872^molecular_function^metal ion binding`GO:0046983^molecular_function^protein dimerization activity`GO:0009791^biological_process^post-embryonic development	GO:0003677^molecular_function^DNA binding`GO:0046983^molecular_function^protein dimerization activity
DBME_DN12458_c0_g1_i4.p1	ROGF7_ARATH^ROGF7_ARATH^Q:174-669,H:11-504^65.43%ID^E:0^RecName: Full=Rop guanine nucleotide exchange factor 7;^Eukaryota; Viridiplantae; Streptophyta; Embryophyta; Tracheophyta; Spermatophyta; Magnoliophyta; eudicotyledons; Gunneridae; Pentapetalae; rosids; malvids; Brassicales; Brassicaceae; Camelineae; Arabidopsis	XP_016183800.1^XP_016183800.1^Q:73-721,H:9-630^67.976%ID^E:0^.^.	rop guanine nucleotide exchange factor 7-like	AT5G02010.1^AT5G02010.1^Q:174-669,H:11-504^65.43%ID^E:0^.^.	PF03759.13^PRONE^PRONE (Plant-specific Rop nucleotide exchanger)^225-592^E:6.6e-184	.	.	ENOG4110DIX^rop guanine nucleotide exchange factor	KEGG:ath:AT5G02010	GO:0005829^cellular_component^cytosol`GO:0005886^cellular_component^plasma membrane`GO:0005089^molecular_function^Rho guanyl-nucleotide exchange factor activity	GO:0005089^molecular_function^Rho guanyl-nucleotide exchange factor activity
DBME_DN12473_c0_g1_i4.p1	CXE6_ARATH^CXE6_ARATH^Q:3-313,H:23-332^38.245%ID^E:2.32e-65^RecName: Full=Probable carboxylesterase 6;^Eukaryota; Viridiplantae; Streptophyta; Embryophyta; Tracheophyta; Spermatophyta; Magnoliophyta; eudicotyledons; Gunneridae; Pentapetalae; rosids; malvids; Brassicales; Brassicaceae; Camelineae; Arabidopsis	XP_016207182.1^XP_016207182.1^Q:1-313,H:1-312^75.556%ID^E:1.57e-176^.^.	probable carboxylesterase 6	AT1G68620.1^AT1G68620.1^Q:3-313,H:23-332^38.245%ID^E:2.41e-66^.^.	PF10340.9^Say1_Mug180^Steryl acetyl hydrolase^52-221^E:1.3e-06`PF00135.28^COesterase^Carboxylesterase family^65-166^E:5.1e-05`PF07859.13^Abhydrolase_3^alpha/beta hydrolase fold^73-291^E:8.7e-51	.	.	COG0657^alpha beta hydrolase fold-3 domain protein	KEGG:ath:AT1G68620	GO:0080030^molecular_function^methyl indole-3-acetate esterase activity	GO:0016787^molecular_function^hydrolase activity
DBME_DN12473_c0_g2_i1.p1	CXE6_ARATH^CXE6_ARATH^Q:3-117,H:23-136^46.087%ID^E:6.47e-28^RecName: Full=Probable carboxylesterase 6;^Eukaryota; Viridiplantae; Streptophyta; Embryophyta; Tracheophyta; Spermatophyta; Magnoliophyta; eudicotyledons; Gunneridae; Pentapetalae; rosids; malvids; Brassicales; Brassicaceae; Camelineae; Arabidopsis	XP_016207182.1^XP_016207182.1^Q:1-119,H:1-118^77.686%ID^E:1.06e-58^.^.	probable carboxylesterase 6	AT1G68620.1^AT1G68620.1^Q:3-117,H:23-136^46.087%ID^E:6.72e-29^.^.	PF00135.28^COesterase^Carboxylesterase family^64-114^E:3.2e-05`PF07859.13^Abhydrolase_3^alpha/beta hydrolase fold^73-118^E:1.6e-13	.	.	COG0657^alpha beta hydrolase fold-3 domain protein	KEGG:ath:AT1G68620	GO:0080030^molecular_function^methyl indole-3-acetate esterase activity	GO:0016787^molecular_function^hydrolase activity
DBME_DN12479_c0_g1_i5.p1	SNX2A_ARATH^SNX2A_ARATH^Q:18-538,H:54-583^66.604%ID^E:0^RecName: Full=Sorting nexin 2A;^Eukaryota; Viridiplantae; Streptophyta; Embryophyta; Tracheophyta; Spermatophyta; Magnoliophyta; eudicotyledons; Gunneridae; Pentapetalae; rosids; malvids; Brassicales; Brassicaceae; Camelineae; Arabidopsis	XP_016164197.2^XP_016164197.2^Q:50-540,H:3-500^87.952%ID^E:0^.^.	sorting nexin 2A	AT5G58440.1^AT5G58440.1^Q:18-538,H:54-583^66.604%ID^E:0^.^.	PF00787.24^PX^PX domain^106-227^E:9.5e-19`PF09325.10^Vps5^Vps5 C terminal like^298-530^E:1.7e-17	.	.	COG5391^sorting nexin	KEGG:ath:AT5G58440	GO:0005829^cellular_component^cytosol`GO:0005794^cellular_component^Golgi apparatus`GO:0032585^cellular_component^multivesicular body membrane`GO:0030904^cellular_component^retromer complex`GO:0035091^molecular_function^phosphatidylinositol binding`GO:0043621^molecular_function^protein self-association`GO:0032502^biological_process^developmental process`GO:0051604^biological_process^protein matur…	GO:0035091^molecular_function^phosphatidylinositol binding
DBME_DN12400_c0_g1_i1.p1	MYB15_ARATH^MYB15_ARATH^Q:1-194,H:81-281^40.092%ID^E:1.63e-28^RecName: Full=Transcription factor MYB15 {ECO:0000305};^Eukaryota; Viridiplantae; Streptophyta; Embryophyta; Tracheophyta; Spermatophyta; Magnoliophyta; eudicotyledons; Gunneridae; Pentapetalae; rosids; malvids; Brassicales; Brassicaceae; Camelineae; Arabidopsis	XP_016176474.1^XP_016176474.1^Q:1-197,H:81-287^53.704%ID^E:4.02e-52^.^.	myb-related protein Myb4	AT3G23250.2^AT3G23250.2^Q:1-194,H:24-224^40.092%ID^E:1.46e-30^.^.	PF00249.31^Myb_DNA-binding^Myb-like DNA-binding domain^1-32^E:2.4e-08	.	.	COG5147^Myblike DNAbinding domain containing protein	KEGG:ath:AT3G23250`KO:K09422	GO:0005634^cellular_component^nucleus`GO:0003700^molecular_function^DNA-binding transcription factor activity`GO:0043565^molecular_function^sequence-specific DNA binding`GO:0044212^molecular_function^transcription regulatory region DNA binding`GO:0030154^biological_process^cell differentiation`GO:0009733^biological_process^response to auxin`GO:0046686^biological_process^response to cadmium ion`GO…	.
DBME_DN12400_c0_g2_i2.p1	MYB15_ARATH^MYB15_ARATH^Q:1-295,H:1-275^46.078%ID^E:1.74e-81^RecName: Full=Transcription factor MYB15 {ECO:0000305};^Eukaryota; Viridiplantae; Streptophyta; Embryophyta; Tracheophyta; Spermatophyta; Magnoliophyta; eudicotyledons; Gunneridae; Pentapetalae; rosids; malvids; Brassicales; Brassicaceae; Camelineae; Arabidopsis	XP_016183062.1^XP_016183062.1^Q:1-295,H:1-278^59.736%ID^E:9.33e-100^.^.	transcription factor MYB14	AT3G23250.1^AT3G23250.1^Q:1-295,H:1-275^46.078%ID^E:1.81e-82^.^.	PF00249.31^Myb_DNA-binding^Myb-like DNA-binding domain^14-61^E:1.3e-14`PF13921.6^Myb_DNA-bind_6^Myb-like DNA-binding domain^17-76^E:2.1e-12`PF00249.31^Myb_DNA-binding^Myb-like DNA-binding domain^67-112^E:2e-15`PF13921.6^Myb_DNA-bind_6^Myb-like DNA-binding domain^70-126^E:2.7e-08	.	.	COG5147^Myblike DNAbinding domain containing protein	KEGG:ath:AT3G23250`KO:K09422	GO:0005634^cellular_component^nucleus`GO:0003700^molecular_function^DNA-binding transcription factor activity`GO:0043565^molecular_function^sequence-specific DNA binding`GO:0044212^molecular_function^transcription regulatory region DNA binding`GO:0030154^biological_process^cell differentiation`GO:0009733^biological_process^response to auxin`GO:0046686^biological_process^response to cadmium ion`GO…	.
DBME_DN12400_c0_g3_i2.p1	MYB15_ARATH^MYB15_ARATH^Q:1-266,H:1-281^50.859%ID^E:6.37e-88^RecName: Full=Transcription factor MYB15 {ECO:0000305};^Eukaryota; Viridiplantae; Streptophyta; Embryophyta; Tracheophyta; Spermatophyta; Magnoliophyta; eudicotyledons; Gunneridae; Pentapetalae; rosids; malvids; Brassicales; Brassicaceae; Camelineae; Arabidopsis	XP_016176474.1^XP_016176474.1^Q:1-269,H:1-287^67.568%ID^E:6.1e-119^.^.	myb-related protein Myb4	AT3G23250.1^AT3G23250.1^Q:1-266,H:1-281^50.859%ID^E:6.61e-89^.^.	PF00249.31^Myb_DNA-binding^Myb-like DNA-binding domain^14-61^E:3.1e-16`PF13921.6^Myb_DNA-bind_6^Myb-like DNA-binding domain^17-76^E:1.2e-13`PF00249.31^Myb_DNA-binding^Myb-like DNA-binding domain^67-112^E:2.7e-13`PF13921.6^Myb_DNA-bind_6^Myb-like DNA-binding domain^70-120^E:1.7e-07	.	.	COG5147^Myblike DNAbinding domain containing protein	KEGG:ath:AT3G23250`KO:K09422	GO:0005634^cellular_component^nucleus`GO:0003700^molecular_function^DNA-binding transcription factor activity`GO:0043565^molecular_function^sequence-specific DNA binding`GO:0044212^molecular_function^transcription regulatory region DNA binding`GO:0030154^biological_process^cell differentiation`GO:0009733^biological_process^response to auxin`GO:0046686^biological_process^response to cadmium ion`GO…	.
DBME_DN12475_c0_g1_i7.p1	DDB1_SOLLC^DDB1_SOLLC^Q:1-138,H:151-288^91.304%ID^E:6.74e-83^RecName: Full=DNA damage-binding protein 1;^Eukaryota; Viridiplantae; Streptophyta; Embryophyta; Tracheophyta; Spermatophyta; Magnoliophyta; eudicotyledons; Gunneridae; Pentapetalae; asterids; lamiids; Solanales; Solanaceae; Solanoideae; Solaneae; Solanum; Lycopersicon	XP_020974646.1^XP_020974646.1^Q:1-138,H:151-288^94.928%ID^E:1.36e-86^.^.	DNA damage-binding protein 1a isoform X1	AT4G21100.1^AT4G21100.1^Q:1-138,H:151-288^91.304%ID^E:1.46e-82^.^.	PF10433.9^MMS1_N^Mono-functional DNA-alkylating methyl methanesulfonate N-term^2-138^E:8.5e-21	.	.	ENOG410XPF6^DNA- binding protein	KEGG:sly:778355`KO:K10610	GO:0005634^cellular_component^nucleus`GO:0003684^molecular_function^damaged DNA binding`GO:0006281^biological_process^DNA repair`GO:0043161^biological_process^proteasome-mediated ubiquitin-dependent protein catabolic process`GO:0016567^biological_process^protein ubiquitination`GO:0009585^biological_process^red, far-red light phototransduction	.
DBME_DN12441_c0_g1_i2.p1	C3H16_ARATH^C3H16_ARATH^Q:2-420,H:3-435^37.209%ID^E:7.17e-70^RecName: Full=Zinc finger CCCH domain-containing protein 16;^Eukaryota; Viridiplantae; Streptophyta; Embryophyta; Tracheophyta; Spermatophyta; Magnoliophyta; eudicotyledons; Gunneridae; Pentapetalae; rosids; malvids; Brassicales; Brassicaceae; Camelineae; Arabidopsis	XP_016187800.1^XP_016187800.1^Q:1-421,H:1-394^64.073%ID^E:2.24e-180^.^.	zinc finger CCCH domain-containing protein 16	AT1G75340.3^AT1G75340.3^Q:2-420,H:3-378^39.767%ID^E:3.36e-75^.^.	PF00642.24^zf-CCCH^Zinc finger C-x8-C-x5-C-x3-H type (and similar)^3-23^E:3e-09`PF18044.1^zf-CCCH_4^CCCH-type zinc finger^4-23^E:9.2e-09`PF18345.1^zf_CCCH_4^Zinc finger domain^5-23^E:2.1e-07`PF14608.6^zf-CCCH_2^RNA-binding, Nab2-type zinc finger^5-23^E:0.0014	.	.	ENOG410XT4K^zinc finger	KEGG:ath:AT1G75340`KO:K14321	GO:0005737^cellular_component^cytoplasm`GO:0005635^cellular_component^nuclear envelope`GO:0005643^cellular_component^nuclear pore`GO:0046872^molecular_function^metal ion binding`GO:0043565^molecular_function^sequence-specific DNA binding`GO:0051028^biological_process^mRNA transport`GO:1900458^biological_process^negative regulation of brassinosteroid mediated signaling pathway`GO:0015031^biologica…	GO:0046872^molecular_function^metal ion binding
DBME_DN12430_c0_g1_i10.p1	TILS_HYPNA^TILS_HYPNA^Q:3-219,H:130-325^24.771%ID^E:8.41e-10^RecName: Full=tRNA(Ile)-lysidine synthase {ECO:0000255|HAMAP-Rule:MF_01161};^Bacteria; Proteobacteria; Alphaproteobacteria; Rhodobacterales; Hyphomonadaceae; Hyphomonas	XP_020958615.1^XP_020958615.1^Q:134-402,H:4-272^72.491%ID^E:8.16e-141^.^.	uncharacterized protein LOC107644382 isoform X1	AT3G24560.3^AT3G24560.3^Q:2-503,H:1-456^45.726%ID^E:5.64e-148^.^.	PF01171.20^ATP_bind_3^PP-loop family^3-89^E:5.1e-18	.	.	COG0037^Ligates lysine onto the cytidine present at position 34 of the AUA codon-specific tRNA(Ile) that contains the anticodon CAU, in an ATP-dependent manner. Cytidine is converted to lysidine, thus changing the amino acid specificity of the tRNA from methionine to isoleucine (By similarity)	KEGG:hne:HNE_0157`KO:K04075	GO:0005737^cellular_component^cytoplasm`GO:0005524^molecular_function^ATP binding`GO:0016879^molecular_function^ligase activity, forming carbon-nitrogen bonds`GO:0006400^biological_process^tRNA modification	.
DBME_DN12428_c0_g1_i1.p1	YTFP_BACSU^YTFP_BACSU^Q:70-491,H:2-418^29.587%ID^E:8.63e-47^RecName: Full=Uncharacterized protein YtfP;^Bacteria; Firmicutes; Bacilli; Bacillales; Bacillaceae; Bacillus	XP_016181452.1^XP_016181452.1^Q:59-491,H:27-459^84.527%ID^E:0^.^.	uncharacterized protein LOC107623628 isoform X2	AT5G39940.1^AT5G39940.1^Q:68-496,H:41-469^67.832%ID^E:0^.^.	PF03486.14^HI0933_like^HI0933-like protein^74-485^E:4.7e-115`PF07992.14^Pyr_redox_2^Pyridine nucleotide-disulphide oxidoreductase^74-246^E:2.2e-07	.	.	COG2081^hi0933 family	KEGG:bsu:BSU30060	.	GO:0016491^molecular_function^oxidoreductase activity`GO:0055114^biological_process^oxidation-reduction process
DBME_DN12486_c0_g3_i1.p1	TMVRN_NICGU^TMVRN_NICGU^Q:2-246,H:82-330^38.735%ID^E:2.49e-49^RecName: Full=TMV resistance protein N;^Eukaryota; Viridiplantae; Streptophyta; Embryophyta; Tracheophyta; Spermatophyta; Magnoliophyta; eudicotyledons; Gunneridae; Pentapetalae; asterids; lamiids; Solanales; Solanaceae; Nicotianoideae; Nicotianeae; Nicotiana	XP_016196737.1^XP_016196737.1^Q:2-246,H:91-333^63.673%ID^E:3.04e-106^.^.	TMV resistance protein N-like	AT5G17680.1^AT5G17680.1^Q:2-246,H:88-323^40.079%ID^E:1.12e-52^.^.	PF01582.20^TIR^TIR domain^2-109^E:2e-17`PF00931.22^NB-ARC^NB-ARC domain^128-246^E:4.2e-15	.	.	.	.	GO:0005737^cellular_component^cytoplasm`GO:0043531^molecular_function^ADP binding`GO:0005524^molecular_function^ATP binding`GO:0009626^biological_process^plant-type hypersensitive response`GO:0007165^biological_process^signal transduction	GO:0005515^molecular_function^protein binding`GO:0007165^biological_process^signal transduction`GO:0043531^molecular_function^ADP binding
DBME_DN12486_c0_g4_i2.p1	TMVRN_NICGU^TMVRN_NICGU^Q:8-351,H:183-526^40.741%ID^E:1.98e-78^RecName: Full=TMV resistance protein N;^Eukaryota; Viridiplantae; Streptophyta; Embryophyta; Tracheophyta; Spermatophyta; Magnoliophyta; eudicotyledons; Gunneridae; Pentapetalae; asterids; lamiids; Solanales; Solanaceae; Nicotianoideae; Nicotianeae; Nicotiana	XP_016196737.1^XP_016196737.1^Q:1-351,H:184-541^63.128%ID^E:1.15e-158^.^.	TMV resistance protein N-like	AT5G17680.1^AT5G17680.1^Q:1-351,H:173-523^41.274%ID^E:3.52e-84^.^.	PF00931.22^NB-ARC^NB-ARC domain^33-239^E:2.3e-34	.	.	.	.	GO:0005737^cellular_component^cytoplasm`GO:0043531^molecular_function^ADP binding`GO:0005524^molecular_function^ATP binding`GO:0009626^biological_process^plant-type hypersensitive response`GO:0007165^biological_process^signal transduction	GO:0043531^molecular_function^ADP binding
DBME_DN12486_c0_g5_i1.p1	TMVRN_NICGU^TMVRN_NICGU^Q:9-120,H:205-321^35.294%ID^E:1.47e-16^RecName: Full=TMV resistance protein N;^Eukaryota; Viridiplantae; Streptophyta; Embryophyta; Tracheophyta; Spermatophyta; Magnoliophyta; eudicotyledons; Gunneridae; Pentapetalae; asterids; lamiids; Solanales; Solanaceae; Nicotianoideae; Nicotianeae; Nicotiana	XP_016196737.1^XP_016196737.1^Q:9-121,H:213-325^61.947%ID^E:1.95e-45^.^.	TMV resistance protein N-like	AT1G17600.1^AT1G17600.1^Q:11-121,H:203-315^38.938%ID^E:8.48e-21^.^.	PF00931.22^NB-ARC^NB-ARC domain^14-112^E:9.3e-15	.	.	.	.	GO:0005737^cellular_component^cytoplasm`GO:0043531^molecular_function^ADP binding`GO:0005524^molecular_function^ATP binding`GO:0009626^biological_process^plant-type hypersensitive response`GO:0007165^biological_process^signal transduction	GO:0043531^molecular_function^ADP binding
DBME_DN12442_c0_g1_i4.p1	DRL21_ARATH^DRL21_ARATH^Q:34-1296,H:67-1423^33.047%ID^E:6.75e-175^RecName: Full=Putative disease resistance protein At3g14460;^Eukaryota; Viridiplantae; Streptophyta; Embryophyta; Tracheophyta; Spermatophyta; Magnoliophyta; eudicotyledons; Gunneridae; Pentapetalae; rosids; malvids; Brassicales; Brassicaceae; Camelineae; Arabidopsis	XP_016187984.2^XP_016187984.2^Q:76-1297,H:121-1396^45.44%ID^E:0^.^.	putative disease resistance protein At3g14460	AT3G14460.1^AT3G14460.1^Q:34-1296,H:67-1423^33.047%ID^E:7.01e-176^.^.	PF00931.22^NB-ARC^NB-ARC domain^129-351^E:1.7e-13	.	.	COG4886^leucine Rich Repeat	KEGG:ath:AT3G14460	GO:0043531^molecular_function^ADP binding`GO:0005524^molecular_function^ATP binding`GO:0006952^biological_process^defense response	GO:0043531^molecular_function^ADP binding
DBME_DN12404_c0_g1_i2.p1	FBK77_ARATH^FBK77_ARATH^Q:30-405,H:26-411^64.948%ID^E:0^RecName: Full=F-box/kelch-repeat protein At3g61590;^Eukaryota; Viridiplantae; Streptophyta; Embryophyta; Tracheophyta; Spermatophyta; Magnoliophyta; eudicotyledons; Gunneridae; Pentapetalae; rosids; malvids; Brassicales; Brassicaceae; Camelineae; Arabidopsis	XP_016205302.1^XP_016205302.1^Q:1-405,H:1-405^86.173%ID^E:0^.^.	F-box/kelch-repeat protein At3g61590-like	AT3G61590.3^AT3G61590.3^Q:30-405,H:34-419^64.948%ID^E:0^.^.	PF12937.7^F-box-like^F-box-like^45-84^E:4.5e-10`PF00646.33^F-box^F-box domain^45-81^E:1.2e-09	.	.	ENOG410XPZA^F-box Kelch-repeat protein	KEGG:ath:AT3G61590	GO:0019005^cellular_component^SCF ubiquitin ligase complex`GO:0004842^molecular_function^ubiquitin-protein transferase activity`GO:0035195^biological_process^gene silencing by miRNA`GO:0099402^biological_process^plant organ development`GO:0031146^biological_process^SCF-dependent proteasomal ubiquitin-dependent protein catabolic process	GO:0005515^molecular_function^protein binding
DBME_DN12404_c1_g1_i1.p1	MSH6_HUMAN^MSH6_HUMAN^Q:146-231,H:79-161^36.782%ID^E:1.33e-07^RecName: Full=DNA mismatch repair protein Msh6 {ECO:0000250|UniProtKB:P54276};^Eukaryota; Metazoa; Chordata; Craniata; Vertebrata; Euteleostomi; Mammalia; Eutheria; Euarchontoglires; Primates; Haplorrhini; Catarrhini; Hominidae; Homo	XP_016205538.1^XP_016205538.1^Q:1-1182,H:1-1152^72.758%ID^E:0^.^.	uncharacterized protein LOC107645905	AT5G27650.1^AT5G27650.1^Q:128-467,H:141-481^55.84%ID^E:1.59e-111^.^.	PF00855.17^PWWP^PWWP domain^161-247^E:1.5e-19	.	.	COG0249^that it carries out the mismatch recognition step. This protein has a weak ATPase activity (By similarity)	KEGG:hsa:2956`KO:K08737	GO:0005829^cellular_component^cytosol`GO:0005794^cellular_component^Golgi apparatus`GO:0043231^cellular_component^intracellular membrane-bounded organelle`GO:0032300^cellular_component^mismatch repair complex`GO:0032301^cellular_component^MutSalpha complex`GO:0000790^cellular_component^nuclear chromatin`GO:0005654^cellular_component^nucleoplasm`GO:0005634^cellular_component^nucleus`GO:0005524^mol…	.
DBME_DN12438_c0_g1_i5.p1	MUR3_ARATH^MUR3_ARATH^Q:1-592,H:7-617^74.551%ID^E:0^RecName: Full=Xyloglucan galactosyltransferase MUR3 {ECO:0000305};^Eukaryota; Viridiplantae; Streptophyta; Embryophyta; Tracheophyta; Spermatophyta; Magnoliophyta; eudicotyledons; Gunneridae; Pentapetalae; rosids; malvids; Brassicales; Brassicaceae; Camelineae; Arabidopsis	XP_020959941.1^XP_020959941.1^Q:1-592,H:1-599^85.738%ID^E:0^.^.	xyloglucan galactosyltransferase MUR3	AT2G20370.1^AT2G20370.1^Q:1-592,H:7-617^74.551%ID^E:0^.^.	PF03016.15^Exostosin^Exostosin family^132-469^E:2.6e-93	.	ExpAA=23.18^PredHel=1^Topology=i26-48o	ENOG410XTFH^Exostosin	KEGG:ath:AT2G20370`KO:K20888	GO:0005768^cellular_component^endosome`GO:0005794^cellular_component^Golgi apparatus`GO:0032580^cellular_component^Golgi cisterna membrane`GO:0030173^cellular_component^integral component of Golgi membrane`GO:0005802^cellular_component^trans-Golgi network`GO:0016757^molecular_function^transferase activity, transferring glycosyl groups`GO:0010256^biological_process^endomembrane system organization…	.
DBME_DN12454_c0_g1_i4.p1	CH60C_ARATH^CH60C_ARATH^Q:1-574,H:1-572^77.875%ID^E:0^RecName: Full=Chaperonin CPN60-like 2, mitochondrial;^Eukaryota; Viridiplantae; Streptophyta; Embryophyta; Tracheophyta; Spermatophyta; Magnoliophyta; eudicotyledons; Gunneridae; Pentapetalae; rosids; malvids; Brassicales; Brassicaceae; Camelineae; Arabidopsis	XP_016176641.1^XP_016176641.1^Q:1-574,H:1-574^89.024%ID^E:0^.^.	chaperonin CPN60-like 2%2C mitochondrial isoform X1	AT3G13860.1^AT3G13860.1^Q:1-574,H:1-572^77.875%ID^E:0^.^.	PF00118.24^Cpn60_TCP1^TCP-1/cpn60 chaperonin family^53-553^E:2.4e-82	.	.	COG0459^Prevents misfolding and promotes the refolding and proper assembly of unfolded polypeptides generated under stress conditions (By similarity)	KEGG:ath:AT3G13860`KO:K04077	GO:0005829^cellular_component^cytosol`GO:0005739^cellular_component^mitochondrion`GO:0005774^cellular_component^vacuolar membrane`GO:0005524^molecular_function^ATP binding`GO:0051082^molecular_function^unfolded protein binding`GO:0006458^biological_process^'de novo' protein folding`GO:0007005^biological_process^mitochondrion organization`GO:0045041^biological_process^protein import into mitochond…	GO:0005524^molecular_function^ATP binding
DBME_DN12414_c0_g4_i1.p1	MIK2_ARATH^MIK2_ARATH^Q:1-90,H:955-1041^50%ID^E:1.37e-17^RecName: Full=MDIS1-interacting receptor like kinase 2 {ECO:0000303|PubMed:26863186};^Eukaryota; Viridiplantae; Streptophyta; Embryophyta; Tracheophyta; Spermatophyta; Magnoliophyta; eudicotyledons; Gunneridae; Pentapetalae; rosids; malvids; Brassicales; Brassicaceae; Camelineae; Arabidopsis	XP_016194149.1^XP_016194149.1^Q:1-112,H:641-753^81.416%ID^E:2.04e-57^.^.	MDIS1-interacting receptor like kinase 2-like isoform X2	AT4G08850.1^AT4G08850.1^Q:1-90,H:955-1041^50%ID^E:1.42e-18^.^.	PF07714.17^Pkinase_Tyr^Protein tyrosine kinase^2-93^E:6e-07	.	.	COG4886^leucine Rich Repeat	KEGG:ath:AT4G08850	GO:0016021^cellular_component^integral component of membrane`GO:0016020^cellular_component^membrane`GO:0005886^cellular_component^plasma membrane`GO:0009506^cellular_component^plasmodesma`GO:0090406^cellular_component^pollen tube`GO:0005524^molecular_function^ATP binding`GO:0004674^molecular_function^protein serine/threonine kinase activity	GO:0004672^molecular_function^protein kinase activity`GO:0006468^biological_process^protein phosphorylation
DBME_DN12499_c0_g1_i4.p1	TMVRN_NICGU^TMVRN_NICGU^Q:2-575,H:294-904^35.656%ID^E:3.1e-98^RecName: Full=TMV resistance protein N;^Eukaryota; Viridiplantae; Streptophyta; Embryophyta; Tracheophyta; Spermatophyta; Magnoliophyta; eudicotyledons; Gunneridae; Pentapetalae; asterids; lamiids; Solanales; Solanaceae; Nicotianoideae; Nicotianeae; Nicotiana	XP_020973733.1^XP_020973733.1^Q:2-769,H:249-1005^48.711%ID^E:0^.^.	TMV resistance protein N isoform X2	AT5G17680.1^AT5G17680.1^Q:2-588,H:288-870^35.275%ID^E:5.57e-97^.^.`AT5G17680.1^AT5G17680.1^Q:348-590,H:793-1040^33.333%ID^E:5e-18^.^.	PF00931.22^NB-ARC^NB-ARC domain^1-140^E:1e-18`PF00560.33^LRR_1^Leucine Rich Repeat^266-277^E:9500`PF00560.33^LRR_1^Leucine Rich Repeat^354-375^E:1000`PF00560.33^LRR_1^Leucine Rich Repeat^379-397^E:2300`PF00560.33^LRR_1^Leucine Rich Repeat^401-420^E:60`PF00560.33^LRR_1^Leucine Rich Repeat^449-467^E:490`PF00560.33^LRR_1^Leucine Rich Repeat^505-531^E:2.6`PF00560.33^LRR_1^Leucine Rich Repeat^530-551^…	.	.	.	.	GO:0005737^cellular_component^cytoplasm`GO:0043531^molecular_function^ADP binding`GO:0005524^molecular_function^ATP binding`GO:0009626^biological_process^plant-type hypersensitive response`GO:0007165^biological_process^signal transduction	GO:0043531^molecular_function^ADP binding`GO:0005515^molecular_function^protein binding
DBME_DN12408_c0_g1_i4.p1	TCD_SCHPO^TCD_SCHPO^Q:71-432,H:102-453^40.274%ID^E:2.01e-73^RecName: Full=tRNA threonylcarbamoyladenosine dehydratase;^Eukaryota; Fungi; Dikarya; Ascomycota; Taphrinomycotina; Schizosaccharomycetes; Schizosaccharomycetales; Schizosaccharomycetaceae; Schizosaccharomyces	XP_020963035.1^XP_020963035.1^Q:4-461,H:3-459^90.175%ID^E:0^.^.	tRNA threonylcarbamoyladenosine dehydratase 2 isoform X1	AT5G37530.2^AT5G37530.2^Q:1-457,H:1-454^77.511%ID^E:0^.^.	PF00899.21^ThiF^ThiF family^79-341^E:2e-41	.	ExpAA=33.92^PredHel=1^Topology=i7-26o	.	KEGG:spo:SPAC1A6.10`KO:K22132	GO:0016021^cellular_component^integral component of membrane`GO:0005741^cellular_component^mitochondrial outer membrane`GO:0005524^molecular_function^ATP binding`GO:0061503^molecular_function^tRNA threonylcarbamoyladenosine dehydratase`GO:0008641^molecular_function^ubiquitin-like modifier activating enzyme activity`GO:0061504^biological_process^cyclic threonylcarbamoyladenosine biosynthetic proce…	GO:0008641^molecular_function^ubiquitin-like modifier activating enzyme activity
DBME_DN12450_c0_g1_i1.p1	PIP27_MAIZE^PIP27_MAIZE^Q:2-219,H:11-228^91.284%ID^E:2.24e-143^RecName: Full=Aquaporin PIP2-7;^Eukaryota; Viridiplantae; Streptophyta; Embryophyta; Tracheophyta; Spermatophyta; Magnoliophyta; Liliopsida; Poales; Poaceae; PACMAD clade; Panicoideae; Andropogonodae; Andropogoneae; Tripsacinae; Zea	XP_016170071.1^XP_016170071.1^Q:3-219,H:14-230^89.401%ID^E:1.74e-142^.^.	aquaporin PIP2-7	AT2G37170.2^AT2G37170.2^Q:5-219,H:54-267^81.395%ID^E:6.26e-127^.^.	PF00230.20^MIP^Major intrinsic protein^23-219^E:1.2e-64	.	ExpAA=108.85^PredHel=5^Topology=i29-51o71-93i114-136o161-180i193-215o	.	.	GO:0016021^cellular_component^integral component of membrane`GO:0005886^cellular_component^plasma membrane`GO:0009506^cellular_component^plasmodesma`GO:0005773^cellular_component^vacuole`GO:0015250^molecular_function^water channel activity`GO:0009414^biological_process^response to water deprivation	GO:0015267^molecular_function^channel activity`GO:0055085^biological_process^transmembrane transport`GO:0016020^cellular_component^membrane
DBME_DN12450_c0_g2_i2.p1	PIP24_MAIZE^PIP24_MAIZE^Q:1-163,H:79-241^93.252%ID^E:5.85e-106^RecName: Full=Aquaporin PIP2-4;^Eukaryota; Viridiplantae; Streptophyta; Embryophyta; Tracheophyta; Spermatophyta; Magnoliophyta; Liliopsida; Poales; Poaceae; PACMAD clade; Panicoideae; Andropogonodae; Andropogoneae; Tripsacinae; Zea	XP_016204504.1^XP_016204504.1^Q:1-163,H:75-237^96.319%ID^E:1.16e-109^.^.	aquaporin PIP2-1	AT2G37170.2^AT2G37170.2^Q:1-163,H:116-278^91.411%ID^E:3.39e-106^.^.	PF00230.20^MIP^Major intrinsic protein^5-163^E:3.3e-60	.	ExpAA=88.74^PredHel=4^Topology=i5-27o47-69i90-112o132-154i	COG0580^Channel that permits osmotically driven movement of water in both directions. It is involved in the osmoregulation and in the maintenance of cell turgor during volume expansion in rapidly growing cells. It mediates rapid entry or exit of water in response to abrupt changes in osmolarity (By similarity)	KEGG:zma:541890`KO:K09872	GO:0016021^cellular_component^integral component of membrane`GO:0005886^cellular_component^plasma membrane`GO:0009506^cellular_component^plasmodesma`GO:0005773^cellular_component^vacuole`GO:0015250^molecular_function^water channel activity`GO:0009414^biological_process^response to water deprivation	GO:0015267^molecular_function^channel activity`GO:0055085^biological_process^transmembrane transport`GO:0016020^cellular_component^membrane
DBME_DN12487_c0_g1_i3.p1	AZF1_ARATH^AZF1_ARATH^Q:1-241,H:1-237^40.299%ID^E:1.78e-46^RecName: Full=Zinc finger protein AZF1;^Eukaryota; Viridiplantae; Streptophyta; Embryophyta; Tracheophyta; Spermatophyta; Magnoliophyta; eudicotyledons; Gunneridae; Pentapetalae; rosids; malvids; Brassicales; Brassicaceae; Camelineae; Arabidopsis	XP_020966815.1^XP_020966815.1^Q:1-297,H:1-240^54.723%ID^E:1.4e-69^.^.	LOW QUALITY PROTEIN: zinc finger protein ZAT10	AT5G67450.1^AT5G67450.1^Q:1-241,H:1-237^40.299%ID^E:1.85e-47^.^.	PF13912.6^zf-C2H2_6^C2H2-type zinc finger^118-142^E:1.3e-13`PF13912.6^zf-C2H2_6^C2H2-type zinc finger^179-203^E:7.9e-13	.	.	COG5048^Zinc finger protein	KEGG:ath:AT5G67450	GO:0005634^cellular_component^nucleus`GO:0003677^molecular_function^DNA binding`GO:0003700^molecular_function^DNA-binding transcription factor activity`GO:0046872^molecular_function^metal ion binding`GO:0043565^molecular_function^sequence-specific DNA binding`GO:0009738^biological_process^abscisic acid-activated signaling pathway`GO:0042538^biological_process^hyperosmotic salinity response`GO:004…	.
DBME_DN12487_c1_g1_i1.p1	CYPR4_CYNCA^CYPR4_CYNCA^Q:151-633,H:2-492^72.505%ID^E:0^RecName: Full=Protein CYPRO4;^Eukaryota; Viridiplantae; Streptophyta; Embryophyta; Tracheophyta; Spermatophyta; Magnoliophyta; eudicotyledons; Gunneridae; Pentapetalae; asterids; campanulids; Asterales; Asteraceae; Carduoideae; Cardueae; Carduinae; Cynara	XP_016163235.1^XP_016163235.1^Q:1-636,H:1-635^84.914%ID^E:0^.^.	protein CYPRO4	AT4G33400.1^AT4G33400.1^Q:1-636,H:1-645^67.534%ID^E:0^.^.	PF08553.10^VID27^VID27 C-terminal WD40-like domain^261-579^E:3.7e-44	.	.	.	.	.	.
DBME_DN12487_c2_g1_i4.p1	CEMA_RHDSA^CEMA_RHDSA^Q:111-354,H:36-276^32.794%ID^E:1.32e-41^RecName: Full=Chloroplast envelope membrane protein;^Eukaryota; Cryptophyta; Pyrenomonadales; Pyrenomonadaceae; Rhodomonas	XP_016203869.1^XP_016203869.1^Q:19-357,H:103-447^80.46%ID^E:0^.^.	chloroplast envelope membrane protein isoform X1	AT4G31040.1^AT4G31040.1^Q:1-357,H:93-438^65.84%ID^E:1.04e-169^.^.	PF03040.14^CemA^CemA family^126-355^E:3e-78	.	ExpAA=81.72^PredHel=4^Topology=i133-155o233-255i268-290o315-337i	.	.	GO:0009706^cellular_component^chloroplast inner membrane`GO:0016021^cellular_component^integral component of membrane`GO:0015078^molecular_function^proton transmembrane transporter activity	GO:0016021^cellular_component^integral component of membrane
DBME_DN12487_c3_g1_i2.p1	.	XP_016200905.1^XP_016200905.1^Q:5-124,H:4-126^66.667%ID^E:6.2e-43^.^.	uncharacterized protein LOC107642101	AT4G21460.2^AT4G21460.2^Q:5-137,H:17-154^37.857%ID^E:4.29e-13^.^.	.	.	.	.	.	.	.
DBME_DN12451_c0_g1_i1.p1	.	XP_016169642.1^XP_016169642.1^Q:1-130,H:213-342^73.846%ID^E:1.49e-58^.^.	uncharacterized protein LOC107612457	AT5G08720.1^AT5G08720.1^Q:3-130,H:205-325^54.688%ID^E:5.32e-32^.^.	.	.	.	.	.	.	.
DBME_DN12429_c0_g1_i1.p1	GUN24_ARATH^GUN24_ARATH^Q:24-493,H:24-494^73.885%ID^E:0^RecName: Full=Endoglucanase 24;^Eukaryota; Viridiplantae; Streptophyta; Embryophyta; Tracheophyta; Spermatophyta; Magnoliophyta; eudicotyledons; Gunneridae; Pentapetalae; rosids; malvids; Brassicales; Brassicaceae; Camelineae; Arabidopsis	XP_016167454.1^XP_016167454.1^Q:4-495,H:3-498^88.911%ID^E:0^.^.	endoglucanase 24-like	AT4G39010.1^AT4G39010.1^Q:24-493,H:24-494^73.885%ID^E:0^.^.	PF00759.19^Glyco_hydro_9^Glycosyl hydrolase family 9^30-486^E:3e-134	sigP:1^27^0.752^YES	.	ENOG410YC2H^endo-glucanase	KEGG:ath:AT4G39010`KO:K01179	GO:0005576^cellular_component^extracellular region`GO:0008810^molecular_function^cellulase activity`GO:0030245^biological_process^cellulose catabolic process`GO:0010047^biological_process^fruit dehiscence`GO:1990059^biological_process^fruit valve development`GO:0009828^biological_process^plant-type cell wall loosening	GO:0004553^molecular_function^hydrolase activity, hydrolyzing O-glycosyl compounds`GO:0005975^biological_process^carbohydrate metabolic process
DBME_DN12429_c0_g2_i2.p1	GUN24_ARATH^GUN24_ARATH^Q:106-578,H:21-494^73.207%ID^E:0^RecName: Full=Endoglucanase 24;^Eukaryota; Viridiplantae; Streptophyta; Embryophyta; Tracheophyta; Spermatophyta; Magnoliophyta; eudicotyledons; Gunneridae; Pentapetalae; rosids; malvids; Brassicales; Brassicaceae; Camelineae; Arabidopsis	XP_016186936.1^XP_016186936.1^Q:94-581,H:6-493^89.344%ID^E:0^.^.	endoglucanase 24-like	AT4G39010.1^AT4G39010.1^Q:106-578,H:21-494^73.207%ID^E:0^.^.	PF00759.19^Glyco_hydro_9^Glycosyl hydrolase family 9^115-571^E:2.1e-131	.	.	ENOG410YC2H^endo-glucanase	KEGG:ath:AT4G39010`KO:K01179	GO:0005576^cellular_component^extracellular region`GO:0008810^molecular_function^cellulase activity`GO:0030245^biological_process^cellulose catabolic process`GO:0010047^biological_process^fruit dehiscence`GO:1990059^biological_process^fruit valve development`GO:0009828^biological_process^plant-type cell wall loosening	GO:0004553^molecular_function^hydrolase activity, hydrolyzing O-glycosyl compounds`GO:0005975^biological_process^carbohydrate metabolic process
DBME_DN12402_c0_g1_i9.p1	RGA2_SOLBU^RGA2_SOLBU^Q:3-183,H:403-565^39.037%ID^E:4.46e-29^RecName: Full=Disease resistance protein RGA2;^Eukaryota; Viridiplantae; Streptophyta; Embryophyta; Tracheophyta; Spermatophyta; Magnoliophyta; eudicotyledons; Gunneridae; Pentapetalae; asterids; lamiids; Solanales; Solanaceae; Solanoideae; Solaneae; Solanum	XP_016177061.1^XP_016177061.1^Q:1-183,H:408-594^64.171%ID^E:8.62e-68^.^.	putative disease resistance protein RGA1	AT3G14460.1^AT3G14460.1^Q:1-183,H:416-589^34.054%ID^E:2.75e-24^.^.	.	.	.	.	.	GO:0043531^molecular_function^ADP binding`GO:0005524^molecular_function^ATP binding`GO:0006952^biological_process^defense response	.
DBME_DN12402_c0_g2_i1.p1	.	XP_016176746.1^XP_016176746.1^Q:1-120,H:484-607^51.613%ID^E:1.41e-23^.^.	putative disease resistance protein RGA1	.	.	.	.	.	.	.	.
DBME_DN12402_c0_g3_i1.p1	RGA4_SOLBU^RGA4_SOLBU^Q:1-149,H:476-607^29.814%ID^E:3.27e-10^RecName: Full=Putative disease resistance protein RGA4;^Eukaryota; Viridiplantae; Streptophyta; Embryophyta; Tracheophyta; Spermatophyta; Magnoliophyta; eudicotyledons; Gunneridae; Pentapetalae; asterids; lamiids; Solanales; Solanaceae; Solanoideae; Solaneae; Solanum	XP_016177048.1^XP_016177048.1^Q:1-153,H:481-636^57.692%ID^E:1.69e-42^.^.	putative disease resistance protein RGA1	AT3G14460.1^AT3G14460.1^Q:1-144,H:489-648^30.864%ID^E:8.18e-10^.^.	.	.	.	.	.	GO:0043531^molecular_function^ADP binding`GO:0005524^molecular_function^ATP binding`GO:0006952^biological_process^defense response	.
DBME_DN12434_c0_g1_i10.p1	FBL3_ARATH^FBL3_ARATH^Q:11-645,H:13-649^55.259%ID^E:0^RecName: Full=F-box/LRR-repeat protein 3;^Eukaryota; Viridiplantae; Streptophyta; Embryophyta; Tracheophyta; Spermatophyta; Magnoliophyta; eudicotyledons; Gunneridae; Pentapetalae; rosids; malvids; Brassicales; Brassicaceae; Camelineae; Arabidopsis	XP_016184032.1^XP_016184032.1^Q:5-644,H:13-657^56.589%ID^E:0^.^.	F-box/LRR-repeat protein 3	AT5G01720.1^AT5G01720.1^Q:11-645,H:13-649^55.259%ID^E:0^.^.	PF13516.6^LRR_6^Leucine Rich repeat^71-91^E:16`PF00560.33^LRR_1^Leucine Rich Repeat^74-82^E:1700`PF13516.6^LRR_6^Leucine Rich repeat^96-119^E:39`PF00560.33^LRR_1^Leucine Rich Repeat^99-109^E:430`PF13516.6^LRR_6^Leucine Rich repeat^122-145^E:2300`PF13516.6^LRR_6^Leucine Rich repeat^148-170^E:330`PF00560.33^LRR_1^Leucine Rich Repeat^149-160^E:340`PF13516.6^LRR_6^Leucine Rich repeat^172-184^E:230`PF…	.	.	ENOG410XQ54^F-box and leucine-rich repeat protein	KEGG:ath:AT5G01720`KO:K10268	GO:0019005^cellular_component^SCF ubiquitin ligase complex`GO:0016567^biological_process^protein ubiquitination`GO:0031146^biological_process^SCF-dependent proteasomal ubiquitin-dependent protein catabolic process`GO:0006511^biological_process^ubiquitin-dependent protein catabolic process	GO:0005515^molecular_function^protein binding
DBME_DN12459_c0_g1_i3.p1	.	XP_016189404.1^XP_016189404.1^Q:33-153,H:1-169^35.294%ID^E:4.66e-11^.^.	uncharacterized protein LOC107630713 isoform X1	.	.	.	.	.	.	.	.
DBME_DN12466_c0_g1_i2.p1	DIOX5_ARATH^DIOX5_ARATH^Q:9-376,H:9-369^63.587%ID^E:1.87e-176^RecName: Full=Probable 2-oxoglutarate-dependent dioxygenase At5g05600 {ECO:0000305};^Eukaryota; Viridiplantae; Streptophyta; Embryophyta; Tracheophyta; Spermatophyta; Magnoliophyta; eudicotyledons; Gunneridae; Pentapetalae; rosids; malvids; Brassicales; Brassicaceae; Camelineae; Arabidopsis	XP_016183946.1^XP_016183946.1^Q:14-378,H:1-374^83.69%ID^E:0^.^.	probable 2-oxoglutarate-dependent dioxygenase At5g05600	AT5G05600.1^AT5G05600.1^Q:9-376,H:9-369^63.587%ID^E:1.94e-177^.^.	PF14226.6^DIOX_N^non-haem dioxygenase in morphine synthesis N-terminal^68-179^E:1.6e-30`PF03171.20^2OG-FeII_Oxy^2OG-Fe(II) oxygenase superfamily^229-327^E:5.4e-29	.	.	COG3491^2OGFe(II) oxygenase	KEGG:ath:AT5G05600	GO:0005829^cellular_component^cytosol`GO:0051213^molecular_function^dioxygenase activity`GO:0120091^molecular_function^jasmonic acid hydrolase`GO:0046872^molecular_function^metal ion binding`GO:0097237^biological_process^cellular response to toxic substance`GO:0009813^biological_process^flavonoid biosynthetic process`GO:2000022^biological_process^regulation of jasmonic acid mediated signaling pat…	GO:0016491^molecular_function^oxidoreductase activity`GO:0055114^biological_process^oxidation-reduction process
DBME_DN12452_c0_g1_i1.p1	FAO1_LOTJA^FAO1_LOTJA^Q:1-197,H:549-745^73.096%ID^E:7.76e-101^RecName: Full=Long-chain-alcohol oxidase FAO1;^Eukaryota; Viridiplantae; Streptophyta; Embryophyta; Tracheophyta; Spermatophyta; Magnoliophyta; eudicotyledons; Gunneridae; Pentapetalae; rosids; fabids; Fabales; Fabaceae; Papilionoideae; 50 kb inversion clade; NPAAA clade; Hologalegina; robinioid clade; Loteae; Lotus	XP_016177568.1^XP_016177568.1^Q:1-199,H:550-748^86.432%ID^E:1.64e-124^.^.	long-chain-alcohol oxidase FAO1-like	AT3G23410.2^AT3G23410.2^Q:1-194,H:477-670^64.948%ID^E:1.17e-90^.^.	PF05199.13^GMC_oxred_C^GMC oxidoreductase^54-187^E:1.1e-24	.	.	.	KEGG:ag:CAP15762`KO:K17756	GO:0016021^cellular_component^integral component of membrane`GO:0050660^molecular_function^flavin adenine dinucleotide binding`GO:0046577^molecular_function^long-chain-alcohol oxidase activity`GO:0006066^biological_process^alcohol metabolic process`GO:0055114^biological_process^oxidation-reduction process`GO:0009409^biological_process^response to cold	GO:0016614^molecular_function^oxidoreductase activity, acting on CH-OH group of donors`GO:0055114^biological_process^oxidation-reduction process
DBME_DN12452_c0_g2_i1.p1	FAO1_LOTJA^FAO1_LOTJA^Q:1-393,H:349-745^71.033%ID^E:0^RecName: Full=Long-chain-alcohol oxidase FAO1;^Eukaryota; Viridiplantae; Streptophyta; Embryophyta; Tracheophyta; Spermatophyta; Magnoliophyta; eudicotyledons; Gunneridae; Pentapetalae; rosids; fabids; Fabales; Fabaceae; Papilionoideae; 50 kb inversion clade; NPAAA clade; Hologalegina; robinioid clade; Loteae; Lotus	XP_016177568.1^XP_016177568.1^Q:1-395,H:352-748^85.642%ID^E:0^.^.	long-chain-alcohol oxidase FAO1-like	AT3G23410.1^AT3G23410.1^Q:1-390,H:345-738^67.089%ID^E:0^.^.	PF00732.19^GMC_oxred_N^GMC oxidoreductase^5-157^E:2.3e-41`PF05199.13^GMC_oxred_C^GMC oxidoreductase^250-383^E:6.5e-24	.	.	.	KEGG:ag:CAP15762`KO:K17756	GO:0016021^cellular_component^integral component of membrane`GO:0050660^molecular_function^flavin adenine dinucleotide binding`GO:0046577^molecular_function^long-chain-alcohol oxidase activity`GO:0006066^biological_process^alcohol metabolic process`GO:0055114^biological_process^oxidation-reduction process`GO:0009409^biological_process^response to cold	GO:0016614^molecular_function^oxidoreductase activity, acting on CH-OH group of donors`GO:0050660^molecular_function^flavin adenine dinucleotide binding`GO:0055114^biological_process^oxidation-reduction process
DBME_DN12453_c0_g1_i5.p1	CTF7_ARATH^CTF7_ARATH^Q:1-346,H:1-337^52%ID^E:8.01e-112^RecName: Full=Protein CHROMOSOME TRANSMISSION FIDELITY 7;^Eukaryota; Viridiplantae; Streptophyta; Embryophyta; Tracheophyta; Spermatophyta; Magnoliophyta; eudicotyledons; Gunneridae; Pentapetalae; rosids; malvids; Brassicales; Brassicaceae; Camelineae; Arabidopsis	XP_016179325.1^XP_016179325.1^Q:20-355,H:28-357^78.171%ID^E:0^.^.	protein CHROMOSOME TRANSMISSION FIDELITY 7	AT4G31400.1^AT4G31400.1^Q:1-346,H:1-337^52%ID^E:8.32e-113^.^.	PF13878.6^zf-C2H2_3^zinc-finger of acetyl-transferase ESCO^84-122^E:9.2e-12`PF13880.6^Acetyltransf_13^ESCO1/2 acetyl-transferase^277-344^E:3.5e-27	.	.	ENOG410XTJX^establishment of cohesion 1 homolog	KEGG:ath:AT4G31400`KO:K11268	GO:0005737^cellular_component^cytoplasm`GO:0005634^cellular_component^nucleus`GO:0016407^molecular_function^acetyltransferase activity`GO:0046872^molecular_function^metal ion binding`GO:0048653^biological_process^anther development`GO:0051301^biological_process^cell division`GO:0080186^biological_process^developmental vegetative growth`GO:0000724^biological_process^double-strand break repair via …	.
DBME_DN12489_c0_g1_i24.p1	5NT3A_MOUSE^5NT3A_MOUSE^Q:57-209,H:53-208^39.103%ID^E:1.98e-31^RecName: Full=Cytosolic 5'-nucleotidase 3A {ECO:0000305|PubMed:16672222};^Eukaryota; Metazoa; Chordata; Craniata; Vertebrata; Euteleostomi; Mammalia; Eutheria; Euarchontoglires; Glires; Rodentia; Myomorpha; Muroidea; Muridae; Murinae; Mus; Mus	XP_016177070.1^XP_016177070.1^Q:1-209,H:1-204^81.043%ID^E:1.7e-119^.^.	7-methylguanosine phosphate-specific 5'-nucleotidase A	AT2G38680.1^AT2G38680.1^Q:31-209,H:14-201^61.579%ID^E:3e-73^.^.	PF05822.12^UMPH-1^Pyrimidine 5'-nucleotidase (UMPH-1)^90-209^E:1.1e-43	.	.	ENOG410ZQJ8^5'-nucleotidase, cytosolic	KEGG:mmu:107569`KO:K01081	GO:0005737^cellular_component^cytoplasm`GO:0005783^cellular_component^endoplasmic reticulum`GO:0005739^cellular_component^mitochondrion`GO:0008253^molecular_function^5'-nucleotidase activity`GO:0000287^molecular_function^magnesium ion binding`GO:0000166^molecular_function^nucleotide binding`GO:0016740^molecular_function^transferase activity`GO:0046085^biological_process^adenosine metabolic proces…	GO:0000287^molecular_function^magnesium ion binding`GO:0008253^molecular_function^5'-nucleotidase activity`GO:0005737^cellular_component^cytoplasm
DBME_DN12474_c0_g1_i3.p1	TMK1_ARATH^TMK1_ARATH^Q:28-306,H:22-296^63.082%ID^E:3.39e-115^RecName: Full=Receptor protein kinase TMK1 {ECO:0000303|PubMed:1332795};^Eukaryota; Viridiplantae; Streptophyta; Embryophyta; Tracheophyta; Spermatophyta; Magnoliophyta; eudicotyledons; Gunneridae; Pentapetalae; rosids; malvids; Brassicales; Brassicaceae; Camelineae; Arabidopsis`TMK1_ARATH^TMK1_ARATH^Q:31-134,H:333-428^37.383%ID^E:8.39…	XP_016190358.1^XP_016190358.1^Q:14-306,H:20-315^65.203%ID^E:5.76e-126^.^.`XP_016190358.1^XP_016190358.1^Q:81-306,H:212-445^28.992%ID^E:1.75e-10^.^.`XP_016190358.1^XP_016190358.1^Q:53-115,H:363-425^42.188%ID^E:1.63e-06^.^.	receptor protein kinase TMK1	AT1G66150.1^AT1G66150.1^Q:28-306,H:22-296^63.082%ID^E:3.52e-116^.^.`AT1G66150.1^AT1G66150.1^Q:31-134,H:333-428^37.383%ID^E:8.71e-09^.^.`AT1G66150.1^AT1G66150.1^Q:82-306,H:198-427^26.141%ID^E:2.77e-08^.^.	PF08263.12^LRRNT_2^Leucine rich repeat N-terminal domain^38-67^E:2e-05`PF00560.33^LRR_1^Leucine Rich Repeat^77-93^E:5900`PF00560.33^LRR_1^Leucine Rich Repeat^96-114^E:17`PF13516.6^LRR_6^Leucine Rich repeat^96-108^E:59`PF13516.6^LRR_6^Leucine Rich repeat^117-130^E:56`PF00560.33^LRR_1^Leucine Rich Repeat^118-137^E:140`PF00560.33^LRR_1^Leucine Rich Repeat^143-164^E:540`PF08263.12^LRRNT_2^Leucine ric…	sigP:1^27^0.9^YES	ExpAA=18.41^PredHel=1^Topology=i12-29o	ENOG41102Z7^receptor protein kinase	KEGG:ath:AT1G66150`KO:K00924	GO:0005576^cellular_component^extracellular region`GO:0016021^cellular_component^integral component of membrane`GO:0005886^cellular_component^plasma membrane`GO:0005524^molecular_function^ATP binding`GO:0004675^molecular_function^transmembrane receptor protein serine/threonine kinase activity`GO:0006468^biological_process^protein phosphorylation`GO:0007165^biological_process^signal transduction	GO:0005515^molecular_function^protein binding
DBME_DN12448_c0_g1_i3.p1	PKS1_ARATH^PKS1_ARATH^Q:70-487,H:75-437^34.956%ID^E:1.5e-50^RecName: Full=Protein PHYTOCHROME KINASE SUBSTRATE 1;^Eukaryota; Viridiplantae; Streptophyta; Embryophyta; Tracheophyta; Spermatophyta; Magnoliophyta; eudicotyledons; Gunneridae; Pentapetalae; rosids; malvids; Brassicales; Brassicaceae; Camelineae; Arabidopsis	XP_016193689.1^XP_016193689.1^Q:15-488,H:17-483^51.977%ID^E:5e-127^.^.	protein PHYTOCHROME KINASE SUBSTRATE 1-like	AT2G02950.1^AT2G02950.1^Q:70-487,H:75-437^34.956%ID^E:1.56e-51^.^.	.	.	.	ENOG4111ACR^phytochrome kinase substrate	KEGG:ath:AT2G02950	GO:0005737^cellular_component^cytoplasm`GO:0005886^cellular_component^plasma membrane`GO:0009638^biological_process^phototropism`GO:0009958^biological_process^positive gravitropism`GO:0010017^biological_process^red or far-red light signaling pathway`GO:0009585^biological_process^red, far-red light phototransduction`GO:0010218^biological_process^response to far red light`GO:0010114^biological_proc…	.
DBME_DN12448_c0_g2_i1.p1	PKS1_ARATH^PKS1_ARATH^Q:69-446,H:79-389^36.02%ID^E:1.31e-44^RecName: Full=Protein PHYTOCHROME KINASE SUBSTRATE 1;^Eukaryota; Viridiplantae; Streptophyta; Embryophyta; Tracheophyta; Spermatophyta; Magnoliophyta; eudicotyledons; Gunneridae; Pentapetalae; rosids; malvids; Brassicales; Brassicaceae; Camelineae; Arabidopsis	XP_016200772.1^XP_016200772.1^Q:1-512,H:1-493^52.688%ID^E:6.41e-141^.^.	protein PHYTOCHROME KINASE SUBSTRATE 1-like	AT2G02950.1^AT2G02950.1^Q:69-446,H:79-389^36.02%ID^E:1.36e-45^.^.	.	.	.	ENOG4111ACR^phytochrome kinase substrate	KEGG:ath:AT2G02950	GO:0005737^cellular_component^cytoplasm`GO:0005886^cellular_component^plasma membrane`GO:0009638^biological_process^phototropism`GO:0009958^biological_process^positive gravitropism`GO:0010017^biological_process^red or far-red light signaling pathway`GO:0009585^biological_process^red, far-red light phototransduction`GO:0010218^biological_process^response to far red light`GO:0010114^biological_proc…	.
DBME_DN12445_c0_g1_i1.p1	XTHB_PHAAN^XTHB_PHAAN^Q:13-236,H:1-224^86.607%ID^E:2.54e-148^RecName: Full=Probable xyloglucan endotransglucosylase/hydrolase protein B;^Eukaryota; Viridiplantae; Streptophyta; Embryophyta; Tracheophyta; Spermatophyta; Magnoliophyta; eudicotyledons; Gunneridae; Pentapetalae; rosids; fabids; Fabales; Fabaceae; Papilionoideae; 50 kb inversion clade; NPAAA clade; indigoferoid/millettioid clade; Phas…	XP_016162109.1^XP_016162109.1^Q:22-236,H:14-228^92.093%ID^E:3.87e-152^.^.	xyloglucan endotransglucosylase/hydrolase 1	AT5G13870.3^AT5G13870.3^Q:13-236,H:1-224^78.125%ID^E:1.1e-134^.^.	PF00722.21^Glyco_hydro_16^Glycosyl hydrolases family 16^45-225^E:3.5e-59	.	ExpAA=19.42^PredHel=1^Topology=i13-35o	.	.	GO:0048046^cellular_component^apoplast`GO:0005618^cellular_component^cell wall`GO:0004553^molecular_function^hydrolase activity, hydrolyzing O-glycosyl compounds`GO:0016762^molecular_function^xyloglucan:xyloglucosyl transferase activity`GO:0042546^biological_process^cell wall biogenesis`GO:0071555^biological_process^cell wall organization`GO:0010411^biological_process^xyloglucan metabolic process	GO:0004553^molecular_function^hydrolase activity, hydrolyzing O-glycosyl compounds`GO:0005975^biological_process^carbohydrate metabolic process
DBME_DN12445_c1_g1_i1.p1	XTH4_ARATH^XTH4_ARATH^Q:43-210,H:57-228^32.759%ID^E:4.52e-22^RecName: Full=Xyloglucan endotransglucosylase/hydrolase protein 4;^Eukaryota; Viridiplantae; Streptophyta; Embryophyta; Tracheophyta; Spermatophyta; Magnoliophyta; eudicotyledons; Gunneridae; Pentapetalae; rosids; malvids; Brassicales; Brassicaceae; Camelineae; Arabidopsis	XP_020969693.1^XP_020969693.1^Q:1-217,H:1-217^86.636%ID^E:2.49e-145^.^.	probable xyloglucan endotransglucosylase/hydrolase protein	AT2G06850.1^AT2G06850.1^Q:43-210,H:57-228^32.759%ID^E:4.7e-23^.^.	PF00722.21^Glyco_hydro_16^Glycosyl hydrolases family 16^39-189^E:8.6e-39	.	.	ENOG41105R2^endoxyloglucan transferase	KEGG:ath:AT2G06850`KO:K08235	GO:0048046^cellular_component^apoplast`GO:0005618^cellular_component^cell wall`GO:0009507^cellular_component^chloroplast`GO:0005737^cellular_component^cytoplasm`GO:0005576^cellular_component^extracellular region`GO:0016020^cellular_component^membrane`GO:0009505^cellular_component^plant-type cell wall`GO:0009506^cellular_component^plasmodesma`GO:0004553^molecular_function^hydrolase activity, hydro…	GO:0004553^molecular_function^hydrolase activity, hydrolyzing O-glycosyl compounds`GO:0005975^biological_process^carbohydrate metabolic process
DBME_DN12445_c2_g1_i1.p1	XTH8_ARATH^XTH8_ARATH^Q:3-227,H:9-233^77.974%ID^E:6.06e-130^RecName: Full=Probable xyloglucan endotransglucosylase/hydrolase protein 8;^Eukaryota; Viridiplantae; Streptophyta; Embryophyta; Tracheophyta; Spermatophyta; Magnoliophyta; eudicotyledons; Gunneridae; Pentapetalae; rosids; malvids; Brassicales; Brassicaceae; Camelineae; Arabidopsis	XP_016202361.1^XP_016202361.1^Q:1-227,H:4-224^89.912%ID^E:1.87e-151^.^.	probable xyloglucan endotransglucosylase/hydrolase protein 8	AT1G11545.1^AT1G11545.1^Q:3-227,H:9-233^77.974%ID^E:6.29e-131^.^.	PF00722.21^Glyco_hydro_16^Glycosyl hydrolases family 16^35-217^E:3.3e-55	sigP:1^24^0.794^YES	ExpAA=21.09^PredHel=1^Topology=i7-29o	ENOG410YAVH^xyloglucan endotransglucosylase hydrolase protein	KEGG:ath:AT1G11545`KO:K08235	GO:0048046^cellular_component^apoplast`GO:0005618^cellular_component^cell wall`GO:0004553^molecular_function^hydrolase activity, hydrolyzing O-glycosyl compounds`GO:0016762^molecular_function^xyloglucan:xyloglucosyl transferase activity`GO:0042546^biological_process^cell wall biogenesis`GO:0071555^biological_process^cell wall organization`GO:0010411^biological_process^xyloglucan metabolic process	GO:0004553^molecular_function^hydrolase activity, hydrolyzing O-glycosyl compounds`GO:0005975^biological_process^carbohydrate metabolic process
DBME_DN12445_c2_g2_i1.p1	XTH8_ARATH^XTH8_ARATH^Q:7-107,H:171-273^79.612%ID^E:5.46e-53^RecName: Full=Probable xyloglucan endotransglucosylase/hydrolase protein 8;^Eukaryota; Viridiplantae; Streptophyta; Embryophyta; Tracheophyta; Spermatophyta; Magnoliophyta; eudicotyledons; Gunneridae; Pentapetalae; rosids; malvids; Brassicales; Brassicaceae; Camelineae; Arabidopsis	XP_016202361.1^XP_016202361.1^Q:7-107,H:164-264^89.109%ID^E:7.89e-63^.^.	probable xyloglucan endotransglucosylase/hydrolase protein 8	AT1G11545.1^AT1G11545.1^Q:7-107,H:171-273^79.612%ID^E:5.67e-54^.^.	PF00722.21^Glyco_hydro_16^Glycosyl hydrolases family 16^6-57^E:3.2e-09	.	.	ENOG410YAVH^xyloglucan endotransglucosylase hydrolase protein	KEGG:ath:AT1G11545`KO:K08235	GO:0048046^cellular_component^apoplast`GO:0005618^cellular_component^cell wall`GO:0004553^molecular_function^hydrolase activity, hydrolyzing O-glycosyl compounds`GO:0016762^molecular_function^xyloglucan:xyloglucosyl transferase activity`GO:0042546^biological_process^cell wall biogenesis`GO:0071555^biological_process^cell wall organization`GO:0010411^biological_process^xyloglucan metabolic process	GO:0004553^molecular_function^hydrolase activity, hydrolyzing O-glycosyl compounds`GO:0005975^biological_process^carbohydrate metabolic process
DBME_DN12401_c0_g1_i5.p1	PUX1_ARATH^PUX1_ARATH^Q:1-249,H:1-251^61.24%ID^E:1.87e-100^RecName: Full=Plant UBX domain-containing protein 1 {ECO:0000303|Ref.7};^Eukaryota; Viridiplantae; Streptophyta; Embryophyta; Tracheophyta; Spermatophyta; Magnoliophyta; eudicotyledons; Gunneridae; Pentapetalae; rosids; malvids; Brassicales; Brassicaceae; Camelineae; Arabidopsis	XP_016181740.1^XP_016181740.1^Q:1-249,H:1-246^83.133%ID^E:1.26e-152^.^.	plant UBX domain-containing protein 1	AT3G27310.1^AT3G27310.1^Q:1-249,H:1-251^61.24%ID^E:1.94e-101^.^.	PF00789.20^UBX^UBX domain^101-168^E:2.1e-07	.	.	ENOG410XQQK^alveolar soft part sarcoma chromosome region, candidate 1	KEGG:ath:AT3G27310`KO:K15627	GO:0005737^cellular_component^cytoplasm`GO:0051117^molecular_function^ATPase binding`GO:0035265^biological_process^organ growth`GO:0032984^biological_process^protein-containing complex disassembly	GO:0005515^molecular_function^protein binding
DBME_DN12436_c0_g1_i1.p1	STGL1_ARATH^STGL1_ARATH^Q:45-152,H:38-152^35.652%ID^E:4.61e-17^RecName: Full=Stigma-specific STIG1-like protein 1 {ECO:0000303|PubMed:19279211};^Eukaryota; Viridiplantae; Streptophyta; Embryophyta; Tracheophyta; Spermatophyta; Magnoliophyta; eudicotyledons; Gunneridae; Pentapetalae; rosids; malvids; Brassicales; Brassicaceae; Camelineae; Arabidopsis	XP_016206255.1^XP_016206255.1^Q:35-152,H:12-127^58.824%ID^E:3.93e-42^.^.	stigma-specific STIG1-like protein 1	AT1G11925.1^AT1G11925.1^Q:1-152,H:1-140^39.474%ID^E:1.39e-29^.^.	PF04885.13^Stig1^Stigma-specific protein, Stig1^30-152^E:5.9e-39	sigP:1^24^0.826^YES	.	ENOG4111VQ8^Stigma-specific protein, Stig1	KEGG:ath:AT4G26880	.	.
DBME_DN12460_c0_g1_i5.p1	POT1B_ARATH^POT1B_ARATH^Q:11-469,H:7-451^37.124%ID^E:1.19e-101^RecName: Full=Protection of telomeres protein 1b;^Eukaryota; Viridiplantae; Streptophyta; Embryophyta; Tracheophyta; Spermatophyta; Magnoliophyta; eudicotyledons; Gunneridae; Pentapetalae; rosids; malvids; Brassicales; Brassicaceae; Camelineae; Arabidopsis	XP_020969307.1^XP_020969307.1^Q:7-471,H:1-515^52.601%ID^E:0^.^.	protection of telomeres protein 1b	AT5G06310.1^AT5G06310.1^Q:11-469,H:7-451^37.124%ID^E:1.23e-102^.^.	PF02765.17^POT1^Telomeric single stranded DNA binding POT1/CDC13^15-149^E:3.6e-30	.	.	ENOG410Z1J0^protection of telomeres 1 homolog (S. pombe)	KEGG:ath:AT5G06310	GO:0000783^cellular_component^nuclear telomere cap complex`GO:0098505^molecular_function^G-rich strand telomeric DNA binding`GO:0003723^molecular_function^RNA binding`GO:0043047^molecular_function^single-stranded telomeric DNA binding`GO:0010521^molecular_function^telomerase inhibitor activity`GO:0051974^biological_process^negative regulation of telomerase activity`GO:0032210^biological_process^r…	GO:0003677^molecular_function^DNA binding`GO:0000723^biological_process^telomere maintenance`GO:0000784^cellular_component^nuclear chromosome, telomeric region
DBME_DN12411_c0_g1_i1.p2	.	.	.	.	.	.	.	.	.	.	.
DBME_DN12411_c0_g2_i5.p1	AATPD_ARATH^AATPD_ARATH^Q:21-456,H:20-455^45.638%ID^E:6.34e-131^RecName: Full=AAA-ATPase At4g25835;^Eukaryota; Viridiplantae; Streptophyta; Embryophyta; Tracheophyta; Spermatophyta; Magnoliophyta; eudicotyledons; Gunneridae; Pentapetalae; rosids; malvids; Brassicales; Brassicaceae; Camelineae; Arabidopsis	XP_016171663.1^XP_016171663.1^Q:21-472,H:15-463^92.731%ID^E:0^.^.	AAA-ATPase At4g30250	AT4G25835.1^AT4G25835.1^Q:21-456,H:20-455^45.638%ID^E:6.58e-132^.^.	PF14363.6^AAA_assoc^Domain associated at C-terminal with AAA^27-126^E:6.3e-20`PF00004.29^AAA^ATPase family associated with various cellular activities (AAA)^241-388^E:2.3e-11	.	.	COG0465^Acts as a processive, ATP-dependent zinc metallopeptidase for both cytoplasmic and membrane proteins. Plays a role in the quality control of integral membrane proteins (By similarity)	KEGG:ath:AT4G25835	GO:0005524^molecular_function^ATP binding`GO:0016887^molecular_function^ATPase activity	GO:0005524^molecular_function^ATP binding
DBME_DN12493_c0_g1_i4.p1	Y1570_ARATH^Y1570_ARATH^Q:6-746,H:7-739^46.533%ID^E:0^RecName: Full=Probable LRR receptor-like serine/threonine-protein kinase At1g05700;^Eukaryota; Viridiplantae; Streptophyta; Embryophyta; Tracheophyta; Spermatophyta; Magnoliophyta; eudicotyledons; Gunneridae; Pentapetalae; rosids; malvids; Brassicales; Brassicaceae; Camelineae; Arabidopsis	XP_016170515.1^XP_016170515.1^Q:1-746,H:1-744^71.6%ID^E:0^.^.	putative leucine-rich repeat receptor-like protein kinase At2g19210 isoform X2	AT4G29990.1^AT4G29990.1^Q:2-747,H:4-744^48.207%ID^E:0^.^.	PF12819.7^Malectin_like^Malectin-like domain^31-356^E:1.5e-100`PF13516.6^LRR_6^Leucine Rich repeat^412-428^E:870`PF00560.33^LRR_1^Leucine Rich Repeat^414-434^E:1200`PF13855.6^LRR_8^Leucine rich repeat^415-471^E:9.2e-08`PF13516.6^LRR_6^Leucine Rich repeat^435-449^E:4.7`PF12799.7^LRR_4^Leucine Rich repeats (2 copies)^437-471^E:2.6e-06`PF00560.33^LRR_1^Leucine Rich Repeat^438-453^E:8.4`PF13516.6^LRR…	sigP:1^22^0.804^YES	ExpAA=22.29^PredHel=1^Topology=o515-537i	COG5076^bromodomain	KEGG:ath:AT1G05700	GO:0016021^cellular_component^integral component of membrane`GO:0005524^molecular_function^ATP binding`GO:0004674^molecular_function^protein serine/threonine kinase activity	GO:0005515^molecular_function^protein binding`GO:0004672^molecular_function^protein kinase activity`GO:0006468^biological_process^protein phosphorylation`GO:0005524^molecular_function^ATP binding
DBME_DN12490_c0_g2_i1.p1	VAB_ARATH^VAB_ARATH^Q:27-405,H:25-480^41.087%ID^E:4e-51^RecName: Full=VAN3-binding protein {ECO:0000303|PubMed:19363154};^Eukaryota; Viridiplantae; Streptophyta; Embryophyta; Tracheophyta; Spermatophyta; Magnoliophyta; eudicotyledons; Gunneridae; Pentapetalae; rosids; malvids; Brassicales; Brassicaceae; Camelineae; Arabidopsis	XP_016182452.1^XP_016182452.1^Q:1-410,H:1-395^79.612%ID^E:0^.^.	VAN3-binding protein isoform X2	AT4G32780.1^AT4G32780.1^Q:13-406,H:14-395^50.242%ID^E:8.36e-90^.^.	PF05703.11^Auxin_canalis^Auxin canalisation^32-276^E:9.5e-82`PF08458.10^PH_2^Plant pleckstrin homology-like region^304-407^E:3.6e-40	.	.	ENOG4111DWT^Plant pleckstrin homology-like region	KEGG:ath:AT3G63300	GO:0009734^biological_process^auxin-activated signaling pathway`GO:0010305^biological_process^leaf vascular tissue pattern formation`GO:0010087^biological_process^phloem or xylem histogenesis`GO:0009733^biological_process^response to auxin	.
DBME_DN12461_c0_g1_i10.p1	POLR1_ARATH^POLR1_ARATH^Q:6-116,H:1314-1424^40.541%ID^E:1.69e-20^RecName: Full=Retrovirus-related Pol polyprotein from transposon RE1;^Eukaryota; Viridiplantae; Streptophyta; Embryophyta; Tracheophyta; Spermatophyta; Magnoliophyta; eudicotyledons; Gunneridae; Pentapetalae; rosids; malvids; Brassicales; Brassicaceae; Camelineae; Arabidopsis	XP_020963681.1^XP_020963681.1^Q:1-113,H:115-227^65.487%ID^E:8.87e-54^.^.	uncharacterized protein LOC110265167	AT4G23160.3^AT4G23160.3^Q:16-120,H:457-561^50.476%ID^E:1.83e-31^.^.	.	.	.	.	.	GO:0000943^cellular_component^retrotransposon nucleocapsid`GO:0004190^molecular_function^aspartic-type endopeptidase activity`GO:0004519^molecular_function^endonuclease activity`GO:0046872^molecular_function^metal ion binding`GO:0003676^molecular_function^nucleic acid binding`GO:0003964^molecular_function^RNA-directed DNA polymerase activity`GO:0015074^biological_process^DNA integration`GO:000631…	.
DBME_DN12492_c0_g1_i7.p1	.	.	.	.	.	.	.	.	.	.	.
DBME_DN12467_c0_g1_i2.p1	PUS1_ARATH^PUS1_ARATH^Q:22-317,H:39-319^59.122%ID^E:1.22e-111^RecName: Full=RNA pseudouridine synthase 1;^Eukaryota; Viridiplantae; Streptophyta; Embryophyta; Tracheophyta; Spermatophyta; Magnoliophyta; eudicotyledons; Gunneridae; Pentapetalae; rosids; malvids; Brassicales; Brassicaceae; Camelineae; Arabidopsis	XP_016175004.1^XP_016175004.1^Q:10-324,H:56-363^78.931%ID^E:8.79e-163^.^.	RNA pseudouridine synthase 1	AT1G56345.1^AT1G56345.1^Q:22-317,H:39-319^59.122%ID^E:1.26e-112^.^.	PF00849.22^PseudoU_synth_2^RNA pseudouridylate synthase^67-263^E:1.1e-20	.	.	COG0564^pseudouridine synthase activity	KEGG:ath:AT1G56345	GO:0009982^molecular_function^pseudouridine synthase activity`GO:0003723^molecular_function^RNA binding`GO:0001522^biological_process^pseudouridine synthesis	GO:0003723^molecular_function^RNA binding`GO:0009982^molecular_function^pseudouridine synthase activity`GO:0001522^biological_process^pseudouridine synthesis`GO:0009451^biological_process^RNA modification
DBME_DN12495_c0_g1_i7.p1	DCL4_ARATH^DCL4_ARATH^Q:28-1619,H:116-1701^55.307%ID^E:0^RecName: Full=Dicer-like protein 4;^Eukaryota; Viridiplantae; Streptophyta; Embryophyta; Tracheophyta; Spermatophyta; Magnoliophyta; eudicotyledons; Gunneridae; Pentapetalae; rosids; malvids; Brassicales; Brassicaceae; Camelineae; Arabidopsis	XP_020961744.1^XP_020961744.1^Q:15-1621,H:29-1631^81.056%ID^E:0^.^.	dicer-like protein 4	AT5G20320.1^AT5G20320.1^Q:28-1619,H:116-1701^55.307%ID^E:0^.^.	PF04851.15^ResIII^Type III restriction enzyme, res subunit^36-201^E:3.1e-13`PF00270.29^DEAD^DEAD/DEAH box helicase^38-199^E:2e-14`PF00271.31^Helicase_C^Helicase conserved C-terminal domain^384-502^E:1e-19`PF03368.14^Dicer_dimer^Dicer dimerisation domain^568-653^E:6.5e-22`PF02170.22^PAZ^PAZ domain^863-984^E:3.1e-10`PF00636.26^Ribonuclease_3^Ribonuclease III domain^1028-1159^E:2.7e-23`PF14622.6^Rib…	.	.	COG0571^Digests double-stranded RNA. Involved in the processing of primary rRNA transcript to yield the immediate precursors to the large and small rRNAs (23S and 16S). Also processes some mRNAs, and tRNAs when they are encoded in the rRNA operon (By similarity)`COG1111^helicase	KEGG:ath:AT5G20320`KO:K11592	GO:0005737^cellular_component^cytoplasm`GO:0005634^cellular_component^nucleus`GO:0016442^cellular_component^RISC complex`GO:0005524^molecular_function^ATP binding`GO:0004386^molecular_function^helicase activity`GO:0046872^molecular_function^metal ion binding`GO:0004525^molecular_function^ribonuclease III activity`GO:0003723^molecular_function^RNA binding`GO:0051607^biological_process^defense resp…	GO:0003677^molecular_function^DNA binding`GO:0005524^molecular_function^ATP binding`GO:0016787^molecular_function^hydrolase activity`GO:0003676^molecular_function^nucleic acid binding`GO:0016891^molecular_function^endoribonuclease activity, producing 5'-phosphomonoesters`GO:0005515^molecular_function^protein binding`GO:0004525^molecular_function^ribonuclease III activity`GO:0006396^biological_pro…
DBME_DN12415_c0_g1_i1.p1	NRG2_ARATH^NRG2_ARATH^Q:346-588,H:443-682^28.112%ID^E:3.11e-21^RecName: Full=Nitrate regulatory gene2 protein {ECO:0000303|PubMed:26744214};^Eukaryota; Viridiplantae; Streptophyta; Embryophyta; Tracheophyta; Spermatophyta; Magnoliophyta; eudicotyledons; Gunneridae; Pentapetalae; rosids; malvids; Brassicales; Brassicaceae; Camelineae; Arabidopsis	XP_016189920.1^XP_016189920.1^Q:13-658,H:9-744^59.189%ID^E:0^.^.	uncharacterized protein LOC107631104	AT4G39790.1^AT4G39790.1^Q:12-650,H:19-656^49.777%ID^E:0^.^.	PF04783.12^DUF630^Protein of unknown function (DUF630)^10-63^E:1.1e-19`PF04782.12^DUF632^Protein of unknown function (DUF632)^230-568^E:1.7e-101	.	.	ENOG410YACB^Protein of unknown function (DUF632)	KEGG:ath:AT3G60320	GO:0005634^cellular_component^nucleus`GO:0071249^biological_process^cellular response to nitrate`GO:0015706^biological_process^nitrate transport`GO:0071705^biological_process^nitrogen compound transport`GO:0010167^biological_process^response to nitrate`GO:1901698^biological_process^response to nitrogen compound	.
DBME_DN12405_c0_g1_i15.p1	WTF1_ARATH^WTF1_ARATH^Q:1-528,H:1-528^62.915%ID^E:0^RecName: Full=Protein WHAT'S THIS FACTOR 1 homolog, chloroplastic {ECO:0000305};^Eukaryota; Viridiplantae; Streptophyta; Embryophyta; Tracheophyta; Spermatophyta; Magnoliophyta; eudicotyledons; Gunneridae; Pentapetalae; rosids; malvids; Brassicales; Brassicaceae; Camelineae; Arabidopsis	XP_016205272.1^XP_016205272.1^Q:1-528,H:3-531^82.109%ID^E:0^.^.	protein ROOT PRIMORDIUM DEFECTIVE 1	AT4G01037.1^AT4G01037.1^Q:1-528,H:1-528^62.915%ID^E:0^.^.	PF11955.8^PORR^Plant organelle RNA recognition domain^85-412^E:1.3e-108	.	.	ENOG4111S5T^Plant organelle RNA recognition domain	KEGG:ath:AT4G01037	GO:0009507^cellular_component^chloroplast`GO:0003723^molecular_function^RNA binding`GO:0000373^biological_process^Group II intron splicing`GO:0006397^biological_process^mRNA processing`GO:0015979^biological_process^photosynthesis	.
DBME_DN12435_c0_g1_i2.p1	.	XP_016174592.1^XP_016174592.1^Q:1-101,H:831-931^74.257%ID^E:8.3e-44^.^.	uncharacterized protein LOC107617354	.	.	.	.	.	.	.	.
DBME_DN12435_c0_g2_i1.p1	.	XP_016174592.1^XP_016174592.1^Q:1-129,H:770-898^77.519%ID^E:3.86e-62^.^.	uncharacterized protein LOC107617354	.	.	.	.	.	.	.	.
DBME_DN12469_c0_g1_i7.p1	TMVRN_NICGU^TMVRN_NICGU^Q:19-889,H:10-911^35.054%ID^E:1.07e-148^RecName: Full=TMV resistance protein N;^Eukaryota; Viridiplantae; Streptophyta; Embryophyta; Tracheophyta; Spermatophyta; Magnoliophyta; eudicotyledons; Gunneridae; Pentapetalae; asterids; lamiids; Solanales; Solanaceae; Nicotianoideae; Nicotianeae; Nicotiana	XP_020958711.1^XP_020958711.1^Q:1-1068,H:1-1043^54.159%ID^E:0^.^.	TMV resistance protein N-like isoform X2	AT5G17680.1^AT5G17680.1^Q:17-872,H:14-869^34.899%ID^E:1.57e-141^.^.`AT5G17680.1^AT5G17680.1^Q:651-974,H:799-1137^26.446%ID^E:9.32e-17^.^.	PF01582.20^TIR^TIR domain^23-191^E:4.8e-35`PF13676.6^TIR_2^TIR domain^24-123^E:6.5e-14`PF00931.22^NB-ARC^NB-ARC domain^212-444^E:3.3e-31	.	.	.	.	GO:0005737^cellular_component^cytoplasm`GO:0043531^molecular_function^ADP binding`GO:0005524^molecular_function^ATP binding`GO:0009626^biological_process^plant-type hypersensitive response`GO:0007165^biological_process^signal transduction	GO:0005515^molecular_function^protein binding`GO:0007165^biological_process^signal transduction`GO:0043531^molecular_function^ADP binding
DBME_DN12480_c0_g1_i2.p1	U73C5_ARATH^U73C5_ARATH^Q:1-485,H:1-492^54.361%ID^E:0^RecName: Full=UDP-glycosyltransferase 73C5;^Eukaryota; Viridiplantae; Streptophyta; Embryophyta; Tracheophyta; Spermatophyta; Magnoliophyta; eudicotyledons; Gunneridae; Pentapetalae; rosids; malvids; Brassicales; Brassicaceae; Camelineae; Arabidopsis	XP_016208043.1^XP_016208043.1^Q:1-492,H:1-495^73.939%ID^E:0^.^.	UDP-glycosyltransferase 73C6	AT2G36800.1^AT2G36800.1^Q:1-485,H:1-492^54.361%ID^E:0^.^.	PF00201.18^UDPGT^UDP-glucoronosyl and UDP-glucosyl transferase^192-399^E:3.3e-22	.	.	COG1819^Transferase	KEGG:ath:AT2G36800`KO:K13496	GO:0016021^cellular_component^integral component of membrane`GO:0043231^cellular_component^intracellular membrane-bounded organelle`GO:0050502^molecular_function^cis-zeatin O-beta-D-glucosyltransferase activity`GO:0046527^molecular_function^glucosyltransferase activity`GO:0080043^molecular_function^quercetin 3-O-glucosyltransferase activity`GO:0080046^molecular_function^quercetin 4'-O-glucosyltra…	GO:0016758^molecular_function^transferase activity, transferring hexosyl groups
DBME_DN12409_c0_g1_i2.p1	.	XP_016204795.1^XP_016204795.1^Q:204-635,H:1-433^63.92%ID^E:0^.^.	uncharacterized protein LOC107645312	AT1G75730.2^AT1G75730.2^Q:38-150,H:79-189^40.517%ID^E:3.33e-11^.^.`AT1G75730.2^AT1G75730.2^Q:285-459,H:261-425^30.168%ID^E:8.43e-11^.^.	.	.	.	.	.	.	.
DBME_DN12409_c0_g2_i1.p1	.	XP_016204795.1^XP_016204795.1^Q:268-672,H:1-419^55.275%ID^E:1.13e-132^.^.	uncharacterized protein LOC107645312	AT1G75730.2^AT1G75730.2^Q:104-214,H:79-189^43.103%ID^E:7.99e-12^.^.	.	.	.	.	.	.	.
DBME_DN12488_c0_g1_i3.p1	SKI19_ARATH^SKI19_ARATH^Q:9-320,H:2-302^52.866%ID^E:3.81e-103^RecName: Full=F-box protein SKIP19;^Eukaryota; Viridiplantae; Streptophyta; Embryophyta; Tracheophyta; Spermatophyta; Magnoliophyta; eudicotyledons; Gunneridae; Pentapetalae; rosids; malvids; Brassicales; Brassicaceae; Camelineae; Arabidopsis	XP_016181836.1^XP_016181836.1^Q:1-319,H:1-319^73.375%ID^E:5.29e-166^.^.	putative F-box/LRR-repeat protein 23	AT4G05460.1^AT4G05460.1^Q:9-320,H:2-302^52.866%ID^E:3.95e-104^.^.	PF00646.33^F-box^F-box domain^25-70^E:2.8e-05`PF12937.7^F-box-like^F-box-like^26-72^E:9e-08`PF13516.6^LRR_6^Leucine Rich repeat^122-140^E:66`PF13516.6^LRR_6^Leucine Rich repeat^148-156^E:1200`PF13516.6^LRR_6^Leucine Rich repeat^173-178^E:18000`PF13516.6^LRR_6^Leucine Rich repeat^208-226^E:0.56`PF13516.6^LRR_6^Leucine Rich repeat^230-241^E:4.5	.	.	ENOG410XQ54^F-box and leucine-rich repeat protein	KEGG:ath:AT4G05460	GO:0005634^cellular_component^nucleus`GO:0016567^biological_process^protein ubiquitination	GO:0005515^molecular_function^protein binding
DBME_DN12497_c0_g1_i2.p1	ROS1_ARATH^ROS1_ARATH^Q:278-744,H:126-555^27.126%ID^E:1.78e-24^RecName: Full=DNA glycosylase/AP lyase ROS1 {ECO:0000305};^Eukaryota; Viridiplantae; Streptophyta; Embryophyta; Tracheophyta; Spermatophyta; Magnoliophyta; eudicotyledons; Gunneridae; Pentapetalae; rosids; malvids; Brassicales; Brassicaceae; Camelineae; Arabidopsis	XP_016208102.1^XP_016208102.1^Q:1-744,H:1-749^63.684%ID^E:0^.^.	protein ROS1	AT2G36490.1^AT2G36490.1^Q:278-744,H:126-555^27.126%ID^E:1.85e-25^.^.	.	.	.	COG0177^endonuclease III	KEGG:ath:AT2G36490	GO:0005730^cellular_component^nucleolus`GO:0005634^cellular_component^nucleus`GO:0051539^molecular_function^4 iron, 4 sulfur cluster binding`GO:0003677^molecular_function^DNA binding`GO:0019104^molecular_function^DNA N-glycosylase activity`GO:0003906^molecular_function^DNA-(apurinic or apyrimidinic site) endonuclease activity`GO:0016829^molecular_function^lyase activity`GO:0046872^molecular_funct…	.
DBME_DN12407_c0_g1_i2.p1	ECT2_ARATH^ECT2_ARATH^Q:69-636,H:71-663^38.315%ID^E:2.78e-118^RecName: Full=YTH domain-containing protein ECT2 {ECO:0000305};^Eukaryota; Viridiplantae; Streptophyta; Embryophyta; Tracheophyta; Spermatophyta; Magnoliophyta; eudicotyledons; Gunneridae; Pentapetalae; rosids; malvids; Brassicales; Brassicaceae; Camelineae; Arabidopsis	XP_016197119.1^XP_016197119.1^Q:1-651,H:1-653^88.532%ID^E:0^.^.	uncharacterized protein LOC107638388 isoform X1	AT3G13060.2^AT3G13060.2^Q:1-632,H:1-623^58.385%ID^E:0^.^.	PF04146.15^YTH^YT521-B-like domain^407-544^E:2.3e-40	.	.	ENOG410YABQ^YTH domain family	.	GO:0005737^cellular_component^cytoplasm`GO:0005829^cellular_component^cytosol`GO:0005634^cellular_component^nucleus`GO:0003729^molecular_function^mRNA binding	GO:0003723^molecular_function^RNA binding
DBME_DN12433_c0_g1_i1.p1	RADA_BACHD^RADA_BACHD^Q:153-609,H:3-428^43.791%ID^E:3.93e-115^RecName: Full=DNA repair protein RadA {ECO:0000255|HAMAP-Rule:MF_01498};^Bacteria; Firmicutes; Bacilli; Bacillales; Bacillaceae; Bacillus	XP_020964130.1^XP_020964130.1^Q:1-638,H:27-724^66.571%ID^E:0^.^.	uncharacterized protein LOC107612828	AT5G50340.3^AT5G50340.3^Q:141-638,H:132-625^59.681%ID^E:0^.^.	PF18073.1^Rubredoxin_2^Rubredoxin metal binding domain^158-185^E:4.1e-08`PF13481.6^AAA_25^AAA domain^253-395^E:5.6e-16`PF03796.15^DnaB_C^DnaB-like helicase C terminal domain^255-352^E:8.9e-06`PF13541.6^ChlI^Subunit ChlI of Mg-chelatase^523-609^E:2.1e-07`PF05362.13^Lon_C^Lon protease (S16) C-terminal proteolytic domain^552-638^E:0.00025	.	.	COG1066^May play a role in the repair of endogenous alkylation damage (By similarity)	KEGG:bha:BH0104`KO:K04485	GO:0005524^molecular_function^ATP binding`GO:0003684^molecular_function^damaged DNA binding`GO:0008094^molecular_function^DNA-dependent ATPase activity`GO:0046872^molecular_function^metal ion binding`GO:0000725^biological_process^recombinational repair	GO:0003678^molecular_function^DNA helicase activity`GO:0005524^molecular_function^ATP binding`GO:0006260^biological_process^DNA replication`GO:0004176^molecular_function^ATP-dependent peptidase activity`GO:0004252^molecular_function^serine-type endopeptidase activity`GO:0006508^biological_process^proteolysis
DBME_DN12433_c0_g2_i2.p1	RADA_LISIN^RADA_LISIN^Q:104-586,H:3-456^41.478%ID^E:9.33e-121^RecName: Full=DNA repair protein RadA {ECO:0000255|HAMAP-Rule:MF_01498};^Bacteria; Firmicutes; Bacilli; Bacillales; Listeriaceae; Listeria	XP_016177137.1^XP_016177137.1^Q:12-588,H:2-555^83.993%ID^E:0^.^.	uncharacterized protein LOC107619377 isoform X2	AT5G50340.3^AT5G50340.3^Q:63-585,H:96-625^62.335%ID^E:0^.^.	PF18073.1^Rubredoxin_2^Rubredoxin metal binding domain^111-138^E:2.1e-07`PF13481.6^AAA_25^AAA domain^206-348^E:1.7e-16`PF03796.15^DnaB_C^DnaB-like helicase C terminal domain^208-306^E:9.5e-07`PF00004.29^AAA^ATPase family associated with various cellular activities (AAA)^217-350^E:0.00013`PF13541.6^ChlI^Subunit ChlI of Mg-chelatase^466-556^E:1.6e-09`PF05362.13^Lon_C^Lon protease (S16) C-terminal p…	.	.	COG1066^May play a role in the repair of endogenous alkylation damage (By similarity)	KEGG:lin:lin0265`KO:K04485	GO:0005524^molecular_function^ATP binding`GO:0003684^molecular_function^damaged DNA binding`GO:0008094^molecular_function^DNA-dependent ATPase activity`GO:0046872^molecular_function^metal ion binding`GO:0000725^biological_process^recombinational repair	GO:0003678^molecular_function^DNA helicase activity`GO:0005524^molecular_function^ATP binding`GO:0006260^biological_process^DNA replication`GO:0004176^molecular_function^ATP-dependent peptidase activity`GO:0004252^molecular_function^serine-type endopeptidase activity`GO:0006508^biological_process^proteolysis
DBME_DN12432_c0_g1_i10.p1	GLGS_BRANA^GLGS_BRANA^Q:4-64,H:187-247^75.41%ID^E:2.87e-26^RecName: Full=Glucose-1-phosphate adenylyltransferase small subunit, chloroplastic;^Eukaryota; Viridiplantae; Streptophyta; Embryophyta; Tracheophyta; Spermatophyta; Magnoliophyta; eudicotyledons; Gunneridae; Pentapetalae; rosids; malvids; Brassicales; Brassicaceae; Brassiceae; Brassica	XP_016167675.1^XP_016167675.1^Q:4-61,H:185-245^45.902%ID^E:5.86e-14^.^.	glucose-1-phosphate adenylyltransferase large subunit 1 isoform X1	AT5G48300.1^AT5G48300.1^Q:4-64,H:187-247^72.131%ID^E:1.9e-26^.^.	PF00483.23^NTP_transferase^Nucleotidyl transferase^4-62^E:4.5e-07	.	.	.	KEGG:bna:106366674`KO:K00975	GO:0009507^cellular_component^chloroplast`GO:0005524^molecular_function^ATP binding`GO:0008878^molecular_function^glucose-1-phosphate adenylyltransferase activity`GO:0005978^biological_process^glycogen biosynthetic process`GO:0019252^biological_process^starch biosynthetic process	GO:0016779^molecular_function^nucleotidyltransferase activity`GO:0009058^biological_process^biosynthetic process
DBME_DN12446_c0_g1_i1.p1	ACOC_CUCMA^ACOC_CUCMA^Q:1-344,H:552-898^90.778%ID^E:0^RecName: Full=Aconitate hydratase, cytoplasmic;^Eukaryota; Viridiplantae; Streptophyta; Embryophyta; Tracheophyta; Spermatophyta; Magnoliophyta; eudicotyledons; Gunneridae; Pentapetalae; rosids; fabids; Cucurbitales; Cucurbitaceae; Cucurbiteae; Cucurbita	XP_016170065.1^XP_016170065.1^Q:1-344,H:645-991^91.931%ID^E:0^.^.	aconitate hydratase%2C cytoplasmic	AT2G05710.1^AT2G05710.1^Q:1-344,H:644-990^87.32%ID^E:0^.^.	PF00694.19^Aconitase_C^Aconitase C-terminal domain^146-274^E:6.1e-43	.	.	.	.	GO:0005737^cellular_component^cytoplasm`GO:0051539^molecular_function^4 iron, 4 sulfur cluster binding`GO:0003994^molecular_function^aconitate hydratase activity`GO:0046872^molecular_function^metal ion binding`GO:0006097^biological_process^glyoxylate cycle	.
DBME_DN96669_c0_g1_i1.p1	.	.	.	.	.	.	.	.	.	.	.
DBME_DN96660_c0_g1_i2.p1	FRS2_ARATH^FRS2_ARATH^Q:1-73,H:523-592^35.616%ID^E:1.57e-07^RecName: Full=Protein FAR1-RELATED SEQUENCE 2;^Eukaryota; Viridiplantae; Streptophyta; Embryophyta; Tracheophyta; Spermatophyta; Magnoliophyta; eudicotyledons; Gunneridae; Pentapetalae; rosids; malvids; Brassicales; Brassicaceae; Camelineae; Arabidopsis	XP_016172691.2^XP_016172691.2^Q:1-87,H:30-116^47.126%ID^E:3.71e-25^.^.	protein FAR1-RELATED SEQUENCE 2-like	AT2G32250.6^AT2G32250.6^Q:1-73,H:523-592^35.616%ID^E:1.63e-08^.^.	.	.	.	ENOG4111AZT^protein FAR1-RELATED SEQUENCE	KEGG:ath:AT2G32250	GO:0005634^cellular_component^nucleus`GO:0008270^molecular_function^zinc ion binding`GO:0006355^biological_process^regulation of transcription, DNA-templated	.
DBME_DN96664_c1_g1_i3.p1	.	.	.	.	.	.	ExpAA=57.73^PredHel=2^Topology=i24-46o51-73i	.	.	.	.
DBME_DN96623_c0_g2_i1.p2	PCL9_YEAST^PCL9_YEAST^Q:1-114,H:114-214^31.304%ID^E:4.74e-06^RecName: Full=PHO85 cyclin-9;^Eukaryota; Fungi; Dikarya; Ascomycota; Saccharomycotina; Saccharomycetes; Saccharomycetales; Saccharomycetaceae; Saccharomyces	.	.	.	.	.	.	.	KEGG:sce:YDL179W	GO:0005935^cellular_component^cellular bud neck`GO:0000307^cellular_component^cyclin-dependent protein kinase holoenzyme complex`GO:0000131^cellular_component^incipient cellular bud site`GO:0016538^molecular_function^cyclin-dependent protein serine/threonine kinase regulator activity`GO:0019901^molecular_function^protein kinase binding`GO:0051301^biological_process^cell division`GO:0032878^biolog…	.
DBME_DN96612_c0_g1_i1.p1	.	.	.	.	.	.	.	.	.	.	.
DBME_DN4795_c0_g1_i3.p1	CIPK8_ARATH^CIPK8_ARATH^Q:1-446,H:1-445^80.942%ID^E:0^RecName: Full=CBL-interacting serine/threonine-protein kinase 8;^Eukaryota; Viridiplantae; Streptophyta; Embryophyta; Tracheophyta; Spermatophyta; Magnoliophyta; eudicotyledons; Gunneridae; Pentapetalae; rosids; malvids; Brassicales; Brassicaceae; Camelineae; Arabidopsis	XP_016163748.1^XP_016163748.1^Q:1-446,H:1-446^92.601%ID^E:0^.^.	CBL-interacting serine/threonine-protein kinase 8 isoform X1	AT4G24400.1^AT4G24400.1^Q:1-446,H:1-445^80.942%ID^E:0^.^.	PF00069.25^Pkinase^Protein kinase domain^9-262^E:5.9e-71`PF07714.17^Pkinase_Tyr^Protein tyrosine kinase^10-258^E:8.4e-39`PF14531.6^Kinase-like^Kinase-like^101-250^E:6.8e-07`PF03822.14^NAF^NAF domain^305-363^E:1.4e-16	.	.	COG0515^Serine Threonine protein kinase	KEGG:ath:AT4G24400	GO:0005737^cellular_component^cytoplasm`GO:0005634^cellular_component^nucleus`GO:0005886^cellular_component^plasma membrane`GO:0005524^molecular_function^ATP binding`GO:0004672^molecular_function^protein kinase activity`GO:0004674^molecular_function^protein serine/threonine kinase activity`GO:0035556^biological_process^intracellular signal transduction`GO:0046777^biological_process^protein autoph…	GO:0004672^molecular_function^protein kinase activity`GO:0005524^molecular_function^ATP binding`GO:0006468^biological_process^protein phosphorylation`GO:0007165^biological_process^signal transduction
DBME_DN4747_c0_g1_i6.p1	SPN1_RAT^SPN1_RAT^Q:2-281,H:23-276^36.879%ID^E:2.38e-52^RecName: Full=Snurportin-1;^Eukaryota; Metazoa; Chordata; Craniata; Vertebrata; Euteleostomi; Mammalia; Eutheria; Euarchontoglires; Glires; Rodentia; Myomorpha; Muroidea; Muridae; Murinae; Rattus	XP_016170277.1^XP_016170277.1^Q:1-424,H:1-422^89.151%ID^E:0^.^.	snurportin-1	AT4G24880.1^AT4G24880.1^Q:1-422,H:1-415^66.43%ID^E:0^.^.	.	.	.	ENOG410XQNJ^Snurportin 1	KEGG:rno:316108`KO:K13151	GO:0005737^cellular_component^cytoplasm`GO:0005846^cellular_component^nuclear cap binding complex`GO:0005643^cellular_component^nuclear pore`GO:0061608^molecular_function^nuclear import signal receptor activity`GO:0000339^molecular_function^RNA cap binding`GO:0006606^biological_process^protein import into nucleus`GO:0061015^biological_process^snRNA import into nucleus	.
DBME_DN4709_c0_g2_i4.p1	BZP61_ARATH^BZP61_ARATH^Q:1-323,H:1-326^50.725%ID^E:8.69e-94^RecName: Full=Basic leucine zipper 61 {ECO:0000303|PubMed:11906833};^Eukaryota; Viridiplantae; Streptophyta; Embryophyta; Tracheophyta; Spermatophyta; Magnoliophyta; eudicotyledons; Gunneridae; Pentapetalae; rosids; malvids; Brassicales; Brassicaceae; Camelineae; Arabidopsis	XP_016168291.1^XP_016168291.1^Q:1-287,H:1-269^66.779%ID^E:1.01e-112^.^.	basic leucine zipper 34	AT3G58120.1^AT3G58120.1^Q:1-323,H:1-326^50.725%ID^E:9.02e-95^.^.	PF03131.17^bZIP_Maf^bZIP Maf transcription factor^186-245^E:4.8e-06`PF07716.15^bZIP_2^Basic region leucine zipper^192-239^E:6e-09`PF00170.21^bZIP_1^bZIP transcription factor^194-239^E:1.1e-09	.	.	ENOG410YEVN^Transcription factor	KEGG:ath:AT3G58120	GO:0005634^cellular_component^nucleus`GO:0003677^molecular_function^DNA binding`GO:0003700^molecular_function^DNA-binding transcription factor activity`GO:0045893^biological_process^positive regulation of transcription, DNA-templated	GO:0003677^molecular_function^DNA binding`GO:0006355^biological_process^regulation of transcription, DNA-templated`GO:0005634^cellular_component^nucleus`GO:0003700^molecular_function^DNA-binding transcription factor activity
DBME_DN4715_c0_g1_i22.p1	TYRP_SHIFL^TYRP_SHIFL^Q:120-478,H:7-374^31.234%ID^E:6.62e-35^RecName: Full=Tyrosine-specific transport protein;^Bacteria; Proteobacteria; Gammaproteobacteria; Enterobacterales; Enterobacteriaceae; Shigella	XP_016187220.1^XP_016187220.1^Q:7-503,H:4-486^78.244%ID^E:0^.^.	uncharacterized protein LOC107629050	AT5G19500.1^AT5G19500.1^Q:4-502,H:1-500^63.168%ID^E:0^.^.	PF03222.13^Trp_Tyr_perm^Tryptophan/tyrosine permease family^117-487^E:6.2e-74	.	ExpAA=221.68^PredHel=10^Topology=i118-140o145-167i196-218o228-250i255-277o292-314i327-349o377-399i411-433o438-457i	COG0814^amino acid transport	KEGG:sfl:SF1953`KEGG:sfx:S2046`KO:K03834	GO:0005887^cellular_component^integral component of plasma membrane`GO:0015173^molecular_function^aromatic amino acid transmembrane transporter activity	GO:0003333^biological_process^amino acid transmembrane transport
DBME_DN4722_c0_g1_i8.p1	NU4M_ARATH^NU4M_ARATH^Q:1-466,H:1-466^95.708%ID^E:0^RecName: Full=NADH-ubiquinone oxidoreductase chain 4;^Eukaryota; Viridiplantae; Streptophyta; Embryophyta; Tracheophyta; Spermatophyta; Magnoliophyta; eudicotyledons; Gunneridae; Pentapetalae; rosids; malvids; Brassicales; Brassicaceae; Camelineae; Arabidopsis	.	.	ATMG00580.1^ATMG00580.1^Q:1-466,H:1-466^92.275%ID^E:0^.^.	PF00361.20^Proton_antipo_M^Proton-conducting membrane transporter^138-422^E:3e-80	.	ExpAA=262.14^PredHel=11^Topology=o10-29i36-58o89-111i139-161o171-193i214-236o246-268i307-329o334-356i363-385o413-432i	.	KEGG:ath:ArthMp051`KO:K03881	GO:0016021^cellular_component^integral component of membrane`GO:0005743^cellular_component^mitochondrial inner membrane`GO:0070469^cellular_component^respirasome`GO:0008137^molecular_function^NADH dehydrogenase (ubiquinone) activity`GO:0042773^biological_process^ATP synthesis coupled electron transport	.
DBME_DN4791_c0_g1_i8.p1	WRK22_ARATH^WRK22_ARATH^Q:19-249,H:103-273^38.095%ID^E:2.06e-36^RecName: Full=WRKY transcription factor 22;^Eukaryota; Viridiplantae; Streptophyta; Embryophyta; Tracheophyta; Spermatophyta; Magnoliophyta; eudicotyledons; Gunneridae; Pentapetalae; rosids; malvids; Brassicales; Brassicaceae; Camelineae; Arabidopsis	XP_016205747.1^XP_016205747.1^Q:21-267,H:23-278^73.152%ID^E:4.37e-115^.^.	probable WRKY transcription factor 65	AT4G01250.1^AT4G01250.1^Q:19-249,H:103-273^38.095%ID^E:2.14e-37^.^.	PF03106.15^WRKY^WRKY DNA -binding domain^55-112^E:9.1e-25	.	.	ENOG410YMDW^WRKY transcription factor	KEGG:ath:AT4G01250`KO:K13425	GO:0005634^cellular_component^nucleus`GO:0003700^molecular_function^DNA-binding transcription factor activity`GO:0043565^molecular_function^sequence-specific DNA binding`GO:0044212^molecular_function^transcription regulatory region DNA binding`GO:0006952^biological_process^defense response`GO:0010150^biological_process^leaf senescence`GO:0010200^biological_process^response to chitin	GO:0003700^molecular_function^DNA-binding transcription factor activity`GO:0043565^molecular_function^sequence-specific DNA binding`GO:0006355^biological_process^regulation of transcription, DNA-templated
DBME_DN4791_c1_g1_i3.p1	BAM9_ARATH^BAM9_ARATH^Q:1-535,H:1-536^58.856%ID^E:0^RecName: Full=Inactive beta-amylase 9;^Eukaryota; Viridiplantae; Streptophyta; Embryophyta; Tracheophyta; Spermatophyta; Magnoliophyta; eudicotyledons; Gunneridae; Pentapetalae; rosids; malvids; Brassicales; Brassicaceae; Camelineae; Arabidopsis	XP_016197319.1^XP_016197319.1^Q:1-535,H:1-533^84.142%ID^E:0^.^.	inactive beta-amylase 9	AT5G18670.1^AT5G18670.1^Q:1-535,H:1-536^58.856%ID^E:0^.^.	PF01373.17^Glyco_hydro_14^Glycosyl hydrolase family 14^87-489^E:2.7e-76	.	.	ENOG410YC8N^Beta-amylase	KEGG:ath:AT5G18670	GO:0005737^cellular_component^cytoplasm`GO:0016161^molecular_function^beta-amylase activity`GO:0000272^biological_process^polysaccharide catabolic process	GO:0016161^molecular_function^beta-amylase activity`GO:0000272^biological_process^polysaccharide catabolic process
DBME_DN4746_c0_g1_i2.p1	AVPX_ARATH^AVPX_ARATH^Q:1-802,H:1-802^87.032%ID^E:0^RecName: Full=Pyrophosphate-energized membrane proton pump 3;^Eukaryota; Viridiplantae; Streptophyta; Embryophyta; Tracheophyta; Spermatophyta; Magnoliophyta; eudicotyledons; Gunneridae; Pentapetalae; rosids; malvids; Brassicales; Brassicaceae; Camelineae; Arabidopsis	XP_020975956.1^XP_020975956.1^Q:152-802,H:8-658^97.081%ID^E:0^.^.	pyrophosphate-energized membrane proton pump 2	AT1G16780.3^AT1G16780.3^Q:1-802,H:1-802^87.032%ID^E:0^.^.	PF03030.16^H_PPase^Inorganic H+ pyrophosphatase^77-797^E:1.3e-266	.	ExpAA=343.27^PredHel=14^Topology=i41-63o67-89i125-142o157-179i211-233o248-270i392-414o419-441i474-496o511-533i576-595o610-632i685-707o717-739i	COG3808^pump that utilizes the energy of pyrophosphate hydrolysis as the driving force for	KEGG:ath:AT1G16780`KO:K23025	GO:0000139^cellular_component^Golgi membrane`GO:0016021^cellular_component^integral component of membrane`GO:0009678^molecular_function^hydrogen-translocating pyrophosphatase activity`GO:0004427^molecular_function^inorganic diphosphatase activity`GO:0046872^molecular_function^metal ion binding`GO:1902600^biological_process^proton transmembrane transport	GO:0004427^molecular_function^inorganic diphosphatase activity`GO:0009678^molecular_function^hydrogen-translocating pyrophosphatase activity`GO:1902600^biological_process^proton transmembrane transport`GO:0016020^cellular_component^membrane
DBME_DN4703_c0_g1_i2.p1	DHAR3_ARATH^DHAR3_ARATH^Q:79-302,H:37-258^73.661%ID^E:1.55e-126^RecName: Full=Glutathione S-transferase DHAR3, chloroplastic;^Eukaryota; Viridiplantae; Streptophyta; Embryophyta; Tracheophyta; Spermatophyta; Magnoliophyta; eudicotyledons; Gunneridae; Pentapetalae; rosids; malvids; Brassicales; Brassicaceae; Camelineae; Arabidopsis	XP_016176231.1^XP_016176231.1^Q:93-302,H:3-212^60%ID^E:9.44e-94^.^.	glutathione S-transferase DHAR2	AT5G16710.1^AT5G16710.1^Q:79-302,H:37-258^73.661%ID^E:1.61e-127^.^.	PF02798.20^GST_N^Glutathione S-transferase, N-terminal domain^108-168^E:1.2e-06`PF13417.6^GST_N_3^Glutathione S-transferase, N-terminal domain^109-178^E:4e-17`PF13409.6^GST_N_2^Glutathione S-transferase, N-terminal domain^110-172^E:2.7e-14	.	.	ENOG4110FKA^Chloride intracellular channel	KEGG:ath:AT5G16710`KO:K21888	GO:0009507^cellular_component^chloroplast`GO:0009941^cellular_component^chloroplast envelope`GO:0009570^cellular_component^chloroplast stroma`GO:0045174^molecular_function^glutathione dehydrogenase (ascorbate) activity`GO:0004364^molecular_function^glutathione transferase activity`GO:0010731^biological_process^protein glutathionylation`GO:0009735^biological_process^response to cytokinin	GO:0005515^molecular_function^protein binding
DBME_DN4703_c1_g1_i2.p1	CIPKB_ARATH^CIPKB_ARATH^Q:15-433,H:3-427^52.235%ID^E:1.67e-158^RecName: Full=CBL-interacting serine/threonine-protein kinase 11;^Eukaryota; Viridiplantae; Streptophyta; Embryophyta; Tracheophyta; Spermatophyta; Magnoliophyta; eudicotyledons; Gunneridae; Pentapetalae; rosids; malvids; Brassicales; Brassicaceae; Camelineae; Arabidopsis	XP_016184073.1^XP_016184073.1^Q:1-421,H:1-412^67.612%ID^E:0^.^.	CBL-interacting serine/threonine-protein kinase 11-like	AT2G30360.1^AT2G30360.1^Q:15-433,H:3-427^52.235%ID^E:1.74e-159^.^.	PF00069.25^Pkinase^Protein kinase domain^33-289^E:9.6e-68`PF07714.17^Pkinase_Tyr^Protein tyrosine kinase^35-285^E:2.5e-36`PF14531.6^Kinase-like^Kinase-like^127-277^E:6.2e-07`PF03822.14^NAF^NAF domain^312-367^E:2e-15	.	.	COG0515^Serine Threonine protein kinase	KEGG:ath:AT2G30360	GO:0005524^molecular_function^ATP binding`GO:0004672^molecular_function^protein kinase activity`GO:0004674^molecular_function^protein serine/threonine kinase activity`GO:0006468^biological_process^protein phosphorylation`GO:0009268^biological_process^response to pH`GO:0007165^biological_process^signal transduction	GO:0004672^molecular_function^protein kinase activity`GO:0005524^molecular_function^ATP binding`GO:0006468^biological_process^protein phosphorylation`GO:0007165^biological_process^signal transduction
DBME_DN4703_c1_g2_i2.p1	CIPKC_ARATH^CIPKC_ARATH^Q:19-492,H:5-489^74.848%ID^E:0^RecName: Full=CBL-interacting serine/threonine-protein kinase 12;^Eukaryota; Viridiplantae; Streptophyta; Embryophyta; Tracheophyta; Spermatophyta; Magnoliophyta; eudicotyledons; Gunneridae; Pentapetalae; rosids; malvids; Brassicales; Brassicaceae; Camelineae; Arabidopsis	XP_016191349.1^XP_016191349.1^Q:27-510,H:10-496^82.961%ID^E:0^.^.	CBL-interacting serine/threonine-protein kinase 12	AT4G18700.1^AT4G18700.1^Q:19-492,H:5-489^74.848%ID^E:0^.^.	PF00069.25^Pkinase^Protein kinase domain^38-292^E:1.2e-74`PF07714.17^Pkinase_Tyr^Protein tyrosine kinase^39-288^E:3.5e-39`PF14531.6^Kinase-like^Kinase-like^130-280^E:8.9e-10`PF03822.14^NAF^NAF domain^355-411^E:1e-22	.	ExpAA=15.21^PredHel=1^Topology=i221-238o	COG0515^Serine Threonine protein kinase	KEGG:ath:AT4G18700`KO:K07198	GO:0005524^molecular_function^ATP binding`GO:0004674^molecular_function^protein serine/threonine kinase activity`GO:0007165^biological_process^signal transduction	GO:0004672^molecular_function^protein kinase activity`GO:0005524^molecular_function^ATP binding`GO:0006468^biological_process^protein phosphorylation`GO:0007165^biological_process^signal transduction
DBME_DN4760_c0_g1_i1.p1	.	XP_016179305.1^XP_016179305.1^Q:1-275,H:37-313^76.071%ID^E:8.29e-146^.^.	uncharacterized protein LOC107621830	AT2G01410.1^AT2G01410.1^Q:1-274,H:52-332^60.49%ID^E:4.07e-99^.^.	PF08450.12^SGL^SMP-30/Gluconolactonase/LRE-like region^1-220^E:7.7e-07`PF06739.11^SBBP^Beta-propeller repeat^92-112^E:2.3e-05	.	.	.	.	.	.
DBME_DN4760_c0_g2_i4.p2	.	XP_016181967.1^XP_016181967.1^Q:1-376,H:1-383^79.427%ID^E:0^.^.	uncharacterized protein LOC107624041	AT2G01410.1^AT2G01410.1^Q:23-376,H:21-387^61.622%ID^E:1.76e-148^.^.	PF08450.12^SGL^SMP-30/Gluconolactonase/LRE-like region^52-308^E:4.3e-07	.	ExpAA=59.55^PredHel=3^Topology=o15-37i199-221o343-360i	.	.	.	.
DBME_DN4749_c0_g2_i1.p1	ALL7_ASPFU^ALL7_ASPFU^Q:46-139,H:174-269^39.806%ID^E:3.36e-07^RecName: Full=Allergen Asp f 7;^Eukaryota; Fungi; Dikarya; Ascomycota; Pezizomycotina; Eurotiomycetes; Eurotiomycetidae; Eurotiales; Aspergillaceae; Aspergillus	.	.	.	PF00967.17^Barwin^Barwin family^78-125^E:0.00028	sigP:1^37^0.725^YES	ExpAA=28.21^PredHel=1^Topology=i13-35o	.	KEGG:afm:AFUA_4G06670	.	GO:0042742^biological_process^defense response to bacterium`GO:0050832^biological_process^defense response to fungus
DBME_DN4749_c1_g1_i1.p1	MAVI_CUCPE^MAVI_CUCPE^Q:26-124,H:3-101^53.535%ID^E:1.3e-37^RecName: Full=Mavicyanin;^Eukaryota; Viridiplantae; Streptophyta; Embryophyta; Tracheophyta; Spermatophyta; Magnoliophyta; eudicotyledons; Gunneridae; Pentapetalae; rosids; fabids; Cucurbitales; Cucurbitaceae; Cucurbiteae; Cucurbita	XP_016202336.1^XP_016202336.1^Q:1-128,H:1-128^78.125%ID^E:2.4e-78^.^.	mavicyanin	AT5G26330.1^AT5G26330.1^Q:22-194,H:19-186^52.023%ID^E:4.42e-61^.^.	PF02298.17^Cu_bind_like^Plastocyanin-like domain^35-118^E:4.9e-31	sigP:1^20^0.809^YES	.	.	.	GO:0009055^molecular_function^electron transfer activity`GO:0046872^molecular_function^metal ion binding	GO:0009055^molecular_function^electron transfer activity
DBME_DN4749_c1_g2_i1.p1	MAVI_CUCPE^MAVI_CUCPE^Q:12-93,H:31-108^50%ID^E:4.93e-23^RecName: Full=Mavicyanin;^Eukaryota; Viridiplantae; Streptophyta; Embryophyta; Tracheophyta; Spermatophyta; Magnoliophyta; eudicotyledons; Gunneridae; Pentapetalae; rosids; fabids; Cucurbitales; Cucurbitaceae; Cucurbiteae; Cucurbita	XP_016202336.1^XP_016202336.1^Q:21-86,H:59-124^75.758%ID^E:5.26e-37^.^.	mavicyanin	AT5G26330.1^AT5G26330.1^Q:21-87,H:56-122^77.612%ID^E:4.93e-38^.^.	PF02298.17^Cu_bind_like^Plastocyanin-like domain^21-80^E:1.8e-20	.	.	.	.	GO:0009055^molecular_function^electron transfer activity`GO:0046872^molecular_function^metal ion binding	GO:0009055^molecular_function^electron transfer activity
DBME_DN4773_c0_g1_i10.p1	IQD1_ARATH^IQD1_ARATH^Q:56-224,H:105-274^36.207%ID^E:1.03e-23^RecName: Full=Protein IQ-DOMAIN 1 {ECO:0000303|PubMed:15960618};^Eukaryota; Viridiplantae; Streptophyta; Embryophyta; Tracheophyta; Spermatophyta; Magnoliophyta; eudicotyledons; Gunneridae; Pentapetalae; rosids; malvids; Brassicales; Brassicaceae; Camelineae; Arabidopsis	XP_020968762.1^XP_020968762.1^Q:1-274,H:1-273^80.935%ID^E:4.82e-155^.^.	protein IQ-DOMAIN 1	AT2G33990.1^AT2G33990.1^Q:1-255,H:1-242^52.941%ID^E:4.21e-85^.^.	PF00612.27^IQ^IQ calmodulin-binding motif^61-79^E:0.00055	.	.	ENOG411040N^NA	KEGG:ath:AT3G09710	GO:0005737^cellular_component^cytoplasm`GO:0005874^cellular_component^microtubule`GO:0005634^cellular_component^nucleus`GO:0005516^molecular_function^calmodulin binding`GO:0008017^molecular_function^microtubule binding	GO:0005515^molecular_function^protein binding
DBME_DN4773_c0_g2_i1.p1	IQD1_ARATH^IQD1_ARATH^Q:62-233,H:102-274^36.364%ID^E:9.92e-25^RecName: Full=Protein IQ-DOMAIN 1 {ECO:0000303|PubMed:15960618};^Eukaryota; Viridiplantae; Streptophyta; Embryophyta; Tracheophyta; Spermatophyta; Magnoliophyta; eudicotyledons; Gunneridae; Pentapetalae; rosids; malvids; Brassicales; Brassicaceae; Camelineae; Arabidopsis	XP_020968762.1^XP_020968762.1^Q:1-303,H:1-291^68.647%ID^E:1.77e-136^.^.	protein IQ-DOMAIN 1	AT2G33990.1^AT2G33990.1^Q:1-295,H:1-260^48.136%ID^E:1.19e-79^.^.	PF00612.27^IQ^IQ calmodulin-binding motif^70-85^E:0.0011	.	.	ENOG411040N^NA	KEGG:ath:AT3G09710	GO:0005737^cellular_component^cytoplasm`GO:0005874^cellular_component^microtubule`GO:0005634^cellular_component^nucleus`GO:0005516^molecular_function^calmodulin binding`GO:0008017^molecular_function^microtubule binding	GO:0005515^molecular_function^protein binding
DBME_DN4718_c0_g1_i4.p1	PER5_VITVI^PER5_VITVI^Q:1-327,H:1-329^72.948%ID^E:1.52e-172^RecName: Full=Peroxidase 5 {ECO:0000250|UniProtKB:P22195};^Eukaryota; Viridiplantae; Streptophyta; Embryophyta; Tracheophyta; Spermatophyta; Magnoliophyta; eudicotyledons; Gunneridae; Pentapetalae; rosids; Vitales; Vitaceae; Viteae; Vitis	XP_016180308.1^XP_016180308.1^Q:1-327,H:1-327^80.428%ID^E:0^.^.	peroxidase 5	AT1G05260.1^AT1G05260.1^Q:23-327,H:23-326^50.489%ID^E:5.52e-98^.^.	PF00141.23^peroxidase^Peroxidase^42-290^E:3e-77	sigP:1^24^0.597^YES	.	ENOG410YDTD^peroxidase	.	GO:0005576^cellular_component^extracellular region`GO:0020037^molecular_function^heme binding`GO:0046872^molecular_function^metal ion binding`GO:0004601^molecular_function^peroxidase activity`GO:0042744^biological_process^hydrogen peroxide catabolic process`GO:0006979^biological_process^response to oxidative stress	GO:0004601^molecular_function^peroxidase activity`GO:0020037^molecular_function^heme binding`GO:0006979^biological_process^response to oxidative stress`GO:0055114^biological_process^oxidation-reduction process
DBME_DN4726_c0_g2_i2.p1	SMO22_ARATH^SMO22_ARATH^Q:1-131,H:1-131^70.992%ID^E:3.87e-66^RecName: Full=Methylsterol monooxygenase 2-2;^Eukaryota; Viridiplantae; Streptophyta; Embryophyta; Tracheophyta; Spermatophyta; Magnoliophyta; eudicotyledons; Gunneridae; Pentapetalae; rosids; malvids; Brassicales; Brassicaceae; Camelineae; Arabidopsis	XP_016190376.1^XP_016190376.1^Q:1-131,H:1-131^81.679%ID^E:6.4e-78^.^.	methylsterol monooxygenase 2-2	AT1G07420.1^AT1G07420.1^Q:1-131,H:1-131^70.992%ID^E:4.02e-67^.^.	.	.	ExpAA=62.13^PredHel=3^Topology=o27-49i70-92o107-126i	COG3000^fatty acid hydroxylase	KEGG:ath:AT1G07420`KO:K14424	GO:0009941^cellular_component^chloroplast envelope`GO:0005783^cellular_component^endoplasmic reticulum`GO:0005789^cellular_component^endoplasmic reticulum membrane`GO:0016021^cellular_component^integral component of membrane`GO:0000254^molecular_function^C-4 methylsterol oxidase activity`GO:0005506^molecular_function^iron ion binding`GO:0080065^biological_process^4-alpha-methyl-delta7-sterol oxid…	.
DBME_DN4727_c0_g1_i1.p1	BTS_ARATH^BTS_ARATH^Q:2-292,H:197-489^66.216%ID^E:2.05e-123^RecName: Full=Zinc finger protein BRUTUS {ECO:0000303|PubMed:20675571};^Eukaryota; Viridiplantae; Streptophyta; Embryophyta; Tracheophyta; Spermatophyta; Magnoliophyta; eudicotyledons; Gunneridae; Pentapetalae; rosids; malvids; Brassicales; Brassicaceae; Camelineae; Arabidopsis`BTS_ARATH^BTS_ARATH^Q:111-292,H:48-227^26.842%ID^E:7.6e-12^R…	XP_016203603.1^XP_016203603.1^Q:1-293,H:185-477^84.983%ID^E:1.96e-176^.^.`XP_016203603.1^XP_016203603.1^Q:117-290,H:648-852^26.214%ID^E:2.36e-17^.^.`XP_016203603.1^XP_016203603.1^Q:117-292,H:41-216^31.319%ID^E:4e-16^.^.	zinc finger protein BRUTUS isoform X1	AT3G18290.1^AT3G18290.1^Q:2-292,H:197-489^66.216%ID^E:2.13e-124^.^.`AT3G18290.1^AT3G18290.1^Q:111-292,H:48-227^26.842%ID^E:7.89e-13^.^.`AT3G18290.1^AT3G18290.1^Q:117-290,H:662-866^25.243%ID^E:1e-11^.^.	PF01814.23^Hemerythrin^Hemerythrin HHE cation binding domain^116-250^E:3e-08	.	.	ENOG410XXHF^ring finger and CHY zinc finger	KEGG:ath:AT3G18290`KO:K16276	GO:0016021^cellular_component^integral component of membrane`GO:0005634^cellular_component^nucleus`GO:0005506^molecular_function^iron ion binding`GO:0016874^molecular_function^ligase activity`GO:0061630^molecular_function^ubiquitin protein ligase activity`GO:0008270^molecular_function^zinc ion binding`GO:0010106^biological_process^cellular response to iron ion starvation`GO:0060586^biological_pro…	.
DBME_DN4724_c0_g1_i2.p1	QCR71_ARATH^QCR71_ARATH^Q:41-141,H:1-101^78.218%ID^E:2.79e-54^RecName: Full=Cytochrome b-c1 complex subunit 7-1;^Eukaryota; Viridiplantae; Streptophyta; Embryophyta; Tracheophyta; Spermatophyta; Magnoliophyta; eudicotyledons; Gunneridae; Pentapetalae; rosids; malvids; Brassicales; Brassicaceae; Camelineae; Arabidopsis	XP_016162351.1^XP_016162351.1^Q:42-141,H:3-102^87%ID^E:4.94e-50^.^.	cytochrome b-c1 complex subunit 7-2 isoform X1	AT4G32470.1^AT4G32470.1^Q:41-141,H:1-101^78.218%ID^E:2.9e-55^.^.	PF02271.16^UCR_14kD^Ubiquinol-cytochrome C reductase complex 14kD subunit^45-142^E:4.1e-25	.	.	ENOG4111V1G^component of the ubiquinol-cytochrome c reductase complex (complex III or cytochrome b-c1 complex), which is part of the mitochondrial respiratory chain (By similarity)	KEGG:ath:AT4G32470`KO:K00417	GO:0016020^cellular_component^membrane`GO:0005750^cellular_component^mitochondrial respiratory chain complex III`GO:0005739^cellular_component^mitochondrion`GO:0009536^cellular_component^plastid`GO:0005774^cellular_component^vacuolar membrane`GO:0009060^biological_process^aerobic respiration`GO:0006122^biological_process^mitochondrial electron transport, ubiquinol to cytochrome c`GO:0034551^biolo…	GO:0006122^biological_process^mitochondrial electron transport, ubiquinol to cytochrome c`GO:0005750^cellular_component^mitochondrial respiratory chain complex III
DBME_DN4724_c1_g1_i1.p1	.	XP_020961132.1^XP_020961132.1^Q:1-221,H:23-234^68.261%ID^E:7.8e-87^.^.	uncharacterized protein LOC107646146	AT2G33510.1^AT2G33510.1^Q:1-220,H:6-188^46.222%ID^E:1.8e-50^.^.	.	.	.	.	.	.	.
DBME_DN4778_c0_g2_i3.p1	WDR5A_ARATH^WDR5A_ARATH^Q:6-319,H:8-317^76.115%ID^E:0^RecName: Full=COMPASS-like H3K4 histone methylase component WDR5A {ECO:0000303|PubMed:19567704};^Eukaryota; Viridiplantae; Streptophyta; Embryophyta; Tracheophyta; Spermatophyta; Magnoliophyta; eudicotyledons; Gunneridae; Pentapetalae; rosids; malvids; Brassicales; Brassicaceae; Camelineae; Arabidopsis	XP_016197301.1^XP_016197301.1^Q:1-319,H:1-321^94.393%ID^E:0^.^.	COMPASS-like H3K4 histone methylase component WDR5A	AT3G49660.1^AT3G49660.1^Q:6-319,H:8-317^76.115%ID^E:0^.^.	PF00400.32^WD40^WD domain, G-beta repeat^15-47^E:0.00052`PF00400.32^WD40^WD domain, G-beta repeat^63-99^E:1.3e-09`PF08662.11^eIF2A^Eukaryotic translation initiation factor eIF2A^78-174^E:0.00038`PF00400.32^WD40^WD domain, G-beta repeat^104-141^E:1.1e-08`PF00400.32^WD40^WD domain, G-beta repeat^145-183^E:5.4e-10`PF00400.32^WD40^WD domain, G-beta repeat^188-226^E:6e-05`PF00400.32^WD40^WD domain, G-…	.	.	ENOG410XP3K^Positively regulates the activity of the minus-end directed microtubule motor protein dynein. May enhance dynein- mediated microtubule sliding by targeting dynein to the microtubule plus end. Required for	KEGG:ath:AT3G49660`KO:K14963	GO:0005634^cellular_component^nucleus`GO:0048188^cellular_component^Set1C/COMPASS complex`GO:0042393^molecular_function^histone binding`GO:0008168^molecular_function^methyltransferase activity`GO:0051568^biological_process^histone H3-K4 methylation`GO:0010228^biological_process^vegetative to reproductive phase transition of meristem	GO:0005515^molecular_function^protein binding
DBME_DN4766_c0_g1_i8.p1	TRP5_ARATH^TRP5_ARATH^Q:1-668,H:1-614^42.587%ID^E:3.63e-133^RecName: Full=Telomere repeat-binding protein 5;^Eukaryota; Viridiplantae; Streptophyta; Embryophyta; Tracheophyta; Spermatophyta; Magnoliophyta; eudicotyledons; Gunneridae; Pentapetalae; rosids; malvids; Brassicales; Brassicaceae; Camelineae; Arabidopsis	XP_016187274.1^XP_016187274.1^Q:1-696,H:1-676^64.498%ID^E:0^.^.	telomere repeat-binding protein 2	AT1G07540.1^AT1G07540.1^Q:1-668,H:1-614^42.587%ID^E:3.77e-134^.^.	.	.	.	ENOG4111PQU^Telomere repeat-binding protein	KEGG:ath:AT1G07540	GO:0005634^cellular_component^nucleus`GO:0003677^molecular_function^DNA binding	.
DBME_DN4776_c0_g1_i1.p1	ADHL1_ARATH^ADHL1_ARATH^Q:12-387,H:11-387^66.578%ID^E:0^RecName: Full=Alcohol dehydrogenase-like 1;^Eukaryota; Viridiplantae; Streptophyta; Embryophyta; Tracheophyta; Spermatophyta; Magnoliophyta; eudicotyledons; Gunneridae; Pentapetalae; rosids; malvids; Brassicales; Brassicaceae; Camelineae; Arabidopsis	XP_016163655.1^XP_016163655.1^Q:6-387,H:4-386^80.679%ID^E:0^.^.	alcohol dehydrogenase-like 2	AT1G22430.2^AT1G22430.2^Q:12-387,H:11-387^66.578%ID^E:0^.^.	PF08240.12^ADH_N^Alcohol dehydrogenase GroES-like domain^43-171^E:3.7e-26`PF00107.26^ADH_zinc_N^Zinc-binding dehydrogenase^213-336^E:5.2e-22	.	.	COG1062^alcohol dehydrogenase	KEGG:ath:AT1G22430`KO:K00121	GO:0005829^cellular_component^cytosol`GO:0004024^molecular_function^alcohol dehydrogenase activity, zinc-dependent`GO:0051903^molecular_function^S-(hydroxymethyl)glutathione dehydrogenase activity`GO:0008270^molecular_function^zinc ion binding`GO:0046294^biological_process^formaldehyde catabolic process	GO:0055114^biological_process^oxidation-reduction process
DBME_DN4764_c0_g1_i8.p1	DNJB6_BOVIN^DNJB6_BOVIN^Q:13-78,H:4-66^59.091%ID^E:2.83e-20^RecName: Full=DnaJ homolog subfamily B member 6;^Eukaryota; Metazoa; Chordata; Craniata; Vertebrata; Euteleostomi; Mammalia; Eutheria; Laurasiatheria; Cetartiodactyla; Ruminantia; Pecora; Bovidae; Bovinae; Bos	XP_020959667.1^XP_020959667.1^Q:1-163,H:1-160^88.957%ID^E:7.06e-107^.^.	dnaJ homolog subfamily B member 6	AT1G56300.1^AT1G56300.1^Q:5-158,H:6-156^67.532%ID^E:6.25e-67^.^.	PF00226.31^DnaJ^DnaJ domain^13-78^E:1.9e-25	.	.	.	KEGG:bta:282215`KO:K09512	GO:0005634^cellular_component^nucleus`GO:0048471^cellular_component^perinuclear region of cytoplasm`GO:0030018^cellular_component^Z disc	.
DBME_DN4762_c0_g1_i1.p1	FAB1C_ARATH^FAB1C_ARATH^Q:1-1759,H:1-1648^54.596%ID^E:0^RecName: Full=Putative 1-phosphatidylinositol-3-phosphate 5-kinase FAB1C;^Eukaryota; Viridiplantae; Streptophyta; Embryophyta; Tracheophyta; Spermatophyta; Magnoliophyta; eudicotyledons; Gunneridae; Pentapetalae; rosids; malvids; Brassicales; Brassicaceae; Camelineae; Arabidopsis	XP_016198258.1^XP_016198258.1^Q:1-1759,H:1-1757^80.901%ID^E:0^.^.	putative 1-phosphatidylinositol-3-phosphate 5-kinase FAB1C	AT1G71010.1^AT1G71010.1^Q:1-1759,H:1-1648^54.596%ID^E:0^.^.	PF00118.24^Cpn60_TCP1^TCP-1/cpn60 chaperonin family^415-664^E:8.9e-32`PF01504.18^PIP5K^Phosphatidylinositol-4-phosphate 5-Kinase^1526-1692^E:1.1e-33`PF01504.18^PIP5K^Phosphatidylinositol-4-phosphate 5-Kinase^1690-1748^E:4.8e-07	.	.	COG0459^Prevents misfolding and promotes the refolding and proper assembly of unfolded polypeptides generated under stress conditions (By similarity)`COG5253^phosphatidylinositol-4-phosphate 5-kinase	KEGG:ath:AT1G71010`KO:K00921	GO:0010008^cellular_component^endosome membrane`GO:0000285^molecular_function^1-phosphatidylinositol-3-phosphate 5-kinase activity`GO:0005524^molecular_function^ATP binding`GO:0046854^biological_process^phosphatidylinositol phosphorylation`GO:0090332^biological_process^stomatal closure	GO:0005524^molecular_function^ATP binding`GO:0016307^molecular_function^phosphatidylinositol phosphate kinase activity`GO:0046488^biological_process^phosphatidylinositol metabolic process
DBME_DN4721_c0_g1_i4.p1	COR47_ARATH^COR47_ARATH^Q:1-214,H:1-250^45.736%ID^E:1.81e-28^RecName: Full=Dehydrin COR47;^Eukaryota; Viridiplantae; Streptophyta; Embryophyta; Tracheophyta; Spermatophyta; Magnoliophyta; eudicotyledons; Gunneridae; Pentapetalae; rosids; malvids; Brassicales; Brassicaceae; Camelineae; Arabidopsis	XP_016166510.1^XP_016166510.1^Q:1-229,H:1-221^66.807%ID^E:2.53e-57^.^.	phosphoprotein ECPP44	AT1G20440.1^AT1G20440.1^Q:1-214,H:1-250^45.736%ID^E:1.87e-29^.^.	PF00257.19^Dehydrin^Dehydrin^47-156^E:2.3e-15`PF00257.19^Dehydrin^Dehydrin^142-213^E:1.8e-15	.	.	ENOG410ZBHP^dehydrin	KEGG:ath:AT1G20440	GO:0005829^cellular_component^cytosol`GO:0016020^cellular_component^membrane`GO:0005507^molecular_function^copper ion binding`GO:0016151^molecular_function^nickel cation binding`GO:0009631^biological_process^cold acclimation`GO:0050832^biological_process^defense response to fungus`GO:0010286^biological_process^heat acclimation`GO:0009737^biological_process^response to abscisic acid`GO:0009409^bio…	GO:0009415^biological_process^response to water
DBME_DN4721_c1_g1_i4.p1	OBGC_ARATH^OBGC_ARATH^Q:3-147,H:2-146^32.903%ID^E:2.46e-07^RecName: Full=GTP-binding protein OBGC, chloroplastic;^Eukaryota; Viridiplantae; Streptophyta; Embryophyta; Tracheophyta; Spermatophyta; Magnoliophyta; eudicotyledons; Gunneridae; Pentapetalae; rosids; malvids; Brassicales; Brassicaceae; Camelineae; Arabidopsis	XP_016188771.1^XP_016188771.1^Q:6-149,H:4-124^53.103%ID^E:3.27e-38^.^.	GTP-binding protein OBGC%2C chloroplastic	AT5G18570.1^AT5G18570.1^Q:3-147,H:2-146^32.903%ID^E:2.56e-08^.^.	.	.	.	COG0536^An essential GTPase which binds GTP, GDP and possibly (p)ppGpp with moderate affinity, with high nucleotide exchange rates and a fairly low GTP hydrolysis rate (By similarity). It may play a role in control of the cell cycle, stress response, ribosome biogenesis and in those bacteria that undergo differentiation, in morphogenesis control	KEGG:ath:AT5G18570	GO:0009507^cellular_component^chloroplast`GO:0009706^cellular_component^chloroplast inner membrane`GO:0009570^cellular_component^chloroplast stroma`GO:0005525^molecular_function^GTP binding`GO:0003924^molecular_function^GTPase activity`GO:0000287^molecular_function^magnesium ion binding`GO:0009658^biological_process^chloroplast organization`GO:0009793^biological_process^embryo development ending …	.
DBME_DN4721_c2_g1_i2.p1	.	XP_020976487.1^XP_020976487.1^Q:1-500,H:1-510^72.287%ID^E:0^.^.	dual specificity protein kinase splA isoform X2	AT5G49470.5^AT5G49470.5^Q:11-500,H:9-505^48.814%ID^E:1.12e-144^.^.	PF00989.25^PAS^PAS fold^111-216^E:9.4e-10`PF13188.7^PAS_8^PAS domain^114-155^E:0.00086`PF08448.10^PAS_4^PAS fold^118-219^E:6.2e-08`PF13426.7^PAS_9^PAS domain^124-219^E:6.2e-13`PF08447.12^PAS_3^PAS fold^131-216^E:6.5e-13	.	.	.	.	.	GO:0006355^biological_process^regulation of transcription, DNA-templated`GO:0005515^molecular_function^protein binding
DBME_DN4721_c3_g1_i1.p1	E1313_ARATH^E1313_ARATH^Q:150-232,H:369-453^51.765%ID^E:2.62e-21^RecName: Full=Glucan endo-1,3-beta-glucosidase 13;^Eukaryota; Viridiplantae; Streptophyta; Embryophyta; Tracheophyta; Spermatophyta; Magnoliophyta; eudicotyledons; Gunneridae; Pentapetalae; rosids; malvids; Brassicales; Brassicaceae; Camelineae; Arabidopsis	XP_016192278.1^XP_016192278.1^Q:1-324,H:1-310^63.939%ID^E:4.67e-106^.^.	glucan endo-1%2C3-beta-glucosidase 12	AT2G30933.1^AT2G30933.1^Q:126-237,H:59-170^53.982%ID^E:2.81e-33^.^.	PF07983.13^X8^X8 domain^149-219^E:2.2e-22	sigP:1^22^0.904^YES	.	ENOG410YA1S^glucan endo-1-3-beta-glucosidase	KEGG:ath:AT5G56590	GO:0031225^cellular_component^anchored component of membrane`GO:0046658^cellular_component^anchored component of plasma membrane`GO:0005576^cellular_component^extracellular region`GO:0009505^cellular_component^plant-type cell wall`GO:0005886^cellular_component^plasma membrane`GO:0042973^molecular_function^glucan endo-1,3-beta-D-glucosidase activity`GO:0005975^biological_process^carbohydrate metab…	.
DBME_DN4758_c0_g1_i19.p1	HMGL_SOYBN^HMGL_SOYBN^Q:1-125,H:1-124^84%ID^E:9.76e-68^RecName: Full=HMG1/2-like protein;^Eukaryota; Viridiplantae; Streptophyta; Embryophyta; Tracheophyta; Spermatophyta; Magnoliophyta; eudicotyledons; Gunneridae; Pentapetalae; rosids; fabids; Fabales; Fabaceae; Papilionoideae; 50 kb inversion clade; NPAAA clade; indigoferoid/millettioid clade; Phaseoleae; Glycine; Soja	XP_016167124.1^XP_016167124.1^Q:1-137,H:1-137^84.672%ID^E:9e-71^.^.	HMG1/2-like protein isoform X1	AT1G20693.2^AT1G20693.2^Q:1-151,H:1-142^65.132%ID^E:7.33e-56^.^.	PF09011.10^HMG_box_2^HMG-box domain^42-114^E:1.4e-14`PF00505.19^HMG_box^HMG (high mobility group) box^45-114^E:2.2e-24	.	.	COG5648^high mobility group	KEGG:gmx:547975`KO:K11296	GO:0005634^cellular_component^nucleus`GO:0003677^molecular_function^DNA binding	.
DBME_DN4785_c0_g1_i2.p1	.	XP_020975593.1^XP_020975593.1^Q:1-282,H:1-281^93.972%ID^E:0^.^.	uncharacterized protein LOC107628471 isoform X3	AT5G47420.1^AT5G47420.1^Q:1-282,H:1-282^79.152%ID^E:2.24e-167^.^.	PF01987.17^AIM24^Mitochondrial biogenesis AIM24^25-233^E:5.6e-43	.	ExpAA=41.11^PredHel=2^Topology=o218-237i258-280o	.	.	.	.
DBME_DN4796_c0_g1_i4.p1	NHL13_ARATH^NHL13_ARATH^Q:1-273,H:1-260^49.817%ID^E:2.25e-94^RecName: Full=NDR1/HIN1-like protein 13 {ECO:0000303|PubMed:26206852};^Eukaryota; Viridiplantae; Streptophyta; Embryophyta; Tracheophyta; Spermatophyta; Magnoliophyta; eudicotyledons; Gunneridae; Pentapetalae; rosids; malvids; Brassicales; Brassicaceae; Camelineae; Arabidopsis	XP_016165418.1^XP_016165418.1^Q:1-273,H:1-275^66.312%ID^E:3.99e-130^.^.	NDR1/HIN1-like protein 13	AT2G27080.2^AT2G27080.2^Q:1-273,H:1-260^49.817%ID^E:2.34e-95^.^.	PF03168.13^LEA_2^Late embryogenesis abundant protein^146-248^E:1.1e-12	.	ExpAA=23.16^PredHel=1^Topology=i84-106o	ENOG410YIDD^Harpin-induced protein 1 containing protein, expressed	KEGG:ath:AT2G27080	GO:0016021^cellular_component^integral component of membrane`GO:0005886^cellular_component^plasma membrane`GO:0009506^cellular_component^plasmodesma`GO:0042742^biological_process^defense response to bacterium	.
DBME_DN4781_c0_g1_i4.p1	TPS9_ARATH^TPS9_ARATH^Q:1-861,H:1-867^76.613%ID^E:0^RecName: Full=Probable alpha,alpha-trehalose-phosphate synthase [UDP-forming] 9;^Eukaryota; Viridiplantae; Streptophyta; Embryophyta; Tracheophyta; Spermatophyta; Magnoliophyta; eudicotyledons; Gunneridae; Pentapetalae; rosids; malvids; Brassicales; Brassicaceae; Camelineae; Arabidopsis	XP_020975318.1^XP_020975318.1^Q:1-861,H:1-862^92.227%ID^E:0^.^.	probable alpha%2Calpha-trehalose-phosphate synthase [UDP-forming] 9	AT1G23870.1^AT1G23870.1^Q:1-861,H:1-867^76.613%ID^E:0^.^.	PF00982.21^Glyco_transf_20^Glycosyltransferase family 20^60-545^E:1.5e-190`PF02358.16^Trehalose_PPase^Trehalose-phosphatase^595-829^E:2.4e-79`PF08282.12^Hydrolase_3^haloacid dehalogenase-like hydrolase^723-795^E:0.00019	.	.	COG0380^synthase`COG1877^trehalose biosynthetic process	KEGG:ath:AT1G23870`KO:K16055	GO:0005737^cellular_component^cytoplasm`GO:0005829^cellular_component^cytosol`GO:0016757^molecular_function^transferase activity, transferring glycosyl groups`GO:0016311^biological_process^dephosphorylation	GO:0003824^molecular_function^catalytic activity`GO:0005992^biological_process^trehalose biosynthetic process
DBME_DN4781_c1_g1_i1.p1	TPS5_ARATH^TPS5_ARATH^Q:96-129,H:754-787^64.706%ID^E:1.75e-08^RecName: Full=Alpha,alpha-trehalose-phosphate synthase [UDP-forming] 5;^Eukaryota; Viridiplantae; Streptophyta; Embryophyta; Tracheophyta; Spermatophyta; Magnoliophyta; eudicotyledons; Gunneridae; Pentapetalae; rosids; malvids; Brassicales; Brassicaceae; Camelineae; Arabidopsis	XP_020978528.1^XP_020978528.1^Q:96-129,H:760-793^82.353%ID^E:8.99e-13^.^.	probable alpha%2Calpha-trehalose-phosphate synthase [UDP-forming] 9	AT4G17770.2^AT4G17770.2^Q:96-129,H:754-787^64.706%ID^E:1.82e-09^.^.	PF02358.16^Trehalose_PPase^Trehalose-phosphatase^96-129^E:5.5e-06	.	ExpAA=17.30^PredHel=1^Topology=o45-64i	COG0380^synthase`COG1877^trehalose biosynthetic process	KEGG:ath:AT4G17770`KO:K16055	GO:0005737^cellular_component^cytoplasm`GO:0005829^cellular_component^cytosol`GO:0016757^molecular_function^transferase activity, transferring glycosyl groups`GO:0016311^biological_process^dephosphorylation	GO:0003824^molecular_function^catalytic activity`GO:0005992^biological_process^trehalose biosynthetic process
DBME_DN4788_c0_g1_i5.p1	PPCE_HUMAN^PPCE_HUMAN^Q:58-784,H:4-707^55.007%ID^E:0^RecName: Full=Prolyl endopeptidase;^Eukaryota; Metazoa; Chordata; Craniata; Vertebrata; Euteleostomi; Mammalia; Eutheria; Euarchontoglires; Primates; Haplorrhini; Catarrhini; Hominidae; Homo	XP_016167261.1^XP_016167261.1^Q:1-762,H:1-761^85.046%ID^E:0^.^.	prolyl endopeptidase isoform X1	AT1G76140.1^AT1G76140.1^Q:54-762,H:71-779^77.997%ID^E:0^.^.	PF02897.15^Peptidase_S9_N^Prolyl oligopeptidase, N-terminal beta-propeller domain^61-475^E:1.7e-141`PF00326.21^Peptidase_S9^Prolyl oligopeptidase family^543-757^E:2.4e-62	.	.	COG1505^prolyl oligopeptidase	KEGG:hsa:5550`KO:K01322	GO:0005737^cellular_component^cytoplasm`GO:0005829^cellular_component^cytosol`GO:0016020^cellular_component^membrane`GO:0005634^cellular_component^nucleus`GO:0004175^molecular_function^endopeptidase activity`GO:0070012^molecular_function^oligopeptidase activity`GO:0004252^molecular_function^serine-type endopeptidase activity`GO:0070008^molecular_function^serine-type exopeptidase activity`GO:00082…	GO:0004252^molecular_function^serine-type endopeptidase activity`GO:0070008^molecular_function^serine-type exopeptidase activity`GO:0008236^molecular_function^serine-type peptidase activity`GO:0006508^biological_process^proteolysis
DBME_DN4788_c1_g1_i2.p1	TBL16_ARATH^TBL16_ARATH^Q:1-191,H:361-551^72.775%ID^E:3.95e-102^RecName: Full=Protein trichome birefringence-like 16;^Eukaryota; Viridiplantae; Streptophyta; Embryophyta; Tracheophyta; Spermatophyta; Magnoliophyta; eudicotyledons; Gunneridae; Pentapetalae; rosids; malvids; Brassicales; Brassicaceae; Camelineae; Arabidopsis	XP_020975942.1^XP_020975942.1^Q:1-191,H:337-527^76.963%ID^E:1.85e-112^.^.	protein trichome birefringence-like 16 isoform X4	AT5G20680.6^AT5G20680.6^Q:1-191,H:267-457^72.775%ID^E:5.85e-104^.^.	PF13839.6^PC-Esterase^GDSL/SGNH-like Acyl-Esterase family found in Pmr5 and Cas1p^4-189^E:1.4e-52	.	.	ENOG4110MRA^expressed protein	KEGG:ath:AT5G20680	GO:0005768^cellular_component^endosome`GO:0005794^cellular_component^Golgi apparatus`GO:0016021^cellular_component^integral component of membrane`GO:0005802^cellular_component^trans-Golgi network`GO:0016413^molecular_function^O-acetyltransferase activity	.
DBME_DN4759_c0_g1_i14.p1	.	XP_020967918.1^XP_020967918.1^Q:50-123,H:30-103^50.667%ID^E:4.72e-25^.^.	uncharacterized protein LOC107618876 isoform X2	AT3G54880.1^AT3G54880.1^Q:34-123,H:24-112^62.222%ID^E:1.55e-35^.^.	PF13259.6^DUF4050^Protein of unknown function (DUF4050)^81-119^E:9.2e-10	.	.	.	.	.	.
DBME_DN4743_c0_g1_i4.p1	TDR_ARATH^TDR_ARATH^Q:64-1025,H:61-1020^65.567%ID^E:0^RecName: Full=Leucine-rich repeat receptor-like protein kinase TDR;^Eukaryota; Viridiplantae; Streptophyta; Embryophyta; Tracheophyta; Spermatophyta; Magnoliophyta; eudicotyledons; Gunneridae; Pentapetalae; rosids; malvids; Brassicales; Brassicaceae; Camelineae; Arabidopsis	XP_016188069.1^XP_016188069.1^Q:19-1035,H:20-1039^82.877%ID^E:0^.^.	leucine-rich repeat receptor-like protein kinase TDR	AT5G61480.1^AT5G61480.1^Q:64-1025,H:61-1020^65.567%ID^E:0^.^.	PF08263.12^LRRNT_2^Leucine rich repeat N-terminal domain^35-79^E:4.4e-05`PF13855.6^LRR_8^Leucine rich repeat^85-143^E:2.8e-06`PF13516.6^LRR_6^Leucine Rich repeat^85-98^E:23`PF00560.33^LRR_1^Leucine Rich Repeat^87-107^E:220`PF13516.6^LRR_6^Leucine Rich repeat^106-122^E:1.2`PF00560.33^LRR_1^Leucine Rich Repeat^110-122^E:57`PF00560.33^LRR_1^Leucine Rich Repeat^134-155^E:3.2`PF13516.6^LRR_6^Leucine R…	sigP:1^20^0.761^YES	ExpAA=23.40^PredHel=1^Topology=o654-676i	COG4886^leucine Rich Repeat	KEGG:ath:AT5G61480	GO:0016021^cellular_component^integral component of membrane`GO:0005886^cellular_component^plasma membrane`GO:0005524^molecular_function^ATP binding`GO:0004674^molecular_function^protein serine/threonine kinase activity`GO:0033612^molecular_function^receptor serine/threonine kinase binding`GO:0051301^biological_process^cell division`GO:0010087^biological_process^phloem or xylem histogenesis`GO:00…	GO:0005515^molecular_function^protein binding`GO:0004672^molecular_function^protein kinase activity`GO:0005524^molecular_function^ATP binding`GO:0006468^biological_process^protein phosphorylation
DBME_DN4789_c0_g1_i1.p1	KINB3_ARATH^KINB3_ARATH^Q:1-117,H:1-114^66.667%ID^E:4.29e-51^RecName: Full=SNF1-related protein kinase regulatory subunit beta-3;^Eukaryota; Viridiplantae; Streptophyta; Embryophyta; Tracheophyta; Spermatophyta; Magnoliophyta; eudicotyledons; Gunneridae; Pentapetalae; rosids; malvids; Brassicales; Brassicaceae; Camelineae; Arabidopsis	XP_016171941.1^XP_016171941.1^Q:1-117,H:1-117^94.017%ID^E:2.68e-78^.^.	SNF1-related protein kinase regulatory subunit beta-3	AT2G28060.4^AT2G28060.4^Q:1-117,H:1-114^66.667%ID^E:4.45e-52^.^.	PF04739.15^AMPKBI^5'-AMP-activated protein kinase beta subunit, interaction domain^38-108^E:2.2e-20	.	.	ENOG410XRB3^Protein kinase, AMP-activated, beta	KEGG:ath:AT2G28060	GO:0009507^cellular_component^chloroplast`GO:0009569^cellular_component^chloroplast starch grain`GO:0005737^cellular_component^cytoplasm`GO:0031588^cellular_component^nucleotide-activated protein kinase complex`GO:1901982^molecular_function^maltose binding`GO:0019887^molecular_function^protein kinase regulator activity`GO:0005975^biological_process^carbohydrate metabolic process`GO:0043562^biolog…	GO:0005515^molecular_function^protein binding
DBME_DN4707_c0_g1_i4.p1	.	XP_016187197.1^XP_016187197.1^Q:1-197,H:1-230^67.094%ID^E:4.8e-17^.^.	extensin-2	.	.	sigP:1^29^0.849^YES	ExpAA=14.87^PredHel=1^Topology=o10-29i	.	.	.	.
DBME_DN4707_c0_g2_i2.p1	.	XP_016187197.1^XP_016187197.1^Q:1-210,H:1-230^65.432%ID^E:3.56e-14^.^.	extensin-2	.	.	sigP:1^27^0.73^YES	.	.	.	.	.
DBME_DN4748_c0_g1_i3.p1	NDF5_ARATH^NDF5_ARATH^Q:62-394,H:60-353^42.56%ID^E:1.22e-76^RecName: Full=Protein NDH-DEPENDENT CYCLIC ELECTRON FLOW 5 {ECO:0000305};^Eukaryota; Viridiplantae; Streptophyta; Embryophyta; Tracheophyta; Spermatophyta; Magnoliophyta; eudicotyledons; Gunneridae; Pentapetalae; rosids; malvids; Brassicales; Brassicaceae; Camelineae; Arabidopsis	XP_016179987.1^XP_016179987.1^Q:1-395,H:1-388^62.963%ID^E:3.29e-167^.^.	protein NDH-DEPENDENT CYCLIC ELECTRON FLOW 5	AT1G55370.2^AT1G55370.2^Q:62-394,H:60-353^42.56%ID^E:1.26e-77^.^.	.	.	.	ENOG411201G^NA	KEGG:ath:AT1G55370	GO:0009507^cellular_component^chloroplast`GO:0009535^cellular_component^chloroplast thylakoid membrane`GO:0016020^cellular_component^membrane`GO:0030246^molecular_function^carbohydrate binding`GO:0003824^molecular_function^catalytic activity`GO:0005975^biological_process^carbohydrate metabolic process`GO:0009773^biological_process^photosynthetic electron transport in photosystem I`GO:0010628^biol…	.
DBME_DN4761_c0_g1_i3.p1	Y5994_ARATH^Y5994_ARATH^Q:27-497,H:18-479^55.375%ID^E:6.05e-174^RecName: Full=Uncharacterized protein At5g49945;^Eukaryota; Viridiplantae; Streptophyta; Embryophyta; Tracheophyta; Spermatophyta; Magnoliophyta; eudicotyledons; Gunneridae; Pentapetalae; rosids; malvids; Brassicales; Brassicaceae; Camelineae; Arabidopsis	XP_016194899.1^XP_016194899.1^Q:143-498,H:45-401^80.168%ID^E:0^.^.	LOW QUALITY PROTEIN: uncharacterized protein At5g49945	AT4G24330.1^AT4G24330.1^Q:6-497,H:1-477^59.036%ID^E:0^.^.	PF07946.14^DUF1682^Protein of unknown function (DUF1682)^169-487^E:2e-86	sigP:1^29^0.696^YES	.	ENOG410XREM^Coiled-coil domain containing 47	KEGG:ath:AT5G49945	GO:0005783^cellular_component^endoplasmic reticulum`GO:0016021^cellular_component^integral component of membrane`GO:0005509^molecular_function^calcium ion binding	.
[truncated: 43,339 more rows]
