# Supplementary material for: Reference transcriptomes and comparative analyses of six species in the threatened rosewood genus Dalbergia
Source: Sci Rep. 2020 Oct 20;10:17749. doi: 10.1038/s41598-020-74814-2 (PMC7576600; doi:10.1038/s41598-020-74814-2)
Supplement: Supplementary file 5 — Supplementary Data 1d. [file 41598_2020_74814_MOESM5_ESM.xlsx]

## Sheet: SD1d - Dalbergia_miscolobium_ge
gene_id	sprot_Top_BLASTP_hit	Araip1.1_BLASTP	Araip1.1_gene_description	Araport11_BLASTP	Pfam	SignalP	TmHMM	eggnog	Kegg	gene_ontology_blast	gene_ontology_pfam
DBMI_DN88497_c0_g1_i1.p1	.	.	.	.	.	.	.	.	.	.	.
DBMI_DN88418_c0_g1_i1.p1	U76F1_ARATH^U76F1_ARATH^Q:1-103,H:167-262^50.485%ID^E:1.18e-27^RecName: Full=UDP-glycosyltransferase 76F1;^Eukaryota; Viridiplantae; Streptophyta; Embryophyta; Tracheophyta; Spermatophyta; Magnoliophyta; eudicotyledons; Gunneridae; Pentapetalae; rosids; malvids; Brassicales; Brassicaceae; Camelineae; Arabidopsis	XP_016166890.2^XP_016166890.2^Q:1-103,H:72-175^76.923%ID^E:5.9e-45^.^.	UDP-glycosyltransferase 76F1 isoform X5	AT3G55700.1^AT3G55700.1^Q:1-103,H:167-262^50.485%ID^E:1.22e-28^.^.	.	.	.	COG1819^Transferase	KEGG:ath:AT3G55700	GO:0043231^cellular_component^intracellular membrane-bounded organelle`GO:0080043^molecular_function^quercetin 3-O-glucosyltransferase activity`GO:0080044^molecular_function^quercetin 7-O-glucosyltransferase activity`GO:0008194^molecular_function^UDP-glycosyltransferase activity	.
DBMI_DN88426_c0_g1_i1.p1	.	.	.	.	.	.	.	.	.	.	.
DBMI_DN88486_c0_g1_i1.p1	TNNT_CAEEL^TNNT_CAEEL^Q:1-69,H:253-322^61.429%ID^E:1.88e-19^RecName: Full=Troponin T;^Eukaryota; Metazoa; Ecdysozoa; Nematoda; Chromadorea; Rhabditida; Rhabditina; Rhabditomorpha; Rhabditoidea; Rhabditidae; Peloderinae; Caenorhabditis	.	.	.	.	.	.	ENOG410XS6A^Troponin T type	KEGG:cel:CELE_T22E5.5`KO:K12046	GO:0005861^cellular_component^troponin complex`GO:0005509^molecular_function^calcium ion binding`GO:0007413^biological_process^axonal fasciculation`GO:0060048^biological_process^cardiac muscle contraction`GO:0048598^biological_process^embryonic morphogenesis`GO:0007526^biological_process^larval somatic muscle development`GO:0006936^biological_process^muscle contraction`GO:0030728^biological_proce…	.
DBMI_DN88416_c0_g1_i1.p1	CSPL8_VITVI^CSPL8_VITVI^Q:1-192,H:1-201^49.754%ID^E:3.5e-53^RecName: Full=CASP-like protein 1E1;^Eukaryota; Viridiplantae; Streptophyta; Embryophyta; Tracheophyta; Spermatophyta; Magnoliophyta; eudicotyledons; Gunneridae; Pentapetalae; rosids; Vitales; Vitaceae; Viteae; Vitis	XP_016205130.1^XP_016205130.1^Q:1-193,H:1-202^67.157%ID^E:1.3e-78^.^.	CASP-like protein 1E1	AT4G15630.1^AT4G15630.1^Q:1-186,H:1-189^39.583%ID^E:1.96e-38^.^.	PF04535.12^DUF588^Domain of unknown function (DUF588)^26-173^E:4e-36	.	ExpAA=88.41^PredHel=4^Topology=o31-50i77-99o114-136i157-179o	ENOG410YQ35^CASP-like protein	KEGG:vvi:100244310	GO:0016021^cellular_component^integral component of membrane`GO:0005886^cellular_component^plasma membrane`GO:0051539^molecular_function^4 iron, 4 sulfur cluster binding	.
DBMI_DN88483_c0_g1_i1.p1	PMA1_DICDI^PMA1_DICDI^Q:2-263,H:257-522^56.015%ID^E:1.4e-92^RecName: Full=Probable plasma membrane ATPase;^Eukaryota; Amoebozoa; Mycetozoa; Dictyostelids; Dictyosteliales; Dictyosteliaceae; Dictyostelium	XP_016173968.1^XP_016173968.1^Q:19-263,H:130-373^56.225%ID^E:1.33e-85^.^.	plasma membrane ATPase-like	AT1G80660.2^AT1G80660.2^Q:17-263,H:4-249^55.777%ID^E:3.19e-88^.^.	PF00122.20^E1-E2_ATPase^E1-E2 ATPase^17-200^E:3.3e-50	.	ExpAA=56.56^PredHel=3^Topology=i95-117o127-149i170-192o	COG0474^P-type atpase	KEGG:ddi:DDB_G0282817`KO:K01535	GO:0016021^cellular_component^integral component of membrane`GO:0016020^cellular_component^membrane`GO:0005886^cellular_component^plasma membrane`GO:0005524^molecular_function^ATP binding`GO:0016887^molecular_function^ATPase activity`GO:0046872^molecular_function^metal ion binding`GO:0008553^molecular_function^proton-exporting ATPase activity, phosphorylative mechanism`GO:0120029^biological_proce…	.
DBMI_DN88440_c0_g1_i1.p1	.	.	.	.	.	.	.	.	.	.	.
DBMI_DN88501_c0_g1_i1.p1	.	.	.	.	.	.	.	.	.	.	.
DBMI_DN21422_c0_g1_i1.p2	DAR4_ARATH^DAR4_ARATH^Q:1-152,H:148-291^40.385%ID^E:1.1e-19^RecName: Full=Protein DA1-related 4 {ECO:0000303|PubMed:18483219};^Eukaryota; Viridiplantae; Streptophyta; Embryophyta; Tracheophyta; Spermatophyta; Magnoliophyta; eudicotyledons; Gunneridae; Pentapetalae; rosids; malvids; Brassicales; Brassicaceae; Camelineae; Arabidopsis	XP_016177424.1^XP_016177424.1^Q:1-152,H:171-322^55.414%ID^E:1.05e-43^.^.	putative disease resistance protein At4g11170	AT5G17890.1^AT5G17890.1^Q:1-152,H:148-291^40.385%ID^E:1.14e-20^.^.	PF00931.22^NB-ARC^NB-ARC domain^38-151^E:1.9e-11	.	.	ENOG410XRD4^PDZ and LIM domain	KEGG:ath:AT5G17890	GO:0043531^molecular_function^ADP binding`GO:0005524^molecular_function^ATP binding`GO:0046872^molecular_function^metal ion binding`GO:0043130^molecular_function^ubiquitin binding`GO:0006952^biological_process^defense response`GO:0009409^biological_process^response to cold	GO:0043531^molecular_function^ADP binding
DBMI_DN21477_c0_g1_i2.p1	.	.	.	.	.	.	ExpAA=20.80^PredHel=1^Topology=o88-110i	.	.	.	.
DBMI_DN21432_c0_g1_i6.p1	FTIP3_ARATH^FTIP3_ARATH^Q:20-563,H:8-551^53.058%ID^E:0^RecName: Full=FT-interacting protein 3 {ECO:0000303|PubMed:29742441};^Eukaryota; Viridiplantae; Streptophyta; Embryophyta; Tracheophyta; Spermatophyta; Magnoliophyta; eudicotyledons; Gunneridae; Pentapetalae; rosids; malvids; Brassicales; Brassicaceae; Camelineae; Arabidopsis	XP_016186503.2^XP_016186503.2^Q:20-563,H:262-816^68.683%ID^E:0^.^.	FT-interacting protein 1	AT1G04150.1^AT1G04150.1^Q:19-563,H:240-790^57.117%ID^E:0^.^.	PF00168.30^C2^C2 domain^52-148^E:0.0019`PF00168.30^C2^C2 domain^205-318^E:4.8e-10`PF00168.30^C2^C2 domain^377-485^E:9.4e-20	.	.	ENOG410XRQN^Multiple C2 and transmembrane domain-containing protein	KEGG:ath:AT3G57880	GO:0005618^cellular_component^cell wall`GO:0005737^cellular_component^cytoplasm`GO:0005829^cellular_component^cytosol`GO:0005783^cellular_component^endoplasmic reticulum`GO:0005789^cellular_component^endoplasmic reticulum membrane`GO:0005768^cellular_component^endosome`GO:0010008^cellular_component^endosome membrane`GO:0000139^cellular_component^Golgi membrane`GO:0016021^cellular_component^integr…	.
DBMI_DN21438_c0_g1_i1.p1	.	XP_016199388.1^XP_016199388.1^Q:1-108,H:64-152^39.815%ID^E:3.29e-11^.^.	protein LATE FLOWERING-like	.	.	.	.	.	.	.	.
DBMI_DN21473_c0_g1_i3.p1	.	XP_016186194.1^XP_016186194.1^Q:1-171,H:1-175^67.213%ID^E:1.83e-72^.^.	uncharacterized protein LOC107627895	AT5G67620.1^AT5G67620.1^Q:1-171,H:1-181^52.128%ID^E:6.32e-53^.^.	PF14009.6^DUF4228^Domain of unknown function (DUF4228)^1-168^E:8.6e-30	.	.	.	.	.	.
DBMI_DN21463_c0_g1_i1.p1	POLX_TOBAC^POLX_TOBAC^Q:2-109,H:605-708^39.091%ID^E:7.1e-18^RecName: Full=Retrovirus-related Pol polyprotein from transposon TNT 1-94;^Eukaryota; Viridiplantae; Streptophyta; Embryophyta; Tracheophyta; Spermatophyta; Magnoliophyta; eudicotyledons; Gunneridae; Pentapetalae; asterids; lamiids; Solanales; Solanaceae; Nicotianoideae; Nicotianeae; Nicotiana	XP_016168907.1^XP_016168907.1^Q:2-118,H:454-572^61.345%ID^E:1.05e-44^.^.	uncharacterized protein LOC107611507	.	.	.	.	.	.	GO:0000943^cellular_component^retrotransposon nucleocapsid`GO:0004190^molecular_function^aspartic-type endopeptidase activity`GO:0004519^molecular_function^endonuclease activity`GO:0003676^molecular_function^nucleic acid binding`GO:0003964^molecular_function^RNA-directed DNA polymerase activity`GO:0008270^molecular_function^zinc ion binding`GO:0015074^biological_process^DNA integration	.
DBMI_DN21419_c0_g1_i1.p1	.	.	.	.	.	.	.	.	.	.	.
DBMI_DN21454_c0_g1_i1.p1	.	.	.	.	.	.	ExpAA=46.87^PredHel=3^Topology=o15-34i41-63o83-102i	.	.	.	.
DBMI_DN21441_c0_g1_i1.p1	POLR2_ARATH^POLR2_ARATH^Q:16-168,H:332-487^27.607%ID^E:2.48e-06^RecName: Full=Retrovirus-related Pol polyprotein from transposon RE2;^Eukaryota; Viridiplantae; Streptophyta; Embryophyta; Tracheophyta; Spermatophyta; Magnoliophyta; eudicotyledons; Gunneridae; Pentapetalae; rosids; malvids; Brassicales; Brassicaceae; Camelineae; Arabidopsis	XP_016199992.1^XP_016199992.1^Q:33-167,H:52-187^28.767%ID^E:6.76e-10^.^.	uncharacterized protein LOC107641001	.	PF13976.6^gag_pre-integrs^GAG-pre-integrase domain^96-168^E:8.8e-13	.	.	.	.	GO:0000943^cellular_component^retrotransposon nucleocapsid`GO:0004190^molecular_function^aspartic-type endopeptidase activity`GO:0004519^molecular_function^endonuclease activity`GO:0046872^molecular_function^metal ion binding`GO:0003676^molecular_function^nucleic acid binding`GO:0003964^molecular_function^RNA-directed DNA polymerase activity`GO:0015074^biological_process^DNA integration`GO:000631…	.
DBMI_DN21441_c0_g2_i1.p1	POLR1_ARATH^POLR1_ARATH^Q:54-282,H:323-552^29.555%ID^E:3.42e-23^RecName: Full=Retrovirus-related Pol polyprotein from transposon RE1;^Eukaryota; Viridiplantae; Streptophyta; Embryophyta; Tracheophyta; Spermatophyta; Magnoliophyta; eudicotyledons; Gunneridae; Pentapetalae; rosids; malvids; Brassicales; Brassicaceae; Camelineae; Arabidopsis	XP_016199992.1^XP_016199992.1^Q:63-262,H:14-214^27.358%ID^E:8.63e-18^.^.	uncharacterized protein LOC107641001	ATMG00300.1^ATMG00300.1^Q:191-267,H:70-141^36.364%ID^E:2.85e-08^.^.	PF13976.6^gag_pre-integrs^GAG-pre-integrase domain^165-237^E:2.5e-12	.	.	.	.	GO:0000943^cellular_component^retrotransposon nucleocapsid`GO:0004190^molecular_function^aspartic-type endopeptidase activity`GO:0004519^molecular_function^endonuclease activity`GO:0046872^molecular_function^metal ion binding`GO:0003676^molecular_function^nucleic acid binding`GO:0003964^molecular_function^RNA-directed DNA polymerase activity`GO:0015074^biological_process^DNA integration`GO:000631…	.
DBMI_DN21457_c1_g1_i2.p1	.	.	.	.	.	.	.	.	.	.	.
DBMI_DN21457_c1_g2_i3.p1	PXG4_ARATH^PXG4_ARATH^Q:21-203,H:10-192^63.934%ID^E:3.15e-87^RecName: Full=Probable peroxygenase 4;^Eukaryota; Viridiplantae; Streptophyta; Embryophyta; Tracheophyta; Spermatophyta; Magnoliophyta; eudicotyledons; Gunneridae; Pentapetalae; rosids; malvids; Brassicales; Brassicaceae; Camelineae; Arabidopsis	XP_016182369.1^XP_016182369.1^Q:1-193,H:1-195^69.231%ID^E:2.83e-101^.^.	probable peroxygenase 4 isoform X1	AT1G70670.1^AT1G70670.1^Q:21-203,H:10-192^63.934%ID^E:3.27e-88^.^.	PF05042.13^Caleosin^Caleosin related protein^26-193^E:3.2e-73	.	ExpAA=22.10^PredHel=1^Topology=o53-75i	ENOG410YGB5^Caleosin related protein	KEGG:ath:AT1G70670`KO:K17991	GO:0005811^cellular_component^lipid droplet`GO:0005509^molecular_function^calcium ion binding`GO:0004497^molecular_function^monooxygenase activity`GO:1990137^molecular_function^plant seed peroxidase activity`GO:0009819^biological_process^drought recovery`GO:0009737^biological_process^response to abscisic acid	.
DBMI_DN21457_c1_g4_i1.p1	PXG4_ARATH^PXG4_ARATH^Q:26-204,H:15-193^69.832%ID^E:1.65e-91^RecName: Full=Probable peroxygenase 4;^Eukaryota; Viridiplantae; Streptophyta; Embryophyta; Tracheophyta; Spermatophyta; Magnoliophyta; eudicotyledons; Gunneridae; Pentapetalae; rosids; malvids; Brassicales; Brassicaceae; Camelineae; Arabidopsis	XP_016182369.1^XP_016182369.1^Q:1-193,H:1-195^81.026%ID^E:1.72e-116^.^.	probable peroxygenase 4 isoform X1	AT1G70670.1^AT1G70670.1^Q:26-204,H:15-193^69.832%ID^E:1.71e-92^.^.	PF05042.13^Caleosin^Caleosin related protein^27-193^E:9.1e-75	.	ExpAA=22.46^PredHel=1^Topology=o53-75i	ENOG410YGB5^Caleosin related protein	KEGG:ath:AT1G70670`KO:K17991	GO:0005811^cellular_component^lipid droplet`GO:0005509^molecular_function^calcium ion binding`GO:0004497^molecular_function^monooxygenase activity`GO:1990137^molecular_function^plant seed peroxidase activity`GO:0009819^biological_process^drought recovery`GO:0009737^biological_process^response to abscisic acid	.
DBMI_DN21481_c0_g1_i1.p1	ACP2_CUPLA^ACP2_CUPLA^Q:77-191,H:37-135^66.087%ID^E:1.3e-41^RecName: Full=Acyl carrier protein 2, chloroplastic;^Eukaryota; Viridiplantae; Streptophyta; Embryophyta; Tracheophyta; Spermatophyta; Magnoliophyta; eudicotyledons; Gunneridae; Pentapetalae; rosids; malvids; Myrtales; Lythraceae; Cuphea	XP_016205471.1^XP_016205471.1^Q:35-191,H:1-142^70.701%ID^E:1.19e-62^.^.	acyl carrier protein 1%2C chloroplastic	AT1G54630.1^AT1G54630.1^Q:54-192,H:12-135^48.571%ID^E:1.96e-35^.^.	PF00550.25^PP-binding^Phosphopantetheine attachment site^117-184^E:4.5e-10	sigP:1^18^0.649^YES	.	.	.	GO:0009507^cellular_component^chloroplast`GO:0006633^biological_process^fatty acid biosynthetic process	.
DBMI_DN21481_c1_g1_i3.p1	DRM2_ARATH^DRM2_ARATH^Q:51-597,H:107-623^55.717%ID^E:0^RecName: Full=DNA (cytosine-5)-methyltransferase DRM2;^Eukaryota; Viridiplantae; Streptophyta; Embryophyta; Tracheophyta; Spermatophyta; Magnoliophyta; eudicotyledons; Gunneridae; Pentapetalae; rosids; malvids; Brassicales; Brassicaceae; Camelineae; Arabidopsis	XP_016203883.1^XP_016203883.1^Q:1-597,H:25-623^82.975%ID^E:0^.^.	DNA (cytosine-5)-methyltransferase DRM2 isoform X2	AT5G14620.1^AT5G14620.1^Q:51-597,H:107-623^55.717%ID^E:0^.^.	PF00145.17^DNA_methylase^C-5 cytosine-specific DNA methylase^477-594^E:3.4e-12	.	.	ENOG410XQ4Y^DNA (cytosine-5-)-methyltransferase	KEGG:ath:AT5G14620	GO:0005654^cellular_component^nucleoplasm`GO:0005634^cellular_component^nucleus`GO:0003886^molecular_function^DNA (cytosine-5-)-methyltransferase activity`GO:0003677^molecular_function^DNA binding`GO:0009008^molecular_function^DNA-methyltransferase activity`GO:0050832^biological_process^defense response to fungus`GO:0006306^biological_process^DNA methylation`GO:0016458^biological_process^gene sil…	GO:0008168^molecular_function^methyltransferase activity
DBMI_DN21487_c0_g1_i1.p1	POLR1_ARATH^POLR1_ARATH^Q:1-165,H:326-488^29.07%ID^E:3.08e-12^RecName: Full=Retrovirus-related Pol polyprotein from transposon RE1;^Eukaryota; Viridiplantae; Streptophyta; Embryophyta; Tracheophyta; Spermatophyta; Magnoliophyta; eudicotyledons; Gunneridae; Pentapetalae; rosids; malvids; Brassicales; Brassicaceae; Camelineae; Arabidopsis	XP_020964045.1^XP_020964045.1^Q:4-159,H:5-157^44.231%ID^E:1.34e-33^.^.	uncharacterized protein LOC110265404	.	PF13976.6^gag_pre-integrs^GAG-pre-integrase domain^113-167^E:4e-08	.	.	.	.	GO:0000943^cellular_component^retrotransposon nucleocapsid`GO:0004190^molecular_function^aspartic-type endopeptidase activity`GO:0004519^molecular_function^endonuclease activity`GO:0046872^molecular_function^metal ion binding`GO:0003676^molecular_function^nucleic acid binding`GO:0003964^molecular_function^RNA-directed DNA polymerase activity`GO:0015074^biological_process^DNA integration`GO:000631…	.
DBMI_DN21424_c2_g1_i1.p1	HIP36_ARATH^HIP36_ARATH^Q:5-111,H:4-114^47.748%ID^E:6.93e-22^RecName: Full=Heavy metal-associated isoprenylated plant protein 36 {ECO:0000303|PubMed:21072340, ECO:0000303|PubMed:23368984};^Eukaryota; Viridiplantae; Streptophyta; Embryophyta; Tracheophyta; Spermatophyta; Magnoliophyta; eudicotyledons; Gunneridae; Pentapetalae; rosids; malvids; Brassicales; Brassicaceae; Camelineae; Arabidopsis	XP_016207529.1^XP_016207529.1^Q:22-399,H:30-344^53.786%ID^E:4.87e-102^.^.	heavy metal-associated isoprenylated plant protein 35	AT5G27690.1^AT5G27690.1^Q:5-111,H:4-114^47.748%ID^E:7.2e-23^.^.	PF00403.26^HMA^Heavy-metal-associated domain^34-88^E:2.4e-14	.	.	COG2608^heavy metal transport detoxification protein	KEGG:ath:AT5G27690	GO:0046872^molecular_function^metal ion binding`GO:0030001^biological_process^metal ion transport	GO:0046872^molecular_function^metal ion binding`GO:0030001^biological_process^metal ion transport
DBMI_DN21445_c0_g1_i1.p1	.	.	.	.	.	.	.	.	.	.	.
DBMI_DN21465_c0_g1_i1.p1	RPM1_ARATH^RPM1_ARATH^Q:4-203,H:649-845^26.866%ID^E:2.25e-13^RecName: Full=Disease resistance protein RPM1;^Eukaryota; Viridiplantae; Streptophyta; Embryophyta; Tracheophyta; Spermatophyta; Magnoliophyta; eudicotyledons; Gunneridae; Pentapetalae; rosids; malvids; Brassicales; Brassicaceae; Camelineae; Arabidopsis	XP_016201194.1^XP_016201194.1^Q:3-200,H:636-835^44%ID^E:1.18e-44^.^.	disease resistance protein RPM1-like	AT3G07040.1^AT3G07040.1^Q:4-203,H:649-845^26.866%ID^E:2.34e-14^.^.	.	.	.	COG4886^leucine Rich Repeat	KEGG:ath:AT3G07040`KO:K13457	GO:0012505^cellular_component^endomembrane system`GO:0019897^cellular_component^extrinsic component of plasma membrane`GO:0005886^cellular_component^plasma membrane`GO:0043531^molecular_function^ADP binding`GO:0005524^molecular_function^ATP binding`GO:0000166^molecular_function^nucleotide binding`GO:0009626^biological_process^plant-type hypersensitive response	.
DBMI_DN21451_c0_g1_i1.p2	.	.	.	.	.	.	.	.	.	.	.
DBMI_DN21426_c0_g1_i1.p1	BCHC2_ARATH^BCHC2_ARATH^Q:1-184,H:1718-1902^76.216%ID^E:6.25e-64^RecName: Full=BEACH domain-containing protein C2 {ECO:0000303|PubMed:25618824};^Eukaryota; Viridiplantae; Streptophyta; Embryophyta; Tracheophyta; Spermatophyta; Magnoliophyta; eudicotyledons; Gunneridae; Pentapetalae; rosids; malvids; Brassicales; Brassicaceae; Camelineae; Arabidopsis	XP_016186148.2^XP_016186148.2^Q:1-184,H:1644-1828^88.108%ID^E:2.79e-78^.^.	BEACH domain-containing protein C2-like isoform X1	AT2G45540.6^AT2G45540.6^Q:1-184,H:1663-1847^76.216%ID^E:6.17e-65^.^.	.	.	.	ENOG410XNQC^beige BEACH domain containing protein	KEGG:ath:AT2G45540	.	.
DBMI_DN21467_c0_g1_i2.p1	.	XP_020977126.1^XP_020977126.1^Q:106-217,H:20-134^52.033%ID^E:3.06e-24^.^.	uncharacterized protein LOC110271167	.	.	.	.	.	.	.	.
DBMI_DN21415_c0_g1_i1.p1	.	XP_020972148.1^XP_020972148.1^Q:6-127,H:868-993^50.794%ID^E:7.87e-30^.^.	putative disease resistance RPP13-like protein 1	.	.	.	.	.	.	.	.
DBMI_DN21425_c0_g1_i2.p1	RLM1A_ARATH^RLM1A_ARATH^Q:2-104,H:143-243^35.922%ID^E:8.16e-12^RecName: Full=Disease resistance protein RML1A {ECO:0000305};^Eukaryota; Viridiplantae; Streptophyta; Embryophyta; Tracheophyta; Spermatophyta; Magnoliophyta; eudicotyledons; Gunneridae; Pentapetalae; rosids; malvids; Brassicales; Brassicaceae; Camelineae; Arabidopsis	XP_016203955.1^XP_016203955.1^Q:2-104,H:146-248^74.757%ID^E:2.9e-40^.^.	TMV resistance protein N	AT5G36930.3^AT5G36930.3^Q:2-104,H:145-244^40.777%ID^E:2.71e-16^.^.	PF00931.22^NB-ARC^NB-ARC domain^51-100^E:1.2e-06	.	.	ENOG410ZQRA^NB-ARC domain	KEGG:ath:AT1G64070	GO:0043531^molecular_function^ADP binding`GO:0005524^molecular_function^ATP binding`GO:0050832^biological_process^defense response to fungus`GO:0007165^biological_process^signal transduction	GO:0043531^molecular_function^ADP binding
DBMI_DN21428_c0_g1_i1.p1	PVADH_PSESP^PVADH_PSESP^Q:11-125,H:252-377^40.157%ID^E:4.62e-17^RecName: Full=Polyvinylalcohol dehydrogenase;^Bacteria; Proteobacteria; Gammaproteobacteria; Pseudomonadales; Pseudomonadaceae; Pseudomonas	XP_016167636.1^XP_016167636.1^Q:1-159,H:144-302^83.019%ID^E:3.16e-95^.^.	uncharacterized protein LOC107610048	.	.	.	.	.	.	GO:0005737^cellular_component^cytoplasm`GO:0009055^molecular_function^electron transfer activity`GO:0020037^molecular_function^heme binding`GO:0046872^molecular_function^metal ion binding`GO:0047059^molecular_function^polyvinyl alcohol dehydrogenase (cytochrome) activity	.
DBMI_DN21427_c0_g1_i1.p1	PP449_ARATH^PP449_ARATH^Q:3-476,H:147-620^45.992%ID^E:1.54e-157^RecName: Full=Pentatricopeptide repeat-containing protein At5g66520;^Eukaryota; Viridiplantae; Streptophyta; Embryophyta; Tracheophyta; Spermatophyta; Magnoliophyta; eudicotyledons; Gunneridae; Pentapetalae; rosids; malvids; Brassicales; Brassicaceae; Camelineae; Arabidopsis`PP449_ARATH^PP449_ARATH^Q:16-281,H:21-322^22.623%ID^E:1.99e…	XP_016165888.1^XP_016165888.1^Q:1-476,H:206-681^87.185%ID^E:0^.^.`XP_016165888.1^XP_016165888.1^Q:49-281,H:60-282^27.897%ID^E:1.29e-18^.^.`XP_016165888.1^XP_016165888.1^Q:5-266,H:113-369^24.638%ID^E:1.83e-15^.^.	pentatricopeptide repeat-containing protein At1g08070%2C chloroplastic-like	AT5G66520.1^AT5G66520.1^Q:3-476,H:147-620^45.992%ID^E:1.6e-158^.^.`AT5G66520.1^AT5G66520.1^Q:16-281,H:21-322^22.623%ID^E:2.06e-15^.^.	PF12854.7^PPR_1^PPR repeat^5-33^E:1.8e-06`PF01535.20^PPR^PPR repeat^7-35^E:2.8e-07`PF01535.20^PPR^PPR repeat^39-67^E:3.8e-06`PF01535.20^PPR^PPR repeat^69-99^E:5.6e-06`PF01535.20^PPR^PPR repeat^142-163^E:0.024`PF01535.20^PPR^PPR repeat^171-199^E:2.7e-05`PF13812.6^PPR_3^Pentatricopeptide repeat domain^191-243^E:0.0023`PF01535.20^PPR^PPR repeat^206-232^E:0.066`PF01535.20^PPR^PPR repeat^243-267^E:0.5…	.	.	ENOG410Z7Z7^Pentatricopeptide repeat-containing protein	KEGG:ath:AT5G66520	GO:0009507^cellular_component^chloroplast`GO:0008270^molecular_function^zinc ion binding`GO:1900865^biological_process^chloroplast RNA modification`GO:0016554^biological_process^cytidine to uridine editing`GO:0009451^biological_process^RNA modification	GO:0008270^molecular_function^zinc ion binding
DBMI_DN21449_c0_g1_i1.p1	RLP6_ARATH^RLP6_ARATH^Q:21-108,H:21-116^43.299%ID^E:3.72e-15^RecName: Full=Receptor-like protein 6 {ECO:0000303|PubMed:18434605};^Eukaryota; Viridiplantae; Streptophyta; Embryophyta; Tracheophyta; Spermatophyta; Magnoliophyta; eudicotyledons; Gunneridae; Pentapetalae; rosids; malvids; Brassicales; Brassicaceae; Camelineae; Arabidopsis	XP_020978275.1^XP_020978275.1^Q:1-108,H:4-114^65.766%ID^E:1.38e-41^.^.	LRR receptor-like serine/threonine-protein kinase RCH1	AT1G45616.1^AT1G45616.1^Q:21-108,H:21-116^43.299%ID^E:3.86e-16^.^.	PF08263.12^LRRNT_2^Leucine rich repeat N-terminal domain^38-85^E:1.2e-12	sigP:1^25^0.835^YES	.	COG4886^leucine Rich Repeat	KEGG:ath:AT1G45616	GO:0016021^cellular_component^integral component of membrane`GO:0016020^cellular_component^membrane`GO:0005886^cellular_component^plasma membrane	.
DBMI_DN21404_c0_g1_i3.p1	RL9_ORYSJ^RL9_ORYSJ^Q:8-195,H:2-188^55.026%ID^E:2.11e-71^RecName: Full=60S ribosomal protein L9;^Eukaryota; Viridiplantae; Streptophyta; Embryophyta; Tracheophyta; Spermatophyta; Magnoliophyta; Liliopsida; Poales; Poaceae; BOP clade; Oryzoideae; Oryzeae; Oryzinae; Oryza; Oryza sativa	XP_016167179.1^XP_016167179.1^Q:8-190,H:2-186^55.376%ID^E:8.16e-70^.^.	60S ribosomal protein L9	AT1G33140.1^AT1G33140.1^Q:8-190,H:2-187^54.839%ID^E:2.51e-70^.^.	PF00347.23^Ribosomal_L6^Ribosomal protein L6^18-94^E:3.8e-14`PF00347.23^Ribosomal_L6^Ribosomal protein L6^106-184^E:9e-12	.	.	COG0097^This protein binds to the 23S rRNA, and is important in its secondary structure. It is located near the subunit interface in the base of the L7 L12 stalk, and near the tRNA binding site of the peptidyltransferase center (By similarity)	KEGG:osa:4347422`KO:K02940	GO:0022625^cellular_component^cytosolic large ribosomal subunit`GO:0019843^molecular_function^rRNA binding`GO:0003735^molecular_function^structural constituent of ribosome`GO:0002181^biological_process^cytoplasmic translation	GO:0003735^molecular_function^structural constituent of ribosome`GO:0019843^molecular_function^rRNA binding`GO:0006412^biological_process^translation`GO:0005840^cellular_component^ribosome
DBMI_DN21466_c0_g1_i3.p1	MYB93_ARATH^MYB93_ARATH^Q:2-182,H:1-175^67.956%ID^E:4.81e-84^RecName: Full=Transcription factor MYB93 {ECO:0000303|PubMed:11597504};^Eukaryota; Viridiplantae; Streptophyta; Embryophyta; Tracheophyta; Spermatophyta; Magnoliophyta; eudicotyledons; Gunneridae; Pentapetalae; rosids; malvids; Brassicales; Brassicaceae; Camelineae; Arabidopsis	XP_016200700.1^XP_016200700.1^Q:1-355,H:1-344^65.014%ID^E:1.73e-137^.^.	transcription factor MYB74	AT5G16770.2^AT5G16770.2^Q:2-352,H:1-332^48.753%ID^E:1.38e-99^.^.	PF00249.31^Myb_DNA-binding^Myb-like DNA-binding domain^15-62^E:8.2e-17`PF13921.6^Myb_DNA-bind_6^Myb-like DNA-binding domain^18-78^E:2.6e-13`PF00249.31^Myb_DNA-binding^Myb-like DNA-binding domain^68-113^E:1.5e-15`PF13921.6^Myb_DNA-bind_6^Myb-like DNA-binding domain^71-116^E:2.1e-07	.	.	COG5147^Myblike DNAbinding domain containing protein	KEGG:ath:AT1G34670`KO:K09422	GO:0005737^cellular_component^cytoplasm`GO:0005634^cellular_component^nucleus`GO:0003700^molecular_function^DNA-binding transcription factor activity`GO:0043565^molecular_function^sequence-specific DNA binding`GO:0044212^molecular_function^transcription regulatory region DNA binding`GO:0030154^biological_process^cell differentiation`GO:0071365^biological_process^cellular response to auxin stimulu…	.
DBMI_DN21492_c0_g1_i4.p1	.	XP_020976752.1^XP_020976752.1^Q:1-147,H:49-198^57.333%ID^E:6.06e-45^.^.	uncharacterized protein LOC110262352	.	PF14223.6^Retrotran_gag_2^gag-polypeptide of LTR copia-type^32-67^E:3.9e-07	.	.	.	.	.	.
DBMI_DN21500_c0_g1_i1.p1	RS13_SOYBN^RS13_SOYBN^Q:1-151,H:1-151^99.338%ID^E:5.84e-107^RecName: Full=40S ribosomal protein S13;^Eukaryota; Viridiplantae; Streptophyta; Embryophyta; Tracheophyta; Spermatophyta; Magnoliophyta; eudicotyledons; Gunneridae; Pentapetalae; rosids; fabids; Fabales; Fabaceae; Papilionoideae; 50 kb inversion clade; NPAAA clade; indigoferoid/millettioid clade; Phaseoleae; Glycine; Soja	XP_016189299.1^XP_016189299.1^Q:1-151,H:1-151^100%ID^E:2.08e-108^.^.	40S ribosomal protein S13 isoform X1	AT4G00100.1^AT4G00100.1^Q:1-151,H:1-151^94.04%ID^E:1.32e-102^.^.	PF08069.12^Ribosomal_S13_N^Ribosomal S13/S15 N-terminal domain^1-60^E:3.3e-32`PF00312.22^Ribosomal_S15^Ribosomal protein S15^74-145^E:4.5e-15	.	.	COG0184^Forms an intersubunit bridge (bridge B4) with the 23S rRNA of the 50S subunit in the ribosome (By similarity)	KEGG:gmx:100790163`KEGG:gmx:547745`KO:K02953	GO:0022627^cellular_component^cytosolic small ribosomal subunit`GO:0005730^cellular_component^nucleolus`GO:0070181^molecular_function^small ribosomal subunit rRNA binding`GO:0003735^molecular_function^structural constituent of ribosome`GO:0006412^biological_process^translation	GO:0003735^molecular_function^structural constituent of ribosome`GO:0006412^biological_process^translation`GO:0005840^cellular_component^ribosome`GO:0005622^cellular_component^intracellular
DBMI_DN21484_c0_g1_i1.p1	OTU_ARATH^OTU_ARATH^Q:48-189,H:162-303^69.014%ID^E:8.54e-71^RecName: Full=OTU domain-containing protein At3g57810;^Eukaryota; Viridiplantae; Streptophyta; Embryophyta; Tracheophyta; Spermatophyta; Magnoliophyta; eudicotyledons; Gunneridae; Pentapetalae; rosids; malvids; Brassicales; Brassicaceae; Camelineae; Arabidopsis	XP_016188863.1^XP_016188863.1^Q:43-193,H:1-151^86.093%ID^E:2.13e-96^.^.	OTU domain-containing protein At3g57810-like	AT3G57810.4^AT3G57810.4^Q:48-189,H:162-303^69.014%ID^E:8.87e-72^.^.	PF02338.19^OTU^OTU-like cysteine protease^60-186^E:9e-25	.	ExpAA=21.50^PredHel=1^Topology=i20-42o	COG5539^otu domain-containing protein	KEGG:ath:AT3G57810	GO:0009507^cellular_component^chloroplast`GO:0004843^molecular_function^thiol-dependent ubiquitin-specific protease activity`GO:0016579^biological_process^protein deubiquitination	.
DBMI_DN21485_c0_g1_i1.p1	AB1K7_ARATH^AB1K7_ARATH^Q:1-120,H:248-365^84.167%ID^E:2.07e-66^RecName: Full=Protein ACTIVITY OF BC1 COMPLEX KINASE 7, chloroplastic {ECO:0000303|PubMed:22694836};^Eukaryota; Viridiplantae; Streptophyta; Embryophyta; Tracheophyta; Spermatophyta; Magnoliophyta; eudicotyledons; Gunneridae; Pentapetalae; rosids; malvids; Brassicales; Brassicaceae; Camelineae; Arabidopsis	XP_016166425.1^XP_016166425.1^Q:1-120,H:258-377^87.5%ID^E:1.45e-72^.^.	uncharacterized protein LOC107609103	AT3G07700.4^AT3G07700.4^Q:1-120,H:248-365^84.167%ID^E:2.15e-67^.^.	PF03109.16^ABC1^ABC1 family^1-118^E:1.7e-38	.	.	COG0661^Required, probably indirectly, for the hydroxylation of 2-octaprenylphenol to 2-octaprenyl-6-hydroxy-phenol, the fourth step in ubiquinone biosynthesis (By similarity)	KEGG:ath:AT3G07700	GO:0009535^cellular_component^chloroplast thylakoid membrane`GO:0016021^cellular_component^integral component of membrane`GO:0010287^cellular_component^plastoglobule`GO:0005524^molecular_function^ATP binding`GO:0016301^molecular_function^kinase activity`GO:0034599^biological_process^cellular response to oxidative stress`GO:0055072^biological_process^iron ion homeostasis`GO:0046467^biological_proc…	.
DBMI_DN21497_c0_g1_i4.p1	PP350_ARATH^PP350_ARATH^Q:50-427,H:66-440^52.507%ID^E:1.04e-131^RecName: Full=Pentatricopeptide repeat-containing protein At4g35130, chloroplastic;^Eukaryota; Viridiplantae; Streptophyta; Embryophyta; Tracheophyta; Spermatophyta; Magnoliophyta; eudicotyledons; Gunneridae; Pentapetalae; rosids; malvids; Brassicales; Brassicaceae; Camelineae; Arabidopsis`PP350_ARATH^PP350_ARATH^Q:62-427,H:179-541^2…	XP_016177410.1^XP_016177410.1^Q:14-427,H:9-432^72.642%ID^E:0^.^.`XP_016177410.1^XP_016177410.1^Q:62-427,H:168-533^28.065%ID^E:1.69e-47^.^.`XP_016177410.1^XP_016177410.1^Q:51-356,H:359-668^24.437%ID^E:2.2e-20^.^.	pentatricopeptide repeat-containing protein At4g35130%2C chloroplastic	AT4G35130.1^AT4G35130.1^Q:50-427,H:66-440^52.507%ID^E:1.08e-132^.^.`AT4G35130.1^AT4G35130.1^Q:62-427,H:179-541^29.891%ID^E:4.27e-56^.^.`AT4G35130.1^AT4G35130.1^Q:62-378,H:281-594^27.9%ID^E:7.19e-30^.^.	PF13041.6^PPR_2^PPR repeat family^79-124^E:1.2e-08`PF01535.20^PPR^PPR repeat^81-109^E:8.3e-05`PF01535.20^PPR^PPR repeat^151-178^E:0.00069`PF01535.20^PPR^PPR repeat^254-277^E:0.19`PF01535.20^PPR^PPR repeat^283-310^E:0.00038`PF13041.6^PPR_2^PPR repeat family^381-425^E:1e-07`PF01535.20^PPR^PPR repeat^384-410^E:4.7e-07	.	.	ENOG410Z7Z7^Pentatricopeptide repeat-containing protein	KEGG:ath:AT4G35130	GO:0009507^cellular_component^chloroplast`GO:0008270^molecular_function^zinc ion binding`GO:0009451^biological_process^RNA modification	.
DBMI_DN21418_c0_g1_i1.p1	COFI_USTMA^COFI_USTMA^Q:3-142,H:1-136^39.716%ID^E:8.59e-34^RecName: Full=Cofilin;^Eukaryota; Fungi; Dikarya; Basidiomycota; Ustilaginomycotina; Ustilaginomycetes; Ustilaginales; Ustilaginaceae; Ustilago	XP_020975754.1^XP_020975754.1^Q:4-139,H:5-137^34.783%ID^E:7.31e-25^.^.	actin-depolymerizing factor 3 isoform X2	AT1G01750.2^AT1G01750.2^Q:4-139,H:10-142^34.783%ID^E:3.14e-24^.^.	PF00241.20^Cofilin_ADF^Cofilin/tropomyosin-type actin-binding protein^14-139^E:1.4e-35	.	.	.	KEGG:uma:UMAG_04314`KO:K05765	GO:0015629^cellular_component^actin cytoskeleton`GO:0005737^cellular_component^cytoplasm`GO:0016363^cellular_component^nuclear matrix`GO:0003779^molecular_function^actin binding`GO:0030042^biological_process^actin filament depolymerization`GO:0007049^biological_process^cell cycle`GO:0051301^biological_process^cell division	GO:0003779^molecular_function^actin binding`GO:0005622^cellular_component^intracellular
DBMI_DN5656_c0_g1_i1.p1	.	.	.	.	.	.	ExpAA=34.27^PredHel=1^Topology=o10-29i	.	.	.	.
DBMI_DN5625_c0_g1_i3.p1	HEM12_CUCSA^HEM12_CUCSA^Q:1-542,H:1-542^69.328%ID^E:0^RecName: Full=Glutamyl-tRNA reductase 2, chloroplastic;^Eukaryota; Viridiplantae; Streptophyta; Embryophyta; Tracheophyta; Spermatophyta; Magnoliophyta; eudicotyledons; Gunneridae; Pentapetalae; rosids; fabids; Cucurbitales; Cucurbitaceae; Benincaseae; Cucumis	XP_016184601.1^XP_016184601.1^Q:46-542,H:17-512^90.744%ID^E:0^.^.	glutamyl-tRNA reductase 2%2C chloroplastic	AT1G58290.1^AT1G58290.1^Q:77-542,H:79-543^70.878%ID^E:0^.^.	PF05201.15^GlutR_N^Glutamyl-tRNAGlu reductase, N-terminal domain^98-248^E:8.6e-42`PF01488.20^Shikimate_DH^Shikimate / quinate 5-dehydrogenase^272-404^E:3e-44`PF02423.15^OCD_Mu_crystall^Ornithine cyclodeaminase/mu-crystallin family^276-360^E:8.7e-05`PF02254.18^TrkA_N^TrkA-N domain^279-326^E:8.9e-05`PF03807.17^F420_oxidored^NADP oxidoreductase coenzyme F420-dependent^281-347^E:1.3e-06`PF03446.15^NA…	.	.	.	KEGG:csv:101208135`KO:K02492	GO:0009507^cellular_component^chloroplast`GO:0008883^molecular_function^glutamyl-tRNA reductase activity`GO:0050661^molecular_function^NADP binding`GO:0015995^biological_process^chlorophyll biosynthetic process`GO:0006782^biological_process^protoporphyrinogen IX biosynthetic process	GO:0008883^molecular_function^glutamyl-tRNA reductase activity`GO:0050661^molecular_function^NADP binding`GO:0033014^biological_process^tetrapyrrole biosynthetic process`GO:0055114^biological_process^oxidation-reduction process`GO:0006813^biological_process^potassium ion transport
DBMI_DN5625_c0_g2_i2.p1	HEM11_CUCSA^HEM11_CUCSA^Q:1-539,H:1-551^81.004%ID^E:0^RecName: Full=Glutamyl-tRNA reductase 1, chloroplastic;^Eukaryota; Viridiplantae; Streptophyta; Embryophyta; Tracheophyta; Spermatophyta; Magnoliophyta; eudicotyledons; Gunneridae; Pentapetalae; rosids; fabids; Cucurbitales; Cucurbitaceae; Benincaseae; Cucumis	XP_016166511.1^XP_016166511.1^Q:1-541,H:1-540^91.912%ID^E:0^.^.	glutamyl-tRNA reductase 1%2C chloroplastic	AT1G58290.1^AT1G58290.1^Q:74-539,H:79-542^84.549%ID^E:0^.^.	PF05201.15^GlutR_N^Glutamyl-tRNAGlu reductase, N-terminal domain^95-245^E:1.3e-40`PF01488.20^Shikimate_DH^Shikimate / quinate 5-dehydrogenase^260-402^E:2.3e-44`PF02254.18^TrkA_N^TrkA-N domain^277-324^E:4.8e-05`PF03807.17^F420_oxidored^NADP oxidoreductase coenzyme F420-dependent^278-342^E:5.8e-07`PF00745.20^GlutR_dimer^Glutamyl-tRNAGlu reductase, dimerisation domain^416-520^E:1e-28	.	.	.	KEGG:csv:101220615`KO:K02492	GO:0009507^cellular_component^chloroplast`GO:0008883^molecular_function^glutamyl-tRNA reductase activity`GO:0050661^molecular_function^NADP binding`GO:0015995^biological_process^chlorophyll biosynthetic process`GO:0006782^biological_process^protoporphyrinogen IX biosynthetic process	GO:0008883^molecular_function^glutamyl-tRNA reductase activity`GO:0050661^molecular_function^NADP binding`GO:0033014^biological_process^tetrapyrrole biosynthetic process`GO:0055114^biological_process^oxidation-reduction process`GO:0006813^biological_process^potassium ion transport
DBMI_DN5655_c0_g1_i4.p1	E70E2_ARATH^E70E2_ARATH^Q:1-320,H:1-323^37.771%ID^E:1.08e-67^RecName: Full=Exocyst complex component EXO70E2 {ECO:0000303|PubMed:16942608};^Eukaryota; Viridiplantae; Streptophyta; Embryophyta; Tracheophyta; Spermatophyta; Magnoliophyta; eudicotyledons; Gunneridae; Pentapetalae; rosids; malvids; Brassicales; Brassicaceae; Camelineae; Arabidopsis	XP_016178638.1^XP_016178638.1^Q:1-327,H:1-247^54.268%ID^E:3.22e-104^.^.	exocyst complex component EXO70B1-like	AT5G61010.2^AT5G61010.2^Q:1-320,H:1-323^37.771%ID^E:1.12e-68^.^.	PF03081.15^Exo70^Exo70 exocyst complex subunit^270-314^E:2.4e-07	.	.	ENOG410YIGI^exocyst complex	KEGG:ath:AT5G61010`KO:K07195	GO:0005829^cellular_component^cytosol`GO:0012505^cellular_component^endomembrane system`GO:0000145^cellular_component^exocyst`GO:0070062^cellular_component^extracellular exosome`GO:0005576^cellular_component^extracellular region`GO:0005886^cellular_component^plasma membrane`GO:0006887^biological_process^exocytosis`GO:1903553^biological_process^positive regulation of extracellular exosome assembly…	GO:0006887^biological_process^exocytosis`GO:0000145^cellular_component^exocyst
DBMI_DN5680_c0_g1_i2.p1	.	XP_016202823.1^XP_016202823.1^Q:1-266,H:40-301^73.432%ID^E:2.76e-141^.^.	uncharacterized protein LOC107643631 isoform X1	AT2G06025.6^AT2G06025.6^Q:4-247,H:28-268^66.393%ID^E:1.21e-117^.^.	PF00583.25^Acetyltransf_1^Acetyltransferase (GNAT) family^115-245^E:1.8e-11`PF13508.7^Acetyltransf_7^Acetyltransferase (GNAT) domain^183-246^E:2.4e-07`PF13673.7^Acetyltransf_10^Acetyltransferase (GNAT) domain^186-247^E:2.3e-06`PF08445.10^FR47^FR47-like protein^186-248^E:3.2e-05	.	.	.	.	.	GO:0016747^molecular_function^transferase activity, transferring acyl groups other than amino-acyl groups
DBMI_DN5691_c0_g2_i1.p1	DET2_GOSHI^DET2_GOSHI^Q:107-291,H:62-258^29.146%ID^E:5.91e-21^RecName: Full=Steroid 5-alpha-reductase DET2;^Eukaryota; Viridiplantae; Streptophyta; Embryophyta; Tracheophyta; Spermatophyta; Magnoliophyta; eudicotyledons; Gunneridae; Pentapetalae; rosids; malvids; Malvales; Malvaceae; Malvoideae; Gossypium	XP_016175413.1^XP_016175413.1^Q:21-291,H:2-268^76.923%ID^E:1.1e-155^.^.	steroid 5-alpha-reductase DET2 isoform X2	AT5G16010.1^AT5G16010.1^Q:22-291,H:1-268^59.041%ID^E:2.51e-114^.^.	PF02544.16^Steroid_dh^3-oxo-5-alpha-steroid 4-dehydrogenase^183-291^E:6.7e-27	.	ExpAA=124.75^PredHel=6^Topology=i21-43o91-113i145-167o182-199i220-242o246-263i	.	.	GO:0016021^cellular_component^integral component of membrane`GO:0003865^molecular_function^3-oxo-5-alpha-steroid 4-dehydrogenase activity`GO:0047751^molecular_function^cholestenone 5-alpha-reductase activity`GO:0050213^molecular_function^progesterone 5-alpha-reductase activity`GO:0016132^biological_process^brassinosteroid biosynthetic process`GO:0055114^biological_process^oxidation-reduction proc…	GO:0016627^molecular_function^oxidoreductase activity, acting on the CH-CH group of donors`GO:0006629^biological_process^lipid metabolic process
DBMI_DN5627_c0_g1_i10.p1	TAZ_MACMU^TAZ_MACMU^Q:93-330,H:19-254^35.565%ID^E:2.78e-42^RecName: Full=Tafazzin;^Eukaryota; Metazoa; Chordata; Craniata; Vertebrata; Euteleostomi; Mammalia; Eutheria; Euarchontoglires; Primates; Haplorrhini; Catarrhini; Cercopithecidae; Cercopithecinae; Macaca	XP_016205549.1^XP_016205549.1^Q:1-463,H:1-462^85.991%ID^E:0^.^.	tafazzin	AT3G05510.1^AT3G05510.1^Q:4-451,H:6-443^60.486%ID^E:0^.^.	PF01553.21^Acyltransferase^Acyltransferase^115-261^E:1.4e-20	.	.	.	KEGG:mcc:574297`KO:K13511	GO:0016021^cellular_component^integral component of membrane`GO:0005739^cellular_component^mitochondrion`GO:0016746^molecular_function^transferase activity, transferring acyl groups`GO:0035965^biological_process^cardiolipin acyl-chain remodeling`GO:0007507^biological_process^heart development`GO:0007007^biological_process^inner mitochondrial membrane organization	GO:0016746^molecular_function^transferase activity, transferring acyl groups
DBMI_DN5636_c0_g1_i4.p1	KASC1_ARATH^KASC1_ARATH^Q:1-469,H:1-473^82.7%ID^E:0^RecName: Full=3-oxoacyl-[acyl-carrier-protein] synthase I, chloroplastic;^Eukaryota; Viridiplantae; Streptophyta; Embryophyta; Tracheophyta; Spermatophyta; Magnoliophyta; eudicotyledons; Gunneridae; Pentapetalae; rosids; malvids; Brassicales; Brassicaceae; Camelineae; Arabidopsis	XP_016190462.1^XP_016190462.1^Q:1-469,H:1-470^92.34%ID^E:0^.^.	3-oxoacyl-[acyl-carrier-protein] synthase I%2C chloroplastic	AT5G46290.1^AT5G46290.1^Q:1-469,H:1-473^82.7%ID^E:0^.^.	PF00109.26^ketoacyl-synt^Beta-ketoacyl synthase, N-terminal domain^57-303^E:8.7e-59`PF02801.22^Ketoacyl-synt_C^Beta-ketoacyl synthase, C-terminal domain^312-423^E:1.2e-33	.	.	COG0304^Catalyzes the condensation reaction of fatty acid synthesis by the addition to an acyl acceptor of two carbons from malonyl-ACP (By similarity)	KEGG:ath:AT5G46290`KO:K09458	GO:0009570^cellular_component^chloroplast stroma`GO:0004315^molecular_function^3-oxoacyl-[acyl-carrier-protein] synthase activity`GO:0006633^biological_process^fatty acid biosynthetic process	.
DBMI_DN5636_c1_g1_i3.p1	.	.	.	.	.	.	.	.	.	.	.
DBMI_DN5653_c0_g1_i5.p1	ETO1_ARATH^ETO1_ARATH^Q:9-950,H:1-946^72.425%ID^E:0^RecName: Full=Ethylene-overproduction protein 1;^Eukaryota; Viridiplantae; Streptophyta; Embryophyta; Tracheophyta; Spermatophyta; Magnoliophyta; eudicotyledons; Gunneridae; Pentapetalae; rosids; malvids; Brassicales; Brassicaceae; Camelineae; Arabidopsis	XP_016183993.1^XP_016183993.1^Q:1-956,H:1-952^80.251%ID^E:0^.^.	ethylene-overproduction protein 1-like	AT3G51770.2^AT3G51770.2^Q:1-950,H:1-954^72.652%ID^E:0^.^.	PF13181.6^TPR_8^Tetratricopeptide repeat^777-805^E:0.072	.	.	ENOG410ZP3V^Ethylene-overproduction protein	KEGG:ath:AT3G51770	GO:0009873^biological_process^ethylene-activated signaling pathway`GO:0016567^biological_process^protein ubiquitination	GO:0005515^molecular_function^protein binding
DBMI_DN5633_c0_g1_i2.p1	.	XP_016172295.1^XP_016172295.1^Q:12-183,H:5-169^55.172%ID^E:1.05e-22^.^.	leucine-rich repeat extensin-like protein 6	.	.	sigP:1^26^0.676^YES	.	.	.	.	.
DBMI_DN5693_c0_g1_i3.p1	TL17_ARATH^TL17_ARATH^Q:1-238,H:1-236^63.75%ID^E:8.11e-104^RecName: Full=Thylakoid lumenal 17.4 kDa protein, chloroplastic {ECO:0000303|PubMed:9654141};^Eukaryota; Viridiplantae; Streptophyta; Embryophyta; Tracheophyta; Spermatophyta; Magnoliophyta; eudicotyledons; Gunneridae; Pentapetalae; rosids; malvids; Brassicales; Brassicaceae; Camelineae; Arabidopsis	XP_016163293.1^XP_016163293.1^Q:1-238,H:1-225^80.252%ID^E:2.23e-134^.^.	thylakoid lumenal 17.4 kDa protein%2C chloroplastic	AT5G53490.2^AT5G53490.2^Q:1-238,H:1-235^64.017%ID^E:6.47e-105^.^.	PF00805.22^Pentapeptide^Pentapeptide repeats (8 copies)^126-154^E:0.015`PF00805.22^Pentapeptide^Pentapeptide repeats (8 copies)^133-170^E:1.8e-05`PF13599.6^Pentapeptide_4^Pentapeptide repeats (9 copies)^161-220^E:2.9e-09`PF13576.6^Pentapeptide_3^Pentapeptide repeats (9 copies)^168-211^E:7.6e-07`PF00805.22^Pentapeptide^Pentapeptide repeats (8 copies)^171-210^E:1.9e-09	.	.	.	KEGG:ath:AT5G53490	GO:0009543^cellular_component^chloroplast thylakoid lumen	.
DBMI_DN5603_c0_g1_i2.p1	GRV2_ARATH^GRV2_ARATH^Q:1-2496,H:1-2484^76.917%ID^E:0^RecName: Full=DnaJ homolog subfamily C GRV2;^Eukaryota; Viridiplantae; Streptophyta; Embryophyta; Tracheophyta; Spermatophyta; Magnoliophyta; eudicotyledons; Gunneridae; Pentapetalae; rosids; malvids; Brassicales; Brassicaceae; Camelineae; Arabidopsis	XP_020974492.1^XP_020974492.1^Q:117-2496,H:1-2377^93.403%ID^E:0^.^.	dnaJ homolog subfamily C GRV2 isoform X2	AT2G26890.1^AT2G26890.1^Q:1-2496,H:1-2484^76.917%ID^E:0^.^.	PF14237.6^GYF_2^GYF domain 2^1180-1230^E:4.5e-14`PF00226.31^DnaJ^DnaJ domain^1548-1588^E:1.2e-11	.	.	ENOG410XRI2^DnaJ (Hsp40) homolog, subfamily C, member 13	KEGG:ath:AT2G26890`KO:K09533	GO:0005783^cellular_component^endoplasmic reticulum`GO:0010008^cellular_component^endosome membrane`GO:0005794^cellular_component^Golgi apparatus`GO:0043231^cellular_component^intracellular membrane-bounded organelle`GO:0005770^cellular_component^late endosome`GO:0031902^cellular_component^late endosome membrane`GO:0005802^cellular_component^trans-Golgi network`GO:0005774^cellular_component^vacuo…	.
DBMI_DN5610_c0_g1_i2.p1	FLA11_ARATH^FLA11_ARATH^Q:69-237,H:36-203^49.412%ID^E:1.51e-47^RecName: Full=Fasciclin-like arabinogalactan protein 11;^Eukaryota; Viridiplantae; Streptophyta; Embryophyta; Tracheophyta; Spermatophyta; Magnoliophyta; eudicotyledons; Gunneridae; Pentapetalae; rosids; malvids; Brassicales; Brassicaceae; Camelineae; Arabidopsis	XP_016187400.1^XP_016187400.1^Q:25-291,H:23-288^67.266%ID^E:2.07e-108^.^.	fasciclin-like arabinogalactan protein 12	AT5G03170.1^AT5G03170.1^Q:69-237,H:36-203^49.412%ID^E:1.57e-48^.^.	PF02469.22^Fasciclin^Fasciclin domain^79-213^E:6.3e-18	sigP:1^25^0.873^YES	ExpAA=52.97^PredHel=2^Topology=i5-27o273-290i	ENOG410YFHZ^Arabinogalactan protein	KEGG:ath:AT5G03170	GO:0031225^cellular_component^anchored component of membrane`GO:0005886^cellular_component^plasma membrane`GO:0009834^biological_process^plant-type secondary cell wall biogenesis	.
DBMI_DN5676_c0_g2_i2.p1	C3H45_ORYSJ^C3H45_ORYSJ^Q:70-207,H:260-395^51.079%ID^E:1.13e-35^RecName: Full=Zinc finger CCCH domain-containing protein 45;^Eukaryota; Viridiplantae; Streptophyta; Embryophyta; Tracheophyta; Spermatophyta; Magnoliophyta; Liliopsida; Poales; Poaceae; BOP clade; Oryzoideae; Oryzeae; Oryzinae; Oryza; Oryza sativa	XP_020978739.1^XP_020978739.1^Q:1-396,H:1-346^66.085%ID^E:1.04e-180^.^.	uncharacterized protein LOC107642986	AT4G11970.5^AT4G11970.5^Q:1-396,H:1-379^53%ID^E:2.16e-129^.^.	PF04146.15^YTH^YT521-B-like domain^71-207^E:2.4e-50	.	.	COG5084^zinc finger	KEGG:osa:4341840`KO:K14404	GO:0003677^molecular_function^DNA binding`GO:0046872^molecular_function^metal ion binding`GO:0003723^molecular_function^RNA binding	GO:0003723^molecular_function^RNA binding
DBMI_DN5607_c0_g1_i6.p1	Y4757_DICDI^Y4757_DICDI^Q:171-316,H:608-764^38.854%ID^E:2.91e-21^RecName: Full=OTU domain-containing protein DDB_G0284757;^Eukaryota; Amoebozoa; Mycetozoa; Dictyostelids; Dictyosteliales; Dictyosteliaceae; Dictyostelium	XP_016207905.1^XP_016207905.1^Q:1-338,H:1-356^84.358%ID^E:0^.^.	OTU domain-containing protein DDB_G0284757	AT5G03330.2^AT5G03330.2^Q:41-336,H:47-356^54.839%ID^E:4.46e-108^.^.	PF02338.19^OTU^OTU-like cysteine protease^199-284^E:4.1e-09	.	.	ENOG4111GFM^OTU-like cysteine protease	KEGG:ddi:DDB_G0284757	GO:0004843^molecular_function^thiol-dependent ubiquitin-specific protease activity`GO:0016579^biological_process^protein deubiquitination	.
DBMI_DN5630_c0_g1_i1.p1	CDS4_ARATH^CDS4_ARATH^Q:34-405,H:14-391^66.754%ID^E:1.24e-174^RecName: Full=Phosphatidate cytidylyltransferase 4, chloroplastic {ECO:0000303|PubMed:20442275};^Eukaryota; Viridiplantae; Streptophyta; Embryophyta; Tracheophyta; Spermatophyta; Magnoliophyta; eudicotyledons; Gunneridae; Pentapetalae; rosids; malvids; Brassicales; Brassicaceae; Camelineae; Arabidopsis	XP_016201986.1^XP_016201986.1^Q:140-405,H:1-266^95.865%ID^E:0^.^.	phosphatidate cytidylyltransferase 4%2C chloroplastic	AT2G45150.3^AT2G45150.3^Q:34-405,H:14-382^67.287%ID^E:1.99e-177^.^.	PF01148.20^CTP_transf_1^Cytidylyltransferase family^113-399^E:1.2e-63	.	ExpAA=136.89^PredHel=6^Topology=i115-137o187-209i216-237o266-288i308-325o329-351i	COG0575^phosphatidate Cytidylyltransferase	KEGG:ath:AT2G45150`KO:K00981	GO:0031969^cellular_component^chloroplast membrane`GO:0009535^cellular_component^chloroplast thylakoid membrane`GO:0016021^cellular_component^integral component of membrane`GO:0009536^cellular_component^plastid`GO:0004605^molecular_function^phosphatidate cytidylyltransferase activity`GO:0016024^biological_process^CDP-diacylglycerol biosynthetic process`GO:0006655^biological_process^phosphatidylgl…	.
DBMI_DN5664_c0_g1_i2.p1	U496A_ARATH^U496A_ARATH^Q:1-374,H:1-369^66.043%ID^E:1.02e-165^RecName: Full=UPF0496 protein At4g34320;^Eukaryota; Viridiplantae; Streptophyta; Embryophyta; Tracheophyta; Spermatophyta; Magnoliophyta; eudicotyledons; Gunneridae; Pentapetalae; rosids; malvids; Brassicales; Brassicaceae; Camelineae; Arabidopsis	XP_016180046.1^XP_016180046.1^Q:1-374,H:1-373^85.067%ID^E:0^.^.	UPF0496 protein At4g34320	AT4G34320.2^AT4G34320.2^Q:1-374,H:1-369^66.043%ID^E:1.05e-166^.^.	PF05633.11^BPS1^Protein BYPASS1-related^20-166^E:5.7e-07`PF05055.12^DUF677^Protein of unknown function (DUF677)^41-368^E:9.3e-124	.	ExpAA=32.98^PredHel=1^Topology=i217-239o	ENOG4111FCE^UPF0496 protein	KEGG:ath:AT4G34320	GO:0016021^cellular_component^integral component of membrane	.
DBMI_DN5664_c0_g2_i1.p1	U496A_ARATH^U496A_ARATH^Q:1-375,H:1-369^74.734%ID^E:0^RecName: Full=UPF0496 protein At4g34320;^Eukaryota; Viridiplantae; Streptophyta; Embryophyta; Tracheophyta; Spermatophyta; Magnoliophyta; eudicotyledons; Gunneridae; Pentapetalae; rosids; malvids; Brassicales; Brassicaceae; Camelineae; Arabidopsis	XP_016187044.1^XP_016187044.1^Q:1-375,H:1-373^93.067%ID^E:0^.^.	UPF0496 protein At4g34320-like	AT4G34320.2^AT4G34320.2^Q:1-375,H:1-369^74.734%ID^E:0^.^.	PF05633.11^BPS1^Protein BYPASS1-related^28-167^E:5.1e-08`PF05055.12^DUF677^Protein of unknown function (DUF677)^43-369^E:1.6e-134	.	ExpAA=27.48^PredHel=1^Topology=i218-240o	ENOG4111FCE^UPF0496 protein	KEGG:ath:AT4G34320	GO:0016021^cellular_component^integral component of membrane	.
DBMI_DN5668_c0_g1_i10.p1	Y5262_ARATH^Y5262_ARATH^Q:19-547,H:5-524^61.61%ID^E:0^RecName: Full=Ankyrin repeat-containing protein At5g02620;^Eukaryota; Viridiplantae; Streptophyta; Embryophyta; Tracheophyta; Spermatophyta; Magnoliophyta; eudicotyledons; Gunneridae; Pentapetalae; rosids; malvids; Brassicales; Brassicaceae; Camelineae; Arabidopsis	XP_016187342.1^XP_016187342.1^Q:1-547,H:1-546^92.322%ID^E:0^.^.	ankyrin repeat-containing protein At5g02620	AT1G07710.2^AT1G07710.2^Q:13-547,H:9-543^73.458%ID^E:0^.^.	PF12796.7^Ank_2^Ankyrin repeats (3 copies)^98-165^E:1.6e-12`PF13637.6^Ank_4^Ankyrin repeats (many copies)^139-193^E:1.1e-12`PF00023.30^Ank^Ankyrin repeat^141-165^E:0.0014`PF12796.7^Ank_2^Ankyrin repeats (3 copies)^172-236^E:5.7e-14`PF00023.30^Ank^Ankyrin repeat^172-193^E:3.4e-05`PF13606.6^Ank_3^Ankyrin repeat^172-195^E:0.00013`PF13857.6^Ank_5^Ankyrin repeats (many copies)^192-248^E:3.2e-11`PF0002…	.	ExpAA=90.49^PredHel=4^Topology=i359-381o408-430i451-470o480-502i	COG0666^Ankyrin Repeat	KEGG:ath:AT5G02620	GO:0005783^cellular_component^endoplasmic reticulum`GO:0016021^cellular_component^integral component of membrane`GO:0005886^cellular_component^plasma membrane	GO:0005515^molecular_function^protein binding
DBMI_DN5668_c0_g2_i2.p1	Y5262_ARATH^Y5262_ARATH^Q:16-545,H:5-524^61.61%ID^E:0^RecName: Full=Ankyrin repeat-containing protein At5g02620;^Eukaryota; Viridiplantae; Streptophyta; Embryophyta; Tracheophyta; Spermatophyta; Magnoliophyta; eudicotyledons; Gunneridae; Pentapetalae; rosids; malvids; Brassicales; Brassicaceae; Camelineae; Arabidopsis	XP_016187342.1^XP_016187342.1^Q:4-545,H:1-546^83.364%ID^E:0^.^.	ankyrin repeat-containing protein At5g02620	AT1G07710.2^AT1G07710.2^Q:13-545,H:12-543^75.235%ID^E:0^.^.	PF12796.7^Ank_2^Ankyrin repeats (3 copies)^19-89^E:2.9e-07`PF12796.7^Ank_2^Ankyrin repeats (3 copies)^94-161^E:1.9e-11`PF13637.6^Ank_4^Ankyrin repeats (many copies)^105-156^E:1.8e-07`PF13637.6^Ank_4^Ankyrin repeats (many copies)^136-190^E:6.4e-12`PF00023.30^Ank^Ankyrin repeat^138-163^E:0.0024`PF12796.7^Ank_2^Ankyrin repeats (3 copies)^168-233^E:2.3e-14`PF13606.6^Ank_3^Ankyrin repeat^169-195^E:9.1…	.	ExpAA=90.06^PredHel=4^Topology=i357-379o406-428i449-468o478-500i	COG0666^Ankyrin Repeat	KEGG:ath:AT5G02620	GO:0005783^cellular_component^endoplasmic reticulum`GO:0016021^cellular_component^integral component of membrane`GO:0005886^cellular_component^plasma membrane	GO:0005515^molecular_function^protein binding
DBMI_DN5613_c0_g1_i2.p1	.	XP_020959841.1^XP_020959841.1^Q:1-142,H:1-142^52.349%ID^E:6.99e-35^.^.	uncharacterized protein LOC110263212	AT3G20340.1^AT3G20340.1^Q:1-144,H:1-115^28.378%ID^E:2.69e-07^.^.	.	.	.	.	.	.	.
DBMI_DN5613_c0_g2_i2.p1	WTR41_ARATH^WTR41_ARATH^Q:2-364,H:9-364^50.546%ID^E:4.17e-119^RecName: Full=WAT1-related protein At5g40230;^Eukaryota; Viridiplantae; Streptophyta; Embryophyta; Tracheophyta; Spermatophyta; Magnoliophyta; eudicotyledons; Gunneridae; Pentapetalae; rosids; malvids; Brassicales; Brassicaceae; Camelineae; Arabidopsis	XP_016162645.1^XP_016162645.1^Q:1-356,H:1-357^60.388%ID^E:8.29e-138^.^.	WAT1-related protein At4g15540 isoform X1	AT5G40230.1^AT5G40230.1^Q:2-364,H:9-364^50.546%ID^E:4.33e-120^.^.	PF00892.20^EamA^EamA-like transporter family^26-156^E:3.8e-06`PF00892.20^EamA^EamA-like transporter family^189-326^E:4.7e-07	.	ExpAA=216.17^PredHel=10^Topology=i12-31o41-63i70-92o107-129i142-164o184-206i213-235o245-267i280-302o306-328i	ENOG4111BCK^EamA-like transporter family	KEGG:ath:AT5G40230	GO:0016021^cellular_component^integral component of membrane`GO:0005886^cellular_component^plasma membrane`GO:0022857^molecular_function^transmembrane transporter activity	GO:0016020^cellular_component^membrane`GO:0016021^cellular_component^integral component of membrane
DBMI_DN5613_c1_g1_i1.p1	P2C27_ARATH^P2C27_ARATH^Q:12-389,H:4-377^73.684%ID^E:0^RecName: Full=Probable protein phosphatase 2C 27 {ECO:0000303|PubMed:19021904};^Eukaryota; Viridiplantae; Streptophyta; Embryophyta; Tracheophyta; Spermatophyta; Magnoliophyta; eudicotyledons; Gunneridae; Pentapetalae; rosids; malvids; Brassicales; Brassicaceae; Camelineae; Arabidopsis	XP_016167116.1^XP_016167116.1^Q:1-389,H:1-390^87.949%ID^E:0^.^.	probable protein phosphatase 2C 27	AT2G33700.1^AT2G33700.1^Q:12-389,H:4-377^73.684%ID^E:0^.^.	PF00481.21^PP2C^Protein phosphatase 2C^98-349^E:5.3e-74	.	.	COG0631^Phosphatase	KEGG:ath:AT2G33700`KO:K14803	GO:0005737^cellular_component^cytoplasm`GO:0005634^cellular_component^nucleus`GO:0004724^molecular_function^magnesium-dependent protein serine/threonine phosphatase activity`GO:0046872^molecular_function^metal ion binding`GO:0004722^molecular_function^protein serine/threonine phosphatase activity`GO:0061416^biological_process^regulation of transcription from RNA polymerase II promoter in response…	GO:0003824^molecular_function^catalytic activity
DBMI_DN5613_c1_g2_i1.p1	.	XP_020964207.1^XP_020964207.1^Q:1-645,H:1-646^65.741%ID^E:0^.^.	uncharacterized protein LOC107613909	AT1G05950.1^AT1G05950.1^Q:7-618,H:23-597^34.961%ID^E:4.91e-96^.^.	.	.	.	.	.	.	.
DBMI_DN5644_c0_g1_i2.p1	SLMH_HYDIT^SLMH_HYDIT^Q:80-315,H:32-255^26.122%ID^E:1.54e-10^RecName: Full=4-sulfomuconolactone hydrolase;^Bacteria; Proteobacteria; Betaproteobacteria; Burkholderiales; Comamonadaceae; Hydrogenophaga	XP_016194634.1^XP_016194634.1^Q:27-361,H:5-337^78.841%ID^E:0^.^.	uncharacterized protein LOC107635628	AT2G35450.1^AT2G35450.1^Q:25-358,H:3-342^64.638%ID^E:1.15e-157^.^.	PF04909.14^Amidohydro_2^Amidohydrolase^80-355^E:3.3e-27	.	.	.	KEGG:ag:ABH09754`KO:K20990	GO:0102998^molecular_function^4-sulfomuconolactone hydrolase activity`GO:0052689^molecular_function^carboxylic ester hydrolase activity`GO:0018732^molecular_function^sulfolactone hydrolase activity	GO:0016787^molecular_function^hydrolase activity
DBMI_DN5614_c0_g1_i2.p1	.	XP_016201527.1^XP_016201527.1^Q:57-429,H:5-376^74.734%ID^E:0^.^.	uncharacterized protein LOC107642630	AT5G46560.1^AT5G46560.1^Q:74-400,H:32-362^55.891%ID^E:3.21e-128^.^.	PF09402.10^MSC^Man1-Src1p-C-terminal domain^114-381^E:8.3e-21	.	ExpAA=43.56^PredHel=2^Topology=i90-112o267-289i	.	.	.	.
DBMI_DN5651_c0_g1_i2.p1	.	.	.	.	.	.	ExpAA=59.14^PredHel=3^Topology=i21-43o70-89i201-218o	.	.	.	.
DBMI_DN5669_c0_g1_i1.p1	.	XP_016165716.1^XP_016165716.1^Q:15-163,H:5-152^68%ID^E:9.29e-73^.^.	uncharacterized protein LOC107608436	AT2G15780.1^AT2G15780.1^Q:36-148,H:142-252^43.363%ID^E:5.57e-28^.^.	.	.	ExpAA=20.36^PredHel=1^Topology=i13-32o	.	.	.	.
DBMI_DN5673_c0_g1_i1.p1	POL2_DROME^POL2_DROME^Q:3-177,H:270-444^47.429%ID^E:2.93e-52^RecName: Full=Retrovirus-related Pol polyprotein from transposon 297;^Eukaryota; Metazoa; Ecdysozoa; Arthropoda; Hexapoda; Insecta; Pterygota; Neoptera; Holometabola; Diptera; Brachycera; Muscomorpha; Ephydroidea; Drosophilidae; Drosophila; Sophophora	XP_016173879.1^XP_016173879.1^Q:3-179,H:297-473^66.667%ID^E:2.01e-82^.^.	uncharacterized protein K02A2.6-like	ATMG00860.1^ATMG00860.1^Q:111-177,H:1-69^44.928%ID^E:2.55e-14^.^.	PF00078.27^RVT_1^Reverse transcriptase (RNA-dependent DNA polymerase)^17-147^E:1.5e-25	.	.	.	.	GO:0004190^molecular_function^aspartic-type endopeptidase activity`GO:0004519^molecular_function^endonuclease activity`GO:0003676^molecular_function^nucleic acid binding`GO:0003964^molecular_function^RNA-directed DNA polymerase activity`GO:0015074^biological_process^DNA integration	.
DBMI_DN5673_c0_g2_i1.p1	LOFG2_ARATH^LOFG2_ARATH^Q:90-349,H:105-369^66.541%ID^E:1.95e-118^RecName: Full=Probable E3 ubiquitin-protein ligase LOG2;^Eukaryota; Viridiplantae; Streptophyta; Embryophyta; Tracheophyta; Spermatophyta; Magnoliophyta; eudicotyledons; Gunneridae; Pentapetalae; rosids; malvids; Brassicales; Brassicaceae; Camelineae; Arabidopsis	XP_016207920.1^XP_016207920.1^Q:1-353,H:1-360^73.626%ID^E:5.68e-172^.^.	probable E3 ubiquitin-protein ligase LOG2	AT3G09770.1^AT3G09770.1^Q:90-349,H:105-369^66.541%ID^E:2.02e-119^.^.	PF13920.6^zf-C3HC4_3^Zinc finger, C3HC4 type (RING finger)^297-343^E:2.7e-15`PF14447.6^Prok-RING_4^Prokaryotic RING finger family 4^299-341^E:2.1e-07	.	.	ENOG410XRAE^RING finger	KEGG:ath:AT3G09770	GO:0005886^cellular_component^plasma membrane`GO:0046872^molecular_function^metal ion binding`GO:0004842^molecular_function^ubiquitin-protein transferase activity`GO:1901527^biological_process^abscisic acid-activated signaling pathway involved in stomatal movement`GO:0080144^biological_process^amino acid homeostasis`GO:0009737^biological_process^response to abscisic acid	.
DBMI_DN5673_c0_g3_i1.p1	LOFG2_ARATH^LOFG2_ARATH^Q:85-364,H:108-369^64.164%ID^E:6.73e-123^RecName: Full=Probable E3 ubiquitin-protein ligase LOG2;^Eukaryota; Viridiplantae; Streptophyta; Embryophyta; Tracheophyta; Spermatophyta; Magnoliophyta; eudicotyledons; Gunneridae; Pentapetalae; rosids; malvids; Brassicales; Brassicaceae; Camelineae; Arabidopsis	XP_016184876.1^XP_016184876.1^Q:1-369,H:1-380^83.333%ID^E:0^.^.	probable E3 ubiquitin-protein ligase LOG2	AT3G09770.1^AT3G09770.1^Q:85-364,H:108-369^64.164%ID^E:6.98e-124^.^.	PF13920.6^zf-C3HC4_3^Zinc finger, C3HC4 type (RING finger)^312-358^E:9.1e-16`PF14447.6^Prok-RING_4^Prokaryotic RING finger family 4^314-356^E:6e-07	.	.	ENOG410XRAE^RING finger	KEGG:ath:AT3G09770	GO:0005886^cellular_component^plasma membrane`GO:0046872^molecular_function^metal ion binding`GO:0004842^molecular_function^ubiquitin-protein transferase activity`GO:1901527^biological_process^abscisic acid-activated signaling pathway involved in stomatal movement`GO:0080144^biological_process^amino acid homeostasis`GO:0009737^biological_process^response to abscisic acid	.
DBMI_DN5692_c0_g1_i4.p1	REMO_SOLTU^REMO_SOLTU^Q:26-208,H:14-198^66.845%ID^E:2.31e-71^RecName: Full=Remorin;^Eukaryota; Viridiplantae; Streptophyta; Embryophyta; Tracheophyta; Spermatophyta; Magnoliophyta; eudicotyledons; Gunneridae; Pentapetalae; asterids; lamiids; Solanales; Solanaceae; Solanoideae; Solaneae; Solanum	XP_016204248.2^XP_016204248.2^Q:1-208,H:754-953^75.355%ID^E:1.2e-85^.^.	protein SHORTAGE IN CHIASMATA 1 isoform X2	AT5G23750.2^AT5G23750.2^Q:1-208,H:1-201^59.809%ID^E:3.24e-67^.^.	PF03766.13^Remorin_N^Remorin, N-terminal region^39-94^E:6.3e-20`PF03763.13^Remorin_C^Remorin, C-terminal region^98-203^E:1.2e-31	.	.	ENOG410YI71^Remorin family	KEGG:sot:102577743	GO:0005886^cellular_component^plasma membrane`GO:0048032^molecular_function^galacturonate binding`GO:0007267^biological_process^cell-cell signaling	.
DBMI_DN5612_c0_g1_i1.p1	USP_PEA^USP_PEA^Q:1-599,H:1-599^89.983%ID^E:0^RecName: Full=UDP-sugar pyrophospharylase;^Eukaryota; Viridiplantae; Streptophyta; Embryophyta; Tracheophyta; Spermatophyta; Magnoliophyta; eudicotyledons; Gunneridae; Pentapetalae; rosids; fabids; Fabales; Fabaceae; Papilionoideae; 50 kb inversion clade; NPAAA clade; Hologalegina; IRL clade; Fabeae; Pisum	XP_016163446.1^XP_016163446.1^Q:1-600,H:1-600^89.333%ID^E:0^.^.	UDP-sugar pyrophosphorylase 1	AT5G52560.1^AT5G52560.1^Q:5-596,H:16-610^77.983%ID^E:0^.^.	PF01704.18^UDPGP^UTP--glucose-1-phosphate uridylyltransferase^112-264^E:1e-16	.	.	.	KEGG:ag:BAD66876`KO:K12447	GO:0051748^molecular_function^UTP-monosaccharide-1-phosphate uridylyltransferase activity	GO:0070569^molecular_function^uridylyltransferase activity
DBMI_DN5620_c0_g1_i1.p1	NOL_ARATH^NOL_ARATH^Q:54-359,H:50-348^78.758%ID^E:0^RecName: Full=Chlorophyll(ide) b reductase NOL, chloroplastic;^Eukaryota; Viridiplantae; Streptophyta; Embryophyta; Tracheophyta; Spermatophyta; Magnoliophyta; eudicotyledons; Gunneridae; Pentapetalae; rosids; malvids; Brassicales; Brassicaceae; Camelineae; Arabidopsis	XP_016170911.1^XP_016170911.1^Q:3-359,H:25-373^83.38%ID^E:0^.^.	chlorophyll(ide) b reductase NOL%2C chloroplastic isoform X2	AT5G04900.1^AT5G04900.1^Q:54-359,H:50-348^78.758%ID^E:0^.^.	PF00106.25^adh_short^short chain dehydrogenase^92-287^E:2.6e-41`PF08659.10^KR^KR domain^92-200^E:1.6e-06`PF13561.6^adh_short_C2^Enoyl-(Acyl carrier protein) reductase^96-292^E:2.7e-31	.	.	COG4221^serine 3-dehydrogenase activity	KEGG:ath:AT5G04900`KO:K13606	GO:0009507^cellular_component^chloroplast`GO:0009535^cellular_component^chloroplast thylakoid membrane`GO:0034256^molecular_function^chlorophyll(ide) b reductase activity`GO:0015996^biological_process^chlorophyll catabolic process`GO:0010304^biological_process^PSII associated light-harvesting complex II catabolic process	.
DBMI_DN5654_c0_g1_i2.p1	MD37C_ARATH^MD37C_ARATH^Q:5-138,H:482-614^52.985%ID^E:2.49e-36^RecName: Full=Probable mediator of RNA polymerase II transcription subunit 37c;^Eukaryota; Viridiplantae; Streptophyta; Embryophyta; Tracheophyta; Spermatophyta; Magnoliophyta; eudicotyledons; Gunneridae; Pentapetalae; rosids; malvids; Brassicales; Brassicaceae; Camelineae; Arabidopsis	XP_016172346.1^XP_016172346.1^Q:1-138,H:479-613^60.432%ID^E:3.96e-44^.^.	heat shock cognate 70 kDa protein-like	AT3G12580.1^AT3G12580.1^Q:5-138,H:482-614^52.985%ID^E:2.58e-37^.^.	PF00012.20^HSP70^Hsp70 protein^5-137^E:3.6e-22	.	.	COG0443^Heat shock protein	KEGG:ath:AT3G12580`KO:K03283	GO:0048046^cellular_component^apoplast`GO:0005618^cellular_component^cell wall`GO:0005737^cellular_component^cytoplasm`GO:0005829^cellular_component^cytosol`GO:0005794^cellular_component^Golgi apparatus`GO:0005739^cellular_component^mitochondrion`GO:0005634^cellular_component^nucleus`GO:0005886^cellular_component^plasma membrane`GO:0005774^cellular_component^vacuolar membrane`GO:0005524^molecular…	.
DBMI_DN5654_c0_g2_i1.p1	MD37C_ARATH^MD37C_ARATH^Q:1-279,H:339-616^60.638%ID^E:7.62e-102^RecName: Full=Probable mediator of RNA polymerase II transcription subunit 37c;^Eukaryota; Viridiplantae; Streptophyta; Embryophyta; Tracheophyta; Spermatophyta; Magnoliophyta; eudicotyledons; Gunneridae; Pentapetalae; rosids; malvids; Brassicales; Brassicaceae; Camelineae; Arabidopsis	XP_020969001.1^XP_020969001.1^Q:1-278,H:341-614^68.929%ID^E:2.33e-118^.^.	heat shock cognate 70 kDa protein-like	AT3G12580.1^AT3G12580.1^Q:1-279,H:339-616^60.638%ID^E:7.91e-103^.^.	PF00012.20^HSP70^Hsp70 protein^1-267^E:3.9e-73	.	.	COG0443^Heat shock protein	KEGG:ath:AT3G12580`KO:K03283	GO:0048046^cellular_component^apoplast`GO:0005618^cellular_component^cell wall`GO:0005737^cellular_component^cytoplasm`GO:0005829^cellular_component^cytosol`GO:0005794^cellular_component^Golgi apparatus`GO:0005739^cellular_component^mitochondrion`GO:0005634^cellular_component^nucleus`GO:0005886^cellular_component^plasma membrane`GO:0005774^cellular_component^vacuolar membrane`GO:0005524^molecular…	.
DBMI_DN5665_c0_g1_i3.p1	PI5K1_ARATH^PI5K1_ARATH^Q:14-141,H:78-205^40.625%ID^E:4.14e-25^RecName: Full=Phosphatidylinositol 4-phosphate 5-kinase 1;^Eukaryota; Viridiplantae; Streptophyta; Embryophyta; Tracheophyta; Spermatophyta; Magnoliophyta; eudicotyledons; Gunneridae; Pentapetalae; rosids; malvids; Brassicales; Brassicaceae; Camelineae; Arabidopsis`PI5K1_ARATH^PI5K1_ARATH^Q:1-136,H:111-246^34.559%ID^E:2.83e-22^RecName…	XP_016172566.1^XP_016172566.1^Q:1-227,H:189-415^88.987%ID^E:1.09e-135^.^.	uncharacterized protein LOC107614955	AT4G17080.1^AT4G17080.1^Q:1-215,H:292-505^75.814%ID^E:1.16e-110^.^.	PF02493.20^MORN^MORN repeat^1-16^E:0.11`PF02493.20^MORN^MORN repeat^17-39^E:5.8e-06`PF02493.20^MORN^MORN repeat^40-61^E:9.6e-05`PF02493.20^MORN^MORN repeat^63-85^E:4.6e-06`PF02493.20^MORN^MORN repeat^86-107^E:1.6e-06`PF02493.20^MORN^MORN repeat^109-130^E:3e-06`PF02493.20^MORN^MORN repeat^134-142^E:57	.	.	COG4642^whole genome shotgun sequence`COG5253^phosphatidylinositol-4-phosphate 5-kinase	KEGG:ath:AT1G21980`KO:K00889	GO:0005886^cellular_component^plasma membrane`GO:0016308^molecular_function^1-phosphatidylinositol-4-phosphate 5-kinase activity`GO:0051015^molecular_function^actin filament binding`GO:0003785^molecular_function^actin monomer binding`GO:0005524^molecular_function^ATP binding`GO:0016307^molecular_function^phosphatidylinositol phosphate kinase activity	.
DBMI_DN5608_c0_g1_i9.p1	NPHP3_XENLA^NPHP3_XENLA^Q:156-340,H:1075-1261^32.984%ID^E:9.17e-15^RecName: Full=Nephrocystin-3;^Eukaryota; Metazoa; Chordata; Craniata; Vertebrata; Euteleostomi; Amphibia; Batrachia; Anura; Pipoidea; Pipidae; Xenopodinae; Xenopus; Xenopus`NPHP3_XENLA^NPHP3_XENLA^Q:166-308,H:1123-1265^34.965%ID^E:2.73e-14^RecName: Full=Nephrocystin-3;^Eukaryota; Metazoa; Chordata; Craniata; Vertebrata; Euteleosto…	XP_016190115.1^XP_016190115.1^Q:1-553,H:1-518^75.769%ID^E:0^.^.	kinesin light chain 3 isoform X1	AT5G37590.1^AT5G37590.1^Q:36-553,H:36-522^55.344%ID^E:0^.^.	PF13424.6^TPR_12^Tetratricopeptide repeat^162-225^E:6.2e-08`PF17874.1^TPR_MalT^MalT-like TPR region^164-261^E:1.5e-06`PF13374.6^TPR_10^Tetratricopeptide repeat^192-230^E:5.3e-07`PF13424.6^TPR_12^Tetratricopeptide repeat^235-309^E:5e-14`PF13374.6^TPR_10^Tetratricopeptide repeat^236-275^E:4.6e-08`PF13181.6^TPR_8^Tetratricopeptide repeat^238-266^E:0.006`PF13432.6^TPR_16^Tetratricopeptide repeat^241-…	.	ExpAA=37.68^PredHel=1^Topology=i136-158o	.	KEGG:xla:446530`KO:K19360	GO:0005929^cellular_component^cilium`GO:0060271^biological_process^cilium assembly`GO:0060027^biological_process^convergent extension involved in gastrulation`GO:0090090^biological_process^negative regulation of canonical Wnt signaling pathway`GO:2000095^biological_process^regulation of Wnt signaling pathway, planar cell polarity pathway`GO:0016055^biological_process^Wnt signaling pathway	GO:0005515^molecular_function^protein binding
DBMI_DN5621_c0_g1_i1.p1	CYPR4_CYNCA^CYPR4_CYNCA^Q:147-627,H:1-498^76.506%ID^E:0^RecName: Full=Protein CYPRO4;^Eukaryota; Viridiplantae; Streptophyta; Embryophyta; Tracheophyta; Spermatophyta; Magnoliophyta; eudicotyledons; Gunneridae; Pentapetalae; asterids; campanulids; Asterales; Asteraceae; Carduoideae; Cardueae; Carduinae; Cynara	XP_016180956.1^XP_016180956.1^Q:1-627,H:1-638^85.423%ID^E:0^.^.	protein CYPRO4	AT3G19240.1^AT3G19240.1^Q:50-625,H:63-647^75.127%ID^E:0^.^.	PF08553.10^VID27^VID27 C-terminal WD40-like domain^258-568^E:1.3e-44	.	.	.	.	.	.
DBMI_DN5600_c0_g1_i4.p1	.	XP_016184360.1^XP_016184360.1^Q:1-494,H:1-486^74.451%ID^E:0^.^.	uncharacterized protein LOC107626095 isoform X1	AT2G48030.1^AT2G48030.1^Q:42-490,H:31-434^58.043%ID^E:7.16e-166^.^.	PF03372.23^Exo_endo_phos^Endonuclease/Exonuclease/phosphatase family^212-445^E:7.5e-07	.	.	.	.	.	.
DBMI_DN5600_c0_g2_i3.p1	.	XP_016204868.1^XP_016204868.1^Q:5-489,H:1-443^67.671%ID^E:0^.^.	uncharacterized protein LOC107645371	AT2G48030.1^AT2G48030.1^Q:64-480,H:50-416^59.39%ID^E:2.14e-161^.^.	PF03372.23^Exo_endo_phos^Endonuclease/Exonuclease/phosphatase family^212-444^E:7.3e-09	.	.	.	.	.	.
DBMI_DN5600_c1_g1_i2.p1	DPNPH_ARATH^DPNPH_ARATH^Q:1-382,H:1-373^68.668%ID^E:0^RecName: Full=PAP-specific phosphatase HAL2-like;^Eukaryota; Viridiplantae; Streptophyta; Embryophyta; Tracheophyta; Spermatophyta; Magnoliophyta; eudicotyledons; Gunneridae; Pentapetalae; rosids; malvids; Brassicales; Brassicaceae; Camelineae; Arabidopsis	XP_016172045.1^XP_016172045.1^Q:1-382,H:1-382^87.206%ID^E:0^.^.	PAP-specific phosphatase HAL2-like	AT5G54390.1^AT5G54390.1^Q:1-382,H:1-373^68.668%ID^E:0^.^.	PF00459.25^Inositol_P^Inositol monophosphatase family^45-377^E:1.5e-55	.	.	COG1218^3'(2'),5'bisphosphate nucleotidase	KEGG:ath:AT5G54390`KO:K01082	GO:0005737^cellular_component^cytoplasm`GO:0008441^molecular_function^3'(2'),5'-bisphosphate nucleotidase activity`GO:0046872^molecular_function^metal ion binding`GO:0016311^biological_process^dephosphorylation`GO:0046854^biological_process^phosphatidylinositol phosphorylation`GO:0006790^biological_process^sulfur compound metabolic process	GO:0046854^biological_process^phosphatidylinositol phosphorylation
DBMI_DN5670_c0_g1_i1.p1	Y5262_ARATH^Y5262_ARATH^Q:45-557,H:9-524^51.341%ID^E:8.69e-164^RecName: Full=Ankyrin repeat-containing protein At5g02620;^Eukaryota; Viridiplantae; Streptophyta; Embryophyta; Tracheophyta; Spermatophyta; Magnoliophyta; eudicotyledons; Gunneridae; Pentapetalae; rosids; malvids; Brassicales; Brassicaceae; Camelineae; Arabidopsis	XP_016205825.1^XP_016205825.1^Q:1-557,H:104-659^92.998%ID^E:0^.^.	ankyrin repeat-containing protein At5g02620	AT2G31820.1^AT2G31820.1^Q:1-557,H:98-662^74.78%ID^E:0^.^.	PF12796.7^Ank_2^Ankyrin repeats (3 copies)^48-115^E:7e-07`PF13637.6^Ank_4^Ankyrin repeats (many copies)^56-115^E:7.7e-05`PF00023.30^Ank^Ankyrin repeat^92-126^E:0.022`PF12796.7^Ank_2^Ankyrin repeats (3 copies)^110-186^E:3.7e-11`PF00023.30^Ank^Ankyrin repeat^126-157^E:0.028`PF13637.6^Ank_4^Ankyrin repeats (many copies)^128-181^E:4.6e-09`PF13637.6^Ank_4^Ankyrin repeats (many copies)^162-215^E:2.3e-1…	.	ExpAA=91.22^PredHel=4^Topology=i380-402o425-447i467-489o499-521i	COG0666^Ankyrin Repeat	KEGG:ath:AT5G02620	GO:0005783^cellular_component^endoplasmic reticulum`GO:0016021^cellular_component^integral component of membrane`GO:0005886^cellular_component^plasma membrane	GO:0005515^molecular_function^protein binding
DBMI_DN5670_c1_g1_i1.p1	MSBP2_ARATH^MSBP2_ARATH^Q:3-170,H:5-166^58.333%ID^E:1.68e-63^RecName: Full=Membrane steroid-binding protein 2;^Eukaryota; Viridiplantae; Streptophyta; Embryophyta; Tracheophyta; Spermatophyta; Magnoliophyta; eudicotyledons; Gunneridae; Pentapetalae; rosids; malvids; Brassicales; Brassicaceae; Camelineae; Arabidopsis	XP_016167631.1^XP_016167631.1^Q:1-199,H:1-199^82.915%ID^E:2.71e-123^.^.	membrane steroid-binding protein 2	AT3G48890.1^AT3G48890.1^Q:3-170,H:5-166^58.333%ID^E:1.75e-64^.^.	PF00173.28^Cyt-b5^Cytochrome b5-like Heme/Steroid binding domain^76-170^E:4.4e-11	.	ExpAA=21.91^PredHel=1^Topology=o11-33i	ENOG4111UG0^progesterone receptor membrane component	KEGG:ath:AT3G48890`KO:K17278	GO:0009535^cellular_component^chloroplast thylakoid membrane`GO:0005783^cellular_component^endoplasmic reticulum`GO:0016021^cellular_component^integral component of membrane`GO:0005634^cellular_component^nucleus`GO:0005886^cellular_component^plasma membrane`GO:0019904^molecular_function^protein domain specific binding`GO:0005496^molecular_function^steroid binding	.
DBMI_DN5643_c0_g1_i1.p1	.	XP_016170754.1^XP_016170754.1^Q:40-348,H:1-305^77.097%ID^E:1.2e-170^.^.	uncharacterized protein LOC107613321	AT3G20680.1^AT3G20680.1^Q:85-348,H:76-338^62.454%ID^E:2e-107^.^.	PF09353.10^DUF1995^Domain of unknown function (DUF1995)^82-317^E:3.5e-35	.	.	.	.	.	.
DBMI_DN5672_c0_g1_i12.p1	ASHR1_ARATH^ASHR1_ARATH^Q:1-476,H:1-475^67.857%ID^E:0^RecName: Full=Histone-lysine N-methyltransferase ASHR1;^Eukaryota; Viridiplantae; Streptophyta; Embryophyta; Tracheophyta; Spermatophyta; Magnoliophyta; eudicotyledons; Gunneridae; Pentapetalae; rosids; malvids; Brassicales; Brassicaceae; Camelineae; Arabidopsis	XP_016163545.1^XP_016163545.1^Q:1-481,H:1-485^89.485%ID^E:0^.^.	histone-lysine N-methyltransferase ASHR1	AT2G17900.1^AT2G17900.1^Q:1-476,H:6-480^67.857%ID^E:0^.^.	PF00856.28^SET^SET domain^22-247^E:6.4e-14`PF01753.18^zf-MYND^MYND finger^56-93^E:2.2e-09`PF13181.6^TPR_8^Tetratricopeptide repeat^421-447^E:0.049	.	.	COG2940^Histone-lysine N-methyltransferase	.	GO:0005694^cellular_component^chromosome`GO:0005634^cellular_component^nucleus`GO:0018024^molecular_function^histone-lysine N-methyltransferase activity`GO:0046872^molecular_function^metal ion binding	GO:0005515^molecular_function^protein binding
DBMI_DN5695_c0_g1_i1.p1	.	XP_016177546.1^XP_016177546.1^Q:1-635,H:1-624^71.094%ID^E:0^.^.	cell wall protein RBR3 isoform X1	AT2G43990.1^AT2G43990.1^Q:2-675,H:8-632^30.563%ID^E:1.66e-46^.^.	.	.	.	.	.	.	.
DBMI_DN5695_c0_g2_i2.p1	SHGR2_ARATH^SHGR2_ARATH^Q:1-615,H:302-932^55.85%ID^E:0^RecName: Full=Phospholipase SGR2;^Eukaryota; Viridiplantae; Streptophyta; Embryophyta; Tracheophyta; Spermatophyta; Magnoliophyta; eudicotyledons; Gunneridae; Pentapetalae; rosids; malvids; Brassicales; Brassicaceae; Camelineae; Arabidopsis	XP_016188125.1^XP_016188125.1^Q:1-621,H:308-927^80.998%ID^E:0^.^.	phospholipase SGR2 isoform X1	AT1G31480.1^AT1G31480.1^Q:1-615,H:302-932^55.85%ID^E:0^.^.	PF02862.17^DDHD^DDHD domain^358-554^E:2.8e-44	.	.	ENOG410YDSX^DDHD domain containing	KEGG:ath:AT1G31480	GO:0009705^cellular_component^plant-type vacuole membrane`GO:0009506^cellular_component^plasmodesma`GO:0005773^cellular_component^vacuole`GO:0046872^molecular_function^metal ion binding`GO:0008970^molecular_function^phospholipase A1 activity`GO:0004620^molecular_function^phospholipase activity`GO:0009660^biological_process^amyloplast organization`GO:0009590^biological_process^detection of gravity…	GO:0046872^molecular_function^metal ion binding
DBMI_DN5695_c1_g1_i3.p1	UBC5_ARATH^UBC5_ARATH^Q:47-230,H:1-185^79.365%ID^E:3.06e-107^RecName: Full=Ubiquitin-conjugating enzyme E2 5;^Eukaryota; Viridiplantae; Streptophyta; Embryophyta; Tracheophyta; Spermatophyta; Magnoliophyta; eudicotyledons; Gunneridae; Pentapetalae; rosids; malvids; Brassicales; Brassicaceae; Camelineae; Arabidopsis	XP_016193951.1^XP_016193951.1^Q:47-230,H:1-184^92.935%ID^E:2.63e-129^.^.	ubiquitin-conjugating enzyme E2 5	AT1G63800.1^AT1G63800.1^Q:47-230,H:1-185^79.365%ID^E:3.17e-108^.^.	PF00179.26^UQ_con^Ubiquitin-conjugating enzyme^56-188^E:5.2e-39	.	.	ENOG410XRC5^ubiquitin-conjugating enzyme	KEGG:ath:AT1G63800`KO:K10576	GO:0005829^cellular_component^cytosol`GO:0005524^molecular_function^ATP binding`GO:0061631^molecular_function^ubiquitin conjugating enzyme activity`GO:0004842^molecular_function^ubiquitin-protein transferase activity`GO:0006511^biological_process^ubiquitin-dependent protein catabolic process	.
DBMI_DN5695_c1_g2_i6.p1	UBC5_ARATH^UBC5_ARATH^Q:1-183,H:1-185^82.979%ID^E:9.03e-110^RecName: Full=Ubiquitin-conjugating enzyme E2 5;^Eukaryota; Viridiplantae; Streptophyta; Embryophyta; Tracheophyta; Spermatophyta; Magnoliophyta; eudicotyledons; Gunneridae; Pentapetalae; rosids; malvids; Brassicales; Brassicaceae; Camelineae; Arabidopsis	XP_016193951.1^XP_016193951.1^Q:1-183,H:1-184^94.022%ID^E:1.45e-127^.^.	ubiquitin-conjugating enzyme E2 5	AT1G63800.1^AT1G63800.1^Q:1-183,H:1-185^82.979%ID^E:9.37e-111^.^.	PF00179.26^UQ_con^Ubiquitin-conjugating enzyme^10-142^E:2.5e-39	.	.	ENOG410XRC5^ubiquitin-conjugating enzyme	KEGG:ath:AT1G63800`KO:K10576	GO:0005829^cellular_component^cytosol`GO:0005524^molecular_function^ATP binding`GO:0061631^molecular_function^ubiquitin conjugating enzyme activity`GO:0004842^molecular_function^ubiquitin-protein transferase activity`GO:0006511^biological_process^ubiquitin-dependent protein catabolic process	.
DBMI_DN5695_c1_g3_i2.p1	UBC5_ARATH^UBC5_ARATH^Q:66-248,H:1-185^80.319%ID^E:1.77e-106^RecName: Full=Ubiquitin-conjugating enzyme E2 5;^Eukaryota; Viridiplantae; Streptophyta; Embryophyta; Tracheophyta; Spermatophyta; Magnoliophyta; eudicotyledons; Gunneridae; Pentapetalae; rosids; malvids; Brassicales; Brassicaceae; Camelineae; Arabidopsis	XP_020974810.1^XP_020974810.1^Q:75-248,H:1-175^93.714%ID^E:4.82e-121^.^.	ubiquitin-conjugating enzyme E2 4 isoform X1	AT1G63800.1^AT1G63800.1^Q:66-248,H:1-185^80.319%ID^E:1.83e-107^.^.	PF00179.26^UQ_con^Ubiquitin-conjugating enzyme^76-207^E:2.6e-38	.	.	ENOG410XRC5^ubiquitin-conjugating enzyme	KEGG:ath:AT1G63800`KO:K10576	GO:0005829^cellular_component^cytosol`GO:0005524^molecular_function^ATP binding`GO:0061631^molecular_function^ubiquitin conjugating enzyme activity`GO:0004842^molecular_function^ubiquitin-protein transferase activity`GO:0006511^biological_process^ubiquitin-dependent protein catabolic process	.
DBMI_DN5647_c0_g2_i2.p1	HSFA5_ARATH^HSFA5_ARATH^Q:22-485,H:24-466^54.565%ID^E:4.42e-167^RecName: Full=Heat stress transcription factor A-5;^Eukaryota; Viridiplantae; Streptophyta; Embryophyta; Tracheophyta; Spermatophyta; Magnoliophyta; eudicotyledons; Gunneridae; Pentapetalae; rosids; malvids; Brassicales; Brassicaceae; Camelineae; Arabidopsis	XP_016175574.1^XP_016175574.1^Q:1-485,H:1-479^83.333%ID^E:0^.^.	heat stress transcription factor A-5	AT4G13980.1^AT4G13980.1^Q:22-485,H:24-466^54.565%ID^E:4.58e-168^.^.	PF00447.17^HSF_DNA-bind^HSF-type DNA-binding^22-111^E:8.1e-29	.	.	COG5169^Transcription factor	KEGG:ath:AT4G13980`KO:K09419	GO:0005737^cellular_component^cytoplasm`GO:0005634^cellular_component^nucleus`GO:0003700^molecular_function^DNA-binding transcription factor activity`GO:0000978^molecular_function^RNA polymerase II proximal promoter sequence-specific DNA binding`GO:0043565^molecular_function^sequence-specific DNA binding`GO:0034605^biological_process^cellular response to heat`GO:0061408^biological_process^positiv…	GO:0003700^molecular_function^DNA-binding transcription factor activity`GO:0043565^molecular_function^sequence-specific DNA binding`GO:0006355^biological_process^regulation of transcription, DNA-templated`GO:0005634^cellular_component^nucleus
DBMI_DN5647_c0_g3_i1.p1	HFB2B_ARATH^HFB2B_ARATH^Q:1-252,H:108-377^46.35%ID^E:6.22e-59^RecName: Full=Heat stress transcription factor B-2b;^Eukaryota; Viridiplantae; Streptophyta; Embryophyta; Tracheophyta; Spermatophyta; Magnoliophyta; eudicotyledons; Gunneridae; Pentapetalae; rosids; malvids; Brassicales; Brassicaceae; Camelineae; Arabidopsis	XP_016202087.1^XP_016202087.1^Q:1-251,H:73-334^74.157%ID^E:3.33e-121^.^.	heat stress transcription factor B-2b isoform X2	AT4G11660.1^AT4G11660.1^Q:1-252,H:108-377^46.35%ID^E:6.46e-60^.^.	PF00447.17^HSF_DNA-bind^HSF-type DNA-binding^1-42^E:2.7e-10	.	.	COG5169^Transcription factor	KEGG:ath:AT4G11660`KO:K09419	GO:0005634^cellular_component^nucleus`GO:0003700^molecular_function^DNA-binding transcription factor activity`GO:0000978^molecular_function^RNA polymerase II proximal promoter sequence-specific DNA binding`GO:0043565^molecular_function^sequence-specific DNA binding`GO:0034605^biological_process^cellular response to heat`GO:0045892^biological_process^negative regulation of transcription, DNA-templ…	GO:0003700^molecular_function^DNA-binding transcription factor activity`GO:0043565^molecular_function^sequence-specific DNA binding`GO:0006355^biological_process^regulation of transcription, DNA-templated`GO:0005634^cellular_component^nucleus
DBMI_DN5647_c0_g4_i1.p1	HSFA8_ARATH^HSFA8_ARATH^Q:1-336,H:63-372^41.21%ID^E:4.92e-68^RecName: Full=Heat stress transcription factor A-8;^Eukaryota; Viridiplantae; Streptophyta; Embryophyta; Tracheophyta; Spermatophyta; Magnoliophyta; eudicotyledons; Gunneridae; Pentapetalae; rosids; malvids; Brassicales; Brassicaceae; Camelineae; Arabidopsis	XP_016190829.1^XP_016190829.1^Q:1-339,H:56-375^74.269%ID^E:5.92e-172^.^.	heat stress transcription factor A-8	AT1G67970.1^AT1G67970.1^Q:1-336,H:63-372^41.21%ID^E:5.1e-69^.^.	PF00447.17^HSF_DNA-bind^HSF-type DNA-binding^1-48^E:3.6e-15	.	.	COG5169^Transcription factor	KEGG:ath:AT1G67970`KO:K09419	GO:0005737^cellular_component^cytoplasm`GO:0005634^cellular_component^nucleus`GO:0003700^molecular_function^DNA-binding transcription factor activity`GO:0000978^molecular_function^RNA polymerase II proximal promoter sequence-specific DNA binding`GO:0043565^molecular_function^sequence-specific DNA binding`GO:0034605^biological_process^cellular response to heat`GO:0061408^biological_process^positiv…	GO:0003700^molecular_function^DNA-binding transcription factor activity`GO:0043565^molecular_function^sequence-specific DNA binding`GO:0006355^biological_process^regulation of transcription, DNA-templated`GO:0005634^cellular_component^nucleus
DBMI_DN5647_c0_g6_i2.p1	HFB2B_ARATH^HFB2B_ARATH^Q:17-331,H:51-377^53.143%ID^E:1.06e-101^RecName: Full=Heat stress transcription factor B-2b;^Eukaryota; Viridiplantae; Streptophyta; Embryophyta; Tracheophyta; Spermatophyta; Magnoliophyta; eudicotyledons; Gunneridae; Pentapetalae; rosids; malvids; Brassicales; Brassicaceae; Camelineae; Arabidopsis	XP_016202087.1^XP_016202087.1^Q:1-330,H:1-334^66.667%ID^E:2.85e-144^.^.	heat stress transcription factor B-2b isoform X2	AT4G11660.1^AT4G11660.1^Q:17-331,H:51-377^53.143%ID^E:1.1e-102^.^.	PF00447.17^HSF_DNA-bind^HSF-type DNA-binding^26-115^E:8.5e-31	.	.	COG5169^Transcription factor	KEGG:ath:AT4G11660`KO:K09419	GO:0005634^cellular_component^nucleus`GO:0003700^molecular_function^DNA-binding transcription factor activity`GO:0000978^molecular_function^RNA polymerase II proximal promoter sequence-specific DNA binding`GO:0043565^molecular_function^sequence-specific DNA binding`GO:0034605^biological_process^cellular response to heat`GO:0045892^biological_process^negative regulation of transcription, DNA-templ…	GO:0003700^molecular_function^DNA-binding transcription factor activity`GO:0043565^molecular_function^sequence-specific DNA binding`GO:0006355^biological_process^regulation of transcription, DNA-templated`GO:0005634^cellular_component^nucleus
DBMI_DN5647_c2_g1_i1.p1	HFB2B_ARATH^HFB2B_ARATH^Q:16-83,H:51-118^89.706%ID^E:9.54e-38^RecName: Full=Heat stress transcription factor B-2b;^Eukaryota; Viridiplantae; Streptophyta; Embryophyta; Tracheophyta; Spermatophyta; Magnoliophyta; eudicotyledons; Gunneridae; Pentapetalae; rosids; malvids; Brassicales; Brassicaceae; Camelineae; Arabidopsis	XP_020978786.1^XP_020978786.1^Q:1-109,H:1-106^80.734%ID^E:8e-56^.^.	heat stress transcription factor B-2b isoform X1	AT4G11660.1^AT4G11660.1^Q:16-83,H:51-118^89.706%ID^E:9.9e-39^.^.	PF00447.17^HSF_DNA-bind^HSF-type DNA-binding^25-103^E:1.9e-21	.	.	COG5169^Transcription factor	KEGG:ath:AT4G11660`KO:K09419	GO:0005634^cellular_component^nucleus`GO:0003700^molecular_function^DNA-binding transcription factor activity`GO:0000978^molecular_function^RNA polymerase II proximal promoter sequence-specific DNA binding`GO:0043565^molecular_function^sequence-specific DNA binding`GO:0034605^biological_process^cellular response to heat`GO:0045892^biological_process^negative regulation of transcription, DNA-templ…	GO:0003700^molecular_function^DNA-binding transcription factor activity`GO:0043565^molecular_function^sequence-specific DNA binding`GO:0006355^biological_process^regulation of transcription, DNA-templated`GO:0005634^cellular_component^nucleus
DBMI_DN5690_c0_g1_i2.p1	NOMO1_HUMAN^NOMO1_HUMAN^Q:12-1138,H:18-1158^29.967%ID^E:1.18e-156^RecName: Full=Nodal modulator 1;^Eukaryota; Metazoa; Chordata; Craniata; Vertebrata; Euteleostomi; Mammalia; Eutheria; Euarchontoglires; Primates; Haplorrhini; Catarrhini; Hominidae; Homo	XP_016205743.1^XP_016205743.1^Q:1-1197,H:1-1188^88.638%ID^E:0^.^.	nodal modulator 1	AT3G62360.2^AT3G62360.2^Q:11-1197,H:7-1197^64.583%ID^E:0^.^.	PF13620.6^CarboxypepD_reg^Carboxypeptidase regulatory-like domain^946-1000^E:6.4e-08	sigP:1^27^0.767^YES	ExpAA=21.35^PredHel=1^Topology=o1140-1162i	ENOG410XTI0^nodal modulator	KEGG:hsa:23420	GO:0005789^cellular_component^endoplasmic reticulum membrane`GO:0016021^cellular_component^integral component of membrane`GO:0016020^cellular_component^membrane`GO:0030246^molecular_function^carbohydrate binding	.
DBMI_DN5690_c1_g1_i1.p1	.	.	.	.	.	.	.	.	.	.	.
DBMI_DN5650_c0_g1_i1.p1	SDI1_ARATH^SDI1_ARATH^Q:14-295,H:22-306^67.247%ID^E:7.06e-135^RecName: Full=Protein SULFUR DEFICIENCY-INDUCED 1 {ECO:0000303|PubMed:19154231};^Eukaryota; Viridiplantae; Streptophyta; Embryophyta; Tracheophyta; Spermatophyta; Magnoliophyta; eudicotyledons; Gunneridae; Pentapetalae; rosids; malvids; Brassicales; Brassicaceae; Camelineae; Arabidopsis	XP_016196589.1^XP_016196589.1^Q:16-295,H:15-295^86.477%ID^E:3.79e-178^.^.	protein SULFUR DEFICIENCY-INDUCED 1-like	AT5G48850.1^AT5G48850.1^Q:14-295,H:22-306^67.247%ID^E:7.33e-136^.^.	PF13181.6^TPR_8^Tetratricopeptide repeat^159-190^E:0.039	.	.	ENOG410YFAS^male sterility MS5 family protein	KEGG:ath:AT5G48850	GO:0090568^cellular_component^nuclear transcriptional repressor complex`GO:0010438^biological_process^cellular response to sulfur starvation`GO:0010439^biological_process^regulation of glucosinolate biosynthetic process`GO:0006792^biological_process^regulation of sulfur utilization	GO:0005515^molecular_function^protein binding
DBMI_DN5685_c0_g1_i1.p1	XYL1_ARATH^XYL1_ARATH^Q:1-223,H:176-398^80.269%ID^E:4.18e-128^RecName: Full=Alpha-xylosidase 1;^Eukaryota; Viridiplantae; Streptophyta; Embryophyta; Tracheophyta; Spermatophyta; Magnoliophyta; eudicotyledons; Gunneridae; Pentapetalae; rosids; malvids; Brassicales; Brassicaceae; Camelineae; Arabidopsis	XP_016174965.1^XP_016174965.1^Q:1-223,H:196-418^88.789%ID^E:1.26e-142^.^.	alpha-xylosidase 1	AT1G68560.1^AT1G68560.1^Q:1-223,H:176-398^80.269%ID^E:4.34e-129^.^.	PF13802.6^Gal_mutarotas_2^Galactose mutarotase-like^2-68^E:6e-08`PF01055.26^Glyco_hydro_31^Glycosyl hydrolases family 31^89-219^E:6.7e-40	.	.	COG1501^hydrolase, family 31	KEGG:ath:AT1G68560`KO:K15925	GO:0048046^cellular_component^apoplast`GO:0005618^cellular_component^cell wall`GO:0009507^cellular_component^chloroplast`GO:0009505^cellular_component^plant-type cell wall`GO:0009506^cellular_component^plasmodesma`GO:0061634^molecular_function^alpha-D-xyloside xylohydrolase`GO:0046556^molecular_function^alpha-L-arabinofuranosidase activity`GO:0030246^molecular_function^carbohydrate binding`GO:000…	GO:0004553^molecular_function^hydrolase activity, hydrolyzing O-glycosyl compounds`GO:0005975^biological_process^carbohydrate metabolic process
DBMI_DN5634_c0_g1_i3.p1	EDSBC_ARATH^EDSBC_ARATH^Q:225-311,H:110-193^35.165%ID^E:1.95e-08^RecName: Full=Protein EDS1B {ECO:0000305};^Eukaryota; Viridiplantae; Streptophyta; Embryophyta; Tracheophyta; Spermatophyta; Magnoliophyta; eudicotyledons; Gunneridae; Pentapetalae; rosids; malvids; Brassicales; Brassicaceae; Camelineae; Arabidopsis	XP_016175433.1^XP_016175433.1^Q:1-1016,H:1-1013^86.332%ID^E:0^.^.	uncharacterized protein LOC107618025 isoform X1	AT3G07400.1^AT3G07400.1^Q:1-1016,H:1-1003^63.751%ID^E:0^.^.	PF01764.25^Lipase_3^Lipase (class 3)^201-310^E:7.2e-16`PF01926.23^MMR_HSR1^50S ribosome-binding GTPase^719-817^E:8e-06	.	ExpAA=38.39^PredHel=1^Topology=o991-1013i	ENOG410YEK6^enhanced disease susceptibility 1	KEGG:ath:AT3G48080`KO:K18875	GO:0005737^cellular_component^cytoplasm`GO:0005634^cellular_component^nucleus`GO:0016787^molecular_function^hydrolase activity`GO:0006952^biological_process^defense response`GO:0006629^biological_process^lipid metabolic process	GO:0006629^biological_process^lipid metabolic process`GO:0005525^molecular_function^GTP binding
DBMI_DN5649_c0_g1_i1.p1	BC10_ORYSJ^BC10_ORYSJ^Q:129-390,H:85-389^34.951%ID^E:4.04e-44^RecName: Full=Glycosyltransferase BC10 {ECO:0000305};^Eukaryota; Viridiplantae; Streptophyta; Embryophyta; Tracheophyta; Spermatophyta; Magnoliophyta; Liliopsida; Poales; Poaceae; BOP clade; Oryzoideae; Oryzeae; Oryzinae; Oryza; Oryza sativa	XP_016175542.1^XP_016175542.1^Q:1-396,H:1-398^85.93%ID^E:0^.^.	uncharacterized protein LOC107618116	AT1G68390.1^AT1G68390.1^Q:90-396,H:98-408^64.63%ID^E:3.11e-150^.^.	PF02485.21^Branch^Core-2/I-Branching enzyme^130-356^E:1.2e-79	.	ExpAA=25.09^PredHel=1^Topology=i21-43o	ENOG410Y97A^Core-2/I-Branching enzyme	KEGG:osa:4337935	GO:0000139^cellular_component^Golgi membrane`GO:0016021^cellular_component^integral component of membrane`GO:0008375^molecular_function^acetylglucosaminyltransferase activity`GO:0016757^molecular_function^transferase activity, transferring glycosyl groups`GO:0030244^biological_process^cellulose biosynthetic process`GO:0009664^biological_process^plant-type cell wall organization	GO:0008375^molecular_function^acetylglucosaminyltransferase activity`GO:0016020^cellular_component^membrane
DBMI_DN5604_c0_g1_i1.p1	PP209_ARATH^PP209_ARATH^Q:77-541,H:112-576^54.274%ID^E:7.22e-173^RecName: Full=Pentatricopeptide repeat-containing protein At3g02650, mitochondrial;^Eukaryota; Viridiplantae; Streptophyta; Embryophyta; Tracheophyta; Spermatophyta; Magnoliophyta; eudicotyledons; Gunneridae; Pentapetalae; rosids; malvids; Brassicales; Brassicaceae; Camelineae; Arabidopsis	XP_016203142.2^XP_016203142.2^Q:1-508,H:1-531^66.108%ID^E:0^.^.	pentatricopeptide repeat-containing protein At3g02650%2C mitochondrial	AT3G02650.1^AT3G02650.1^Q:77-541,H:112-576^54.274%ID^E:7.49e-174^.^.	PF01535.20^PPR^PPR repeat^204-225^E:1.5`PF01535.20^PPR^PPR repeat^342-369^E:0.067`PF13041.6^PPR_2^PPR repeat family^374-420^E:5.8e-09`PF01535.20^PPR^PPR repeat^376-405^E:0.0012`PF13812.6^PPR_3^Pentatricopeptide repeat domain^400-452^E:9.6e-07`PF12854.7^PPR_1^PPR repeat^403-434^E:8.7e-06`PF13041.6^PPR_2^PPR repeat family^407-456^E:9.5e-10`PF01535.20^PPR^PPR repeat^411-439^E:0.00015`PF13812.6^PPR_3…	.	.	ENOG410Z7Z7^Pentatricopeptide repeat-containing protein	KEGG:ath:AT3G02650	GO:0005739^cellular_component^mitochondrion	.
DBMI_DN5617_c0_g1_i16.p1	TYRP_SHIFL^TYRP_SHIFL^Q:94-304,H:187-387^26.244%ID^E:1.34e-07^RecName: Full=Tyrosine-specific transport protein;^Bacteria; Proteobacteria; Gammaproteobacteria; Enterobacterales; Enterobacteriaceae; Shigella	XP_016204500.1^XP_016204500.1^Q:16-316,H:172-508^76.401%ID^E:4.54e-178^.^.	uncharacterized protein LOC107645016	AT5G19500.1^AT5G19500.1^Q:16-271,H:175-455^30.164%ID^E:1.13e-26^.^.	PF03222.13^Trp_Tyr_perm^Tryptophan/tyrosine permease family^83-301^E:3.7e-24	.	ExpAA=154.41^PredHel=7^Topology=i60-82o92-114i126-148o168-190i222-241o251-273i285-307o	COG0814^amino acid transport	KEGG:sfl:SF1953`KEGG:sfx:S2046`KO:K03834	GO:0005887^cellular_component^integral component of plasma membrane`GO:0015173^molecular_function^aromatic amino acid transmembrane transporter activity	GO:0003333^biological_process^amino acid transmembrane transport
DBMI_DN5618_c0_g1_i1.p1	RLA0_SOYBN^RLA0_SOYBN^Q:1-109,H:1-113^66.372%ID^E:2.06e-44^RecName: Full=60S acidic ribosomal protein P0;^Eukaryota; Viridiplantae; Streptophyta; Embryophyta; Tracheophyta; Spermatophyta; Magnoliophyta; eudicotyledons; Gunneridae; Pentapetalae; rosids; fabids; Fabales; Fabaceae; Papilionoideae; 50 kb inversion clade; NPAAA clade; indigoferoid/millettioid clade; Phaseoleae; Glycine; Soja	XP_016162185.1^XP_016162185.1^Q:1-187,H:1-187^91.979%ID^E:3.66e-129^.^.	60S acidic ribosomal protein P0	AT2G40010.1^AT2G40010.1^Q:1-109,H:1-113^63.717%ID^E:5.14e-44^.^.	PF00466.20^Ribosomal_L10^Ribosomal protein L10^6-104^E:1.2e-16	.	.	COG0244^50s ribosomal protein L10	KEGG:gmx:547816`KO:K02941	GO:0022625^cellular_component^cytosolic large ribosomal subunit`GO:0070180^molecular_function^large ribosomal subunit rRNA binding`GO:0003735^molecular_function^structural constituent of ribosome`GO:0002181^biological_process^cytoplasmic translation`GO:0000027^biological_process^ribosomal large subunit assembly	GO:0042254^biological_process^ribosome biogenesis`GO:0005622^cellular_component^intracellular
DBMI_DN5645_c0_g1_i7.p1	.	XP_016165950.1^XP_016165950.1^Q:1-512,H:1-501^73.786%ID^E:0^.^.	uncharacterized protein LOC107608743 isoform X1	AT4G34140.10^AT4G34140.10^Q:2-367,H:5-327^41.053%ID^E:7.34e-74^.^.	PF17780.1^OCRE^OCRE domain^13-53^E:1.3e-10`PF01585.23^G-patch^G-patch domain^466-506^E:1.4e-09`PF12656.7^G-patch_2^G-patch domain^468-509^E:0.00015	.	.	.	.	.	GO:0003676^molecular_function^nucleic acid binding
DBMI_DN5679_c0_g1_i2.p1	C76B6_CATRO^C76B6_CATRO^Q:1-498,H:1-490^51.703%ID^E:0^RecName: Full=Geraniol 8-hydroxylase;^Eukaryota; Viridiplantae; Streptophyta; Embryophyta; Tracheophyta; Spermatophyta; Magnoliophyta; eudicotyledons; Gunneridae; Pentapetalae; asterids; lamiids; Gentianales; Apocynaceae; Rauvolfioideae; Vinceae; Catharanthinae; Catharanthus	XP_016182246.1^XP_016182246.1^Q:1-502,H:1-493^72.817%ID^E:0^.^.	geraniol 8-hydroxylase-like	AT2G45550.1^AT2G45550.1^Q:1-500,H:1-506^47.75%ID^E:5.4e-167^.^.	PF00067.22^p450^Cytochrome P450^35-489^E:1.9e-100	sigP:1^22^0.752^YES	.	.	KEGG:ag:CAC80883`KO:K15099	GO:0005789^cellular_component^endoplasmic reticulum membrane`GO:0016021^cellular_component^integral component of membrane`GO:0020037^molecular_function^heme binding`GO:0005506^molecular_function^iron ion binding`GO:0016709^molecular_function^oxidoreductase activity, acting on paired donors, with incorporation or reduction of molecular oxygen, NAD(P)H as one donor, and incorporation of one atom of…	GO:0005506^molecular_function^iron ion binding`GO:0016705^molecular_function^oxidoreductase activity, acting on paired donors, with incorporation or reduction of molecular oxygen`GO:0020037^molecular_function^heme binding`GO:0055114^biological_process^oxidation-reduction process
DBMI_DN5648_c0_g1_i5.p1	SBT33_ARATH^SBT33_ARATH^Q:40-781,H:27-767^51.135%ID^E:0^RecName: Full=Subtilisin-like protease SBT3.3 {ECO:0000303|PubMed:16193095};^Eukaryota; Viridiplantae; Streptophyta; Embryophyta; Tracheophyta; Spermatophyta; Magnoliophyta; eudicotyledons; Gunneridae; Pentapetalae; rosids; malvids; Brassicales; Brassicaceae; Camelineae; Arabidopsis	XP_016187695.1^XP_016187695.1^Q:3-786,H:4-781^81.888%ID^E:0^.^.	subtilisin-like protease SBT3.9 isoform X1	AT1G32960.1^AT1G32960.1^Q:40-781,H:27-767^51.135%ID^E:0^.^.	PF05922.16^Inhibitor_I9^Peptidase inhibitor I9^45-124^E:1.7e-16`PF00082.22^Peptidase_S8^Subtilase family^149-605^E:2.5e-48`PF17766.1^fn3_6^Fibronectin type-III domain^683-779^E:2.8e-29	sigP:1^34^0.805^YES	.	COG1404^peptidase (S8 and S53, subtilisin, kexin, sedolisin	KEGG:ath:AT1G32960	GO:0031012^cellular_component^extracellular matrix`GO:0005615^cellular_component^extracellular space`GO:0009505^cellular_component^plant-type cell wall`GO:0004252^molecular_function^serine-type endopeptidase activity`GO:0009682^biological_process^induced systemic resistance	GO:0004252^molecular_function^serine-type endopeptidase activity`GO:0006508^biological_process^proteolysis
DBMI_DN5677_c0_g1_i2.p1	GLYT3_ARATH^GLYT3_ARATH^Q:277-644,H:141-511^46.933%ID^E:2.43e-112^RecName: Full=Probable glycosyltransferase At5g03795;^Eukaryota; Viridiplantae; Streptophyta; Embryophyta; Tracheophyta; Spermatophyta; Magnoliophyta; eudicotyledons; Gunneridae; Pentapetalae; rosids; malvids; Brassicales; Brassicaceae; Camelineae; Arabidopsis	XP_016181500.1^XP_016181500.1^Q:1-650,H:1-638^74.242%ID^E:0^.^.	probable glycosyltransferase At5g25310	AT5G25820.1^AT5G25820.1^Q:1-645,H:1-650^53.153%ID^E:0^.^.	PF03016.15^Exostosin^Exostosin family^319-599^E:5.2e-61	.	ExpAA=16.93^PredHel=1^Topology=i16-38o	ENOG410XTFH^Exostosin	KEGG:ath:AT5G03795	GO:0000139^cellular_component^Golgi membrane`GO:0016021^cellular_component^integral component of membrane`GO:0016757^molecular_function^transferase activity, transferring glycosyl groups`GO:0071555^biological_process^cell wall organization`GO:0006486^biological_process^protein glycosylation	.
DBMI_DN5677_c0_g2_i1.p1	GLYT3_ARATH^GLYT3_ARATH^Q:328-670,H:170-511^47.977%ID^E:1.62e-107^RecName: Full=Probable glycosyltransferase At5g03795;^Eukaryota; Viridiplantae; Streptophyta; Embryophyta; Tracheophyta; Spermatophyta; Magnoliophyta; eudicotyledons; Gunneridae; Pentapetalae; rosids; malvids; Brassicales; Brassicaceae; Camelineae; Arabidopsis	XP_020960775.1^XP_020960775.1^Q:1-673,H:1-645^74.294%ID^E:0^.^.	probable glycosyltransferase At5g03795	AT5G25820.1^AT5G25820.1^Q:1-671,H:1-650^50.653%ID^E:0^.^.	PF03016.15^Exostosin^Exostosin family^346-625^E:7.8e-61	.	ExpAA=18.69^PredHel=1^Topology=i16-35o	ENOG410XTFH^Exostosin	KEGG:ath:AT5G03795	GO:0000139^cellular_component^Golgi membrane`GO:0016021^cellular_component^integral component of membrane`GO:0016757^molecular_function^transferase activity, transferring glycosyl groups`GO:0071555^biological_process^cell wall organization`GO:0006486^biological_process^protein glycosylation	.
DBMI_DN5677_c0_g3_i1.p1	GLYT3_ARATH^GLYT3_ARATH^Q:226-601,H:140-516^41.775%ID^E:4.88e-103^RecName: Full=Probable glycosyltransferase At5g03795;^Eukaryota; Viridiplantae; Streptophyta; Embryophyta; Tracheophyta; Spermatophyta; Magnoliophyta; eudicotyledons; Gunneridae; Pentapetalae; rosids; malvids; Brassicales; Brassicaceae; Camelineae; Arabidopsis	XP_016188845.1^XP_016188845.1^Q:1-602,H:1-586^79.736%ID^E:0^.^.	probable glycosyltransferase At3g07620	AT5G19670.2^AT5G19670.2^Q:190-601,H:199-610^77.427%ID^E:0^.^.	PF03016.15^Exostosin^Exostosin family^269-551^E:3.7e-58	sigP:1^30^0.613^YES	ExpAA=18.78^PredHel=1^Topology=i7-25o	ENOG410XTFH^Exostosin	KEGG:ath:AT5G03795	GO:0000139^cellular_component^Golgi membrane`GO:0016021^cellular_component^integral component of membrane`GO:0016757^molecular_function^transferase activity, transferring glycosyl groups`GO:0071555^biological_process^cell wall organization`GO:0006486^biological_process^protein glycosylation	.
DBMI_DN5641_c0_g1_i5.p1	AN32_ARATH^AN32_ARATH^Q:1-382,H:1-386^61.52%ID^E:1.48e-113^RecName: Full=Acidic leucine-rich nuclear phosphoprotein 32-related protein;^Eukaryota; Viridiplantae; Streptophyta; Embryophyta; Tracheophyta; Spermatophyta; Magnoliophyta; eudicotyledons; Gunneridae; Pentapetalae; rosids; malvids; Brassicales; Brassicaceae; Camelineae; Arabidopsis	XP_020978673.1^XP_020978673.1^Q:1-428,H:1-431^89.066%ID^E:0^.^.	acidic leucine-rich nuclear phosphoprotein 32-related protein isoform X1	AT3G50690.1^AT3G50690.1^Q:1-382,H:1-386^61.52%ID^E:1.54e-114^.^.	PF00560.33^LRR_1^Leucine Rich Repeat^49-57^E:1600`PF13516.6^LRR_6^Leucine Rich repeat^49-61^E:4700`PF14580.6^LRR_9^Leucine-rich repeat^57-165^E:7.1e-13`PF12799.7^LRR_4^Leucine Rich repeats (2 copies)^71-114^E:1.4e-07`PF00560.33^LRR_1^Leucine Rich Repeat^71-82^E:240`PF13516.6^LRR_6^Leucine Rich repeat^71-83^E:78`PF00560.33^LRR_1^Leucine Rich Repeat^96-107^E:28`PF13516.6^LRR_6^Leucine Rich repeat^9…	.	.	ENOG4111HZT^Acidic leucine-rich nuclear phosphoprotein 32 family member	KEGG:ath:AT3G50690	GO:0005634^cellular_component^nucleus`GO:0042393^molecular_function^histone binding	GO:0005515^molecular_function^protein binding
DBMI_DN5641_c1_g1_i1.p1	.	XP_020973733.1^XP_020973733.1^Q:1-193,H:976-1192^36.53%ID^E:3.05e-23^.^.	TMV resistance protein N isoform X2	.	.	.	.	.	.	.	.
DBMI_DN5641_c1_g3_i1.p1	.	XP_020973733.1^XP_020973733.1^Q:1-137,H:851-987^66.423%ID^E:3.09e-60^.^.	TMV resistance protein N isoform X2	.	.	.	.	.	.	.	.
DBMI_DN5641_c1_g2_i6.p1	TMVRN_NICGU^TMVRN_NICGU^Q:1-372,H:494-907^30.788%ID^E:4.08e-42^RecName: Full=TMV resistance protein N;^Eukaryota; Viridiplantae; Streptophyta; Embryophyta; Tracheophyta; Spermatophyta; Magnoliophyta; eudicotyledons; Gunneridae; Pentapetalae; asterids; lamiids; Solanales; Solanaceae; Nicotianoideae; Nicotianeae; Nicotiana	XP_020973733.1^XP_020973733.1^Q:1-589,H:449-1039^65.313%ID^E:0^.^.	TMV resistance protein N isoform X2	AT5G17680.2^AT5G17680.2^Q:1-363,H:490-873^31.362%ID^E:7.79e-39^.^.`AT5G17680.2^AT5G17680.2^Q:118-382,H:780-1039^25%ID^E:5.53e-09^.^.	PF00560.33^LRR_1^Leucine Rich Repeat^127-142^E:18000`PF13516.6^LRR_6^Leucine Rich repeat^127-140^E:5500`PF00560.33^LRR_1^Leucine Rich Repeat^150-161^E:12000`PF00560.33^LRR_1^Leucine Rich Repeat^197-214^E:2800`PF00560.33^LRR_1^Leucine Rich Repeat^248-263^E:750`PF13516.6^LRR_6^Leucine Rich repeat^298-315^E:61`PF00560.33^LRR_1^Leucine Rich Repeat^299-311^E:1900`PF13516.6^LRR_6^Leucine Rich repeat^32…	.	ExpAA=123.61^PredHel=4^Topology=o662-684i705-727o737-756i806-823o	.	.	GO:0005737^cellular_component^cytoplasm`GO:0043531^molecular_function^ADP binding`GO:0005524^molecular_function^ATP binding`GO:0009626^biological_process^plant-type hypersensitive response`GO:0007165^biological_process^signal transduction	GO:0005515^molecular_function^protein binding
DBMI_DN5641_c1_g5_i2.p1	.	XP_020973733.1^XP_020973733.1^Q:3-211,H:780-988^72.249%ID^E:8.59e-106^.^.	TMV resistance protein N isoform X2	AT5G40100.1^AT5G40100.1^Q:1-68,H:914-981^35.294%ID^E:1.88e-06^.^.	.	.	.	.	.	.	.
DBMI_DN5641_c2_g1_i1.p1	TMVRN_NICGU^TMVRN_NICGU^Q:4-161,H:401-558^41.875%ID^E:4.27e-33^RecName: Full=TMV resistance protein N;^Eukaryota; Viridiplantae; Streptophyta; Embryophyta; Tracheophyta; Spermatophyta; Magnoliophyta; eudicotyledons; Gunneridae; Pentapetalae; asterids; lamiids; Solanales; Solanaceae; Nicotianoideae; Nicotianeae; Nicotiana	XP_020972466.1^XP_020972466.1^Q:2-161,H:241-399^78.75%ID^E:7.08e-82^.^.	TMV resistance protein N-like isoform X2	AT5G17680.1^AT5G17680.1^Q:6-161,H:399-556^41.772%ID^E:7.54e-38^.^.	.	.	.	.	.	GO:0005737^cellular_component^cytoplasm`GO:0043531^molecular_function^ADP binding`GO:0005524^molecular_function^ATP binding`GO:0009626^biological_process^plant-type hypersensitive response`GO:0007165^biological_process^signal transduction	.
DBMI_DN5641_c3_g1_i1.p1	TAO1_ARATH^TAO1_ARATH^Q:9-93,H:368-452^40%ID^E:3.24e-14^RecName: Full=Disease resistance protein TAO1 {ECO:0000305};^Eukaryota; Viridiplantae; Streptophyta; Embryophyta; Tracheophyta; Spermatophyta; Magnoliophyta; eudicotyledons; Gunneridae; Pentapetalae; rosids; malvids; Brassicales; Brassicaceae; Camelineae; Arabidopsis	XP_016168898.1^XP_016168898.1^Q:1-93,H:326-417^58.511%ID^E:5.96e-28^.^.	TMV resistance protein N	AT5G11250.3^AT5G11250.3^Q:9-95,H:310-396^39.08%ID^E:1.88e-16^.^.	PF00931.22^NB-ARC^NB-ARC domain^7-73^E:1.9e-06	.	.	COG4886^leucine Rich Repeat	KEGG:ath:AT5G44510	GO:0043531^molecular_function^ADP binding`GO:0005524^molecular_function^ATP binding`GO:0042742^biological_process^defense response to bacterium`GO:0009816^biological_process^defense response to bacterium, incompatible interaction`GO:0007165^biological_process^signal transduction	GO:0043531^molecular_function^ADP binding
DBMI_DN5632_c0_g1_i3.p1	HERC2_HUMAN^HERC2_HUMAN^Q:119-486,H:2954-3275^27.749%ID^E:1.61e-27^RecName: Full=E3 ubiquitin-protein ligase HERC2;^Eukaryota; Metazoa; Chordata; Craniata; Vertebrata; Euteleostomi; Mammalia; Eutheria; Euarchontoglires; Primates; Haplorrhini; Catarrhini; Hominidae; Homo`HERC2_HUMAN^HERC2_HUMAN^Q:63-481,H:3946-4314^27.252%ID^E:1.67e-25^RecName: Full=E3 ubiquitin-protein ligase HERC2;^Eukaryota; Me…	XP_016201871.1^XP_016201871.1^Q:35-486,H:3-441^81.457%ID^E:0^.^.	secretion-regulating guanine nucleotide exchange factor isoform X2	AT5G48330.1^AT5G48330.1^Q:59-485,H:33-454^61.574%ID^E:1.49e-177^.^.	PF00415.18^RCC1^Regulator of chromosome condensation (RCC1) repeat^72-120^E:4.7e-05`PF13540.6^RCC1_2^Regulator of chromosome condensation (RCC1) repeat^107-134^E:5.4e-09`PF00415.18^RCC1^Regulator of chromosome condensation (RCC1) repeat^124-172^E:5e-08`PF00415.18^RCC1^Regulator of chromosome condensation (RCC1) repeat^177-226^E:3.8e-11`PF00415.18^RCC1^Regulator of chromosome condensation (RCC1) r…	.	.	COG5021^ubiquitin protein ligase`COG5184^regulator of chromosome condensation	KEGG:hsa:8924`KO:K10595	GO:0005814^cellular_component^centriole`GO:0005737^cellular_component^cytoplasm`GO:0016020^cellular_component^membrane`GO:0005654^cellular_component^nucleoplasm`GO:0005634^cellular_component^nucleus`GO:0005085^molecular_function^guanyl-nucleotide exchange factor activity`GO:0032183^molecular_function^SUMO binding`GO:0031625^molecular_function^ubiquitin protein ligase binding`GO:0004842^molecular_…	.
DBMI_DN5696_c0_g1_i2.p1	.	.	.	.	.	sigP:1^23^0.633^YES	ExpAA=30.95^PredHel=1^Topology=o68-90i	.	.	.	.
DBMI_DN5696_c1_g1_i3.p1	HIP8_ARATH^HIP8_ARATH^Q:1-268,H:1-246^37.591%ID^E:3.08e-49^RecName: Full=Heavy metal-associated isoprenylated plant protein 8 {ECO:0000303|PubMed:21072340, ECO:0000303|PubMed:23368984};^Eukaryota; Viridiplantae; Streptophyta; Embryophyta; Tracheophyta; Spermatophyta; Magnoliophyta; eudicotyledons; Gunneridae; Pentapetalae; rosids; malvids; Brassicales; Brassicaceae; Camelineae; Arabidopsis	XP_016197568.2^XP_016197568.2^Q:34-268,H:38-288^66.932%ID^E:6.82e-102^.^.	heavy metal-associated isoprenylated plant protein 7 isoform X1	AT5G50740.5^AT5G50740.5^Q:35-268,H:29-283^46.875%ID^E:3.46e-63^.^.	PF00403.26^HMA^Heavy-metal-associated domain^37-91^E:2.7e-11`PF00403.26^HMA^Heavy-metal-associated domain^135-183^E:8.4e-12	.	.	COG2608^heavy metal transport detoxification protein	KEGG:ath:AT3G02960	GO:0046872^molecular_function^metal ion binding`GO:0030001^biological_process^metal ion transport	GO:0046872^molecular_function^metal ion binding`GO:0030001^biological_process^metal ion transport
DBMI_DN5696_c1_g2_i1.p1	HIP7_ARATH^HIP7_ARATH^Q:23-188,H:74-237^64.072%ID^E:1.37e-48^RecName: Full=Heavy metal-associated isoprenylated plant protein 7 {ECO:0000303|PubMed:21072340, ECO:0000303|PubMed:23368984};^Eukaryota; Viridiplantae; Streptophyta; Embryophyta; Tracheophyta; Spermatophyta; Magnoliophyta; eudicotyledons; Gunneridae; Pentapetalae; rosids; malvids; Brassicales; Brassicaceae; Camelineae; Arabidopsis	XP_016197568.2^XP_016197568.2^Q:23-262,H:38-288^69.323%ID^E:1.1e-98^.^.	heavy metal-associated isoprenylated plant protein 7 isoform X1	AT5G50740.5^AT5G50740.5^Q:24-262,H:29-283^47.104%ID^E:6.54e-64^.^.	PF00403.26^HMA^Heavy-metal-associated domain^26-80^E:5.8e-12`PF00403.26^HMA^Heavy-metal-associated domain^127-174^E:7.2e-12	.	.	COG2608^heavy metal transport detoxification protein	KEGG:ath:AT5G63530	GO:0005886^cellular_component^plasma membrane`GO:0046914^molecular_function^transition metal ion binding`GO:0046916^biological_process^cellular transition metal ion homeostasis`GO:0030001^biological_process^metal ion transport	GO:0046872^molecular_function^metal ion binding`GO:0030001^biological_process^metal ion transport
DBMI_DN5640_c0_g1_i2.p1	WRKY6_ARATH^WRKY6_ARATH^Q:1-616,H:1-552^48.447%ID^E:3.89e-144^RecName: Full=WRKY transcription factor 6 {ECO:0000303|PubMed:11722756};^Eukaryota; Viridiplantae; Streptophyta; Embryophyta; Tracheophyta; Spermatophyta; Magnoliophyta; eudicotyledons; Gunneridae; Pentapetalae; rosids; malvids; Brassicales; Brassicaceae; Camelineae; Arabidopsis	XP_016197481.2^XP_016197481.2^Q:1-588,H:1-498^56.322%ID^E:3.11e-169^.^.	probable WRKY transcription factor 31	AT1G62300.1^AT1G62300.1^Q:1-616,H:1-552^48.447%ID^E:4.04e-145^.^.	PF03106.15^WRKY^WRKY DNA -binding domain^356-413^E:4.2e-24	.	.	ENOG410YDVM^Transcription factor	KEGG:ath:AT1G62300	GO:0005634^cellular_component^nucleus`GO:0003700^molecular_function^DNA-binding transcription factor activity`GO:0043565^molecular_function^sequence-specific DNA binding`GO:0044212^molecular_function^transcription regulatory region DNA binding`GO:0080169^biological_process^cellular response to boron-containing substance deprivation`GO:0016036^biological_process^cellular response to phosphate star…	GO:0003700^molecular_function^DNA-binding transcription factor activity`GO:0043565^molecular_function^sequence-specific DNA binding`GO:0006355^biological_process^regulation of transcription, DNA-templated
DBMI_DN5624_c0_g1_i5.p1	DAAA_ARATH^DAAA_ARATH^Q:63-393,H:46-373^68.675%ID^E:1.05e-161^RecName: Full=D-amino-acid transaminase, chloroplastic {ECO:0000303|PubMed:18318836};^Eukaryota; Viridiplantae; Streptophyta; Embryophyta; Tracheophyta; Spermatophyta; Magnoliophyta; eudicotyledons; Gunneridae; Pentapetalae; rosids; malvids; Brassicales; Brassicaceae; Camelineae; Arabidopsis	XP_016162451.1^XP_016162451.1^Q:4-393,H:6-399^75.495%ID^E:0^.^.	D-amino-acid transaminase%2C chloroplastic isoform X1	AT5G57850.1^AT5G57850.1^Q:63-393,H:46-373^68.675%ID^E:1.09e-162^.^.	PF01063.19^Aminotran_4^Amino-transferase class IV^128-354^E:9.9e-41	.	.	COG0115^brancheD-chain amino acid aminotransferase	KEGG:ath:AT5G57850`KO:K18482	GO:0009507^cellular_component^chloroplast`GO:0009570^cellular_component^chloroplast stroma`GO:0005829^cellular_component^cytosol`GO:0008696^molecular_function^4-amino-4-deoxychorismate lyase activity`GO:0004084^molecular_function^branched-chain-amino-acid transaminase activity`GO:0047810^molecular_function^D-alanine:2-oxoglutarate aminotransferase activity`GO:0008153^biological_process^para-amino…	GO:0003824^molecular_function^catalytic activity
DBMI_DN5660_c0_g1_i2.p1	YO059_YEAST^YO059_YEAST^Q:27-252,H:2-209^24.464%ID^E:1.27e-12^RecName: Full=Putative lipase YOR059C;^Eukaryota; Fungi; Dikarya; Ascomycota; Saccharomycotina; Saccharomycetes; Saccharomycetales; Saccharomycetaceae; Saccharomyces	XP_020971522.1^XP_020971522.1^Q:1-386,H:1-351^80.57%ID^E:0^.^.	putative lipase YOR059C	AT5G51180.2^AT5G51180.2^Q:2-384,H:6-355^66.667%ID^E:0^.^.	PF05057.14^DUF676^Putative serine esterase (DUF676)^27-245^E:1.2e-65	.	ExpAA=46.21^PredHel=1^Topology=o249-271i	.	KEGG:sce:YOR059C	GO:0005783^cellular_component^endoplasmic reticulum`GO:0016021^cellular_component^integral component of membrane`GO:0005811^cellular_component^lipid droplet`GO:0004622^molecular_function^lysophospholipase activity`GO:0044255^biological_process^cellular lipid metabolic process`GO:0016042^biological_process^lipid catabolic process`GO:0055088^biological_process^lipid homeostasis	.
DBMI_DN5657_c0_g1_i2.p1	DOA10_YEAST^DOA10_YEAST^Q:119-190,H:20-98^37.037%ID^E:2.9e-08^RecName: Full=ERAD-associated E3 ubiquitin-protein ligase DOA10;^Eukaryota; Fungi; Dikarya; Ascomycota; Saccharomycotina; Saccharomycetes; Saccharomycetales; Saccharomycetaceae; Saccharomyces	XP_016190928.1^XP_016190928.1^Q:70-359,H:1-291^88.435%ID^E:1.32e-158^.^.	uncharacterized protein LOC107631870	AT2G02960.6^AT2G02960.6^Q:130-348,H:33-250^75.566%ID^E:9.45e-106^.^.	PF12906.7^RINGv^RING-variant domain^140-185^E:5.2e-13`PF12428.8^DUF3675^Protein of unknown function (DUF3675)^191-309^E:2.4e-47	.	ExpAA=53.82^PredHel=2^Topology=i253-275o290-312i	.	KEGG:sce:YIL030C`KO:K10661	GO:0000837^cellular_component^Doa10p ubiquitin ligase complex`GO:0005783^cellular_component^endoplasmic reticulum`GO:0030176^cellular_component^integral component of endoplasmic reticulum membrane`GO:0016021^cellular_component^integral component of membrane`GO:0005635^cellular_component^nuclear envelope`GO:0005637^cellular_component^nuclear inner membrane`GO:0061630^molecular_function^ubiquitin p…	GO:0008270^molecular_function^zinc ion binding
DBMI_DN5671_c0_g1_i6.p1	ARG2_VIGRR^ARG2_VIGRR^Q:1-99,H:1-99^63.366%ID^E:9.34e-37^RecName: Full=Indole-3-acetic acid-induced protein ARG2;^Eukaryota; Viridiplantae; Streptophyta; Embryophyta; Tracheophyta; Spermatophyta; Magnoliophyta; eudicotyledons; Gunneridae; Pentapetalae; rosids; fabids; Fabales; Fabaceae; Papilionoideae; 50 kb inversion clade; NPAAA clade; indigoferoid/millettioid clade; Phaseoleae; Vigna	XP_016184482.1^XP_016184482.1^Q:1-99,H:1-91^67%ID^E:3.43e-39^.^.	indole-3-acetic acid-induced protein ARG2	AT4G02380.1^AT4G02380.1^Q:1-96,H:1-96^47.475%ID^E:7.83e-23^.^.	PF03242.13^LEA_3^Late embryogenesis abundant protein^1-93^E:7.3e-31	.	.	.	.	.	.
DBMI_DN5619_c0_g1_i2.p1	.	XP_016200156.1^XP_016200156.1^Q:24-134,H:1-111^90.09%ID^E:3.57e-72^.^.	uncharacterized protein LOC107641162 isoform X1	AT5G58005.2^AT5G58005.2^Q:24-135,H:1-112^76.786%ID^E:2.15e-63^.^.	PF02297.17^COX6B^Cytochrome oxidase c subunit VIb^44-115^E:2.9e-18	sigP:1^30^0.508^YES	.	.	.	.	GO:0005739^cellular_component^mitochondrion
DBMI_DN5601_c0_g1_i1.p1	SIPL2_ORYSJ^SIPL2_ORYSJ^Q:47-526,H:42-521^56.341%ID^E:0^RecName: Full=Signal peptide peptidase-like 2;^Eukaryota; Viridiplantae; Streptophyta; Embryophyta; Tracheophyta; Spermatophyta; Magnoliophyta; Liliopsida; Poales; Poaceae; BOP clade; Oryzoideae; Oryzeae; Oryzinae; Oryza; Oryza sativa	XP_020977959.1^XP_020977959.1^Q:42-540,H:32-534^73.161%ID^E:0^.^.	signal peptide peptidase-like 2	AT1G05820.1^AT1G05820.1^Q:47-526,H:38-519^58.506%ID^E:0^.^.	PF02225.22^PA^PA domain^99-175^E:1.1e-09`PF04258.13^Peptidase_A22B^Signal peptide peptidase^249-528^E:7.3e-82	sigP:1^40^0.782^YES	ExpAA=198.19^PredHel=10^Topology=i21-40o196-218i260-277o281-303i323-345o355-372i379-401o434-456i469-491o495-517i	ENOG410ZP52^signal peptide	KEGG:osa:4350402`KO:K09597	GO:0010008^cellular_component^endosome membrane`GO:0030660^cellular_component^Golgi-associated vesicle membrane`GO:0071458^cellular_component^integral component of cytoplasmic side of endoplasmic reticulum membrane`GO:0071556^cellular_component^integral component of lumenal side of endoplasmic reticulum membrane`GO:0005765^cellular_component^lysosomal membrane`GO:0042500^molecular_function^aspart…	GO:0004190^molecular_function^aspartic-type endopeptidase activity`GO:0016021^cellular_component^integral component of membrane
DBMI_DN5601_c0_g2_i2.p1	SIPL2_ORYSJ^SIPL2_ORYSJ^Q:36-530,H:39-532^60.685%ID^E:0^RecName: Full=Signal peptide peptidase-like 2;^Eukaryota; Viridiplantae; Streptophyta; Embryophyta; Tracheophyta; Spermatophyta; Magnoliophyta; Liliopsida; Poales; Poaceae; BOP clade; Oryzoideae; Oryzeae; Oryzinae; Oryza; Oryza sativa	XP_020977959.1^XP_020977959.1^Q:29-534,H:30-534^87.154%ID^E:0^.^.	signal peptide peptidase-like 2	AT1G05820.1^AT1G05820.1^Q:32-532,H:31-533^61.63%ID^E:0^.^.	PF02225.22^PA^PA domain^94-167^E:6e-09`PF04258.13^Peptidase_A22B^Signal peptide peptidase^242-522^E:2.9e-84	sigP:1^25^0.883^YES	ExpAA=191.85^PredHel=9^Topology=o188-210i253-270o274-296i315-337o347-365i372-394o427-449i462-484o488-510i	ENOG410ZP52^signal peptide	KEGG:osa:4350402`KO:K09597	GO:0010008^cellular_component^endosome membrane`GO:0030660^cellular_component^Golgi-associated vesicle membrane`GO:0071458^cellular_component^integral component of cytoplasmic side of endoplasmic reticulum membrane`GO:0071556^cellular_component^integral component of lumenal side of endoplasmic reticulum membrane`GO:0005765^cellular_component^lysosomal membrane`GO:0042500^molecular_function^aspart…	GO:0004190^molecular_function^aspartic-type endopeptidase activity`GO:0016021^cellular_component^integral component of membrane
DBMI_DN5683_c0_g1_i3.p1	GT644_ARATH^GT644_ARATH^Q:9-333,H:18-334^65.538%ID^E:3.6e-158^RecName: Full=Glycosyltransferase family 64 protein C4 {ECO:0000303|PubMed:24905498};^Eukaryota; Viridiplantae; Streptophyta; Embryophyta; Tracheophyta; Spermatophyta; Magnoliophyta; eudicotyledons; Gunneridae; Pentapetalae; rosids; malvids; Brassicales; Brassicaceae; Camelineae; Arabidopsis	XP_016181407.1^XP_016181407.1^Q:1-333,H:2-331^86.787%ID^E:0^.^.	glycosyltransferase family 64 protein C4	AT3G55830.1^AT3G55830.1^Q:9-333,H:18-334^65.538%ID^E:3.73e-159^.^.	PF09258.10^Glyco_transf_64^Glycosyl transferase family 64 domain^70-324^E:8.5e-81	.	ExpAA=23.13^PredHel=1^Topology=i30-52o	ENOG410XQYV^exostoses (multiple)-like 2	KEGG:ath:AT3G55830	GO:0005768^cellular_component^endosome`GO:0005794^cellular_component^Golgi apparatus`GO:0000139^cellular_component^Golgi membrane`GO:0016021^cellular_component^integral component of membrane`GO:0005802^cellular_component^trans-Golgi network`GO:0046872^molecular_function^metal ion binding`GO:0016757^molecular_function^transferase activity, transferring glycosyl groups`GO:0035251^molecular_function…	GO:0016757^molecular_function^transferase activity, transferring glycosyl groups`GO:0016021^cellular_component^integral component of membrane
DBMI_DN5682_c0_g1_i1.p1	Y4645_ARATH^Y4645_ARATH^Q:61-743,H:80-708^29.51%ID^E:5.89e-46^RecName: Full=Uncharacterized protein At4g26450;^Eukaryota; Viridiplantae; Streptophyta; Embryophyta; Tracheophyta; Spermatophyta; Magnoliophyta; eudicotyledons; Gunneridae; Pentapetalae; rosids; malvids; Brassicales; Brassicaceae; Camelineae; Arabidopsis	XP_016204545.1^XP_016204545.1^Q:1-743,H:1-739^72.354%ID^E:0^.^.	uncharacterized protein At4g26450	AT4G26450.2^AT4G26450.2^Q:61-743,H:80-708^29.51%ID^E:6.12e-47^.^.	.	.	.	ENOG410YHC5^WPP domain-interacting protein	KEGG:ath:AT4G26450	.	.
DBMI_DN5646_c0_g1_i2.p1	ERMP1_HUMAN^ERMP1_HUMAN^Q:17-870,H:79-904^26.974%ID^E:3.12e-69^RecName: Full=Endoplasmic reticulum metallopeptidase 1 {ECO:0000250|UniProtKB:Q6UPR8, ECO:0000312|HGNC:HGNC:23703};^Eukaryota; Metazoa; Chordata; Craniata; Vertebrata; Euteleostomi; Mammalia; Eutheria; Euarchontoglires; Primates; Haplorrhini; Catarrhini; Hominidae; Homo	XP_016191098.1^XP_016191098.1^Q:1-870,H:1-871^84.73%ID^E:0^.^.	endoplasmic reticulum metallopeptidase 1 isoform X1	AT1G67420.2^AT1G67420.2^Q:1-870,H:50-922^61.213%ID^E:0^.^.	PF04389.17^Peptidase_M28^Peptidase family M28^131-321^E:4.5e-39	.	ExpAA=201.28^PredHel=9^Topology=i13-35o375-397i410-432o447-469i490-509o514-536i548-570o590-612i619-641o	COG2234^peptidase m28	KEGG:hsa:79956	GO:0005789^cellular_component^endoplasmic reticulum membrane`GO:0016021^cellular_component^integral component of membrane`GO:0016020^cellular_component^membrane`GO:0046872^molecular_function^metal ion binding`GO:0008237^molecular_function^metallopeptidase activity	.
DBMI_DN5658_c0_g1_i2.p1	RER6_ARATH^RER6_ARATH^Q:180-481,H:418-727^26.625%ID^E:4.7e-18^RecName: Full=Protein RETICULATA-RELATED 6, chloroplastic {ECO:0000303|PubMed:23596191};^Eukaryota; Viridiplantae; Streptophyta; Embryophyta; Tracheophyta; Spermatophyta; Magnoliophyta; eudicotyledons; Gunneridae; Pentapetalae; rosids; malvids; Brassicales; Brassicaceae; Camelineae; Arabidopsis	XP_016180705.1^XP_016180705.1^Q:1-501,H:1-488^79.175%ID^E:0^.^.	LOW QUALITY PROTEIN: protein RETICULATA-RELATED 1%2C chloroplastic	AT5G24690.1^AT5G24690.1^Q:1-533,H:1-521^69.188%ID^E:0^.^.	PF11891.8^RETICULATA-like^Protein RETICULATA-related^247-415^E:2.3e-58	.	.	ENOG410YH33^Domain of unknown function (DUF3411)	KEGG:ath:AT3G56140	GO:0009507^cellular_component^chloroplast`GO:0031969^cellular_component^chloroplast membrane`GO:0016021^cellular_component^integral component of membrane`GO:0007275^biological_process^multicellular organism development	.
DBMI_DN5658_c0_g2_i1.p1	RER6_ARATH^RER6_ARATH^Q:185-486,H:418-727^28.125%ID^E:3.55e-20^RecName: Full=Protein RETICULATA-RELATED 6, chloroplastic {ECO:0000303|PubMed:23596191};^Eukaryota; Viridiplantae; Streptophyta; Embryophyta; Tracheophyta; Spermatophyta; Magnoliophyta; eudicotyledons; Gunneridae; Pentapetalae; rosids; malvids; Brassicales; Brassicaceae; Camelineae; Arabidopsis	XP_016180705.1^XP_016180705.1^Q:1-506,H:1-488^86.837%ID^E:0^.^.	LOW QUALITY PROTEIN: protein RETICULATA-RELATED 1%2C chloroplastic	AT5G24690.1^AT5G24690.1^Q:1-538,H:1-521^70.404%ID^E:0^.^.	PF11891.8^RETICULATA-like^Protein RETICULATA-related^252-420^E:6e-60	.	.	ENOG410YH33^Domain of unknown function (DUF3411)	KEGG:ath:AT3G56140	GO:0009507^cellular_component^chloroplast`GO:0031969^cellular_component^chloroplast membrane`GO:0016021^cellular_component^integral component of membrane`GO:0007275^biological_process^multicellular organism development	.
DBMI_DN5658_c1_g1_i1.p1	.	XP_016164009.1^XP_016164009.1^Q:3-158,H:4-181^49.474%ID^E:2.42e-26^.^.	formin-like protein 20	.	.	sigP:1^19^0.801^YES	ExpAA=40.50^PredHel=2^Topology=i7-26o135-157i	.	.	.	.
DBMI_DN5678_c0_g1_i1.p1	GPAT8_ARATH^GPAT8_ARATH^Q:1-507,H:1-500^78.501%ID^E:0^RecName: Full=Probable glycerol-3-phosphate acyltransferase 8;^Eukaryota; Viridiplantae; Streptophyta; Embryophyta; Tracheophyta; Spermatophyta; Magnoliophyta; eudicotyledons; Gunneridae; Pentapetalae; rosids; malvids; Brassicales; Brassicaceae; Camelineae; Arabidopsis	XP_016178990.1^XP_016178990.1^Q:1-507,H:1-505^91.716%ID^E:0^.^.	probable glycerol-3-phosphate acyltransferase 8	AT4G00400.1^AT4G00400.1^Q:1-507,H:1-500^78.501%ID^E:0^.^.	PF12710.7^HAD^haloacid dehalogenase-like hydrolase^32-211^E:4.6e-16`PF01553.21^Acyltransferase^Acyltransferase^310-400^E:2.9e-06	.	ExpAA=61.55^PredHel=3^Topology=i44-66o70-92i252-274o	ENOG4111C4N^glycerol-3-phosphate acyltransferase	KEGG:ath:AT4G00400`KO:K13508	GO:0005783^cellular_component^endoplasmic reticulum`GO:0016021^cellular_component^integral component of membrane`GO:0016020^cellular_component^membrane`GO:0090447^molecular_function^glycerol-3-phosphate 2-O-acyltransferase activity`GO:0004366^molecular_function^glycerol-3-phosphate O-acyltransferase activity`GO:0016791^molecular_function^phosphatase activity`GO:0102420^molecular_function^sn-1-gly…	GO:0016746^molecular_function^transferase activity, transferring acyl groups
DBMI_DN5642_c0_g1_i2.p1	DA1_ARATH^DA1_ARATH^Q:1-471,H:1-531^64.098%ID^E:0^RecName: Full=Protein DA1;^Eukaryota; Viridiplantae; Streptophyta; Embryophyta; Tracheophyta; Spermatophyta; Magnoliophyta; eudicotyledons; Gunneridae; Pentapetalae; rosids; malvids; Brassicales; Brassicaceae; Camelineae; Arabidopsis	XP_016163179.1^XP_016163179.1^Q:1-472,H:1-479^89.397%ID^E:0^.^.	protein DA1 isoform X2	AT1G19270.2^AT1G19270.2^Q:1-471,H:1-531^64.098%ID^E:0^.^.	PF02809.20^UIM^Ubiquitin interaction motif^43-56^E:0.32`PF02809.20^UIM^Ubiquitin interaction motif^74-87^E:0.091`PF00412.22^LIM^LIM domain^116-170^E:1.6e-08`PF12315.8^DA1-like^Protein DA1^266-466^E:1.7e-99	.	.	ENOG410XRD4^PDZ and LIM domain	KEGG:ath:AT1G19270	GO:0046872^molecular_function^metal ion binding`GO:0008233^molecular_function^peptidase activity`GO:0043130^molecular_function^ubiquitin binding`GO:0008285^biological_process^negative regulation of cell population proliferation`GO:0046621^biological_process^negative regulation of organ growth`GO:0048482^biological_process^plant ovule morphogenesis`GO:1900057^biological_process^positive regulation…	.
DBMI_DN5606_c0_g1_i1.p1	PP304_ARATH^PP304_ARATH^Q:98-818,H:82-802^46.26%ID^E:0^RecName: Full=Pentatricopeptide repeat-containing protein At4g04790, mitochondrial;^Eukaryota; Viridiplantae; Streptophyta; Embryophyta; Tracheophyta; Spermatophyta; Magnoliophyta; eudicotyledons; Gunneridae; Pentapetalae; rosids; malvids; Brassicales; Brassicaceae; Camelineae; Arabidopsis	XP_016188686.1^XP_016188686.1^Q:1-818,H:1-824^76.029%ID^E:0^.^.	pentatricopeptide repeat-containing protein At4g04790%2C mitochondrial isoform X3	AT4G04790.1^AT4G04790.1^Q:98-818,H:82-802^46.26%ID^E:0^.^.	PF01535.20^PPR^PPR repeat^187-208^E:0.4`PF17177.4^PPR_long^Pentacotripeptide-repeat region of PRORP^390-551^E:1.3e-12`PF13812.6^PPR_3^Pentatricopeptide repeat domain^480-538^E:2e-09`PF13041.6^PPR_2^PPR repeat family^491-538^E:5.9e-12`PF01535.20^PPR^PPR repeat^495-523^E:0.0042`PF01535.20^PPR^PPR repeat^563-583^E:0.15`PF01535.20^PPR^PPR repeat^599-624^E:0.046	.	.	ENOG410Z7Z7^Pentatricopeptide repeat-containing protein	KEGG:ath:AT4G04790	GO:0005739^cellular_component^mitochondrion	.
DBMI_DN5663_c0_g1_i1.p1	RLF_ARATH^RLF_ARATH^Q:1-230,H:1-204^57.759%ID^E:2.73e-84^RecName: Full=Cytochrome b5 domain-containing protein RLF {ECO:0000305};^Eukaryota; Viridiplantae; Streptophyta; Embryophyta; Tracheophyta; Spermatophyta; Magnoliophyta; eudicotyledons; Gunneridae; Pentapetalae; rosids; malvids; Brassicales; Brassicaceae; Camelineae; Arabidopsis	XP_016188020.1^XP_016188020.1^Q:1-231,H:1-227^80.519%ID^E:6.08e-129^.^.	cytochrome b5 domain-containing protein RLF	AT5G09680.2^AT5G09680.2^Q:1-230,H:1-204^57.759%ID^E:2.83e-85^.^.	PF00173.28^Cyt-b5^Cytochrome b5-like Heme/Steroid binding domain^157-227^E:1.4e-20	.	.	COG5274^cytochrome b5	KEGG:ath:AT5G09680	GO:0005829^cellular_component^cytosol`GO:0020037^molecular_function^heme binding`GO:0046872^molecular_function^metal ion binding`GO:0010311^biological_process^lateral root formation`GO:0040008^biological_process^regulation of growth	.
DBMI_DN5662_c0_g1_i2.p1	.	XP_016174779.1^XP_016174779.1^Q:1-231,H:5-238^85.043%ID^E:4.49e-150^.^.	uncharacterized protein LOC107617521 isoform X1	AT5G51880.1^AT5G51880.1^Q:6-231,H:26-250^69.912%ID^E:3.63e-107^.^.	PF13640.6^2OG-FeII_Oxy_3^2OG-Fe(II) oxygenase superfamily^114-223^E:3.3e-06	.	.	.	.	.	GO:0016491^molecular_function^oxidoreductase activity`GO:0055114^biological_process^oxidation-reduction process
DBMI_DN5681_c0_g1_i4.p1	.	XP_016181837.1^XP_016181837.1^Q:2-274,H:1-284^82.456%ID^E:8.82e-163^.^.	uncharacterized protein LOC107623938	AT3G61870.1^AT3G61870.1^Q:5-274,H:1-272^62.319%ID^E:6.93e-114^.^.	PF13301.6^DUF4079^Protein of unknown function (DUF4079)^93-267^E:1.2e-50	.	ExpAA=84.04^PredHel=4^Topology=o93-115i179-201o211-230i243-265o	.	.	.	.
DBMI_DN5681_c0_g2_i1.p1	RL211_ARATH^RL211_ARATH^Q:1-164,H:1-164^84.756%ID^E:3.15e-104^RecName: Full=60S ribosomal protein L21-1;^Eukaryota; Viridiplantae; Streptophyta; Embryophyta; Tracheophyta; Spermatophyta; Magnoliophyta; eudicotyledons; Gunneridae; Pentapetalae; rosids; malvids; Brassicales; Brassicaceae; Camelineae; Arabidopsis	XP_016205113.1^XP_016205113.1^Q:1-164,H:1-164^95.732%ID^E:4.09e-115^.^.	60S ribosomal protein L21-1	AT1G09690.1^AT1G09690.1^Q:1-164,H:1-164^84.756%ID^E:3.27e-105^.^.	PF01157.18^Ribosomal_L21e^Ribosomal protein L21e^1-101^E:1.1e-45	.	.	COG2139^(ribosomal) protein	KEGG:ath:AT1G09590`KEGG:ath:AT1G09690`KO:K02889	GO:0009507^cellular_component^chloroplast`GO:0022625^cellular_component^cytosolic large ribosomal subunit`GO:0022626^cellular_component^cytosolic ribosome`GO:0005730^cellular_component^nucleolus`GO:0003735^molecular_function^structural constituent of ribosome`GO:0006412^biological_process^translation	GO:0003735^molecular_function^structural constituent of ribosome`GO:0006412^biological_process^translation`GO:0005622^cellular_component^intracellular`GO:0005840^cellular_component^ribosome
DBMI_DN5659_c0_g1_i2.p1	SDEH4_ARATH^SDEH4_ARATH^Q:86-436,H:55-438^35.787%ID^E:1.62e-67^RecName: Full=Senescence/dehydration-associated protein At4g35985, chloroplastic {ECO:0000305};^Eukaryota; Viridiplantae; Streptophyta; Embryophyta; Tracheophyta; Spermatophyta; Magnoliophyta; eudicotyledons; Gunneridae; Pentapetalae; rosids; malvids; Brassicales; Brassicaceae; Camelineae; Arabidopsis	XP_016188718.1^XP_016188718.1^Q:68-434,H:1-364^83.152%ID^E:0^.^.	senescence/dehydration-associated protein At4g35985%2C chloroplastic	AT4G15450.1^AT4G15450.1^Q:98-433,H:33-381^60.34%ID^E:2.75e-149^.^.	PF06911.12^Senescence^Senescence-associated protein^237-415^E:2.1e-46	.	.	ENOG410ZEPM^Spastic paraplegia 20 (Troyer syndrome)	KEGG:ath:AT4G35985	GO:0009507^cellular_component^chloroplast`GO:0005886^cellular_component^plasma membrane`GO:0009409^biological_process^response to cold`GO:0002239^biological_process^response to oomycetes`GO:0009651^biological_process^response to salt stress	.
DBMI_DN5622_c0_g1_i2.p1	ATL6_ARATH^ATL6_ARATH^Q:18-281,H:12-270^36.396%ID^E:3.69e-51^RecName: Full=E3 ubiquitin-protein ligase ATL6;^Eukaryota; Viridiplantae; Streptophyta; Embryophyta; Tracheophyta; Spermatophyta; Magnoliophyta; eudicotyledons; Gunneridae; Pentapetalae; rosids; malvids; Brassicales; Brassicaceae; Camelineae; Arabidopsis	XP_016204231.1^XP_016204231.1^Q:1-323,H:1-337^68.406%ID^E:1.25e-134^.^.	E3 ubiquitin-protein ligase ATL31	AT3G05200.1^AT3G05200.1^Q:18-281,H:12-270^36.396%ID^E:3.83e-52^.^.	PF13639.6^zf-RING_2^Ring finger domain^135-178^E:1.7e-11`PF17123.5^zf-RING_11^RING-like zinc finger^135-164^E:6.3e-11`PF13923.6^zf-C3HC4_2^Zinc finger, C3HC4 type (RING finger)^135-177^E:6.9e-07`PF00097.25^zf-C3HC4^Zinc finger, C3HC4 type (RING finger)^136-177^E:2.6e-05`PF13445.6^zf-RING_UBOX^RING-type zinc-finger^136-175^E:0.0004	sigP:1^34^0.715^YES	ExpAA=44.11^PredHel=2^Topology=i12-34o54-76i	ENOG41121N2^zinc ion binding	KEGG:ath:AT3G05200`KO:K10664	GO:0016021^cellular_component^integral component of membrane`GO:0005886^cellular_component^plasma membrane`GO:0046872^molecular_function^metal ion binding`GO:0004842^molecular_function^ubiquitin-protein transferase activity`GO:0009816^biological_process^defense response to bacterium, incompatible interaction`GO:0009814^biological_process^defense response, incompatible interaction`GO:0016567^biolo…	GO:0046872^molecular_function^metal ion binding
DBMI_DN5652_c0_g1_i1.p1	.	XP_016175223.2^XP_016175223.2^Q:34-282,H:3-259^74.809%ID^E:3.91e-134^.^.	uncharacterized protein LOC107617863	AT4G01935.1^AT4G01935.1^Q:34-282,H:2-247^64.94%ID^E:6.19e-110^.^.	.	.	ExpAA=126.79^PredHel=6^Topology=i79-101o125-147i159-178o188-205i212-230o245-267i	.	.	.	.
DBMI_DN5698_c0_g1_i1.p1	.	XP_016163349.1^XP_016163349.1^Q:1-1184,H:1-1160^77.881%ID^E:0^.^.	filaggrin	AT5G53440.2^AT5G53440.2^Q:353-1184,H:380-1169^36.082%ID^E:4.86e-117^.^.	.	.	.	.	.	.	.
DBMI_DN5687_c0_g1_i1.p1	AKR3_ORYSI^AKR3_ORYSI^Q:1-48,H:194-241^81.25%ID^E:1.18e-22^RecName: Full=Probable aldo-keto reductase 3;^Eukaryota; Viridiplantae; Streptophyta; Embryophyta; Tracheophyta; Spermatophyta; Magnoliophyta; Liliopsida; Poales; Poaceae; BOP clade; Oryzoideae; Oryzeae; Oryzinae; Oryza; Oryza sativa	XP_016194597.1^XP_016194597.1^Q:1-48,H:184-231^87.5%ID^E:4.12e-26^.^.	probable aldo-keto reductase 2	AT1G60710.1^AT1G60710.1^Q:1-48,H:186-233^77.083%ID^E:6.43e-23^.^.	PF00248.21^Aldo_ket_red^Aldo/keto reductase family^3-46^E:1.4e-06	.	.	COG0667^Aldo keto reductase	.	GO:0016491^molecular_function^oxidoreductase activity	.
DBMI_DN5616_c0_g1_i1.p1	SEOB_ARATH^SEOB_ARATH^Q:31-686,H:34-728^29.055%ID^E:1.78e-75^RecName: Full=Protein SIEVE ELEMENT OCCLUSION B {ECO:0000303|PubMed:20932300};^Eukaryota; Viridiplantae; Streptophyta; Embryophyta; Tracheophyta; Spermatophyta; Magnoliophyta; eudicotyledons; Gunneridae; Pentapetalae; rosids; malvids; Brassicales; Brassicaceae; Camelineae; Arabidopsis	XP_016184907.1^XP_016184907.1^Q:9-708,H:3-696^81.909%ID^E:0^.^.	protein SIEVE ELEMENT OCCLUSION B	AT3G01680.1^AT3G01680.1^Q:31-686,H:34-728^29.055%ID^E:1.85e-76^.^.	PF14576.6^SEO_N^Sieve element occlusion N-terminus^34-300^E:2.9e-74`PF14577.6^SEO_C^Sieve element occlusion C-terminus^542-686^E:8.3e-23	.	.	ENOG4111ADI^Mediator complex subunit 28	KEGG:ath:AT3G01680	GO:0042803^molecular_function^protein homodimerization activity`GO:0043621^molecular_function^protein self-association`GO:0010088^biological_process^phloem development	.
DBMI_DN5639_c0_g1_i11.p1	BCHC2_ARATH^BCHC2_ARATH^Q:59-2946,H:30-3001^68.349%ID^E:0^RecName: Full=BEACH domain-containing protein C2 {ECO:0000303|PubMed:25618824};^Eukaryota; Viridiplantae; Streptophyta; Embryophyta; Tracheophyta; Spermatophyta; Magnoliophyta; eudicotyledons; Gunneridae; Pentapetalae; rosids; malvids; Brassicales; Brassicaceae; Camelineae; Arabidopsis	XP_020977328.1^XP_020977328.1^Q:1-2956,H:1-2952^88.1%ID^E:0^.^.	BEACH domain-containing protein C2	AT2G45540.6^AT2G45540.6^Q:59-2946,H:30-2946^69.858%ID^E:0^.^.	PF15787.5^DUF4704^Domain of unknown function (DUF4704)^676-956^E:7.6e-45`PF14844.6^PH_BEACH^PH domain associated with Beige/BEACH^2095-2193^E:1.6e-26`PF02138.18^Beach^Beige/BEACH domain^2221-2497^E:6.8e-122`PF00400.32^WD40^WD domain, G-beta repeat^2652-2682^E:2.9e-05	.	.	ENOG410XNQC^beige BEACH domain containing protein	KEGG:ath:AT2G45540	.	GO:0005515^molecular_function^protein binding
DBMI_DN5684_c0_g1_i5.p1	BGLT_TRIRP^BGLT_TRIRP^Q:18-150,H:3-139^70.803%ID^E:1.69e-62^RecName: Full=Cyanogenic beta-glucosidase;^Eukaryota; Viridiplantae; Streptophyta; Embryophyta; Tracheophyta; Spermatophyta; Magnoliophyta; eudicotyledons; Gunneridae; Pentapetalae; rosids; fabids; Fabales; Fabaceae; Papilionoideae; 50 kb inversion clade; NPAAA clade; Hologalegina; IRL clade; Trifolieae; Trifolium	XP_020969766.1^XP_020969766.1^Q:5-150,H:8-154^71.429%ID^E:6.34e-68^.^.	beta-glucosidase 12-like	AT2G25630.1^AT2G25630.1^Q:35-150,H:29-144^66.379%ID^E:6.05e-52^.^.	PF00232.18^Glyco_hydro_1^Glycosyl hydrolase family 1^39-150^E:1.2e-47	sigP:1^25^0.746^YES	.	.	.	GO:0008422^molecular_function^beta-glucosidase activity`GO:0102483^molecular_function^scopolin beta-glucosidase activity`GO:0005975^biological_process^carbohydrate metabolic process	GO:0004553^molecular_function^hydrolase activity, hydrolyzing O-glycosyl compounds`GO:0005975^biological_process^carbohydrate metabolic process
DBMI_DN5674_c0_g1_i1.p1	RSLE1_ORYSJ^RSLE1_ORYSJ^Q:1-155,H:410-563^32.258%ID^E:3.34e-19^RecName: Full=Zinc finger BED domain-containing protein RICESLEEPER 1;^Eukaryota; Viridiplantae; Streptophyta; Embryophyta; Tracheophyta; Spermatophyta; Magnoliophyta; Liliopsida; Poales; Poaceae; BOP clade; Oryzoideae; Oryzeae; Oryzinae; Oryza; Oryza sativa	XP_020979299.1^XP_020979299.1^Q:1-230,H:459-687^45.299%ID^E:4.73e-47^.^.	zinc finger BED domain-containing protein RICESLEEPER 2-like	AT3G42170.2^AT3G42170.2^Q:1-230,H:383-591^28.696%ID^E:1.47e-19^.^.	PF14372.6^DUF4413^Domain of unknown function (DUF4413)^54-152^E:1.4e-23	.	.	ENOG410Y37V^transposon protein	KEGG:osa:9267589	GO:0005634^cellular_component^nucleus`GO:0003677^molecular_function^DNA binding`GO:0046872^molecular_function^metal ion binding`GO:0046983^molecular_function^protein dimerization activity`GO:0009791^biological_process^post-embryonic development	GO:0003677^molecular_function^DNA binding
DBMI_DN5667_c0_g1_i2.p1	PAO4_ARATH^PAO4_ARATH^Q:4-492,H:5-497^70.791%ID^E:0^RecName: Full=Probable polyamine oxidase 4 {ECO:0000303|PubMed:18703589};^Eukaryota; Viridiplantae; Streptophyta; Embryophyta; Tracheophyta; Spermatophyta; Magnoliophyta; eudicotyledons; Gunneridae; Pentapetalae; rosids; malvids; Brassicales; Brassicaceae; Camelineae; Arabidopsis	XP_016190323.1^XP_016190323.1^Q:1-492,H:1-492^92.886%ID^E:0^.^.	probable polyamine oxidase 4	AT1G65840.1^AT1G65840.1^Q:4-492,H:5-497^70.791%ID^E:0^.^.	PF00890.24^FAD_binding_2^FAD binding domain^30-73^E:5.8e-06`PF13450.6^NAD_binding_8^NAD(P)-binding Rossmann-like domain^32-92^E:1.1e-14`PF01593.24^Amino_oxidase^Flavin containing amine oxidoreductase^37-455^E:3.2e-91	.	.	ENOG410XSNC^amine oxidase	KEGG:ath:AT1G65840`KO:K17839	GO:0005777^cellular_component^peroxisome`GO:0052895^molecular_function^N1-acetylspermine:oxygen oxidoreductase (N1-acetylspermidine-forming) activity`GO:0052894^molecular_function^norspermine:oxygen oxidoreductase activity`GO:0016491^molecular_function^oxidoreductase activity`GO:0046592^molecular_function^polyamine oxidase activity`GO:0052901^molecular_function^spermine:oxygen oxidoreductase (spe…	GO:0016491^molecular_function^oxidoreductase activity`GO:0055114^biological_process^oxidation-reduction process
DBMI_DN5699_c0_g3_i1.p1	SEH1_ARATH^SEH1_ARATH^Q:1-325,H:1-324^65.846%ID^E:3.75e-159^RecName: Full=Protein SEH1 {ECO:0000303|PubMed:21189294};^Eukaryota; Viridiplantae; Streptophyta; Embryophyta; Tracheophyta; Spermatophyta; Magnoliophyta; eudicotyledons; Gunneridae; Pentapetalae; rosids; malvids; Brassicales; Brassicaceae; Camelineae; Arabidopsis	XP_016202173.1^XP_016202173.1^Q:1-326,H:1-326^85.89%ID^E:0^.^.	protein SEH1	AT1G64350.1^AT1G64350.1^Q:1-325,H:1-324^65.846%ID^E:3.89e-160^.^.	PF00400.32^WD40^WD domain, G-beta repeat^277-308^E:0.0043	.	.	ENOG410YEUH^WD domain, G-beta repeat	KEGG:ath:AT1G64350`KO:K14299	GO:0005737^cellular_component^cytoplasm`GO:0005635^cellular_component^nuclear envelope`GO:0031080^cellular_component^nuclear pore outer ring`GO:0035859^cellular_component^Seh1-associated complex`GO:0005198^molecular_function^structural molecule activity`GO:0034629^biological_process^cellular protein-containing complex localization`GO:0051028^biological_process^mRNA transport`GO:1904263^biological…	GO:0005515^molecular_function^protein binding
DBMI_DN5635_c0_g1_i3.p1	FUBP3_HUMAN^FUBP3_HUMAN^Q:171-347,H:71-234^32.584%ID^E:8.24e-18^RecName: Full=Far upstream element-binding protein 3;^Eukaryota; Metazoa; Chordata; Craniata; Vertebrata; Euteleostomi; Mammalia; Eutheria; Euarchontoglires; Primates; Haplorrhini; Catarrhini; Hominidae; Homo`FUBP3_HUMAN^FUBP3_HUMAN^Q:175-345,H:160-321^31.034%ID^E:6.1e-15^RecName: Full=Far upstream element-binding protein 3;^Eukaryot…	XP_016202220.1^XP_016202220.1^Q:1-766,H:1-794^80.552%ID^E:0^.^.	far upstream element-binding protein 2 isoform X2	AT1G33680.1^AT1G33680.1^Q:1-739,H:1-762^43.541%ID^E:8.67e-149^.^.	PF00013.29^KH_1^KH domain^181-245^E:5.5e-15`PF00013.29^KH_1^KH domain^276-343^E:1.6e-18	.	.	ENOG410XZYE^Far upstream element (FUSE) binding protein	KEGG:hsa:8939`KO:K13210	GO:0005737^cellular_component^cytoplasm`GO:0016020^cellular_component^membrane`GO:0005634^cellular_component^nucleus`GO:0001228^molecular_function^DNA-binding transcription activator activity, RNA polymerase II-specific`GO:0003723^molecular_function^RNA binding`GO:0000978^molecular_function^RNA polymerase II proximal promoter sequence-specific DNA binding`GO:0010628^biological_process^positive re…	GO:0003723^molecular_function^RNA binding
DBMI_DN5688_c0_g1_i1.p1	DPE2_ORYSJ^DPE2_ORYSJ^Q:1-155,H:668-822^88.387%ID^E:1.38e-94^RecName: Full=4-alpha-glucanotransferase DPE2;^Eukaryota; Viridiplantae; Streptophyta; Embryophyta; Tracheophyta; Spermatophyta; Magnoliophyta; Liliopsida; Poales; Poaceae; BOP clade; Oryzoideae; Oryzeae; Oryzinae; Oryza; Oryza sativa	XP_016161838.1^XP_016161838.1^Q:1-153,H:670-822^94.118%ID^E:3.71e-100^.^.	4-alpha-glucanotransferase DPE2 isoform X1	AT2G40840.1^AT2G40840.1^Q:1-152,H:674-825^86.184%ID^E:6.86e-93^.^.	PF02446.17^Glyco_hydro_77^4-alpha-glucanotransferase^42-151^E:7.4e-25	.	.	COG1640^4-alpha-glucanotransferase	KEGG:osa:4344192`KO:K00705	GO:0005829^cellular_component^cytosol`GO:0004134^molecular_function^4-alpha-glucanotransferase activity`GO:0102500^molecular_function^beta-maltose 4-alpha-glucanotransferase activity`GO:0010297^molecular_function^heteropolysaccharide binding`GO:2001070^molecular_function^starch binding`GO:0000025^biological_process^maltose catabolic process	GO:0004134^molecular_function^4-alpha-glucanotransferase activity`GO:0005975^biological_process^carbohydrate metabolic process
DBMI_DN5688_c0_g2_i11.p1	DPE2_ARATH^DPE2_ARATH^Q:16-968,H:19-945^71.039%ID^E:0^RecName: Full=4-alpha-glucanotransferase DPE2;^Eukaryota; Viridiplantae; Streptophyta; Embryophyta; Tracheophyta; Spermatophyta; Magnoliophyta; eudicotyledons; Gunneridae; Pentapetalae; rosids; malvids; Brassicales; Brassicaceae; Camelineae; Arabidopsis	XP_016161838.1^XP_016161838.1^Q:1-986,H:1-959^85.714%ID^E:0^.^.	4-alpha-glucanotransferase DPE2 isoform X1	AT2G40840.1^AT2G40840.1^Q:16-968,H:19-945^71.039%ID^E:0^.^.	PF00686.19^CBM_20^Starch binding domain^16-107^E:1.3e-19`PF00686.19^CBM_20^Starch binding domain^162-251^E:8.1e-11`PF02446.17^Glyco_hydro_77^4-alpha-glucanotransferase^273-926^E:4.1e-150	.	.	COG1640^4-alpha-glucanotransferase	KEGG:ath:AT2G40840`KO:K00705	GO:0005829^cellular_component^cytosol`GO:0004134^molecular_function^4-alpha-glucanotransferase activity`GO:0102500^molecular_function^beta-maltose 4-alpha-glucanotransferase activity`GO:0010297^molecular_function^heteropolysaccharide binding`GO:2001070^molecular_function^starch binding`GO:0000025^biological_process^maltose catabolic process`GO:0000023^biological_process^maltose metabolic process`…	GO:2001070^molecular_function^starch binding`GO:0004134^molecular_function^4-alpha-glucanotransferase activity`GO:0005975^biological_process^carbohydrate metabolic process
DBMI_DN5623_c0_g1_i9.p1	SIGC_ARATH^SIGC_ARATH^Q:46-502,H:88-518^45.223%ID^E:1e-111^RecName: Full=RNA polymerase sigma factor sigC;^Eukaryota; Viridiplantae; Streptophyta; Embryophyta; Tracheophyta; Spermatophyta; Magnoliophyta; eudicotyledons; Gunneridae; Pentapetalae; rosids; malvids; Brassicales; Brassicaceae; Camelineae; Arabidopsis	XP_016163792.1^XP_016163792.1^Q:1-501,H:1-505^69.32%ID^E:0^.^.	RNA polymerase sigma factor sigC	AT3G53920.1^AT3G53920.1^Q:46-502,H:88-518^45.223%ID^E:1.04e-112^.^.	PF04542.14^Sigma70_r2^Sigma-70 region 2^321-389^E:3.9e-14`PF04539.16^Sigma70_r3^Sigma-70 region 3^401-476^E:3.2e-09	.	.	COG0568^Sigma factors are initiation factors that promote the attachment of RNA polymerase to specific initiation sites and are then released (By similarity)	KEGG:ath:AT3G53920`KO:K03093	GO:0009507^cellular_component^chloroplast`GO:0003677^molecular_function^DNA binding`GO:0003700^molecular_function^DNA-binding transcription factor activity`GO:0003899^molecular_function^DNA-directed 5'-3' RNA polymerase activity`GO:0016987^molecular_function^sigma factor activity`GO:0071482^biological_process^cellular response to light stimulus`GO:0006352^biological_process^DNA-templated transcri…	GO:0003700^molecular_function^DNA-binding transcription factor activity`GO:0006352^biological_process^DNA-templated transcription, initiation`GO:0006355^biological_process^regulation of transcription, DNA-templated
DBMI_DN5689_c0_g1_i1.p1	CBWD1_HUMAN^CBWD1_HUMAN^Q:43-381,H:39-378^39.481%ID^E:3.25e-78^RecName: Full=COBW domain-containing protein 1;^Eukaryota; Metazoa; Chordata; Craniata; Vertebrata; Euteleostomi; Mammalia; Eutheria; Euarchontoglires; Primates; Haplorrhini; Catarrhini; Hominidae; Homo	XP_016202899.1^XP_016202899.1^Q:24-381,H:16-371^86.667%ID^E:0^.^.	COBW domain-containing protein 1 isoform X1	AT1G26520.1^AT1G26520.1^Q:14-377,H:10-370^72.951%ID^E:0^.^.	PF02492.19^cobW^CobW/HypB/UreG, nucleotide-binding domain^48-238^E:8.8e-55`PF07683.14^CobW_C^Cobalamin synthesis protein cobW C-terminal domain^285-378^E:1.3e-15	.	.	COG0523^cobalamin synthesis protein	KEGG:hsa:55871	GO:0005524^molecular_function^ATP binding	.
DBMI_DN5629_c0_g1_i2.p1	FK125_ARATH^FK125_ARATH^Q:2-150,H:311-442^45.638%ID^E:3.46e-35^RecName: Full=F-box/kelch-repeat protein OR23;^Eukaryota; Viridiplantae; Streptophyta; Embryophyta; Tracheophyta; Spermatophyta; Magnoliophyta; eudicotyledons; Gunneridae; Pentapetalae; rosids; malvids; Brassicales; Brassicaceae; Camelineae; Arabidopsis	XP_016204729.2^XP_016204729.2^Q:1-150,H:84-222^78%ID^E:3.4e-80^.^.	F-box/kelch-repeat protein OR23	AT4G03030.1^AT4G03030.1^Q:2-150,H:311-442^45.638%ID^E:3.59e-36^.^.	.	.	.	ENOG4110X8D^Kelch repeat-containing F-box family protein	KEGG:ath:AT4G03030	.	.
DBMI_DN5628_c0_g1_i1.p1	.	XP_016201229.1^XP_016201229.1^Q:1-359,H:1-359^85.042%ID^E:0^.^.	uncharacterized protein LOC107642401 isoform X1	AT5G45410.5^AT5G45410.5^Q:14-359,H:2-342^63.248%ID^E:2.69e-130^.^.	.	.	ExpAA=52.14^PredHel=3^Topology=o225-242i249-266o276-293i	.	.	.	.
DBMI_DN5631_c0_g1_i1.p1	Y2010_ARATH^Y2010_ARATH^Q:10-377,H:4-373^59.189%ID^E:1.01e-155^RecName: Full=LRR repeats and ubiquitin-like domain-containing protein At2g30105;^Eukaryota; Viridiplantae; Streptophyta; Embryophyta; Tracheophyta; Spermatophyta; Magnoliophyta; eudicotyledons; Gunneridae; Pentapetalae; rosids; malvids; Brassicales; Brassicaceae; Camelineae; Arabidopsis	XP_016207222.1^XP_016207222.1^Q:10-377,H:3-370^83.152%ID^E:0^.^.	LRR repeats and ubiquitin-like domain-containing protein At2g30105	AT2G30105.1^AT2G30105.1^Q:10-377,H:4-373^59.189%ID^E:1.05e-156^.^.	PF00240.23^ubiquitin^Ubiquitin family^20-89^E:1.9e-16`PF00560.33^LRR_1^Leucine Rich Repeat^160-171^E:1100`PF13516.6^LRR_6^Leucine Rich repeat^207-219^E:95`PF12799.7^LRR_4^Leucine Rich repeats (2 copies)^208-244^E:1.5e-06`PF00560.33^LRR_1^Leucine Rich Repeat^208-223^E:49`PF13516.6^LRR_6^Leucine Rich repeat^228-243^E:1.6`PF00560.33^LRR_1^Leucine Rich Repeat^231-247^E:3.1`PF13855.6^LRR_8^Leucine ric…	.	.	COG4886^leucine Rich Repeat	KEGG:ath:AT2G30105	.	GO:0005515^molecular_function^protein binding
DBMI_DN5626_c0_g1_i1.p1	Y1322_ARATH^Y1322_ARATH^Q:1-149,H:1-147^57.047%ID^E:1.71e-57^RecName: Full=C2 domain-containing protein At1g63220;^Eukaryota; Viridiplantae; Streptophyta; Embryophyta; Tracheophyta; Spermatophyta; Magnoliophyta; eudicotyledons; Gunneridae; Pentapetalae; rosids; malvids; Brassicales; Brassicaceae; Camelineae; Arabidopsis	XP_016182805.1^XP_016182805.1^Q:1-149,H:1-151^78.146%ID^E:4.62e-85^.^.	elicitor-responsive protein 3-like	AT1G63220.1^AT1G63220.1^Q:1-149,H:1-147^57.047%ID^E:1.77e-58^.^.	PF00168.30^C2^C2 domain^4-95^E:2e-22	.	.	COG5038^Domain-Containing protein	KEGG:ath:AT1G63220	.	.
DBMI_DN5675_c0_g1_i11.p1	TIC32_ARATH^TIC32_ARATH^Q:43-360,H:9-312^32.099%ID^E:4.01e-28^RecName: Full=Short-chain dehydrogenase TIC 32, chloroplastic;^Eukaryota; Viridiplantae; Streptophyta; Embryophyta; Tracheophyta; Spermatophyta; Magnoliophyta; eudicotyledons; Gunneridae; Pentapetalae; rosids; malvids; Brassicales; Brassicaceae; Camelineae; Arabidopsis	XP_016163373.1^XP_016163373.1^Q:3-371,H:1-367^75.339%ID^E:0^.^.	dehydrogenase/reductase SDR family member on chromosome X isoform X1	AT5G15940.3^AT5G15940.3^Q:16-363,H:11-357^56.16%ID^E:1.48e-126^.^.	PF00106.25^adh_short^short chain dehydrogenase^67-208^E:3.2e-20`PF13561.6^adh_short_C2^Enoyl-(Acyl carrier protein) reductase^71-214^E:4.3e-11	.	ExpAA=18.18^PredHel=1^Topology=i13-35o	COG1028^Dehydrogenase reductase	KEGG:ath:AT4G23430	GO:0009507^cellular_component^chloroplast`GO:0009941^cellular_component^chloroplast envelope`GO:0009706^cellular_component^chloroplast inner membrane`GO:0005886^cellular_component^plasma membrane`GO:0016491^molecular_function^oxidoreductase activity`GO:0015031^biological_process^protein transport	.
DBMI_DN5694_c0_g1_i1.p1	.	.	.	.	.	.	.	.	.	.	.
DBMI_DN5602_c0_g1_i1.p1	HAC12_ARATH^HAC12_ARATH^Q:1-1732,H:1-1706^58.199%ID^E:0^RecName: Full=Histone acetyltransferase HAC12;^Eukaryota; Viridiplantae; Streptophyta; Embryophyta; Tracheophyta; Spermatophyta; Magnoliophyta; eudicotyledons; Gunneridae; Pentapetalae; rosids; malvids; Brassicales; Brassicaceae; Camelineae; Arabidopsis	XP_016197132.1^XP_016197132.1^Q:1-1732,H:1-1730^88.87%ID^E:0^.^.	histone acetyltransferase HAC1 isoform X1	AT1G16710.8^AT1G16710.8^Q:1-1732,H:1-1680^58.464%ID^E:0^.^.	PF02135.16^zf-TAZ^TAZ zinc finger^673-741^E:7.2e-13`PF00628.29^PHD^PHD-finger^1057-1099^E:4.6e-07`PF08214.11^HAT_KAT11^Histone acetylation protein^1156-1376^E:4.8e-32`PF00569.17^ZZ^Zinc finger, ZZ type^1556-1595^E:3.6e-06`PF02135.16^zf-TAZ^TAZ zinc finger^1624-1694^E:2.6e-12	.	.	ENOG410XPJ0^histone acetyltransferase	KEGG:ath:AT1G16710`KO:K04498	GO:0005634^cellular_component^nucleus`GO:0004402^molecular_function^histone acetyltransferase activity`GO:0003712^molecular_function^transcription coregulator activity`GO:0008270^molecular_function^zinc ion binding`GO:0009908^biological_process^flower development`GO:0006473^biological_process^protein acetylation`GO:0006355^biological_process^regulation of transcription, DNA-templated	GO:0003712^molecular_function^transcription coregulator activity`GO:0004402^molecular_function^histone acetyltransferase activity`GO:0008270^molecular_function^zinc ion binding`GO:0006355^biological_process^regulation of transcription, DNA-templated`GO:0005634^cellular_component^nucleus`GO:0016573^biological_process^histone acetylation
DBMI_DN5615_c0_g1_i1.p1	4CLL6_ARATH^4CLL6_ARATH^Q:3-557,H:2-562^58.719%ID^E:0^RecName: Full=4-coumarate--CoA ligase-like 6;^Eukaryota; Viridiplantae; Streptophyta; Embryophyta; Tracheophyta; Spermatophyta; Magnoliophyta; eudicotyledons; Gunneridae; Pentapetalae; rosids; malvids; Brassicales; Brassicaceae; Camelineae; Arabidopsis	XP_016201202.1^XP_016201202.1^Q:1-557,H:1-560^82.857%ID^E:0^.^.	4-coumarate--CoA ligase-like 6	AT4G19010.1^AT4G19010.1^Q:3-557,H:2-562^58.719%ID^E:0^.^.	PF00501.28^AMP-binding^AMP-binding enzyme^58-459^E:7.6e-98`PF13193.6^AMP-binding_C^AMP-binding enzyme C-terminal domain^469-543^E:2e-16	.	ExpAA=45.74^PredHel=2^Topology=o105-127i255-277o	COG0318^Amp-dependent synthetase and ligase	KEGG:ath:AT4G19010`KO:K01904	GO:0005777^cellular_component^peroxisome`GO:0005524^molecular_function^ATP binding`GO:0016405^molecular_function^CoA-ligase activity`GO:0006744^biological_process^ubiquinone biosynthetic process	GO:0003824^molecular_function^catalytic activity
DBMI_DN5609_c0_g1_i6.p1	.	.	.	.	.	.	.	.	.	.	.
DBMI_DN5609_c0_g2_i1.p1	CCD22_RAT^CCD22_RAT^Q:70-294,H:366-588^34.667%ID^E:9.9e-24^RecName: Full=Coiled-coil domain-containing protein 22 {ECO:0000250|UniProtKB:O60826};^Eukaryota; Metazoa; Chordata; Craniata; Vertebrata; Euteleostomi; Mammalia; Eutheria; Euarchontoglires; Glires; Rodentia; Myomorpha; Muroidea; Muridae; Murinae; Rattus	XP_016167228.1^XP_016167228.1^Q:1-331,H:1-334^74.328%ID^E:1.98e-165^.^.	coiled-coil domain-containing protein 22	AT1G55830.3^AT1G55830.3^Q:60-322,H:100-362^52.471%ID^E:7.68e-74^.^.	PF05667.11^DUF812^Protein of unknown function (DUF812)^61-298^E:3.5e-48	.	.	ENOG410XR67^coiled-coil domain containing 22	KEGG:rno:317381	GO:0005768^cellular_component^endosome`GO:0097602^molecular_function^cullin family protein binding`GO:0006878^biological_process^cellular copper ion homeostasis`GO:0007253^biological_process^cytoplasmic sequestering of NF-kappaB`GO:0006893^biological_process^Golgi to plasma membrane transport`GO:0043124^biological_process^negative regulation of I-kappaB kinase/NF-kappaB signaling`GO:0043123^biolo…	.
DBMI_DN37817_c0_g1_i1.p1	.	.	.	.	.	.	.	.	.	.	.
DBMI_DN37873_c0_g1_i1.p1	.	XP_020962937.1^XP_020962937.1^Q:2-144,H:570-712^34.266%ID^E:2.07e-23^.^.	uncharacterized protein LOC107607991 isoform X2	AT3G29750.1^AT3G29750.1^Q:2-107,H:121-228^37.037%ID^E:7.37e-13^.^.	PF13975.6^gag-asp_proteas^gag-polyprotein putative aspartyl protease^9-97^E:3.1e-12`PF13650.6^Asp_protease_2^Aspartyl protease^9-95^E:9.6e-09`PF09668.10^Asp_protease^Aspartyl protease^11-96^E:1.1e-05`PF08284.11^RVP_2^Retroviral aspartyl protease^14-113^E:2.5e-17	.	.	.	.	.	GO:0004190^molecular_function^aspartic-type endopeptidase activity`GO:0006508^biological_process^proteolysis
DBMI_DN37876_c0_g1_i1.p1	.	XP_016176209.1^XP_016176209.1^Q:1-92,H:656-749^33.663%ID^E:6.46e-13^.^.	uncharacterized protein LOC107618615	.	.	.	.	.	.	.	.
DBMI_DN37893_c0_g1_i2.p1	RECG_ARATH^RECG_ARATH^Q:30-912,H:105-973^64.117%ID^E:0^RecName: Full=ATP-dependent DNA helicase homolog RECG, chloroplastic {ECO:0000305};^Eukaryota; Viridiplantae; Streptophyta; Embryophyta; Tracheophyta; Spermatophyta; Magnoliophyta; eudicotyledons; Gunneridae; Pentapetalae; rosids; malvids; Brassicales; Brassicaceae; Camelineae; Arabidopsis	XP_016183651.1^XP_016183651.1^Q:1-912,H:69-976^88.158%ID^E:0^.^.	ATP-dependent DNA helicase homolog RECG%2C chloroplastic isoform X1	AT2G01440.1^AT2G01440.1^Q:30-912,H:105-973^64.117%ID^E:0^.^.	PF04851.15^ResIII^Type III restriction enzyme, res subunit^461-646^E:1.9e-06`PF00270.29^DEAD^DEAD/DEAH box helicase^484-649^E:3.9e-13`PF00271.31^Helicase_C^Helicase conserved C-terminal domain^690-806^E:3.3e-18	.	.	ENOG410XQS8^purine NTP-dependent helicase activity	KEGG:ath:AT2G01440`KO:K03655	GO:0009507^cellular_component^chloroplast`GO:0005739^cellular_component^mitochondrion`GO:0005524^molecular_function^ATP binding`GO:0004003^molecular_function^ATP-dependent DNA helicase activity`GO:0003677^molecular_function^DNA binding`GO:0006310^biological_process^DNA recombination`GO:0006281^biological_process^DNA repair`GO:0033955^biological_process^mitochondrial DNA inheritance	GO:0003677^molecular_function^DNA binding`GO:0005524^molecular_function^ATP binding`GO:0016787^molecular_function^hydrolase activity`GO:0003676^molecular_function^nucleic acid binding
DBMI_DN37857_c0_g1_i1.p1	.	XP_016177992.1^XP_016177992.1^Q:39-94,H:62-118^45.614%ID^E:1.08e-09^.^.	uncharacterized protein LOC107620328	AT1G43760.1^AT1G43760.1^Q:42-94,H:531-583^41.509%ID^E:1.18e-07^.^.	.	.	.	.	.	.	.
DBMI_DN37803_c0_g1_i1.p1	.	.	.	.	.	sigP:1^15^0.515^YES	.	.	.	.	.
DBMI_DN37864_c0_g1_i2.p1	ERDL6_ARATH^ERDL6_ARATH^Q:1-127,H:358-451^53.543%ID^E:1.79e-26^RecName: Full=Sugar transporter ERD6-like 6;^Eukaryota; Viridiplantae; Streptophyta; Embryophyta; Tracheophyta; Spermatophyta; Magnoliophyta; eudicotyledons; Gunneridae; Pentapetalae; rosids; malvids; Brassicales; Brassicaceae; Camelineae; Arabidopsis	XP_016201861.1^XP_016201861.1^Q:1-127,H:364-457^67.717%ID^E:1.73e-44^.^.	sugar transporter ERD6-like 6	AT1G75220.1^AT1G75220.1^Q:1-127,H:358-451^53.543%ID^E:1.86e-27^.^.	.	sigP:1^17^0.506^YES	ExpAA=39.99^PredHel=1^Topology=i21-43o	ENOG410XNQK^Transporter	KEGG:ath:AT1G75220`KO:K08145	GO:0005794^cellular_component^Golgi apparatus`GO:0005887^cellular_component^integral component of plasma membrane`GO:0009705^cellular_component^plant-type vacuole membrane`GO:0005774^cellular_component^vacuolar membrane`GO:0005351^molecular_function^carbohydrate:proton symporter activity`GO:0042593^biological_process^glucose homeostasis`GO:0010030^biological_process^positive regulation of seed ge…	.
DBMI_DN37829_c0_g1_i1.p1	GLO1_ARATH^GLO1_ARATH^Q:3-134,H:171-239^41.667%ID^E:1.41e-20^RecName: Full=(S)-2-hydroxy-acid oxidase GLO1;^Eukaryota; Viridiplantae; Streptophyta; Embryophyta; Tracheophyta; Spermatophyta; Magnoliophyta; eudicotyledons; Gunneridae; Pentapetalae; rosids; malvids; Brassicales; Brassicaceae; Camelineae; Arabidopsis	XP_016191177.1^XP_016191177.1^Q:3-141,H:175-250^43.165%ID^E:2.21e-23^.^.	peroxisomal (S)-2-hydroxy-acid oxidase GLO1	AT3G14415.2^AT3G14415.2^Q:3-134,H:171-245^40.909%ID^E:6.14e-22^.^.	.	.	.	COG1304^Catalyzes the 1,3-allylic rearrangement of the homoallylic substrate isopentenyl (IPP) to its allylic isomer, dimethylallyl diphosphate (DMAPP) (By similarity)	KEGG:ath:AT3G14420`KO:K11517	GO:0048046^cellular_component^apoplast`GO:0009507^cellular_component^chloroplast`GO:0009570^cellular_component^chloroplast stroma`GO:0022626^cellular_component^cytosolic ribosome`GO:0016020^cellular_component^membrane`GO:0005634^cellular_component^nucleus`GO:0005777^cellular_component^peroxisome`GO:0009506^cellular_component^plasmodesma`GO:0010181^molecular_function^FMN binding`GO:0008891^molecul…	.
DBMI_DN37896_c0_g1_i1.p1	GSO1_ARATH^GSO1_ARATH^Q:1-231,H:78-313^43.644%ID^E:1.54e-42^RecName: Full=LRR receptor-like serine/threonine-protein kinase GSO1 {ECO:0000303|PubMed:18088309};^Eukaryota; Viridiplantae; Streptophyta; Embryophyta; Tracheophyta; Spermatophyta; Magnoliophyta; eudicotyledons; Gunneridae; Pentapetalae; rosids; malvids; Brassicales; Brassicaceae; Camelineae; Arabidopsis`GSO1_ARATH^GSO1_ARATH^Q:5-288,H:…	XP_016186120.1^XP_016186120.1^Q:1-328,H:110-439^67.169%ID^E:7.57e-140^.^.	probable leucine-rich repeat receptor-like protein kinase At1g35710	AT4G20140.1^AT4G20140.1^Q:1-231,H:78-313^43.644%ID^E:1.6e-43^.^.`AT4G20140.1^AT4G20140.1^Q:5-288,H:586-891^37.908%ID^E:3.11e-42^.^.`AT4G20140.1^AT4G20140.1^Q:6-238,H:131-372^41.322%ID^E:1.66e-40^.^.`AT4G20140.1^AT4G20140.1^Q:1-221,H:343-568^38.053%ID^E:6.78e-35^.^.`AT4G20140.1^AT4G20140.1^Q:1-243,H:246-569^31.481%ID^E:3.59e-28^.^.	PF13516.6^LRR_6^Leucine Rich repeat^17-32^E:0.4`PF00560.33^LRR_1^Leucine Rich Repeat^19-41^E:0.044`PF13516.6^LRR_6^Leucine Rich repeat^42-52^E:81`PF00560.33^LRR_1^Leucine Rich Repeat^43-62^E:0.4`PF13516.6^LRR_6^Leucine Rich repeat^67-80^E:190`PF13855.6^LRR_8^Leucine rich repeat^68-126^E:6e-08`PF00560.33^LRR_1^Leucine Rich Repeat^68-89^E:60`PF00560.33^LRR_1^Leucine Rich Repeat^92-111^E:16`PF13516.…	.	.	COG0515^Serine Threonine protein kinase`COG4886^leucine Rich Repeat	KEGG:ath:AT4G20140	GO:0048226^cellular_component^Casparian strip`GO:0016021^cellular_component^integral component of membrane`GO:0005886^cellular_component^plasma membrane`GO:0005524^molecular_function^ATP binding`GO:0004674^molecular_function^protein serine/threonine kinase activity`GO:0071555^biological_process^cell wall organization`GO:0009793^biological_process^embryo development ending in seed dormancy`GO:0035…	GO:0005515^molecular_function^protein binding
DBMI_DN37812_c0_g1_i1.p1	LDHA_HORVU^LDHA_HORVU^Q:8-269,H:1-267^66.418%ID^E:1.21e-124^RecName: Full=L-lactate dehydrogenase A;^Eukaryota; Viridiplantae; Streptophyta; Embryophyta; Tracheophyta; Spermatophyta; Magnoliophyta; Liliopsida; Poales; Poaceae; BOP clade; Pooideae; Triticodae; Triticeae; Hordeinae; Hordeum	XP_016188470.1^XP_016188470.1^Q:8-269,H:1-262^87.405%ID^E:7.11e-173^.^.	L-lactate dehydrogenase A	AT4G17260.1^AT4G17260.1^Q:8-269,H:1-265^80.377%ID^E:2.45e-146^.^.	PF00056.23^Ldh_1_N^lactate/malate dehydrogenase, NAD binding domain^46-184^E:1.2e-44`PF02866.18^Ldh_1_C^lactate/malate dehydrogenase, alpha/beta C-terminal domain^187-269^E:4.4e-11	.	.	COG0039^Catalyzes the reversible oxidation of malate to oxaloacetate (By similarity)	.	GO:0005737^cellular_component^cytoplasm`GO:0004459^molecular_function^L-lactate dehydrogenase activity`GO:0005975^biological_process^carbohydrate metabolic process`GO:0019752^biological_process^carboxylic acid metabolic process	GO:0016491^molecular_function^oxidoreductase activity`GO:0055114^biological_process^oxidation-reduction process`GO:0016616^molecular_function^oxidoreductase activity, acting on the CH-OH group of donors, NAD or NADP as acceptor
DBMI_DN37804_c0_g1_i1.p1	PTR6_ARATH^PTR6_ARATH^Q:1-129,H:465-594^54.198%ID^E:4.51e-43^RecName: Full=Protein NRT1/ PTR FAMILY 1.2;^Eukaryota; Viridiplantae; Streptophyta; Embryophyta; Tracheophyta; Spermatophyta; Magnoliophyta; eudicotyledons; Gunneridae; Pentapetalae; rosids; malvids; Brassicales; Brassicaceae; Camelineae; Arabidopsis	XP_020966376.1^XP_020966376.1^Q:1-123,H:455-577^73.984%ID^E:5.42e-63^.^.	protein NRT1/ PTR FAMILY 1.2-like isoform X2	AT1G52190.1^AT1G52190.1^Q:1-129,H:465-594^54.198%ID^E:4.68e-44^.^.	PF00854.21^PTR2^POT family^1-68^E:2.2e-06	.	ExpAA=42.66^PredHel=2^Topology=o32-54i81-103o	COG3104^transporter	KEGG:ath:AT1G52190	GO:0016021^cellular_component^integral component of membrane`GO:0005886^cellular_component^plasma membrane`GO:0080054^molecular_function^low-affinity nitrate transmembrane transporter activity`GO:0035673^molecular_function^oligopeptide transmembrane transporter activity`GO:1904680^molecular_function^peptide transmembrane transporter activity`GO:0015333^molecular_function^peptide:proton symporter …	GO:0022857^molecular_function^transmembrane transporter activity`GO:0055085^biological_process^transmembrane transport`GO:0016020^cellular_component^membrane
DBMI_DN37878_c0_g1_i1.p1	.	.	.	.	.	.	.	.	.	.	.
DBMI_DN37874_c0_g1_i1.p1	GSTA1_CAVPO^GSTA1_CAVPO^Q:1-135,H:62-195^32.593%ID^E:7.31e-14^RecName: Full=Glutathione S-transferase A;^Eukaryota; Metazoa; Chordata; Craniata; Vertebrata; Euteleostomi; Mammalia; Eutheria; Euarchontoglires; Glires; Rodentia; Hystricomorpha; Caviidae; Cavia	.	.	.	PF14497.6^GST_C_3^Glutathione S-transferase, C-terminal domain^39-135^E:1.9e-16`PF00043.25^GST_C^Glutathione S-transferase, C-terminal domain^54-131^E:8.1e-09`PF13410.6^GST_C_2^Glutathione S-transferase, C-terminal domain^63-122^E:4.7e-06	.	.	ENOG4111VAU^glutathione Stransferase	.	GO:0005737^cellular_component^cytoplasm`GO:0004364^molecular_function^glutathione transferase activity`GO:0006749^biological_process^glutathione metabolic process	.
DBMI_DN37830_c0_g1_i8.p1	ZDH17_ARATH^ZDH17_ARATH^Q:1-724,H:1-715^60.484%ID^E:0^RecName: Full=Probable protein S-acyltransferase 19;^Eukaryota; Viridiplantae; Streptophyta; Embryophyta; Tracheophyta; Spermatophyta; Magnoliophyta; eudicotyledons; Gunneridae; Pentapetalae; rosids; malvids; Brassicales; Brassicaceae; Camelineae; Arabidopsis	XP_016187876.1^XP_016187876.1^Q:1-735,H:1-730^86.939%ID^E:0^.^.	probable protein S-acyltransferase 19 isoform X1	AT4G15080.2^AT4G15080.2^Q:1-724,H:1-715^60.484%ID^E:0^.^.	PF01529.20^DHHC^DHHC palmitoyltransferase^180-315^E:1.6e-33	.	ExpAA=92.36^PredHel=4^Topology=i13-35o40-62i226-248o277-299i	COG5273^Zinc finger, DHHC-type containing	KEGG:ath:AT4G15080`KO:K20027	GO:0005783^cellular_component^endoplasmic reticulum`GO:0005794^cellular_component^Golgi apparatus`GO:0016021^cellular_component^integral component of membrane`GO:0005886^cellular_component^plasma membrane`GO:0019706^molecular_function^protein-cysteine S-palmitoyltransferase activity`GO:0018230^biological_process^peptidyl-L-cysteine S-palmitoylation`GO:0006612^biological_process^protein targeting …	.
DBMI_DN79330_c0_g1_i1.p1	PRTT_PARAQ^PRTT_PARAQ^Q:12-99,H:1-84^48.315%ID^E:2.39e-18^RecName: Full=Proteinase T;^Eukaryota; Fungi; Dikarya; Ascomycota; Pezizomycotina; Sordariomycetes; Hypocreomycetidae; Hypocreales; Cordycipitaceae; Parengyodontium	.	.	.	.	.	.	.	.	GO:0004252^molecular_function^serine-type endopeptidase activity	.
DBMI_DN79366_c0_g1_i1.p1	AKR_SYNY3^AKR_SYNY3^Q:3-96,H:177-274^48.98%ID^E:1.03e-22^RecName: Full=Aldo/keto reductase slr0942 {ECO:0000303|PubMed:24317062, ECO:0000303|PubMed:25376835};^Bacteria; Cyanobacteria; Synechococcales; Merismopediaceae; Synechocystis	XP_020976896.1^XP_020976896.1^Q:2-95,H:171-262^45.745%ID^E:6.92e-22^.^.	NADPH-dependent aldo-keto reductase%2C chloroplastic-like isoform X2	AT2G21260.1^AT2G21260.1^Q:2-96,H:169-265^40.816%ID^E:1.63e-22^.^.	PF00248.21^Aldo_ket_red^Aldo/keto reductase family^6-92^E:4.7e-08	.	.	.	KEGG:syn:slr0942`KO:K00002	GO:0005829^cellular_component^cytosol`GO:0008106^molecular_function^alcohol dehydrogenase (NADP+) activity`GO:0004032^molecular_function^alditol:NADP+ 1-oxidoreductase activity`GO:0004033^molecular_function^aldo-keto reductase (NADP) activity`GO:0004090^molecular_function^carbonyl reductase (NADPH) activity`GO:0070402^molecular_function^NADPH binding`GO:0016491^molecular_function^oxidoreductase a…	.
DBMI_DN79341_c0_g1_i1.p1	EF1A2_CANAL^EF1A2_CANAL^Q:1-108,H:233-340^78.704%ID^E:6.21e-57^RecName: Full=Elongation factor 1-alpha 2;^Eukaryota; Fungi; Dikarya; Ascomycota; Saccharomycotina; Saccharomycetes; Saccharomycetales; Debaryomycetaceae; Candida/Lodderomyces clade; Candida	XP_020966331.1^XP_020966331.1^Q:1-108,H:223-330^74.074%ID^E:2.39e-53^.^.	elongation factor 1-alpha isoform X2	AT5G60390.3^AT5G60390.3^Q:1-108,H:223-330^72.222%ID^E:9.87e-52^.^.	PF03144.25^GTP_EFTU_D2^Elongation factor Tu domain 2^26-92^E:1.8e-15	.	.	.	KEGG:cal:CAALFM_C108380WA`KEGG:cal:CAALFM_C208370CA`KO:K03231	GO:0005737^cellular_component^cytoplasm`GO:0030446^cellular_component^hyphal cell wall`GO:0030445^cellular_component^yeast-form cell wall`GO:0005525^molecular_function^GTP binding`GO:0003924^molecular_function^GTPase activity`GO:0003746^molecular_function^translation elongation factor activity`GO:0006412^biological_process^translation`GO:0006414^biological_process^translational elongation	GO:0005525^molecular_function^GTP binding
DBMI_DN79335_c0_g1_i1.p1	ITR2_SCHPO^ITR2_SCHPO^Q:42-236,H:66-261^45.918%ID^E:8.43e-51^RecName: Full=Myo-inositol transporter 2;^Eukaryota; Fungi; Dikarya; Ascomycota; Taphrinomycotina; Schizosaccharomycetes; Schizosaccharomycetales; Schizosaccharomycetaceae; Schizosaccharomyces	XP_016191165.1^XP_016191165.1^Q:54-236,H:23-207^40.212%ID^E:1.12e-38^.^.	probable inositol transporter 2	AT2G35740.1^AT2G35740.1^Q:58-236,H:27-207^34.807%ID^E:5.24e-33^.^.	PF00083.24^Sugar_tr^Sugar (and other) transporter^62-236^E:1.1e-41`PF07690.16^MFS_1^Major Facilitator Superfamily^65-231^E:4e-24`PF06609.13^TRI12^Fungal trichothecene efflux pump (TRI12)^79-225^E:6.6e-08	.	ExpAA=127.42^PredHel=6^Topology=i58-80o100-120i127-149o153-175i187-209o213-235i	.	KEGG:spo:SPAC20G8.03`KO:K08150	GO:0005783^cellular_component^endoplasmic reticulum`GO:0005887^cellular_component^integral component of plasma membrane`GO:0005366^molecular_function^myo-inositol:proton symporter activity`GO:1904679^biological_process^myo-inositol import across plasma membrane	GO:0022857^molecular_function^transmembrane transporter activity`GO:0055085^biological_process^transmembrane transport`GO:0016021^cellular_component^integral component of membrane
DBMI_DN79343_c0_g1_i1.p1	WBC30_ARATH^WBC30_ARATH^Q:1-110,H:595-704^87.273%ID^E:2.14e-61^RecName: Full=Putative white-brown complex homolog protein 30;^Eukaryota; Viridiplantae; Streptophyta; Embryophyta; Tracheophyta; Spermatophyta; Magnoliophyta; eudicotyledons; Gunneridae; Pentapetalae; rosids; malvids; Brassicales; Brassicaceae; Camelineae; Arabidopsis	XP_016177264.2^XP_016177264.2^Q:1-110,H:625-734^85.455%ID^E:1.7e-60^.^.	ABC transporter G family member 24 isoform X2	AT2G37010.2^AT2G37010.2^Q:1-110,H:595-704^87.273%ID^E:2.22e-62^.^.	PF00005.27^ABC_tran^ABC transporter^6-58^E:5.6e-08	.	.	COG1131^(ABC) transporter	KEGG:ath:AT2G37010	GO:0016021^cellular_component^integral component of membrane`GO:0005886^cellular_component^plasma membrane`GO:0009506^cellular_component^plasmodesma`GO:0005524^molecular_function^ATP binding`GO:0042626^molecular_function^ATPase activity, coupled to transmembrane movement of substances`GO:0005215^molecular_function^transporter activity`GO:0055085^biological_process^transmembrane transport	GO:0005524^molecular_function^ATP binding`GO:0016887^molecular_function^ATPase activity
DBMI_DN79326_c0_g1_i1.p1	POLR2_ARATH^POLR2_ARATH^Q:1-83,H:259-351^38.298%ID^E:5.59e-13^RecName: Full=Retrovirus-related Pol polyprotein from transposon RE2;^Eukaryota; Viridiplantae; Streptophyta; Embryophyta; Tracheophyta; Spermatophyta; Magnoliophyta; eudicotyledons; Gunneridae; Pentapetalae; rosids; malvids; Brassicales; Brassicaceae; Camelineae; Arabidopsis	XP_020968050.1^XP_020968050.1^Q:1-84,H:182-277^33.333%ID^E:3.27e-12^.^.	uncharacterized protein LOC110267213	.	.	.	ExpAA=16.43^PredHel=1^Topology=i85-107o	.	.	GO:0000943^cellular_component^retrotransposon nucleocapsid`GO:0004190^molecular_function^aspartic-type endopeptidase activity`GO:0004519^molecular_function^endonuclease activity`GO:0046872^molecular_function^metal ion binding`GO:0003676^molecular_function^nucleic acid binding`GO:0003964^molecular_function^RNA-directed DNA polymerase activity`GO:0015074^biological_process^DNA integration`GO:000631…	.
DBMI_DN79353_c0_g1_i1.p1	DHAS_SCHPO^DHAS_SCHPO^Q:1-99,H:90-189^51%ID^E:1.42e-30^RecName: Full=Probable aspartate-semialdehyde dehydrogenase;^Eukaryota; Fungi; Dikarya; Ascomycota; Taphrinomycotina; Schizosaccharomycetes; Schizosaccharomycetales; Schizosaccharomycetaceae; Schizosaccharomyces	.	.	.	PF01118.24^Semialdhyde_dh^Semialdehyde dehydrogenase, NAD binding domain^3-40^E:0.00015`PF02774.18^Semialdhyde_dhC^Semialdehyde dehydrogenase, dimerisation domain^71-100^E:2e-05	.	.	.	KEGG:spo:SPCC1827.06c`KO:K00133	GO:0005737^cellular_component^cytoplasm`GO:0005829^cellular_component^cytosol`GO:0005634^cellular_component^nucleus`GO:0004073^molecular_function^aspartate-semialdehyde dehydrogenase activity`GO:0051287^molecular_function^NAD binding`GO:0050661^molecular_function^NADP binding`GO:0046983^molecular_function^protein dimerization activity`GO:0019877^biological_process^diaminopimelate biosynthetic pro…	GO:0016620^molecular_function^oxidoreductase activity, acting on the aldehyde or oxo group of donors, NAD or NADP as acceptor`GO:0051287^molecular_function^NAD binding`GO:0055114^biological_process^oxidation-reduction process`GO:0046983^molecular_function^protein dimerization activity`GO:0008652^biological_process^cellular amino acid biosynthetic process
DBMI_DN79324_c0_g1_i1.p1	SRF2_ARATH^SRF2_ARATH^Q:16-273,H:311-567^50.193%ID^E:1.66e-77^RecName: Full=Protein STRUBBELIG-RECEPTOR FAMILY 2;^Eukaryota; Viridiplantae; Streptophyta; Embryophyta; Tracheophyta; Spermatophyta; Magnoliophyta; eudicotyledons; Gunneridae; Pentapetalae; rosids; malvids; Brassicales; Brassicaceae; Camelineae; Arabidopsis	XP_020971662.1^XP_020971662.1^Q:1-273,H:292-563^82.418%ID^E:5.19e-160^.^.	protein STRUBBELIG-RECEPTOR FAMILY 2	AT5G06820.1^AT5G06820.1^Q:16-273,H:311-567^50.193%ID^E:1.73e-78^.^.	PF00069.25^Pkinase^Protein kinase domain^124-269^E:8e-23`PF07714.17^Pkinase_Tyr^Protein tyrosine kinase^126-269^E:4.6e-22	.	ExpAA=22.61^PredHel=1^Topology=o4-26i	COG0515^Serine Threonine protein kinase	KEGG:ath:AT5G06820	GO:0016021^cellular_component^integral component of membrane`GO:0005886^cellular_component^plasma membrane`GO:0005524^molecular_function^ATP binding`GO:0042802^molecular_function^identical protein binding`GO:0004675^molecular_function^transmembrane receptor protein serine/threonine kinase activity`GO:0006468^biological_process^protein phosphorylation	GO:0004672^molecular_function^protein kinase activity`GO:0005524^molecular_function^ATP binding`GO:0006468^biological_process^protein phosphorylation
DBMI_DN79390_c0_g1_i1.p2	.	.	.	.	.	.	.	.	.	.	.
DBMI_DN79372_c0_g1_i1.p1	PROF2_ACACA^PROF2_ACACA^Q:12-134,H:3-125^51.22%ID^E:8.88e-43^RecName: Full=Profilin-2;^Eukaryota; Amoebozoa; Discosea; Longamoebia; Centramoebida; Acanthamoebidae; Acanthamoeba	XP_016203798.1^XP_016203798.1^Q:12-134,H:3-132^43.077%ID^E:4.91e-30^.^.	profilin-4	AT2G19770.1^AT2G19770.1^Q:12-134,H:3-133^41.985%ID^E:1.35e-28^.^.	PF00235.19^Profilin^Profilin^11-134^E:3.7e-47	.	.	.	.	GO:0005737^cellular_component^cytoplasm`GO:0005856^cellular_component^cytoskeleton`GO:0003779^molecular_function^actin binding	.
DBMI_DN79387_c0_g1_i1.p1	RAS_EMENI^RAS_EMENI^Q:1-140,H:52-190^94.286%ID^E:4.74e-93^RecName: Full=Ras-like protein;^Eukaryota; Fungi; Dikarya; Ascomycota; Pezizomycotina; Eurotiomycetes; Eurotiomycetidae; Eurotiales; Aspergillaceae; Aspergillus	XP_016197418.1^XP_016197418.1^Q:7-134,H:59-182^36.719%ID^E:1.99e-23^.^.	ras-related protein RABD1	AT4G17160.1^AT4G17160.1^Q:1-118,H:51-167^38.136%ID^E:1.28e-22^.^.	PF00071.22^Ras^Ras family^2-119^E:4.7e-41`PF08477.13^Roc^Ras of Complex, Roc, domain of DAPkinase^6-74^E:3.7e-10	.	.	.	KEGG:ani:AN0182.2`KO:K07827	GO:0005886^cellular_component^plasma membrane`GO:0005525^molecular_function^GTP binding`GO:0003924^molecular_function^GTPase activity`GO:0048315^biological_process^conidium formation`GO:0075306^biological_process^regulation of conidium formation`GO:0007165^biological_process^signal transduction`GO:0009847^biological_process^spore germination	GO:0003924^molecular_function^GTPase activity`GO:0005525^molecular_function^GTP binding
DBMI_DN63010_c0_g1_i1.p1	UBP1A_ARATH^UBP1A_ARATH^Q:1-123,H:105-226^58.4%ID^E:2.2e-45^RecName: Full=Oligouridylate-binding protein 1A;^Eukaryota; Viridiplantae; Streptophyta; Embryophyta; Tracheophyta; Spermatophyta; Magnoliophyta; eudicotyledons; Gunneridae; Pentapetalae; rosids; malvids; Brassicales; Brassicaceae; Camelineae; Arabidopsis`UBP1A_ARATH^UBP1A_ARATH^Q:1-123,H:194-344^26.452%ID^E:8.68e-09^RecName: Full=Oligou…	XP_016197149.1^XP_016197149.1^Q:1-123,H:88-209^53.659%ID^E:1.24e-43^.^.`XP_016197149.1^XP_016197149.1^Q:1-123,H:177-326^25%ID^E:4.6e-08^.^.	oligouridylate-binding protein 1	AT1G54080.1^AT1G54080.1^Q:1-123,H:105-226^58.4%ID^E:2.29e-46^.^.`AT1G54080.1^AT1G54080.1^Q:1-123,H:194-344^26.452%ID^E:9.01e-10^.^.	PF00076.22^RRM_1^RNA recognition motif. (a.k.a. RRM, RBD, or RNP domain)^47-117^E:1.9e-23`PF13893.6^RRM_5^RNA recognition motif. (a.k.a. RRM, RBD, or RNP domain)^56-127^E:0.28	.	.	ENOG410XQ8U^TIA1 cytotoxic granule-associated RNA binding	KEGG:ath:AT1G54080`KO:K13201	GO:0005634^cellular_component^nucleus`GO:0003729^molecular_function^mRNA binding`GO:0006397^biological_process^mRNA processing	GO:0003676^molecular_function^nucleic acid binding
DBMI_DN63097_c0_g1_i1.p1	.	.	.	.	.	.	.	.	.	.	.
DBMI_DN63036_c0_g1_i1.p1	Y5950_ASPFU^Y5950_ASPFU^Q:14-157,H:14-151^50.694%ID^E:2.81e-39^RecName: Full=Putative aspergillopepsin A-like aspartic endopeptidase AFUA_2G15950;^Eukaryota; Fungi; Dikarya; Ascomycota; Pezizomycotina; Eurotiomycetes; Eurotiomycetidae; Eurotiales; Aspergillaceae; Aspergillus	.	.	.	PF00026.23^Asp^Eukaryotic aspartyl protease^116-150^E:0.00012	sigP:1^19^0.922^YES	ExpAA=16.83^PredHel=1^Topology=i2-24o	.	KEGG:afm:AFUA_2G15950`KO:K06004	GO:0005576^cellular_component^extracellular region`GO:0004190^molecular_function^aspartic-type endopeptidase activity`GO:0030163^biological_process^protein catabolic process`GO:0006508^biological_process^proteolysis	.
DBMI_DN63053_c0_g1_i1.p1	P4KG2_ARATH^P4KG2_ARATH^Q:1-108,H:431-538^65.741%ID^E:3.28e-47^RecName: Full=Phosphatidylinositol 4-kinase gamma 2;^Eukaryota; Viridiplantae; Streptophyta; Embryophyta; Tracheophyta; Spermatophyta; Magnoliophyta; eudicotyledons; Gunneridae; Pentapetalae; rosids; malvids; Brassicales; Brassicaceae; Camelineae; Arabidopsis	XP_016193472.1^XP_016193472.1^Q:1-108,H:449-556^84.259%ID^E:9.42e-62^.^.	phosphatidylinositol 4-kinase gamma 4-like	AT1G64460.1^AT1G64460.1^Q:1-108,H:430-537^65.741%ID^E:2.78e-48^.^.	PF00454.27^PI3_PI4_kinase^Phosphatidylinositol 3- and 4-kinase^4-67^E:1.5e-08	.	.	ENOG410XP06^Phosphatidylinositol 4-kinase type	.	GO:0016020^cellular_component^membrane`GO:0005773^cellular_component^vacuole`GO:0004430^molecular_function^1-phosphatidylinositol 4-kinase activity`GO:0005524^molecular_function^ATP binding`GO:0009651^biological_process^response to salt stress	.
DBMI_DN63065_c0_g1_i1.p1	AB2E_ARATH^AB2E_ARATH^Q:1-101,H:75-175^85.149%ID^E:2.36e-58^RecName: Full=ABC transporter E family member 2;^Eukaryota; Viridiplantae; Streptophyta; Embryophyta; Tracheophyta; Spermatophyta; Magnoliophyta; eudicotyledons; Gunneridae; Pentapetalae; rosids; malvids; Brassicales; Brassicaceae; Camelineae; Arabidopsis	XP_016201303.1^XP_016201303.1^Q:1-101,H:75-175^89.109%ID^E:1.42e-60^.^.	ABC transporter E family member 2 isoform X1	AT4G19210.1^AT4G19210.1^Q:1-101,H:75-175^85.149%ID^E:2.45e-59^.^.	PF00005.27^ABC_tran^ABC transporter^28-60^E:6.1e-08	.	.	COG1245^ATP-binding cassette, sub-family E	KEGG:ath:AT4G19210`KO:K06174	GO:0005623^cellular_component^cell`GO:0016020^cellular_component^membrane`GO:0051539^molecular_function^4 iron, 4 sulfur cluster binding`GO:0005524^molecular_function^ATP binding`GO:0016887^molecular_function^ATPase activity`GO:0005506^molecular_function^iron ion binding`GO:0043024^molecular_function^ribosomal small subunit binding`GO:0005215^molecular_function^transporter activity`GO:0000054^bio…	GO:0005524^molecular_function^ATP binding`GO:0016887^molecular_function^ATPase activity
DBMI_DN63038_c0_g1_i1.p1	BAP2_ARATH^BAP2_ARATH^Q:1-128,H:6-135^39.394%ID^E:2.24e-25^RecName: Full=BON1-associated protein 2;^Eukaryota; Viridiplantae; Streptophyta; Embryophyta; Tracheophyta; Spermatophyta; Magnoliophyta; eudicotyledons; Gunneridae; Pentapetalae; rosids; malvids; Brassicales; Brassicaceae; Camelineae; Arabidopsis	XP_016182814.1^XP_016182814.1^Q:2-165,H:3-168^70.482%ID^E:7.17e-81^.^.	BON1-associated protein 2	AT2G45760.1^AT2G45760.1^Q:1-128,H:6-135^39.394%ID^E:2.33e-26^.^.	PF00168.30^C2^C2 domain^4-102^E:1.2e-08	.	.	ENOG410ZCTQ^bon association protein	KEGG:ath:AT2G45760	GO:0016020^cellular_component^membrane`GO:0006952^biological_process^defense response	.
DBMI_DN63040_c0_g1_i1.p2	EF1G2_ORYSJ^EF1G2_ORYSJ^Q:2-115,H:222-340^54.622%ID^E:7.1e-28^RecName: Full=Elongation factor 1-gamma 2;^Eukaryota; Viridiplantae; Streptophyta; Embryophyta; Tracheophyta; Spermatophyta; Magnoliophyta; Liliopsida; Poales; Poaceae; BOP clade; Oryzoideae; Oryzeae; Oryzinae; Oryza; Oryza sativa	XP_016182847.1^XP_016182847.1^Q:38-115,H:266-346^61.728%ID^E:2.96e-26^.^.	elongation factor 1-gamma	AT1G09640.1^AT1G09640.1^Q:17-114,H:241-335^54.455%ID^E:1.37e-26^.^.	PF00647.19^EF1G^Elongation factor 1 gamma, conserved domain^36-114^E:3.5e-33	.	.	COG0625^glutathione Stransferase	KEGG:osa:4328752`KO:K03233	GO:0003746^molecular_function^translation elongation factor activity	GO:0003746^molecular_function^translation elongation factor activity`GO:0006414^biological_process^translational elongation
DBMI_DN80249_c0_g1_i1.p1	.	.	.	.	.	.	.	.	.	.	.
DBMI_DN80283_c0_g1_i1.p1	RSP5_EMENI^RSP5_EMENI^Q:1-128,H:543-670^66.406%ID^E:8.73e-57^RecName: Full=E3 ubiquitin-protein ligase RSP5;^Eukaryota; Fungi; Dikarya; Ascomycota; Pezizomycotina; Eurotiomycetes; Eurotiomycetidae; Eurotiales; Aspergillaceae; Aspergillus	XP_016163735.1^XP_016163735.1^Q:2-127,H:3373-3505^42.857%ID^E:1.13e-31^.^.	E3 ubiquitin-protein ligase UPL2	AT1G70320.1^AT1G70320.1^Q:2-120,H:3372-3497^42.857%ID^E:6.27e-30^.^.	PF00632.25^HECT^HECT-domain (ubiquitin-transferase)^11-127^E:1.7e-29	.	.	.	KEGG:ani:AN1339.2`KO:K10591	GO:0005934^cellular_component^cellular bud tip`GO:0005737^cellular_component^cytoplasm`GO:0010008^cellular_component^endosome membrane`GO:0031234^cellular_component^extrinsic component of cytoplasmic side of plasma membrane`GO:0005794^cellular_component^Golgi apparatus`GO:0005634^cellular_component^nucleus`GO:0000151^cellular_component^ubiquitin ligase complex`GO:0035091^molecular_function^phosph…	GO:0004842^molecular_function^ubiquitin-protein transferase activity
DBMI_DN80226_c0_g1_i1.p1	.	.	.	.	.	.	.	.	.	.	.
DBMI_DN80270_c0_g1_i1.p1	.	.	.	.	.	.	.	.	.	.	.
DBMI_DN28798_c0_g1_i1.p1	.	XP_016169190.1^XP_016169190.1^Q:13-103,H:18-133^34.483%ID^E:1.34e-07^.^.	uncharacterized protein LOC107611815	.	.	.	.	.	.	.	.
DBMI_DN28755_c0_g1_i1.p1	.	XP_016177801.1^XP_016177801.1^Q:1-93,H:283-377^41.667%ID^E:1.4e-20^.^.	3-oxo-Delta(4%2C5)-steroid 5-beta-reductase	.	.	.	.	.	.	.	.
DBMI_DN28795_c0_g1_i1.p1	VPS33_ARATH^VPS33_ARATH^Q:8-100,H:222-299^49.462%ID^E:4.78e-22^RecName: Full=Vacuolar protein-sorting-associated protein 33 homolog;^Eukaryota; Viridiplantae; Streptophyta; Embryophyta; Tracheophyta; Spermatophyta; Magnoliophyta; eudicotyledons; Gunneridae; Pentapetalae; rosids; malvids; Brassicales; Brassicaceae; Camelineae; Arabidopsis	XP_020974364.1^XP_020974364.1^Q:8-100,H:222-299^49.462%ID^E:1.97e-22^.^.	LOW QUALITY PROTEIN: vacuolar protein-sorting-associated protein 33 homolog	AT3G54860.1^AT3G54860.1^Q:8-100,H:222-299^49.462%ID^E:4.96e-23^.^.	PF00995.23^Sec1^Sec1 family^6-101^E:1.8e-16	.	.	COG5158^Vacuolar Protein	KEGG:ath:AT3G54860`KO:K20182	GO:0033263^cellular_component^CORVET complex`GO:0030897^cellular_component^HOPS complex`GO:0031902^cellular_component^late endosome membrane`GO:0032991^cellular_component^protein-containing complex`GO:0005774^cellular_component^vacuolar membrane`GO:0006904^biological_process^vesicle docking involved in exocytosis	GO:0006904^biological_process^vesicle docking involved in exocytosis`GO:0016192^biological_process^vesicle-mediated transport
DBMI_DN28726_c0_g1_i1.p1	MNS4_ARATH^MNS4_ARATH^Q:66-652,H:10-575^75.298%ID^E:0^RecName: Full=Alpha-mannosidase I MNS4;^Eukaryota; Viridiplantae; Streptophyta; Embryophyta; Tracheophyta; Spermatophyta; Magnoliophyta; eudicotyledons; Gunneridae; Pentapetalae; rosids; malvids; Brassicales; Brassicaceae; Camelineae; Arabidopsis	XP_016175361.1^XP_016175361.1^Q:83-678,H:21-614^89.597%ID^E:0^.^.	alpha-mannosidase I MNS4 isoform X2	AT5G43710.1^AT5G43710.1^Q:66-652,H:10-575^75.298%ID^E:0^.^.	PF01532.20^Glyco_hydro_47^Glycosyl hydrolase family 47^107-532^E:3.1e-115	.	.	ENOG410XS6F^ER degradation enhancer, mannosidase alpha-like	KEGG:ath:AT5G43710`KO:K10085	GO:0005783^cellular_component^endoplasmic reticulum`GO:0005789^cellular_component^endoplasmic reticulum membrane`GO:0016021^cellular_component^integral component of membrane`GO:0004559^molecular_function^alpha-mannosidase activity`GO:0005509^molecular_function^calcium ion binding`GO:0004571^molecular_function^mannosyl-oligosaccharide 1,2-alpha-mannosidase activity`GO:0006486^biological_process^pr…	GO:0004571^molecular_function^mannosyl-oligosaccharide 1,2-alpha-mannosidase activity`GO:0005509^molecular_function^calcium ion binding`GO:0016020^cellular_component^membrane
DBMI_DN28799_c0_g1_i1.p1	MES1_ARATH^MES1_ARATH^Q:1-98,H:28-126^61.616%ID^E:2.3e-37^RecName: Full=Methylesterase 1;^Eukaryota; Viridiplantae; Streptophyta; Embryophyta; Tracheophyta; Spermatophyta; Magnoliophyta; eudicotyledons; Gunneridae; Pentapetalae; rosids; malvids; Brassicales; Brassicaceae; Camelineae; Arabidopsis	XP_016184655.1^XP_016184655.1^Q:1-97,H:32-128^85.567%ID^E:2.29e-55^.^.	methylesterase 1 isoform X2	AT2G23620.1^AT2G23620.1^Q:1-98,H:28-126^61.616%ID^E:2.39e-38^.^.	PF12146.8^Hydrolase_4^Serine aminopeptidase, S33^2-85^E:1.7e-06`PF00561.20^Abhydrolase_1^alpha/beta hydrolase fold^3-85^E:8.1e-07`PF12697.7^Abhydrolase_6^Alpha/beta hydrolase family^5-86^E:3.9e-07	.	.	ENOG4111IVV^esterase	KEGG:ath:AT2G23620	GO:0016788^molecular_function^hydrolase activity, acting on ester bonds`GO:0080030^molecular_function^methyl indole-3-acetate esterase activity`GO:0080032^molecular_function^methyl jasmonate esterase activity`GO:0080031^molecular_function^methyl salicylate esterase activity`GO:0009817^biological_process^defense response to fungus, incompatible interaction`GO:0009694^biological_process^jasmonic ac…	.
DBMI_DN28775_c0_g1_i2.p1	.	.	.	.	PF18599.1^LCIB_C_CA^Limiting CO2-inducible proteins B/C beta carbonyic anhydrases^1-47^E:1.3e-06	.	.	.	.	.	.
DBMI_DN28753_c0_g1_i3.p1	TMVRN_NICGU^TMVRN_NICGU^Q:219-334,H:10-125^50%ID^E:3.78e-29^RecName: Full=TMV resistance protein N;^Eukaryota; Viridiplantae; Streptophyta; Embryophyta; Tracheophyta; Spermatophyta; Magnoliophyta; eudicotyledons; Gunneridae; Pentapetalae; asterids; lamiids; Solanales; Solanaceae; Nicotianoideae; Nicotianeae; Nicotiana`TMVRN_NICGU^TMVRN_NICGU^Q:2-217,H:290-506^32.589%ID^E:5.66e-21^RecName: Full=TM…	XP_020972659.1^XP_020972659.1^Q:1-336,H:292-627^64.012%ID^E:9.32e-133^.^.`XP_020972659.1^XP_020972659.1^Q:1-211,H:788-1001^47.489%ID^E:9.97e-51^.^.`XP_020972659.1^XP_020972659.1^Q:1-216,H:1515-1733^43.75%ID^E:2.54e-47^.^.`XP_020972659.1^XP_020972659.1^Q:214-335,H:1234-1355^52.459%ID^E:6.9e-36^.^.`XP_020972659.1^XP_020972659.1^Q:220-329,H:21-127^38.938%ID^E:3.45e-07^.^.	LOW QUALITY PROTEIN: uncharacterized protein LOC107625707	AT5G17680.1^AT5G17680.1^Q:1-217,H:283-503^37.445%ID^E:2.1e-32^.^.`AT5G17680.1^AT5G17680.1^Q:219-331,H:16-125^47.788%ID^E:1.32e-26^.^.	PF00931.22^NB-ARC^NB-ARC domain^3-123^E:1.5e-13`PF01582.20^TIR^TIR domain^222-335^E:2.7e-33`PF13676.6^TIR_2^TIR domain^223-320^E:2.2e-13	.	.	.	.	GO:0005737^cellular_component^cytoplasm`GO:0043531^molecular_function^ADP binding`GO:0005524^molecular_function^ATP binding`GO:0009626^biological_process^plant-type hypersensitive response`GO:0007165^biological_process^signal transduction	GO:0043531^molecular_function^ADP binding`GO:0005515^molecular_function^protein binding`GO:0007165^biological_process^signal transduction
DBMI_DN28711_c0_g2_i1.p1	DNAJ1_CHLAE^DNAJ1_CHLAE^Q:11-80,H:6-66^41.429%ID^E:6.13e-11^RecName: Full=DnaJ homolog subfamily A member 1;^Eukaryota; Metazoa; Chordata; Craniata; Vertebrata; Euteleostomi; Mammalia; Eutheria; Euarchontoglires; Primates; Haplorrhini; Catarrhini; Cercopithecidae; Cercopithecinae; Chlorocebus	XP_020973718.1^XP_020973718.1^Q:1-177,H:1-178^85.393%ID^E:6.43e-108^.^.	DPH4 homolog	AT4G10130.5^AT4G10130.5^Q:1-175,H:1-169^54.857%ID^E:3.55e-63^.^.	PF00226.31^DnaJ^DnaJ domain^11-79^E:3.1e-17`PF05207.13^zf-CSL^CSL zinc finger^97-171^E:2.3e-12	.	.	.	.	GO:0005783^cellular_component^endoplasmic reticulum`GO:0016020^cellular_component^membrane`GO:0005739^cellular_component^mitochondrion`GO:0005634^cellular_component^nucleus`GO:0048471^cellular_component^perinuclear region of cytoplasm`GO:0005524^molecular_function^ATP binding`GO:0001671^molecular_function^ATPase activator activity`GO:0051087^molecular_function^chaperone binding`GO:0030544^molecul…	.
DBMI_DN28718_c0_g1_i2.p1	POLX_TOBAC^POLX_TOBAC^Q:1-140,H:1132-1271^68.571%ID^E:6.78e-66^RecName: Full=Retrovirus-related Pol polyprotein from transposon TNT 1-94;^Eukaryota; Viridiplantae; Streptophyta; Embryophyta; Tracheophyta; Spermatophyta; Magnoliophyta; eudicotyledons; Gunneridae; Pentapetalae; asterids; lamiids; Solanales; Solanaceae; Nicotianoideae; Nicotianeae; Nicotiana	XP_020978216.1^XP_020978216.1^Q:1-140,H:41-182^42.958%ID^E:1.6e-31^.^.	uncharacterized protein LOC110271571	AT4G23160.3^AT4G23160.3^Q:1-139,H:398-538^33.333%ID^E:3.41e-21^.^.	.	.	.	.	.	GO:0000943^cellular_component^retrotransposon nucleocapsid`GO:0004190^molecular_function^aspartic-type endopeptidase activity`GO:0004519^molecular_function^endonuclease activity`GO:0003676^molecular_function^nucleic acid binding`GO:0003964^molecular_function^RNA-directed DNA polymerase activity`GO:0008270^molecular_function^zinc ion binding`GO:0015074^biological_process^DNA integration	.
DBMI_DN28705_c0_g1_i1.p1	SLSG3_BRAOL^SLSG3_BRAOL^Q:1-209,H:88-295^42.654%ID^E:2.9e-41^RecName: Full=S-locus-specific glycoprotein S13;^Eukaryota; Viridiplantae; Streptophyta; Embryophyta; Tracheophyta; Spermatophyta; Magnoliophyta; eudicotyledons; Gunneridae; Pentapetalae; rosids; malvids; Brassicales; Brassicaceae; Brassiceae; Brassica	XP_016170438.1^XP_016170438.1^Q:1-209,H:76-283^67.619%ID^E:2.86e-94^.^.	G-type lectin S-receptor-like serine/threonine-protein kinase At4g27290	AT4G21380.2^AT4G21380.2^Q:1-205,H:85-288^41.063%ID^E:2.39e-41^.^.	PF01453.24^B_lectin^D-mannose binding lectin^1-101^E:7.1e-30`PF00954.20^S_locus_glycop^S-locus glycoprotein domain^134-209^E:1.5e-09	.	.	.	.	GO:0060320^biological_process^rejection of self pollen	GO:0048544^biological_process^recognition of pollen
DBMI_DN28705_c1_g1_i1.p1	SLSG3_BRAOL^SLSG3_BRAOL^Q:3-164,H:42-204^49.39%ID^E:2.54e-43^RecName: Full=S-locus-specific glycoprotein S13;^Eukaryota; Viridiplantae; Streptophyta; Embryophyta; Tracheophyta; Spermatophyta; Magnoliophyta; eudicotyledons; Gunneridae; Pentapetalae; rosids; malvids; Brassicales; Brassicaceae; Brassiceae; Brassica	XP_016170438.1^XP_016170438.1^Q:1-164,H:28-190^67.073%ID^E:1.48e-73^.^.	G-type lectin S-receptor-like serine/threonine-protein kinase At4g27290	AT4G27290.2^AT4G27290.2^Q:2-158,H:31-190^47.531%ID^E:5.37e-43^.^.	PF01453.24^B_lectin^D-mannose binding lectin^43-148^E:1.4e-37	.	.	.	.	GO:0060320^biological_process^rejection of self pollen	.
DBMI_DN28734_c0_g1_i2.p1	DRL21_ARATH^DRL21_ARATH^Q:1-97,H:1-98^38.776%ID^E:8.34e-11^RecName: Full=Putative disease resistance protein At3g14460;^Eukaryota; Viridiplantae; Streptophyta; Embryophyta; Tracheophyta; Spermatophyta; Magnoliophyta; eudicotyledons; Gunneridae; Pentapetalae; rosids; malvids; Brassicales; Brassicaceae; Camelineae; Arabidopsis	XP_020959433.1^XP_020959433.1^Q:1-134,H:1-134^72.388%ID^E:5.7e-65^.^.	putative disease resistance protein RGA1 isoform X3	AT3G14460.1^AT3G14460.1^Q:1-97,H:1-98^38.776%ID^E:8.66e-12^.^.	PF18052.1^Rx_N^Rx N-terminal domain^11-99^E:3.8e-22	.	.	COG4886^leucine Rich Repeat	KEGG:ath:AT3G14460	GO:0043531^molecular_function^ADP binding`GO:0005524^molecular_function^ATP binding`GO:0006952^biological_process^defense response	.
DBMI_DN28713_c0_g1_i1.p1	1A12_CUCMA^1A12_CUCMA^Q:1-378,H:99-475^73.158%ID^E:0^RecName: Full=1-aminocyclopropane-1-carboxylate synthase CMA101;^Eukaryota; Viridiplantae; Streptophyta; Embryophyta; Tracheophyta; Spermatophyta; Magnoliophyta; eudicotyledons; Gunneridae; Pentapetalae; rosids; fabids; Cucurbitales; Cucurbitaceae; Cucurbiteae; Cucurbita	XP_016200622.1^XP_016200622.1^Q:1-378,H:99-467^81.53%ID^E:0^.^.	1-aminocyclopropane-1-carboxylate synthase 3-like	AT4G37770.1^AT4G37770.1^Q:1-378,H:99-469^70.37%ID^E:0^.^.	PF00155.21^Aminotran_1_2^Aminotransferase class I and II^5-329^E:3.4e-88	.	.	.	.	GO:0016847^molecular_function^1-aminocyclopropane-1-carboxylate synthase activity`GO:0030170^molecular_function^pyridoxal phosphate binding`GO:0009693^biological_process^ethylene biosynthetic process`GO:0009835^biological_process^fruit ripening	GO:0030170^molecular_function^pyridoxal phosphate binding`GO:0009058^biological_process^biosynthetic process
DBMI_DN28774_c0_g1_i1.p1	LBD4_ARATH^LBD4_ARATH^Q:1-171,H:1-171^78.488%ID^E:5.74e-76^RecName: Full=LOB domain-containing protein 4;^Eukaryota; Viridiplantae; Streptophyta; Embryophyta; Tracheophyta; Spermatophyta; Magnoliophyta; eudicotyledons; Gunneridae; Pentapetalae; rosids; malvids; Brassicales; Brassicaceae; Camelineae; Arabidopsis	XP_016197703.1^XP_016197703.1^Q:7-171,H:10-173^90.303%ID^E:5.16e-109^.^.	LOB domain-containing protein 4	AT1G31320.1^AT1G31320.1^Q:1-171,H:1-171^78.488%ID^E:5.96e-77^.^.	PF03195.14^LOB^Lateral organ boundaries (LOB) domain^14-111^E:9.2e-44	.	.	ENOG410YHFG^lob domain-containing protein	KEGG:ath:AT1G31320	.	.
DBMI_DN28774_c0_g2_i1.p1	LBD4_ARATH^LBD4_ARATH^Q:1-128,H:1-128^86.719%ID^E:2.84e-71^RecName: Full=LOB domain-containing protein 4;^Eukaryota; Viridiplantae; Streptophyta; Embryophyta; Tracheophyta; Spermatophyta; Magnoliophyta; eudicotyledons; Gunneridae; Pentapetalae; rosids; malvids; Brassicales; Brassicaceae; Camelineae; Arabidopsis	XP_016198058.1^XP_016198058.1^Q:1-152,H:1-152^85.714%ID^E:4.7e-91^.^.	LOB domain-containing protein 4	AT1G31320.1^AT1G31320.1^Q:1-128,H:1-128^86.719%ID^E:2.95e-72^.^.	PF03195.14^LOB^Lateral organ boundaries (LOB) domain^13-110^E:3.6e-44	.	.	ENOG410YHFG^lob domain-containing protein	KEGG:ath:AT1G31320	.	.
DBMI_DN28704_c0_g1_i1.p1	TET19_ARATH^TET19_ARATH^Q:2-182,H:17-197^50.829%ID^E:2.46e-59^RecName: Full=Tetraspanin-19;^Eukaryota; Viridiplantae; Streptophyta; Embryophyta; Tracheophyta; Spermatophyta; Magnoliophyta; eudicotyledons; Gunneridae; Pentapetalae; rosids; malvids; Brassicales; Brassicaceae; Camelineae; Arabidopsis	XP_016190096.1^XP_016190096.1^Q:1-209,H:15-221^70%ID^E:2.53e-103^.^.	tetraspanin-19-like	AT2G20740.1^AT2G20740.1^Q:2-182,H:17-197^50.829%ID^E:2.55e-60^.^.	PF00335.20^Tetraspanin^Tetraspanin family^1-97^E:4.2e-09	.	ExpAA=85.62^PredHel=4^Topology=i7-25o40-62i69-91o124-146i	ENOG410YHN9^expressed protein	KEGG:ath:AT2G20740	GO:0016021^cellular_component^integral component of membrane`GO:0005774^cellular_component^vacuolar membrane	GO:0016021^cellular_component^integral component of membrane
DBMI_DN28768_c0_g1_i2.p1	.	.	.	.	.	.	.	.	.	.	.
DBMI_DN28766_c0_g1_i4.p1	TMVRN_NICGU^TMVRN_NICGU^Q:5-370,H:160-525^42.246%ID^E:3.02e-83^RecName: Full=TMV resistance protein N;^Eukaryota; Viridiplantae; Streptophyta; Embryophyta; Tracheophyta; Spermatophyta; Magnoliophyta; eudicotyledons; Gunneridae; Pentapetalae; asterids; lamiids; Solanales; Solanaceae; Nicotianoideae; Nicotianeae; Nicotiana	XP_016204006.2^XP_016204006.2^Q:6-369,H:178-541^84.341%ID^E:0^.^.	TMV resistance protein N-like	AT5G17680.2^AT5G17680.2^Q:5-370,H:158-523^43.052%ID^E:2.18e-95^.^.	PF00931.22^NB-ARC^NB-ARC domain^39-272^E:1.1e-28`PF00004.29^AAA^ATPase family associated with various cellular activities (AAA)^59-151^E:4e-05	.	.	.	.	GO:0005737^cellular_component^cytoplasm`GO:0043531^molecular_function^ADP binding`GO:0005524^molecular_function^ATP binding`GO:0009626^biological_process^plant-type hypersensitive response`GO:0007165^biological_process^signal transduction	GO:0043531^molecular_function^ADP binding`GO:0005524^molecular_function^ATP binding
DBMI_DN28714_c0_g1_i2.p1	RPP2B_ARATH^RPP2B_ARATH^Q:20-128,H:984-1100^31.356%ID^E:2.68e-11^RecName: Full=Disease resistance protein RPP2B {ECO:0000305};^Eukaryota; Viridiplantae; Streptophyta; Embryophyta; Tracheophyta; Spermatophyta; Magnoliophyta; eudicotyledons; Gunneridae; Pentapetalae; rosids; malvids; Brassicales; Brassicaceae; Camelineae; Arabidopsis	XP_020976768.1^XP_020976768.1^Q:1-127,H:1145-1271^85.039%ID^E:1.05e-77^.^.	TMV resistance protein N-like	AT4G19510.7^AT4G19510.7^Q:20-128,H:1024-1140^31.356%ID^E:3.58e-12^.^.	.	.	.	ENOG4112BMQ^TMV resistance protein N-like	KEGG:ath:AT4G19510	GO:0043531^molecular_function^ADP binding`GO:0005524^molecular_function^ATP binding`GO:0006952^biological_process^defense response`GO:0007165^biological_process^signal transduction	.
DBMI_DN28782_c0_g1_i1.p1	.	XP_016207599.1^XP_016207599.1^Q:1-157,H:20-179^73.75%ID^E:1.27e-73^.^.	uncharacterized protein LOC107648114	AT2G28780.1^AT2G28780.1^Q:1-157,H:15-174^51.25%ID^E:1.98e-44^.^.	.	.	ExpAA=79.14^PredHel=4^Topology=i54-76o81-103i110-129o133-155i	.	.	.	.
DBMI_DN28757_c0_g1_i1.p1	POLR2_ARATH^POLR2_ARATH^Q:1-97,H:611-707^41.237%ID^E:3.54e-18^RecName: Full=Retrovirus-related Pol polyprotein from transposon RE2;^Eukaryota; Viridiplantae; Streptophyta; Embryophyta; Tracheophyta; Spermatophyta; Magnoliophyta; eudicotyledons; Gunneridae; Pentapetalae; rosids; malvids; Brassicales; Brassicaceae; Camelineae; Arabidopsis	XP_016172599.1^XP_016172599.1^Q:1-99,H:694-796^37.864%ID^E:1.61e-19^.^.	uncharacterized protein LOC107614989	ATMG00710.1^ATMG00710.1^Q:1-67,H:5-71^37.313%ID^E:3.69e-09^.^.	.	.	.	.	.	GO:0000943^cellular_component^retrotransposon nucleocapsid`GO:0004190^molecular_function^aspartic-type endopeptidase activity`GO:0004519^molecular_function^endonuclease activity`GO:0046872^molecular_function^metal ion binding`GO:0003676^molecular_function^nucleic acid binding`GO:0003964^molecular_function^RNA-directed DNA polymerase activity`GO:0015074^biological_process^DNA integration`GO:000631…	.
DBMI_DN28784_c0_g1_i2.p1	GUN11_ARATH^GUN11_ARATH^Q:2-405,H:97-499^74.257%ID^E:0^RecName: Full=Endoglucanase 11;^Eukaryota; Viridiplantae; Streptophyta; Embryophyta; Tracheophyta; Spermatophyta; Magnoliophyta; eudicotyledons; Gunneridae; Pentapetalae; rosids; malvids; Brassicales; Brassicaceae; Camelineae; Arabidopsis	XP_016166337.1^XP_016166337.1^Q:2-405,H:91-494^88.366%ID^E:0^.^.	endoglucanase 11-like	AT2G32990.1^AT2G32990.1^Q:2-405,H:97-499^74.257%ID^E:0^.^.	PF00759.19^Glyco_hydro_9^Glycosyl hydrolase family 9^2-405^E:3e-116	.	.	ENOG410XPC9^hydrolase family	KEGG:ath:AT2G32990	GO:0005576^cellular_component^extracellular region`GO:0008810^molecular_function^cellulase activity`GO:0071555^biological_process^cell wall organization`GO:0030245^biological_process^cellulose catabolic process	GO:0004553^molecular_function^hydrolase activity, hydrolyzing O-glycosyl compounds`GO:0005975^biological_process^carbohydrate metabolic process
DBMI_DN28729_c0_g1_i1.p3	.	.	.	.	.	.	.	.	.	.	.
DBMI_DN28773_c0_g1_i5.p1	MAD27_ORYSJ^MAD27_ORYSJ^Q:1-228,H:12-239^60.262%ID^E:6.55e-90^RecName: Full=MADS-box transcription factor 27;^Eukaryota; Viridiplantae; Streptophyta; Embryophyta; Tracheophyta; Spermatophyta; Magnoliophyta; Liliopsida; Poales; Poaceae; BOP clade; Oryzoideae; Oryzeae; Oryzinae; Oryza; Oryza sativa	XP_016179715.1^XP_016179715.1^Q:1-227,H:12-237^82.819%ID^E:1.81e-133^.^.	MADS-box transcription factor 23	AT4G37940.1^AT4G37940.1^Q:1-217,H:12-223^60.369%ID^E:7.76e-84^.^.	PF00319.18^SRF-TF^SRF-type transcription factor (DNA-binding and dimerisation domain)^2-46^E:1.2e-23`PF01486.17^K-box^K-box region^73-159^E:4.2e-26	.	.	COG5068^Transcription factor	KEGG:osa:4329771`KO:K09264	GO:0005634^cellular_component^nucleus`GO:0003700^molecular_function^DNA-binding transcription factor activity`GO:0046983^molecular_function^protein dimerization activity`GO:0000977^molecular_function^RNA polymerase II regulatory region sequence-specific DNA binding`GO:0045944^biological_process^positive regulation of transcription by RNA polymerase II	GO:0003677^molecular_function^DNA binding`GO:0046983^molecular_function^protein dimerization activity`GO:0003700^molecular_function^DNA-binding transcription factor activity`GO:0006355^biological_process^regulation of transcription, DNA-templated`GO:0005634^cellular_component^nucleus
DBMI_DN79407_c0_g1_i1.p1	.	.	.	.	.	.	.	.	.	.	.
DBMI_DN79489_c0_g1_i1.p1	TTD14_DROME^TTD14_DROME^Q:15-95,H:61-141^64.198%ID^E:1.51e-33^RecName: Full=TRPL translocation defect protein 14 {ECO:0000303|PubMed:26509977};^Eukaryota; Metazoa; Ecdysozoa; Arthropoda; Hexapoda; Insecta; Pterygota; Neoptera; Holometabola; Diptera; Brachycera; Muscomorpha; Ephydroidea; Drosophilidae; Drosophila; Sophophora	.	.	.	PF13521.6^AAA_28^AAA domain^23-74^E:7.5e-07	.	.	.	KEGG:dme:Dmel_CG30118	GO:0005829^cellular_component^cytosol`GO:0005525^molecular_function^GTP binding`GO:0070300^molecular_function^phosphatidic acid binding`GO:0035091^molecular_function^phosphatidylinositol binding`GO:0045494^biological_process^photoreceptor cell maintenance`GO:0015031^biological_process^protein transport	.
DBMI_DN79412_c0_g1_i1.p1	.	.	.	.	.	.	.	.	.	.	.
DBMI_DN79427_c0_g1_i1.p1	RLM3_ARATH^RLM3_ARATH^Q:13-110,H:58-154^43.878%ID^E:1.52e-20^RecName: Full=Disease resistance protein RLM3 {ECO:0000305};^Eukaryota; Viridiplantae; Streptophyta; Embryophyta; Tracheophyta; Spermatophyta; Magnoliophyta; eudicotyledons; Gunneridae; Pentapetalae; rosids; malvids; Brassicales; Brassicaceae; Camelineae; Arabidopsis	XP_020971818.1^XP_020971818.1^Q:9-106,H:95-194^62%ID^E:2.52e-35^.^.	disease resistance protein RLM3-like	AT5G58120.1^AT5G58120.1^Q:7-102,H:58-152^43.75%ID^E:1.35e-21^.^.	PF01582.20^TIR^TIR domain^12-97^E:1e-20	.	.	.	KEGG:ath:AT4G16990	GO:0043531^molecular_function^ADP binding`GO:0005524^molecular_function^ATP binding`GO:0009817^biological_process^defense response to fungus, incompatible interaction`GO:2000071^biological_process^regulation of defense response by callose deposition`GO:0007165^biological_process^signal transduction	GO:0005515^molecular_function^protein binding`GO:0007165^biological_process^signal transduction
DBMI_DN79488_c0_g1_i1.p1	.	.	.	.	.	.	ExpAA=29.60^PredHel=1^Topology=i74-96o	.	.	.	.
DBMI_DN79495_c0_g1_i1.p2	.	.	.	.	.	.	.	.	.	.	.
DBMI_DN79481_c0_g1_i1.p1	METK_SYNWW^METK_SYNWW^Q:1-128,H:256-383^68.75%ID^E:8.05e-63^RecName: Full=S-adenosylmethionine synthase {ECO:0000255|HAMAP-Rule:MF_00086};^Bacteria; Firmicutes; Clostridia; Clostridiales; Syntrophomonadaceae; Syntrophomonas	XP_016205701.1^XP_016205701.1^Q:1-134,H:254-389^67.647%ID^E:5.6e-49^.^.	S-adenosylmethionine synthase 1	AT3G17390.1^AT3G17390.1^Q:1-133,H:252-387^66.912%ID^E:1.12e-48^.^.	PF02773.16^S-AdoMet_synt_C^S-adenosylmethionine synthetase, C-terminal domain^1-128^E:4.4e-60	.	.	COG0192^Catalyzes the formation of S-adenosylmethionine from methionine and ATP	KEGG:swo:Swol_1234`KO:K00789	GO:0005737^cellular_component^cytoplasm`GO:0005524^molecular_function^ATP binding`GO:0000287^molecular_function^magnesium ion binding`GO:0004478^molecular_function^methionine adenosyltransferase activity`GO:0006730^biological_process^one-carbon metabolic process`GO:0006556^biological_process^S-adenosylmethionine biosynthetic process	GO:0004478^molecular_function^methionine adenosyltransferase activity`GO:0006556^biological_process^S-adenosylmethionine biosynthetic process
DBMI_DN79439_c0_g1_i1.p1	WTR44_ARATH^WTR44_ARATH^Q:1-111,H:204-315^63.393%ID^E:1.65e-40^RecName: Full=WAT1-related protein At5g47470;^Eukaryota; Viridiplantae; Streptophyta; Embryophyta; Tracheophyta; Spermatophyta; Magnoliophyta; eudicotyledons; Gunneridae; Pentapetalae; rosids; malvids; Brassicales; Brassicaceae; Camelineae; Arabidopsis	XP_016200667.1^XP_016200667.1^Q:2-112,H:199-309^81.081%ID^E:5.06e-57^.^.	WAT1-related protein At5g47470	AT5G47470.1^AT5G47470.1^Q:1-111,H:204-315^63.393%ID^E:1.71e-41^.^.	PF00892.20^EamA^EamA-like transporter family^1-109^E:2.1e-06	.	ExpAA=63.93^PredHel=2^Topology=o62-84i89-111o	ENOG410YAMV^auxin-induced protein	KEGG:ath:AT5G47470	GO:0016021^cellular_component^integral component of membrane`GO:0005886^cellular_component^plasma membrane`GO:0022857^molecular_function^transmembrane transporter activity	GO:0016020^cellular_component^membrane`GO:0016021^cellular_component^integral component of membrane
DBMI_DN79464_c0_g1_i1.p1	.	.	.	.	.	.	.	.	.	.	.
DBMI_DN79465_c0_g1_i1.p1	.	.	.	.	.	.	.	.	.	.	.
DBMI_DN12406_c0_g1_i2.p1	PP314_ARATH^PP314_ARATH^Q:20-710,H:28-702^55.286%ID^E:0^RecName: Full=Pentatricopeptide repeat-containing protein At4g16390, chloroplastic {ECO:0000305};^Eukaryota; Viridiplantae; Streptophyta; Embryophyta; Tracheophyta; Spermatophyta; Magnoliophyta; eudicotyledons; Gunneridae; Pentapetalae; rosids; malvids; Brassicales; Brassicaceae; Camelineae; Arabidopsis	XP_016194988.1^XP_016194988.1^Q:3-710,H:1-710^78.121%ID^E:0^.^.	pentatricopeptide repeat-containing protein At4g16390%2C chloroplastic-like	AT4G16390.1^AT4G16390.1^Q:20-710,H:28-702^55.286%ID^E:0^.^.	PF13041.6^PPR_2^PPR repeat family^185-230^E:2.3e-10`PF13812.6^PPR_3^Pentatricopeptide repeat domain^186-229^E:4.3e-05`PF01535.20^PPR^PPR repeat^187-217^E:0.014`PF01535.20^PPR^PPR repeat^222-250^E:0.0033`PF01535.20^PPR^PPR repeat^259-285^E:1.1`PF17177.4^PPR_long^Pentacotripeptide-repeat region of PRORP^274-370^E:8.3e-09`PF13812.6^PPR_3^Pentatricopeptide repeat domain^284-337^E:7.9e-05`PF13041.6^PP…	.	.	ENOG410Z7Z7^Pentatricopeptide repeat-containing protein	KEGG:ath:AT4G16390	GO:0009507^cellular_component^chloroplast`GO:0009570^cellular_component^chloroplast stroma`GO:0005739^cellular_component^mitochondrion`GO:0003729^molecular_function^mRNA binding`GO:0000166^molecular_function^nucleotide binding`GO:0009658^biological_process^chloroplast organization`GO:0031425^biological_process^chloroplast RNA processing`GO:0045727^biological_process^positive regulation of transla…	.
DBMI_DN12463_c0_g1_i1.p1	.	XP_016189087.1^XP_016189087.1^Q:54-98,H:278-322^77.778%ID^E:3.85e-18^.^.	cinnamoyl-CoA reductase 1	AT5G19440.1^AT5G19440.1^Q:54-100,H:279-325^65.957%ID^E:2.6e-17^.^.	.	.	ExpAA=19.18^PredHel=1^Topology=o20-37i	.	.	.	.
DBMI_DN12483_c0_g1_i1.p1	DOF57_ARATH^DOF57_ARATH^Q:34-402,H:26-316^38.032%ID^E:2.71e-63^RecName: Full=Dof zinc finger protein DOF5.7;^Eukaryota; Viridiplantae; Streptophyta; Embryophyta; Tracheophyta; Spermatophyta; Magnoliophyta; eudicotyledons; Gunneridae; Pentapetalae; rosids; malvids; Brassicales; Brassicaceae; Camelineae; Arabidopsis	XP_016190296.1^XP_016190296.1^Q:1-402,H:1-395^56.41%ID^E:1.17e-109^.^.	dof zinc finger protein DOF5.7-like	AT5G65590.1^AT5G65590.1^Q:34-402,H:26-316^38.032%ID^E:2.81e-64^.^.	PF02701.15^zf-Dof^Dof domain, zinc finger^40-96^E:1.2e-32	.	.	ENOG410YK33^zinc finger protein	KEGG:ath:AT5G65590	GO:0005634^cellular_component^nucleus`GO:0003700^molecular_function^DNA-binding transcription factor activity`GO:0046872^molecular_function^metal ion binding`GO:0043565^molecular_function^sequence-specific DNA binding`GO:0010052^biological_process^guard cell differentiation`GO:0045893^biological_process^positive regulation of transcription, DNA-templated`GO:1902066^biological_process^regulation o…	GO:0003677^molecular_function^DNA binding`GO:0006355^biological_process^regulation of transcription, DNA-templated
DBMI_DN12498_c0_g1_i3.p1	.	XP_016169611.1^XP_016169611.1^Q:9-96,H:94-171^37.5%ID^E:8.95e-08^.^.	uncharacterized protein LOC107612401	.	.	.	.	.	.	.	.
DBMI_DN12464_c0_g1_i3.p1	NRG2_ARATH^NRG2_ARATH^Q:251-604,H:353-670^24.581%ID^E:2.59e-21^RecName: Full=Nitrate regulatory gene2 protein {ECO:0000303|PubMed:26744214};^Eukaryota; Viridiplantae; Streptophyta; Embryophyta; Tracheophyta; Spermatophyta; Magnoliophyta; eudicotyledons; Gunneridae; Pentapetalae; rosids; malvids; Brassicales; Brassicaceae; Camelineae; Arabidopsis	XP_016179410.2^XP_016179410.2^Q:30-685,H:1-653^61.821%ID^E:0^.^.	uncharacterized protein LOC107621974 isoform X1	AT4G39790.1^AT4G39790.1^Q:38-676,H:19-656^51.709%ID^E:0^.^.	PF04783.12^DUF630^Protein of unknown function (DUF630)^36-89^E:1.2e-19`PF04782.12^DUF632^Protein of unknown function (DUF632)^256-594^E:8.4e-103	.	.	ENOG410YACB^Protein of unknown function (DUF632)	KEGG:ath:AT3G60320	GO:0005634^cellular_component^nucleus`GO:0071249^biological_process^cellular response to nitrate`GO:0015706^biological_process^nitrate transport`GO:0071705^biological_process^nitrogen compound transport`GO:0010167^biological_process^response to nitrate`GO:1901698^biological_process^response to nitrogen compound	.
DBMI_DN12412_c0_g1_i2.p1	ECT2_ARATH^ECT2_ARATH^Q:309-534,H:376-608^59.664%ID^E:1.44e-89^RecName: Full=YTH domain-containing protein ECT2 {ECO:0000305};^Eukaryota; Viridiplantae; Streptophyta; Embryophyta; Tracheophyta; Spermatophyta; Magnoliophyta; eudicotyledons; Gunneridae; Pentapetalae; rosids; malvids; Brassicales; Brassicaceae; Camelineae; Arabidopsis	XP_016197774.1^XP_016197774.1^Q:35-694,H:1-660^74.811%ID^E:0^.^.	uncharacterized protein LOC107638888 isoform X1	AT1G48110.2^AT1G48110.2^Q:38-681,H:5-638^46.917%ID^E:0^.^.	PF04146.15^YTH^YT521-B-like domain^365-506^E:2.6e-38	.	.	ENOG410YABQ^YTH domain family	.	GO:0005737^cellular_component^cytoplasm`GO:0005829^cellular_component^cytosol`GO:0005634^cellular_component^nucleus`GO:0003729^molecular_function^mRNA binding	GO:0003723^molecular_function^RNA binding
DBMI_DN12484_c0_g1_i1.p1	.	XP_016194190.1^XP_016194190.1^Q:1-930,H:1-934^67.635%ID^E:0^.^.	uncharacterized protein LOC107635279 isoform X1	AT3G60380.1^AT3G60380.1^Q:57-332,H:51-282^35.211%ID^E:1.37e-33^.^.	PF05553.11^DUF761^Cotton fibre expressed protein^890-920^E:6.3e-10	.	ExpAA=34.71^PredHel=2^Topology=o38-55i68-90o	.	.	.	.
DBMI_DN12443_c0_g1_i4.p1	.	XP_020965447.1^XP_020965447.1^Q:3-128,H:160-296^45.255%ID^E:2.75e-36^.^.	uncharacterized protein LOC110266048	.	PF14392.6^zf-CCHC_4^Zinc knuckle^105-118^E:0.003	.	.	.	.	.	.
DBMI_DN12440_c0_g1_i3.p1	WAK2_ARATH^WAK2_ARATH^Q:54-308,H:24-266^35.606%ID^E:4.24e-37^RecName: Full=Wall-associated receptor kinase 2;^Eukaryota; Viridiplantae; Streptophyta; Embryophyta; Tracheophyta; Spermatophyta; Magnoliophyta; eudicotyledons; Gunneridae; Pentapetalae; rosids; malvids; Brassicales; Brassicaceae; Camelineae; Arabidopsis	XP_020961376.1^XP_020961376.1^Q:41-308,H:14-281^61.481%ID^E:5.29e-115^.^.	wall-associated receptor kinase 2-like	AT1G21270.1^AT1G21270.1^Q:54-308,H:24-266^35.606%ID^E:4.4e-38^.^.	PF13947.6^GUB_WAK_bind^Wall-associated receptor kinase galacturonan-binding^57-165^E:4.6e-21`PF12661.7^hEGF^Human growth factor-like EGF^285-308^E:0.086	.	.	COG0515^Serine Threonine protein kinase	KEGG:ath:AT1G21270	GO:0016021^cellular_component^integral component of membrane`GO:0005886^cellular_component^plasma membrane`GO:0005524^molecular_function^ATP binding`GO:0005509^molecular_function^calcium ion binding`GO:0030247^molecular_function^polysaccharide binding`GO:0004674^molecular_function^protein serine/threonine kinase activity`GO:0009992^biological_process^cellular water homeostasis`GO:0009311^biologic…	GO:0030247^molecular_function^polysaccharide binding
DBMI_DN12496_c0_g1_i3.p1	CLCG_ARATH^CLCG_ARATH^Q:12-766,H:8-762^76.556%ID^E:0^RecName: Full=Putative chloride channel-like protein CLC-g;^Eukaryota; Viridiplantae; Streptophyta; Embryophyta; Tracheophyta; Spermatophyta; Magnoliophyta; eudicotyledons; Gunneridae; Pentapetalae; rosids; malvids; Brassicales; Brassicaceae; Camelineae; Arabidopsis	XP_020961489.1^XP_020961489.1^Q:7-772,H:10-775^87.99%ID^E:0^.^.	putative chloride channel-like protein CLC-g	AT5G33280.1^AT5G33280.1^Q:12-766,H:8-762^76.556%ID^E:0^.^.	PF00654.20^Voltage_CLC^Voltage gated chloride channel^131-545^E:6.5e-91`PF00571.28^CBS^CBS domain^693-741^E:0.00031	.	ExpAA=246.33^PredHel=11^Topology=o73-95i116-138o165-187i232-254o267-286i295-317o322-339i359-381o445-479i492-514o518-540i	COG0038^chloride channel	KEGG:ath:AT5G33280`KO:K05016	GO:0034707^cellular_component^chloride channel complex`GO:0005247^molecular_function^voltage-gated chloride channel activity`GO:1902476^biological_process^chloride transmembrane transport`GO:0034765^biological_process^regulation of ion transmembrane transport	GO:0005247^molecular_function^voltage-gated chloride channel activity`GO:0006821^biological_process^chloride transport`GO:0055085^biological_process^transmembrane transport`GO:0016020^cellular_component^membrane
DBMI_DN12422_c0_g1_i2.p1	MORC6_ARATH^MORC6_ARATH^Q:21-97,H:68-144^70.13%ID^E:4.97e-35^RecName: Full=Protein MICRORCHIDIA 6 {ECO:0000303|PubMed:22555433};^Eukaryota; Viridiplantae; Streptophyta; Embryophyta; Tracheophyta; Spermatophyta; Magnoliophyta; eudicotyledons; Gunneridae; Pentapetalae; rosids; malvids; Brassicales; Brassicaceae; Camelineae; Arabidopsis	XP_020974162.1^XP_020974162.1^Q:17-97,H:76-157^71.951%ID^E:2.77e-37^.^.	protein MICRORCHIDIA 6 isoform X2	AT1G19100.1^AT1G19100.1^Q:21-97,H:68-144^70.13%ID^E:5.16e-36^.^.	.	.	.	ENOG411033B^MORC family CW-type zinc finger	KEGG:ath:AT1G19100	GO:0009941^cellular_component^chloroplast envelope`GO:0005634^cellular_component^nucleus`GO:0009506^cellular_component^plasmodesma`GO:0005524^molecular_function^ATP binding`GO:0016887^molecular_function^ATPase activity`GO:0003677^molecular_function^DNA binding`GO:0004519^molecular_function^endonuclease activity`GO:0042803^molecular_function^protein homodimerization activity`GO:0003723^molecular_f…	.
DBMI_DN12427_c0_g1_i1.p1	GT14A_ARATH^GT14A_ARATH^Q:7-420,H:31-446^55.714%ID^E:1.63e-156^RecName: Full=Beta-glucuronosyltransferase GlcAT14A {ECO:0000305};^Eukaryota; Viridiplantae; Streptophyta; Embryophyta; Tracheophyta; Spermatophyta; Magnoliophyta; eudicotyledons; Gunneridae; Pentapetalae; rosids; malvids; Brassicales; Brassicaceae; Camelineae; Arabidopsis	XP_020964813.1^XP_020964813.1^Q:1-421,H:2-419^75.059%ID^E:0^.^.	beta-glucuronosyltransferase GlcAT14A isoform X1	AT3G15350.2^AT3G15350.2^Q:1-420,H:1-423^66.194%ID^E:0^.^.	PF02485.21^Branch^Core-2/I-Branching enzyme^80-339^E:1.4e-70	.	ExpAA=23.15^PredHel=1^Topology=i12-34o	ENOG410XQ7M^Glucosaminyl (N-acetyl) transferase	KEGG:ath:AT5G39990`KO:K20891	GO:0005794^cellular_component^Golgi apparatus`GO:0000139^cellular_component^Golgi membrane`GO:0016021^cellular_component^integral component of membrane`GO:0008375^molecular_function^acetylglucosaminyltransferase activity`GO:0015020^molecular_function^glucuronosyltransferase activity`GO:0009826^biological_process^unidimensional cell growth	GO:0008375^molecular_function^acetylglucosaminyltransferase activity`GO:0016020^cellular_component^membrane
DBMI_DN12455_c0_g1_i3.p1	YPQ1_YEAST^YPQ1_YEAST^Q:55-400,H:30-300^26.149%ID^E:6.32e-25^RecName: Full=Probable vacuolar amino acid transporter YPQ1;^Eukaryota; Fungi; Dikarya; Ascomycota; Saccharomycotina; Saccharomycetes; Saccharomycetales; Saccharomycetaceae; Saccharomyces	XP_020960318.1^XP_020960318.1^Q:29-397,H:13-371^71.274%ID^E:0^.^.	probable vacuolar amino acid transporter YPQ1 isoform X1	AT2G41050.3^AT2G41050.3^Q:30-400,H:3-358^51.075%ID^E:3.8e-116^.^.	PF04193.14^PQ-loop^PQ loop repeat^39-93^E:1.4e-19`PF04193.14^PQ-loop^PQ loop repeat^311-370^E:4.2e-16	.	ExpAA=146.67^PredHel=7^Topology=o37-56i69-91o101-123i249-266o304-326i346-365o380-402i	.	KEGG:sce:YOL092W	GO:0005737^cellular_component^cytoplasm`GO:0005783^cellular_component^endoplasmic reticulum`GO:0000329^cellular_component^fungal-type vacuole membrane`GO:0071627^cellular_component^integral component of fungal-type vacuolar membrane`GO:0016021^cellular_component^integral component of membrane`GO:0015174^molecular_function^basic amino acid transmembrane transporter activity`GO:0034488^biological_p…	.
DBMI_DN12403_c0_g1_i1.p1	VQ31_ARATH^VQ31_ARATH^Q:12-187,H:10-170^56.497%ID^E:6.62e-50^RecName: Full=VQ motif-containing protein 31 {ECO:0000303|PubMed:22535423};^Eukaryota; Viridiplantae; Streptophyta; Embryophyta; Tracheophyta; Spermatophyta; Magnoliophyta; eudicotyledons; Gunneridae; Pentapetalae; rosids; malvids; Brassicales; Brassicaceae; Camelineae; Arabidopsis	XP_016193515.1^XP_016193515.1^Q:3-190,H:11-207^56.522%ID^E:1.79e-52^.^.	VQ motif-containing protein 31-like	AT5G08480.3^AT5G08480.3^Q:12-187,H:10-170^56.497%ID^E:6.87e-51^.^.	PF05678.14^VQ^VQ motif^19-41^E:5e-08	.	.	ENOG411154T^VQ motif-containing protein	KEGG:ath:AT5G08480	GO:0005634^cellular_component^nucleus	.
DBMI_DN12458_c0_g2_i2.p1	.	XP_016171669.1^XP_016171669.1^Q:54-242,H:45-219^50.526%ID^E:2.21e-52^.^.	uncharacterized protein LOC107613975	AT3G07565.1^AT3G07565.1^Q:28-244,H:37-242^42.534%ID^E:4e-46^.^.	.	.	.	.	.	.	.
DBMI_DN12400_c0_g1_i7.p1	.	XP_020962851.1^XP_020962851.1^Q:2-207,H:3-191^40.291%ID^E:4.3e-44^.^.	uncharacterized protein LOC107608400	.	.	.	.	.	.	.	.
DBMI_DN12430_c0_g2_i2.p1	BBM_ARATH^BBM_ARATH^Q:1-611,H:1-512^43.879%ID^E:3.17e-135^RecName: Full=AP2-like ethylene-responsive transcription factor BBM;^Eukaryota; Viridiplantae; Streptophyta; Embryophyta; Tracheophyta; Spermatophyta; Magnoliophyta; eudicotyledons; Gunneridae; Pentapetalae; rosids; malvids; Brassicales; Brassicaceae; Camelineae; Arabidopsis	XP_020977576.1^XP_020977576.1^Q:1-710,H:1-724^53.699%ID^E:0^.^.	AP2-like ethylene-responsive transcription factor BBM	AT5G17430.1^AT5G17430.1^Q:1-611,H:1-512^43.879%ID^E:3.29e-136^.^.	PF00847.20^AP2^AP2 domain^283-341^E:2e-10`PF00847.20^AP2^AP2 domain^385-435^E:2.1e-09	.	.	ENOG410Y9X6^Transcription factor	KEGG:ath:AT5G17430`KO:K09285	GO:0005634^cellular_component^nucleus`GO:0003677^molecular_function^DNA binding`GO:0003700^molecular_function^DNA-binding transcription factor activity`GO:0007275^biological_process^multicellular organism development	GO:0003700^molecular_function^DNA-binding transcription factor activity`GO:0006355^biological_process^regulation of transcription, DNA-templated
DBMI_DN12430_c0_g1_i2.p1	PLET2_ARATH^PLET2_ARATH^Q:4-573,H:1-568^64.052%ID^E:0^RecName: Full=AP2-like ethylene-responsive transcription factor PLT2;^Eukaryota; Viridiplantae; Streptophyta; Embryophyta; Tracheophyta; Spermatophyta; Magnoliophyta; eudicotyledons; Gunneridae; Pentapetalae; rosids; malvids; Brassicales; Brassicaceae; Camelineae; Arabidopsis	XP_016171858.1^XP_016171858.1^Q:4-573,H:1-560^66.722%ID^E:0^.^.	AP2-like ethylene-responsive transcription factor PLT2	AT1G51190.1^AT1G51190.1^Q:4-573,H:1-568^64.052%ID^E:0^.^.	PF00847.20^AP2^AP2 domain^179-237^E:1.8e-11`PF00847.20^AP2^AP2 domain^282-331^E:3.1e-09	.	.	ENOG410Y9X6^Transcription factor	KEGG:ath:AT1G51190`KO:K09285	GO:0005634^cellular_component^nucleus`GO:0003677^molecular_function^DNA binding`GO:0003700^molecular_function^DNA-binding transcription factor activity`GO:0009734^biological_process^auxin-activated signaling pathway`GO:0009873^biological_process^ethylene-activated signaling pathway`GO:0010073^biological_process^meristem maintenance`GO:0007389^biological_process^pattern specification process`GO:00…	GO:0003700^molecular_function^DNA-binding transcription factor activity`GO:0006355^biological_process^regulation of transcription, DNA-templated
DBMI_DN12430_c0_g3_i1.p1	AIL5_ARATH^AIL5_ARATH^Q:1-129,H:243-371^92.248%ID^E:6.89e-85^RecName: Full=AP2-like ethylene-responsive transcription factor AIL5;^Eukaryota; Viridiplantae; Streptophyta; Embryophyta; Tracheophyta; Spermatophyta; Magnoliophyta; eudicotyledons; Gunneridae; Pentapetalae; rosids; malvids; Brassicales; Brassicaceae; Camelineae; Arabidopsis`AIL5_ARATH^AIL5_ARATH^Q:45-126,H:185-274^35.556%ID^E:8.23e-11…	XP_020973562.1^XP_020973562.1^Q:1-129,H:201-329^98.45%ID^E:5.81e-90^.^.`XP_020973562.1^XP_020973562.1^Q:51-126,H:152-232^40.741%ID^E:2.91e-12^.^.	AP2-like ethylene-responsive transcription factor PLT1 isoform X2	AT5G57390.2^AT5G57390.2^Q:1-129,H:125-253^92.248%ID^E:7.43e-87^.^.`AT5G57390.2^AT5G57390.2^Q:51-126,H:73-156^36.905%ID^E:1.02e-11^.^.	PF00847.20^AP2^AP2 domain^64-113^E:2.6e-10	.	.	ENOG410Y90A^Transcription factor	KEGG:ath:AT5G57390`KO:K09285	GO:0005634^cellular_component^nucleus`GO:0003677^molecular_function^DNA binding`GO:0003700^molecular_function^DNA-binding transcription factor activity`GO:0060774^biological_process^auxin mediated signaling pathway involved in phyllotactic patterning`GO:0009873^biological_process^ethylene-activated signaling pathway`GO:0010311^biological_process^lateral root formation`GO:0060772^biological_proces…	GO:0003700^molecular_function^DNA-binding transcription factor activity`GO:0006355^biological_process^regulation of transcription, DNA-templated
DBMI_DN12428_c0_g1_i6.p1	SD18_ARATH^SD18_ARATH^Q:23-851,H:23-850^59.881%ID^E:0^RecName: Full=Receptor-like serine/threonine-protein kinase SD1-8;^Eukaryota; Viridiplantae; Streptophyta; Embryophyta; Tracheophyta; Spermatophyta; Magnoliophyta; eudicotyledons; Gunneridae; Pentapetalae; rosids; malvids; Brassicales; Brassicaceae; Camelineae; Arabidopsis	XP_016184562.1^XP_016184562.1^Q:3-851,H:8-856^82.105%ID^E:0^.^.	receptor-like serine/threonine-protein kinase SD1-8 isoform X1	AT4G21380.1^AT4G21380.1^Q:23-851,H:23-850^59.881%ID^E:0^.^.	PF01453.24^B_lectin^D-mannose binding lectin^77-182^E:6.5e-39`PF00954.20^S_locus_glycop^S-locus glycoprotein domain^215-325^E:1e-36`PF08276.11^PAN_2^PAN-like domain^346-411^E:5.1e-19`PF12398.8^DUF3660^Receptor serine/threonine kinase^488-522^E:2.3e-11`PF00069.25^Pkinase^Protein kinase domain^533-732^E:1.7e-44`PF07714.17^Pkinase_Tyr^Protein tyrosine kinase^535-800^E:4.4e-48`PF11883.8^DUF3403^Domai…	sigP:1^29^0.756^YES	ExpAA=59.70^PredHel=3^Topology=i7-29o51-73i447-469o	COG0515^Serine Threonine protein kinase	KEGG:ath:AT4G21380	GO:0016021^cellular_component^integral component of membrane`GO:0005886^cellular_component^plasma membrane`GO:0009506^cellular_component^plasmodesma`GO:0005773^cellular_component^vacuole`GO:0005524^molecular_function^ATP binding`GO:0030246^molecular_function^carbohydrate binding`GO:0004674^molecular_function^protein serine/threonine kinase activity`GO:0004675^molecular_function^transmembrane rece…	GO:0048544^biological_process^recognition of pollen`GO:0004674^molecular_function^protein serine/threonine kinase activity`GO:0004672^molecular_function^protein kinase activity`GO:0005524^molecular_function^ATP binding`GO:0006468^biological_process^protein phosphorylation
DBMI_DN12428_c0_g2_i3.p1	SD18_ARATH^SD18_ARATH^Q:1-490,H:212-695^53.441%ID^E:0^RecName: Full=Receptor-like serine/threonine-protein kinase SD1-8;^Eukaryota; Viridiplantae; Streptophyta; Embryophyta; Tracheophyta; Spermatophyta; Magnoliophyta; eudicotyledons; Gunneridae; Pentapetalae; rosids; malvids; Brassicales; Brassicaceae; Camelineae; Arabidopsis	XP_016179015.1^XP_016179015.1^Q:2-490,H:211-700^75.918%ID^E:0^.^.	receptor-like serine/threonine-protein kinase SD1-8	AT4G21380.1^AT4G21380.1^Q:1-490,H:212-695^53.441%ID^E:0^.^.	PF00954.20^S_locus_glycop^S-locus glycoprotein domain^6-113^E:1.7e-31`PF08276.11^PAN_2^PAN-like domain^136-201^E:2.7e-21`PF00069.25^Pkinase^Protein kinase domain^322-490^E:4.2e-37`PF07714.17^Pkinase_Tyr^Protein tyrosine kinase^324-480^E:3.4e-34	.	ExpAA=20.98^PredHel=1^Topology=o241-260i	COG0515^Serine Threonine protein kinase	KEGG:ath:AT4G21380	GO:0016021^cellular_component^integral component of membrane`GO:0005886^cellular_component^plasma membrane`GO:0009506^cellular_component^plasmodesma`GO:0005773^cellular_component^vacuole`GO:0005524^molecular_function^ATP binding`GO:0030246^molecular_function^carbohydrate binding`GO:0004674^molecular_function^protein serine/threonine kinase activity`GO:0004675^molecular_function^transmembrane rece…	GO:0048544^biological_process^recognition of pollen`GO:0004672^molecular_function^protein kinase activity`GO:0005524^molecular_function^ATP binding`GO:0006468^biological_process^protein phosphorylation
DBMI_DN12428_c0_g3_i1.p1	SD18_ARATH^SD18_ARATH^Q:1-458,H:212-660^51.739%ID^E:1.58e-163^RecName: Full=Receptor-like serine/threonine-protein kinase SD1-8;^Eukaryota; Viridiplantae; Streptophyta; Embryophyta; Tracheophyta; Spermatophyta; Magnoliophyta; eudicotyledons; Gunneridae; Pentapetalae; rosids; malvids; Brassicales; Brassicaceae; Camelineae; Arabidopsis	XP_016179015.1^XP_016179015.1^Q:2-458,H:211-665^68.996%ID^E:0^.^.	receptor-like serine/threonine-protein kinase SD1-8	AT4G21380.1^AT4G21380.1^Q:1-458,H:212-660^51.739%ID^E:1.64e-164^.^.	PF00954.20^S_locus_glycop^S-locus glycoprotein domain^6-114^E:2.1e-31`PF08276.11^PAN_2^PAN-like domain^136-201^E:3.9e-22`PF00069.25^Pkinase^Protein kinase domain^326-458^E:3.4e-26`PF07714.17^Pkinase_Tyr^Protein tyrosine kinase^326-458^E:3.2e-26	.	ExpAA=21.33^PredHel=1^Topology=o241-260i	COG0515^Serine Threonine protein kinase	KEGG:ath:AT4G21380	GO:0016021^cellular_component^integral component of membrane`GO:0005886^cellular_component^plasma membrane`GO:0009506^cellular_component^plasmodesma`GO:0005773^cellular_component^vacuole`GO:0005524^molecular_function^ATP binding`GO:0030246^molecular_function^carbohydrate binding`GO:0004674^molecular_function^protein serine/threonine kinase activity`GO:0004675^molecular_function^transmembrane rece…	GO:0048544^biological_process^recognition of pollen`GO:0004672^molecular_function^protein kinase activity`GO:0005524^molecular_function^ATP binding`GO:0006468^biological_process^protein phosphorylation
DBMI_DN12426_c0_g1_i1.p1	.	.	.	.	.	.	ExpAA=39.35^PredHel=2^Topology=i157-179o189-211i	.	.	.	.
DBMI_DN12442_c0_g1_i1.p1	EDE1_ARATH^EDE1_ARATH^Q:349-581,H:239-471^48.927%ID^E:9.08e-69^RecName: Full=Protein ENDOSPERM DEFECTIVE 1;^Eukaryota; Viridiplantae; Streptophyta; Embryophyta; Tracheophyta; Spermatophyta; Magnoliophyta; eudicotyledons; Gunneridae; Pentapetalae; rosids; malvids; Brassicales; Brassicaceae; Camelineae; Arabidopsis`EDE1_ARATH^EDE1_ARATH^Q:6-92,H:8-111^37.838%ID^E:2.61e-06^RecName: Full=Protein ENDO…	XP_016197642.1^XP_016197642.1^Q:27-597,H:28-555^72.396%ID^E:0^.^.	protein ENDOSPERM DEFECTIVE 1-like	AT2G44190.1^AT2G44190.1^Q:349-581,H:239-471^48.927%ID^E:9.43e-70^.^.`AT2G44190.1^AT2G44190.1^Q:6-92,H:8-111^37.838%ID^E:2.71e-07^.^.	PF04484.12^QWRF^QWRF family^250-544^E:8.5e-60	.	.	ENOG410YI18^Family of unknown function (DUF566)	KEGG:ath:AT2G44190	GO:0005813^cellular_component^centrosome`GO:0005737^cellular_component^cytoplasm`GO:0005880^cellular_component^nuclear microtubule`GO:0005634^cellular_component^nucleus`GO:0051301^biological_process^cell division`GO:0007098^biological_process^centrosome cycle`GO:0010342^biological_process^endosperm cellularization`GO:0009960^biological_process^endosperm development`GO:0000226^biological_process^m…	.
DBMI_DN12404_c0_g1_i2.p1	.	XP_016202729.1^XP_016202729.1^Q:1-318,H:1-329^76.488%ID^E:1.72e-179^.^.	uncharacterized protein LOC107643562 isoform X1	AT2G02880.1^AT2G02880.1^Q:39-308,H:39-308^60.993%ID^E:1.93e-114^.^.	.	.	.	.	.	.	.
DBMI_DN12404_c0_g3_i1.p1	ERF23_ARATH^ERF23_ARATH^Q:1-173,H:6-165^54.645%ID^E:1.4e-50^RecName: Full=Ethylene-responsive transcription factor ERF023;^Eukaryota; Viridiplantae; Streptophyta; Embryophyta; Tracheophyta; Spermatophyta; Magnoliophyta; eudicotyledons; Gunneridae; Pentapetalae; rosids; malvids; Brassicales; Brassicaceae; Camelineae; Arabidopsis	XP_016207492.1^XP_016207492.1^Q:19-200,H:10-170^58.115%ID^E:2.59e-62^.^.	ethylene-responsive transcription factor ERF023-like	AT1G01250.1^AT1G01250.1^Q:1-173,H:6-165^54.645%ID^E:1.46e-51^.^.	PF00847.20^AP2^AP2 domain^29-80^E:1.3e-12	.	.	ENOG41118MR^Transcription factor	KEGG:ath:AT1G01250`KO:K09286	GO:0005634^cellular_component^nucleus`GO:0003677^molecular_function^DNA binding`GO:0003700^molecular_function^DNA-binding transcription factor activity`GO:0009873^biological_process^ethylene-activated signaling pathway	GO:0003700^molecular_function^DNA-binding transcription factor activity`GO:0006355^biological_process^regulation of transcription, DNA-templated
DBMI_DN12404_c1_g1_i3.p1	.	XP_020971021.1^XP_020971021.1^Q:55-244,H:32-219^41.026%ID^E:4.37e-23^.^.	uncharacterized protein LOC107624795	.	.	.	.	.	.	.	.
DBMI_DN12438_c0_g1_i1.p1	MBF1A_ARATH^MBF1A_ARATH^Q:1-142,H:1-142^84.507%ID^E:1.26e-84^RecName: Full=Multiprotein-bridging factor 1a;^Eukaryota; Viridiplantae; Streptophyta; Embryophyta; Tracheophyta; Spermatophyta; Magnoliophyta; eudicotyledons; Gunneridae; Pentapetalae; rosids; malvids; Brassicales; Brassicaceae; Camelineae; Arabidopsis	XP_016169218.1^XP_016169218.1^Q:1-142,H:1-142^96.479%ID^E:7.72e-98^.^.	multiprotein-bridging factor 1b	AT2G42680.1^AT2G42680.1^Q:1-142,H:1-142^84.507%ID^E:1.31e-85^.^.	PF08523.10^MBF1^Multiprotein bridging factor 1^9-79^E:2e-24`PF01381.22^HTH_3^Helix-turn-helix^87-137^E:5.4e-13	.	.	COG1813^Factor 1	KEGG:ath:AT2G42680`KO:K03627	GO:0005730^cellular_component^nucleolus`GO:0005634^cellular_component^nucleus`GO:0003729^molecular_function^mRNA binding`GO:0043565^molecular_function^sequence-specific DNA binding`GO:0003713^molecular_function^transcription coactivator activity`GO:0045893^biological_process^positive regulation of transcription, DNA-templated	GO:0043565^molecular_function^sequence-specific DNA binding
DBMI_DN12454_c0_g1_i5.p1	ITN1_ARATH^ITN1_ARATH^Q:107-596,H:75-564^25.603%ID^E:2.06e-18^RecName: Full=Ankyrin repeat-containing protein ITN1;^Eukaryota; Viridiplantae; Streptophyta; Embryophyta; Tracheophyta; Spermatophyta; Magnoliophyta; eudicotyledons; Gunneridae; Pentapetalae; rosids; malvids; Brassicales; Brassicaceae; Camelineae; Arabidopsis`ITN1_ARATH^ITN1_ARATH^Q:98-263,H:121-284^27.811%ID^E:2.82e-06^RecName: Full=…	XP_016198178.1^XP_016198178.1^Q:75-581,H:55-575^32.331%ID^E:3.9e-81^.^.	ankyrin repeat-containing protein ITN1	AT3G18670.1^AT3G18670.1^Q:67-584,H:41-593^28.571%ID^E:3.1e-54^.^.	PF12796.7^Ank_2^Ankyrin repeats (3 copies)^103-166^E:3.4e-07`PF12796.7^Ank_2^Ankyrin repeats (3 copies)^124-196^E:1.7e-06`PF13962.6^PGG^Domain of unknown function^448-548^E:4.1e-13	.	ExpAA=87.22^PredHel=4^Topology=i448-470o485-507i528-550o560-582i	COG0666^Ankyrin Repeat	KEGG:ath:AT3G12360	GO:0016021^cellular_component^integral component of membrane`GO:0016020^cellular_component^membrane`GO:0005634^cellular_component^nucleus`GO:0005886^cellular_component^plasma membrane`GO:0034613^biological_process^cellular protein localization`GO:0009651^biological_process^response to salt stress	.
DBMI_DN12454_c0_g2_i1.p1	.	XP_016198899.1^XP_016198899.1^Q:1-186,H:614-807^36.181%ID^E:4.32e-27^.^.	uncharacterized protein LOC107639812	AT3G54065.1^AT3G54065.1^Q:1-197,H:16-232^33.636%ID^E:6.74e-29^.^.	PF13962.6^PGG^Domain of unknown function^45-149^E:9.3e-12	.	ExpAA=86.77^PredHel=4^Topology=i53-75o90-112i132-151o155-177i	.	.	.	.
DBMI_DN12450_c0_g1_i5.p1	Y5720_ARATH^Y5720_ARATH^Q:40-658,H:30-666^54.237%ID^E:0^RecName: Full=Probable inactive receptor kinase At5g67200;^Eukaryota; Viridiplantae; Streptophyta; Embryophyta; Tracheophyta; Spermatophyta; Magnoliophyta; eudicotyledons; Gunneridae; Pentapetalae; rosids; malvids; Brassicales; Brassicaceae; Camelineae; Arabidopsis	XP_016185406.1^XP_016185406.1^Q:32-650,H:21-646^55.919%ID^E:0^.^.	probable inactive receptor kinase At5g67200	AT5G43020.1^AT5G43020.1^Q:44-659,H:41-659^60.063%ID^E:0^.^.	PF08263.12^LRRNT_2^Leucine rich repeat N-terminal domain^42-80^E:0.0095`PF00560.33^LRR_1^Leucine Rich Repeat^90-97^E:2100`PF13516.6^LRR_6^Leucine Rich repeat^90-96^E:7300`PF00560.33^LRR_1^Leucine Rich Repeat^109-126^E:19`PF13516.6^LRR_6^Leucine Rich repeat^110-121^E:12000`PF08263.12^LRRNT_2^Leucine rich repeat N-terminal domain^125-141^E:2900`PF13855.6^LRR_8^Leucine rich repeat^132-189^E:1.4e-08`…	sigP:1^21^0.881^YES	ExpAA=25.53^PredHel=1^Topology=i295-317o	COG0515^Serine Threonine protein kinase	KEGG:ath:AT5G67200	GO:0016021^cellular_component^integral component of membrane`GO:0005886^cellular_component^plasma membrane`GO:0005524^molecular_function^ATP binding`GO:0004672^molecular_function^protein kinase activity	GO:0005515^molecular_function^protein binding`GO:0004672^molecular_function^protein kinase activity`GO:0005524^molecular_function^ATP binding`GO:0006468^biological_process^protein phosphorylation
DBMI_DN12485_c0_g1_i1.p1	.	XP_016169826.1^XP_016169826.1^Q:1-86,H:1088-1176^57.303%ID^E:1.85e-24^.^.	TMV resistance protein N isoform X3	.	.	.	.	.	.	.	.
DBMI_DN12439_c0_g1_i4.p1	ADH_MALDO^ADH_MALDO^Q:2-379,H:1-378^88.36%ID^E:0^RecName: Full=Alcohol dehydrogenase;^Eukaryota; Viridiplantae; Streptophyta; Embryophyta; Tracheophyta; Spermatophyta; Magnoliophyta; eudicotyledons; Gunneridae; Pentapetalae; rosids; fabids; Rosales; Rosaceae; Amygdaloideae; Maleae; Malus	XP_016181698.1^XP_016181698.1^Q:1-381,H:1-381^95.801%ID^E:0^.^.	alcohol dehydrogenase	AT1G77120.1^AT1G77120.1^Q:4-381,H:2-379^84.656%ID^E:0^.^.	PF08240.12^ADH_N^Alcohol dehydrogenase GroES-like domain^37-164^E:1.6e-23`PF00107.26^ADH_zinc_N^Zinc-binding dehydrogenase^207-337^E:2.1e-24	.	.	.	KEGG:mdm:103428551`KO:K18857	GO:0005737^cellular_component^cytoplasm`GO:0004022^molecular_function^alcohol dehydrogenase (NAD) activity`GO:0008270^molecular_function^zinc ion binding	GO:0055114^biological_process^oxidation-reduction process
DBMI_DN12491_c0_g1_i1.p1	THLP1_ARATH^THLP1_ARATH^Q:12-254,H:14-260^50.588%ID^E:2.42e-79^RecName: Full=Thaumatin-like protein 1 {ECO:0000303|PubMed:15988566};^Eukaryota; Viridiplantae; Streptophyta; Embryophyta; Tracheophyta; Spermatophyta; Magnoliophyta; eudicotyledons; Gunneridae; Pentapetalae; rosids; malvids; Brassicales; Brassicaceae; Camelineae; Arabidopsis	XP_016166148.1^XP_016166148.1^Q:7-272,H:4-271^85.075%ID^E:2.61e-154^.^.	pathogenesis-related protein 5	AT5G24620.1^AT5G24620.1^Q:3-268,H:1-267^68.401%ID^E:1.73e-125^.^.	PF00314.17^Thaumatin^Thaumatin family^32-250^E:2.9e-81	.	ExpAA=41.90^PredHel=2^Topology=o10-29i285-304o	ENOG410YD5Y^thaumatin-like protein	KEGG:ath:AT4G24180	GO:0006952^biological_process^defense response`GO:0009617^biological_process^response to bacterium`GO:0009723^biological_process^response to ethylene	.
DBMI_DN12459_c0_g1_i1.p1	ACER_ARATH^ACER_ARATH^Q:1-255,H:1-255^80.392%ID^E:6.35e-162^RecName: Full=Alkaline ceramidase {ECO:0000303|PubMed:25619405};^Eukaryota; Viridiplantae; Streptophyta; Embryophyta; Tracheophyta; Spermatophyta; Magnoliophyta; eudicotyledons; Gunneridae; Pentapetalae; rosids; malvids; Brassicales; Brassicaceae; Camelineae; Arabidopsis	XP_016195594.1^XP_016195594.1^Q:1-255,H:1-254^83.529%ID^E:5.15e-165^.^.	alkaline ceramidase 3	AT4G22330.1^AT4G22330.1^Q:1-255,H:1-255^80.392%ID^E:6.6e-163^.^.	PF05875.12^Ceramidase^Ceramidase^8-247^E:8.4e-54	.	ExpAA=114.15^PredHel=5^Topology=o32-54i61-83o128-150i170-192o207-226i	ENOG4111RPN^alkaline ceramidase	KEGG:ath:AT4G22330`KO:K04711	GO:0005783^cellular_component^endoplasmic reticulum`GO:0005789^cellular_component^endoplasmic reticulum membrane`GO:0005794^cellular_component^Golgi apparatus`GO:0000139^cellular_component^Golgi membrane`GO:0016021^cellular_component^integral component of membrane`GO:0005634^cellular_component^nucleus`GO:0016811^molecular_function^hydrolase activity, acting on carbon-nitrogen (but not peptide) bo…	GO:0016811^molecular_function^hydrolase activity, acting on carbon-nitrogen (but not peptide) bonds, in linear amides`GO:0006672^biological_process^ceramide metabolic process`GO:0016021^cellular_component^integral component of membrane
DBMI_DN12466_c0_g1_i5.p1	CRK25_ARATH^CRK25_ARATH^Q:11-411,H:16-433^43.128%ID^E:1.63e-105^RecName: Full=Cysteine-rich receptor-like protein kinase 25;^Eukaryota; Viridiplantae; Streptophyta; Embryophyta; Tracheophyta; Spermatophyta; Magnoliophyta; eudicotyledons; Gunneridae; Pentapetalae; rosids; malvids; Brassicales; Brassicaceae; Camelineae; Arabidopsis	XP_020966847.1^XP_020966847.1^Q:5-411,H:11-416^50.602%ID^E:8.19e-133^.^.	cysteine-rich receptor-like protein kinase 10	AT4G05200.1^AT4G05200.1^Q:11-411,H:16-433^43.128%ID^E:1.69e-106^.^.	PF01657.17^Stress-antifung^Salt stress response/antifungal^38-122^E:2.8e-19`PF01657.17^Stress-antifung^Salt stress response/antifungal^146-235^E:3.9e-14`PF00069.25^Pkinase^Protein kinase domain^326-410^E:1.2e-13`PF07714.17^Pkinase_Tyr^Protein tyrosine kinase^328-411^E:1.6e-13	sigP:1^19^0.733^YES	ExpAA=25.35^PredHel=1^Topology=o260-282i	COG0515^Serine Threonine protein kinase	KEGG:ath:AT4G05200	GO:0016021^cellular_component^integral component of membrane`GO:0005886^cellular_component^plasma membrane`GO:0005524^molecular_function^ATP binding`GO:0004674^molecular_function^protein serine/threonine kinase activity`GO:0042742^biological_process^defense response to bacterium`GO:0006468^biological_process^protein phosphorylation	GO:0004672^molecular_function^protein kinase activity`GO:0005524^molecular_function^ATP binding`GO:0006468^biological_process^protein phosphorylation
DBMI_DN12453_c0_g1_i8.p1	PSAL_SPIOL^PSAL_SPIOL^Q:2-214,H:3-216^81.86%ID^E:1.85e-106^RecName: Full=Photosystem I reaction center subunit XI, chloroplastic;^Eukaryota; Viridiplantae; Streptophyta; Embryophyta; Tracheophyta; Spermatophyta; Magnoliophyta; eudicotyledons; Gunneridae; Pentapetalae; Caryophyllales; Chenopodiaceae; Chenopodioideae; Anserineae; Spinacia	XP_016194001.1^XP_016194001.1^Q:1-214,H:1-214^91.121%ID^E:6.51e-126^.^.	photosystem I reaction center subunit XI%2C chloroplastic	AT4G12800.2^AT4G12800.2^Q:2-214,H:65-281^78.899%ID^E:3.37e-103^.^.	PF02605.15^PsaL^Photosystem I reaction centre subunit XI^56-208^E:2.8e-58	.	ExpAA=48.55^PredHel=2^Topology=i129-151o185-207i	.	.	GO:0009535^cellular_component^chloroplast thylakoid membrane`GO:0016021^cellular_component^integral component of membrane`GO:0009538^cellular_component^photosystem I reaction center`GO:0015979^biological_process^photosynthesis	GO:0015979^biological_process^photosynthesis`GO:0009522^cellular_component^photosystem I`GO:0009538^cellular_component^photosystem I reaction center
DBMI_DN12431_c0_g1_i1.p1	PMIR2_ARATH^PMIR2_ARATH^Q:14-1118,H:5-970^35.714%ID^E:4.77e-170^RecName: Full=Protein PLASTID MOVEMENT IMPAIRED 1-RELATED 2 {ECO:0000303|PubMed:26324877};^Eukaryota; Viridiplantae; Streptophyta; Embryophyta; Tracheophyta; Spermatophyta; Magnoliophyta; eudicotyledons; Gunneridae; Pentapetalae; rosids; malvids; Brassicales; Brassicaceae; Camelineae; Arabidopsis	XP_016162847.1^XP_016162847.1^Q:1-1116,H:1-1088^66.667%ID^E:0^.^.	protein PLASTID MOVEMENT IMPAIRED 1-RELATED 1	AT5G26160.2^AT5G26160.2^Q:14-1118,H:5-970^35.714%ID^E:4.95e-171^.^.	PF10358.9^NT-C2^N-terminal C2 in EEIG1 and EHBP1 proteins^105-250^E:1.6e-12	.	.	ENOG4111CTE^NA	KEGG:ath:AT5G26160	GO:0005623^cellular_component^cell	.
DBMI_DN12474_c0_g1_i1.p1	PP386_ARATH^PP386_ARATH^Q:19-635,H:9-623^55.183%ID^E:0^RecName: Full=Pentatricopeptide repeat-containing protein At5g15340, mitochondrial;^Eukaryota; Viridiplantae; Streptophyta; Embryophyta; Tracheophyta; Spermatophyta; Magnoliophyta; eudicotyledons; Gunneridae; Pentapetalae; rosids; malvids; Brassicales; Brassicaceae; Camelineae; Arabidopsis	XP_016182198.1^XP_016182198.1^Q:1-635,H:1-633^80.125%ID^E:0^.^.	pentatricopeptide repeat-containing protein At5g15340%2C mitochondrial-like	AT5G15340.1^AT5G15340.1^Q:19-635,H:9-623^55.183%ID^E:0^.^.	PF01535.20^PPR^PPR repeat^157-182^E:0.00025`PF01535.20^PPR^PPR repeat^187-216^E:1.4`PF01535.20^PPR^PPR repeat^218-244^E:1.8e-05`PF01535.20^PPR^PPR repeat^293-318^E:0.033`PF13041.6^PPR_2^PPR repeat family^319-366^E:1.4e-10`PF13812.6^PPR_3^Pentatricopeptide repeat domain^319-365^E:5.5e-05`PF01535.20^PPR^PPR repeat^321-351^E:5e-06`PF01535.20^PPR^PPR repeat^356-381^E:0.065`PF01535.20^PPR^PPR repeat^3…	.	.	ENOG410Z7Z7^Pentatricopeptide repeat-containing protein	KEGG:ath:AT5G15340	GO:0005739^cellular_component^mitochondrion`GO:0008270^molecular_function^zinc ion binding`GO:0009451^biological_process^RNA modification	GO:0008270^molecular_function^zinc ion binding
DBMI_DN12437_c0_g1_i2.p1	AOS1_SOLLC^AOS1_SOLLC^Q:1-540,H:1-534^68.015%ID^E:0^RecName: Full=Allene oxide synthase 1, chloroplastic {ECO:0000303|PubMed:12351632};^Eukaryota; Viridiplantae; Streptophyta; Embryophyta; Tracheophyta; Spermatophyta; Magnoliophyta; eudicotyledons; Gunneridae; Pentapetalae; asterids; lamiids; Solanales; Solanaceae; Solanoideae; Solaneae; Solanum; Lycopersicon	XP_016163169.1^XP_016163169.1^Q:5-540,H:2-543^82.051%ID^E:0^.^.	allene oxide synthase 1%2C chloroplastic	AT5G42650.1^AT5G42650.1^Q:39-540,H:23-518^62.948%ID^E:0^.^.	PF00067.22^p450^Cytochrome P450^369-515^E:7.6e-14	.	.	ENOG410ZAGU^Allene oxide synthase	KEGG:sly:606711`KO:K01723	GO:0009941^cellular_component^chloroplast envelope`GO:0009535^cellular_component^chloroplast thylakoid membrane`GO:0020037^molecular_function^heme binding`GO:0047987^molecular_function^hydroperoxide dehydratase activity`GO:0005506^molecular_function^iron ion binding`GO:0004497^molecular_function^monooxygenase activity`GO:0016705^molecular_function^oxidoreductase activity, acting on paired donors,…	GO:0005506^molecular_function^iron ion binding`GO:0016705^molecular_function^oxidoreductase activity, acting on paired donors, with incorporation or reduction of molecular oxygen`GO:0020037^molecular_function^heme binding`GO:0055114^biological_process^oxidation-reduction process
DBMI_DN12448_c0_g1_i1.p1	INV1_PEA^INV1_PEA^Q:1-545,H:3-549^77.636%ID^E:0^RecName: Full=Beta-fructofuranosidase, cell wall isozyme;^Eukaryota; Viridiplantae; Streptophyta; Embryophyta; Tracheophyta; Spermatophyta; Magnoliophyta; eudicotyledons; Gunneridae; Pentapetalae; rosids; fabids; Fabales; Fabaceae; Papilionoideae; 50 kb inversion clade; NPAAA clade; Hologalegina; IRL clade; Fabeae; Pisum	XP_016172057.1^XP_016172057.1^Q:1-571,H:4-575^82.465%ID^E:0^.^.	beta-fructofuranosidase%2C cell wall isozyme	AT3G13790.1^AT3G13790.1^Q:15-571,H:20-584^64.437%ID^E:0^.^.	PF00251.20^Glyco_hydro_32N^Glycosyl hydrolases family 32 N-terminal domain^48-369^E:3e-108`PF08244.12^Glyco_hydro_32C^Glycosyl hydrolases family 32 C terminal^372-564^E:9.1e-29	sigP:1^17^0.712^YES	.	.	.	GO:0004564^molecular_function^beta-fructofuranosidase activity`GO:0005975^biological_process^carbohydrate metabolic process	.
DBMI_DN12448_c0_g2_i3.p1	INV1_PEA^INV1_PEA^Q:7-549,H:3-549^75.636%ID^E:0^RecName: Full=Beta-fructofuranosidase, cell wall isozyme;^Eukaryota; Viridiplantae; Streptophyta; Embryophyta; Tracheophyta; Spermatophyta; Magnoliophyta; eudicotyledons; Gunneridae; Pentapetalae; rosids; fabids; Fabales; Fabaceae; Papilionoideae; 50 kb inversion clade; NPAAA clade; Hologalegina; IRL clade; Fabeae; Pisum	XP_016175883.1^XP_016175883.1^Q:4-577,H:1-581^83.649%ID^E:0^.^.	beta-fructofuranosidase%2C cell wall isozyme	AT3G13790.1^AT3G13790.1^Q:21-575,H:20-584^63.958%ID^E:0^.^.	PF00251.20^Glyco_hydro_32N^Glycosyl hydrolases family 32 N-terminal domain^54-373^E:1.2e-110`PF08244.12^Glyco_hydro_32C^Glycosyl hydrolases family 32 C terminal^376-568^E:9.4e-29	sigP:1^21^0.582^YES	ExpAA=21.93^PredHel=1^Topology=i5-27o	.	.	GO:0004564^molecular_function^beta-fructofuranosidase activity`GO:0005975^biological_process^carbohydrate metabolic process	.
DBMI_DN12445_c0_g1_i2.p1	.	.	.	.	.	sigP:1^27^0.764^YES	.	.	.	.	.
DBMI_DN12401_c0_g1_i1.p1	.	.	.	.	.	.	.	.	.	.	.
DBMI_DN12460_c0_g1_i1.p1	LFG4_ARATH^LFG4_ARATH^Q:4-246,H:9-247^73.663%ID^E:7.17e-132^RecName: Full=Protein LIFEGUARD 4 {ECO:0000303|PubMed:23888068};^Eukaryota; Viridiplantae; Streptophyta; Embryophyta; Tracheophyta; Spermatophyta; Magnoliophyta; eudicotyledons; Gunneridae; Pentapetalae; rosids; malvids; Brassicales; Brassicaceae; Camelineae; Arabidopsis	XP_016207407.1^XP_016207407.1^Q:21-246,H:24-249^84.956%ID^E:8.26e-143^.^.	BI1-like protein	AT1G03070.3^AT1G03070.3^Q:4-246,H:9-247^73.663%ID^E:7.44e-133^.^.	PF01027.20^Bax1-I^Inhibitor of apoptosis-promoting Bax1^36-242^E:1.7e-44	.	ExpAA=154.11^PredHel=7^Topology=i41-63o73-95i102-124o129-151i158-180o190-207i220-242o	COG0670^Membrane	KEGG:ath:AT1G03070`KO:K06890	GO:0016021^cellular_component^integral component of membrane	.
DBMI_DN12411_c1_g1_i1.p1	RHC2A_ARATH^RHC2A_ARATH^Q:1-342,H:1-354^50.824%ID^E:2.92e-100^RecName: Full=Probable E3 ubiquitin-protein ligase RHC2A {ECO:0000305};^Eukaryota; Viridiplantae; Streptophyta; Embryophyta; Tracheophyta; Spermatophyta; Magnoliophyta; eudicotyledons; Gunneridae; Pentapetalae; rosids; malvids; Brassicales; Brassicaceae; Camelineae; Arabidopsis	XP_016190165.1^XP_016190165.1^Q:1-395,H:1-385^75.735%ID^E:0^.^.	probable E3 ubiquitin-protein ligase RHC2A	AT2G39720.2^AT2G39720.2^Q:1-342,H:1-354^50.824%ID^E:3.03e-101^.^.	PF14369.6^zinc_ribbon_9^zinc-ribbon^7-38^E:1.1e-14`PF12678.7^zf-rbx1^RING-H2 zinc finger domain^189-235^E:1.4e-07`PF12861.7^zf-ANAPC11^Anaphase-promoting complex subunit 11 RING-H2 finger^189-238^E:0.00015`PF13639.6^zf-RING_2^Ring finger domain^193-235^E:9.8e-12`PF13923.6^zf-C3HC4_2^Zinc finger, C3HC4 type (RING finger)^194-234^E:7.5e-09`PF17123.5^zf-RING_11^RING-like zinc finger^194-221^E:2.3e-0…	.	.	ENOG41121N2^zinc ion binding	KEGG:ath:AT2G39720	GO:0005737^cellular_component^cytoplasm`GO:0046872^molecular_function^metal ion binding`GO:0061630^molecular_function^ubiquitin protein ligase activity`GO:0016567^biological_process^protein ubiquitination	GO:0061630^molecular_function^ubiquitin protein ligase activity`GO:0008270^molecular_function^zinc ion binding`GO:0004842^molecular_function^ubiquitin-protein transferase activity`GO:0005680^cellular_component^anaphase-promoting complex`GO:0046872^molecular_function^metal ion binding
DBMI_DN12493_c0_g1_i1.p1	MD37C_ARATH^MD37C_ARATH^Q:1-342,H:184-527^73.837%ID^E:0^RecName: Full=Probable mediator of RNA polymerase II transcription subunit 37c;^Eukaryota; Viridiplantae; Streptophyta; Embryophyta; Tracheophyta; Spermatophyta; Magnoliophyta; eudicotyledons; Gunneridae; Pentapetalae; rosids; malvids; Brassicales; Brassicaceae; Camelineae; Arabidopsis	XP_020969001.1^XP_020969001.1^Q:1-342,H:186-528^78.134%ID^E:0^.^.	heat shock cognate 70 kDa protein-like	AT3G12580.1^AT3G12580.1^Q:1-342,H:184-527^73.837%ID^E:0^.^.	PF00012.20^HSP70^Hsp70 protein^1-342^E:1.5e-125`PF06723.13^MreB_Mbl^MreB/Mbl protein^19-198^E:8.7e-06	.	.	COG0443^Heat shock protein	KEGG:ath:AT3G12580`KO:K03283	GO:0048046^cellular_component^apoplast`GO:0005618^cellular_component^cell wall`GO:0005737^cellular_component^cytoplasm`GO:0005829^cellular_component^cytosol`GO:0005794^cellular_component^Golgi apparatus`GO:0005739^cellular_component^mitochondrion`GO:0005634^cellular_component^nucleus`GO:0005886^cellular_component^plasma membrane`GO:0005774^cellular_component^vacuolar membrane`GO:0005524^molecular…	GO:0000902^biological_process^cell morphogenesis
DBMI_DN12490_c0_g1_i2.p1	.	XP_016182866.1^XP_016182866.1^Q:5-380,H:1-363^69.87%ID^E:1.63e-154^.^.	uncharacterized protein LOC107624896	AT3G22970.1^AT3G22970.1^Q:1-308,H:1-291^57.692%ID^E:6.88e-114^.^.	PF04720.12^PDDEXK_6^PDDEXK-like family of unknown function^90-308^E:1.4e-76	.	.	.	.	.	.
DBMI_DN12476_c0_g1_i1.p1	RFA1B_ARATH^RFA1B_ARATH^Q:1-550,H:1-528^69.51%ID^E:0^RecName: Full=Replication protein A 70 kDa DNA-binding subunit B;^Eukaryota; Viridiplantae; Streptophyta; Embryophyta; Tracheophyta; Spermatophyta; Magnoliophyta; eudicotyledons; Gunneridae; Pentapetalae; rosids; malvids; Brassicales; Brassicaceae; Camelineae; Arabidopsis	XP_016193495.1^XP_016193495.1^Q:1-550,H:1-544^88.246%ID^E:0^.^.	replication protein A 70 kDa DNA-binding subunit B isoform X1	AT5G08020.1^AT5G08020.1^Q:1-550,H:1-528^69.51%ID^E:0^.^.	PF04057.12^Rep-A_N^Replication factor-A protein 1, N-terminal domain^5-102^E:3.5e-19`PF01336.25^tRNA_anti-codon^OB-fold nucleic acid binding domain^192-278^E:7.2e-09`PF16900.5^REPA_OB_2^Replication protein A OB domain^308-406^E:1.3e-23`PF08646.10^Rep_fac-A_C^Replication factor-A C terminal domain^469-550^E:8.1e-26	.	.	COG1599^DNA replication	KEGG:ath:AT5G08020`KO:K07466	GO:0005662^cellular_component^DNA replication factor A complex`GO:0000784^cellular_component^nuclear chromosome, telomeric region`GO:0003684^molecular_function^damaged DNA binding`GO:0046872^molecular_function^metal ion binding`GO:0043565^molecular_function^sequence-specific DNA binding`GO:0003697^molecular_function^single-stranded DNA binding`GO:0043047^molecular_function^single-stranded telomer…	GO:0003677^molecular_function^DNA binding`GO:0006260^biological_process^DNA replication`GO:0005634^cellular_component^nucleus`GO:0003676^molecular_function^nucleic acid binding
DBMI_DN12419_c0_g1_i4.p1	MIP2_ARATH^MIP2_ARATH^Q:1-2390,H:1-2370^53.377%ID^E:0^RecName: Full=MAG2-interacting protein 2 {ECO:0000303|PubMed:24118572};^Eukaryota; Viridiplantae; Streptophyta; Embryophyta; Tracheophyta; Spermatophyta; Magnoliophyta; eudicotyledons; Gunneridae; Pentapetalae; rosids; malvids; Brassicales; Brassicaceae; Camelineae; Arabidopsis	XP_016163281.1^XP_016163281.1^Q:1-2394,H:1-2403^83.687%ID^E:0^.^.	MAG2-interacting protein 2 isoform X1	AT5G24350.3^AT5G24350.3^Q:1-2390,H:1-2370^53.377%ID^E:0^.^.	PF08314.11^Sec39^Secretory pathway protein Sec39^586-891^E:3.3e-14`PF08314.11^Sec39^Secretory pathway protein Sec39^932-1207^E:4.3e-16	.	.	ENOG410YJNG^Neuroblastoma amplified sequence	KEGG:ath:AT5G24350`KO:K20473	GO:0005789^cellular_component^endoplasmic reticulum membrane`GO:0005773^cellular_component^vacuole`GO:0051604^biological_process^protein maturation`GO:0015031^biological_process^protein transport`GO:0006890^biological_process^retrograde vesicle-mediated transport, Golgi to endoplasmic reticulum`GO:0006624^biological_process^vacuolar protein processing	GO:0006890^biological_process^retrograde vesicle-mediated transport, Golgi to endoplasmic reticulum
DBMI_DN12424_c0_g1_i3.p2	.	.	.	.	.	.	.	.	.	.	.
DBMI_DN12462_c0_g1_i3.p1	.	XP_020969071.1^XP_020969071.1^Q:1-105,H:441-544^64.762%ID^E:2.78e-37^.^.	putative disease resistance protein RGA1 isoform X1	AT3G14460.1^AT3G14460.1^Q:10-63,H:455-504^38.889%ID^E:2.23e-06^.^.	.	.	.	.	.	.	.
DBMI_DN12495_c0_g1_i2.p1	PP383_ARATH^PP383_ARATH^Q:4-616,H:7-572^53.722%ID^E:0^RecName: Full=Pentatricopeptide repeat-containing protein At5g15010, mitochondrial;^Eukaryota; Viridiplantae; Streptophyta; Embryophyta; Tracheophyta; Spermatophyta; Magnoliophyta; eudicotyledons; Gunneridae; Pentapetalae; rosids; malvids; Brassicales; Brassicaceae; Camelineae; Arabidopsis	XP_020977062.1^XP_020977062.1^Q:1-616,H:1-616^78.317%ID^E:0^.^.	pentatricopeptide repeat-containing protein At5g15010%2C mitochondrial	AT5G15010.1^AT5G15010.1^Q:4-616,H:7-572^53.722%ID^E:0^.^.	PF01535.20^PPR^PPR repeat^199-223^E:0.013`PF13812.6^PPR_3^Pentatricopeptide repeat domain^326-384^E:3.5e-11`PF13041.6^PPR_2^PPR repeat family^338-375^E:4.5e-08`PF01535.20^PPR^PPR repeat^340-370^E:2.3e-05`PF17177.4^PPR_long^Pentacotripeptide-repeat region of PRORP^341-452^E:3.6e-12`PF13041.6^PPR_2^PPR repeat family^372-421^E:8.3e-14`PF01535.20^PPR^PPR repeat^376-404^E:6.1e-05`PF13812.6^PPR_3^Penta…	.	.	ENOG410Z7Z7^Pentatricopeptide repeat-containing protein	KEGG:ath:AT5G15010	GO:0005739^cellular_component^mitochondrion	.
DBMI_DN12415_c0_g1_i2.p1	TSS_ARATH^TSS_ARATH^Q:1-1873,H:1-1819^60.546%ID^E:0^RecName: Full=Protein TSS {ECO:0000303|PubMed:21185286};^Eukaryota; Viridiplantae; Streptophyta; Embryophyta; Tracheophyta; Spermatophyta; Magnoliophyta; eudicotyledons; Gunneridae; Pentapetalae; rosids; malvids; Brassicales; Brassicaceae; Camelineae; Arabidopsis	XP_016189311.1^XP_016189311.1^Q:1-1873,H:1-1882^80.494%ID^E:0^.^.	protein TSS	AT4G28080.1^AT4G28080.1^Q:1-1873,H:1-1819^60.546%ID^E:0^.^.	PF15044.6^CLU_N^Mitochondrial function, CLU-N-term^48-118^E:1.2e-07`PF12807.7^eIF3_p135^Translation initiation factor eIF3 subunit 135^724-867^E:6.5e-22`PF13424.6^TPR_12^Tetratricopeptide repeat^937-1007^E:5.6e-13`PF13374.6^TPR_10^Tetratricopeptide repeat^937-978^E:4.2e-08`PF13181.6^TPR_8^Tetratricopeptide repeat^939-969^E:0.16`PF13424.6^TPR_12^Tetratricopeptide repeat^1021-1095^E:4.2e-11`PF13374…	.	.	ENOG410XQUQ^Involved in proper cytoplasmic distribution of mitochondria (By similarity)	KEGG:ath:AT4G28080`KO:K03255	GO:0005737^cellular_component^cytoplasm`GO:0007049^biological_process^cell cycle`GO:0007275^biological_process^multicellular organism development`GO:0009737^biological_process^response to abscisic acid	GO:0005515^molecular_function^protein binding
DBMI_DN12415_c1_g1_i1.p1	TSS_ARATH^TSS_ARATH^Q:1-248,H:1584-1819^43.023%ID^E:1.81e-48^RecName: Full=Protein TSS {ECO:0000303|PubMed:21185286};^Eukaryota; Viridiplantae; Streptophyta; Embryophyta; Tracheophyta; Spermatophyta; Magnoliophyta; eudicotyledons; Gunneridae; Pentapetalae; rosids; malvids; Brassicales; Brassicaceae; Camelineae; Arabidopsis	XP_016189311.1^XP_016189311.1^Q:7-248,H:1620-1882^62.121%ID^E:5.22e-94^.^.	protein TSS	AT4G28080.1^AT4G28080.1^Q:1-248,H:1584-1819^43.023%ID^E:1.88e-49^.^.	.	.	.	ENOG410XQUQ^Involved in proper cytoplasmic distribution of mitochondria (By similarity)	KEGG:ath:AT4G28080`KO:K03255	GO:0005737^cellular_component^cytoplasm`GO:0007049^biological_process^cell cycle`GO:0007275^biological_process^multicellular organism development`GO:0009737^biological_process^response to abscisic acid	.
DBMI_DN12415_c2_g1_i9.p1	VHAA3_ARATH^VHAA3_ARATH^Q:1-55,H:464-520^57.895%ID^E:9.7e-11^RecName: Full=V-type proton ATPase subunit a3;^Eukaryota; Viridiplantae; Streptophyta; Embryophyta; Tracheophyta; Spermatophyta; Magnoliophyta; eudicotyledons; Gunneridae; Pentapetalae; rosids; malvids; Brassicales; Brassicaceae; Camelineae; Arabidopsis	XP_016186954.1^XP_016186954.1^Q:1-55,H:464-520^59.322%ID^E:1.46e-12^.^.	V-type proton ATPase subunit a3	AT4G39080.1^AT4G39080.1^Q:1-55,H:464-520^57.895%ID^E:1.01e-11^.^.	.	.	ExpAA=42.01^PredHel=2^Topology=i13-35o50-72i	COG1269^ATPase 116 kDa subunit	KEGG:ath:AT4G39080`KO:K02154	GO:0009507^cellular_component^chloroplast`GO:0009941^cellular_component^chloroplast envelope`GO:0005794^cellular_component^Golgi apparatus`GO:0016021^cellular_component^integral component of membrane`GO:0016020^cellular_component^membrane`GO:0000325^cellular_component^plant-type vacuole`GO:0009705^cellular_component^plant-type vacuole membrane`GO:0005886^cellular_component^plasma membrane`GO:0005…	.
DBMI_DN12405_c0_g1_i2.p2	.	.	.	.	.	.	.	.	.	.	.
DBMI_DN12435_c0_g1_i1.p1	ECP63_ARATH^ECP63_ARATH^Q:48-346,H:10-320^47.748%ID^E:2.07e-72^RecName: Full=Late embryogenesis abundant protein ECP63 {ECO:0000305};^Eukaryota; Viridiplantae; Streptophyta; Embryophyta; Tracheophyta; Spermatophyta; Magnoliophyta; eudicotyledons; Gunneridae; Pentapetalae; rosids; malvids; Brassicales; Brassicaceae; Camelineae; Arabidopsis	XP_016208084.1^XP_016208084.1^Q:1-384,H:1-397^66.903%ID^E:1.31e-131^.^.	late embryogenesis abundant protein ECP63 isoform X1	AT2G36640.2^AT2G36640.2^Q:48-346,H:10-320^47.748%ID^E:3.58e-74^.^.	PF02987.16^LEA_4^Late embryogenesis abundant protein^126-157^E:7.8e-09`PF02987.16^LEA_4^Late embryogenesis abundant protein^158-198^E:4.9e-12`PF01442.18^Apolipoprotein^Apolipoprotein A1/A4/E domain^186-327^E:0.0014`PF02987.16^LEA_4^Late embryogenesis abundant protein^191-234^E:7.8e-16`PF02987.16^LEA_4^Late embryogenesis abundant protein^235-278^E:3.6e-17	.	.	ENOG410Z04U^Embryonic protein	KEGG:ath:AT2G36640	GO:0005829^cellular_component^cytosol	GO:0008289^molecular_function^lipid binding`GO:0006869^biological_process^lipid transport`GO:0042157^biological_process^lipoprotein metabolic process`GO:0005576^cellular_component^extracellular region
DBMI_DN12469_c0_g1_i5.p1	MAA3_ARATH^MAA3_ARATH^Q:590-888,H:454-751^38.944%ID^E:1.92e-51^RecName: Full=Probable helicase MAGATAMA 3;^Eukaryota; Viridiplantae; Streptophyta; Embryophyta; Tracheophyta; Spermatophyta; Magnoliophyta; eudicotyledons; Gunneridae; Pentapetalae; rosids; malvids; Brassicales; Brassicaceae; Camelineae; Arabidopsis	XP_020961527.1^XP_020961527.1^Q:6-945,H:2-944^57.247%ID^E:0^.^.	uncharacterized protein LOC107609398	AT1G65810.3^AT1G65810.3^Q:19-915,H:22-846^46.63%ID^E:0^.^.	PF13086.6^AAA_11^AAA domain^257-663^E:1.7e-33`PF13245.6^AAA_19^AAA domain^276-369^E:5.3e-06`PF13087.6^AAA_12^AAA domain^671-867^E:1.5e-58	.	.	COG1112^Helicase	KEGG:ath:AT4G15570`KO:K10706	GO:0005634^cellular_component^nucleus`GO:0005524^molecular_function^ATP binding`GO:0004386^molecular_function^helicase activity`GO:0003723^molecular_function^RNA binding`GO:0009553^biological_process^embryo sac development`GO:0010183^biological_process^pollen tube guidance`GO:0009875^biological_process^pollen-pistil interaction	.
DBMI_DN12480_c0_g1_i1.p1	.	.	.	.	PF16594.5^ATP-synt_Z^Putative AtpZ or ATP-synthase-associated^27-77^E:6e-24	.	ExpAA=45.75^PredHel=2^Topology=i23-45o55-77i	.	.	.	.
DBMI_DN12480_c0_g2_i1.p1	PP298_ARATH^PP298_ARATH^Q:37-462,H:33-457^63.85%ID^E:0^RecName: Full=Pentatricopeptide repeat-containing protein At4g01400, mitochondrial;^Eukaryota; Viridiplantae; Streptophyta; Embryophyta; Tracheophyta; Spermatophyta; Magnoliophyta; eudicotyledons; Gunneridae; Pentapetalae; rosids; malvids; Brassicales; Brassicaceae; Camelineae; Arabidopsis	XP_016170831.1^XP_016170831.1^Q:7-464,H:10-459^80.61%ID^E:0^.^.	pentatricopeptide repeat-containing protein At4g01400%2C mitochondrial-like	AT4G01400.1^AT4G01400.1^Q:37-462,H:33-457^63.85%ID^E:0^.^.	PF01535.20^PPR^PPR repeat^127-155^E:0.17`PF17177.4^PPR_long^Pentacotripeptide-repeat region of PRORP^144-273^E:1e-06`PF13812.6^PPR_3^Pentatricopeptide repeat domain^182-239^E:5.1e-05`PF12854.7^PPR_1^PPR repeat^190-221^E:4e-08`PF13041.6^PPR_2^PPR repeat family^193-242^E:6e-14`PF01535.20^PPR^PPR repeat^197-225^E:4.6e-06`PF12854.7^PPR_1^PPR repeat^225-256^E:2.9e-05`PF13041.6^PPR_2^PPR repeat family^…	.	.	ENOG410XS60^component of oligomeric golgi complex 4	KEGG:ath:AT4G01400`KO:K20291	GO:0005739^cellular_component^mitochondrion`GO:0000373^biological_process^Group II intron splicing`GO:0032981^biological_process^mitochondrial respiratory chain complex I assembly`GO:0000963^biological_process^mitochondrial RNA processing	.
DBMI_DN12480_c0_g3_i1.p1	.	.	.	.	PF16594.5^ATP-synt_Z^Putative AtpZ or ATP-synthase-associated^27-77^E:6e-24	.	ExpAA=45.75^PredHel=2^Topology=i23-45o55-77i	.	.	.	.
DBMI_DN12413_c0_g1_i2.p1	.	XP_016197991.1^XP_016197991.1^Q:23-369,H:1-349^74.286%ID^E:0^.^.	uncharacterized protein LOC107639085 isoform X1	AT1G13810.1^AT1G13810.1^Q:92-368,H:26-301^48.387%ID^E:2.14e-88^.^.	PF09588.10^YqaJ^YqaJ-like viral recombinase domain^131-271^E:2.3e-17	sigP:1^26^0.731^YES	.	.	.	.	.
DBMI_DN12497_c0_g1_i9.p1	SK1_ARATH^SK1_ARATH^Q:1-280,H:1-283^59.79%ID^E:3.63e-113^RecName: Full=Shikimate kinase 1, chloroplastic;^Eukaryota; Viridiplantae; Streptophyta; Embryophyta; Tracheophyta; Spermatophyta; Magnoliophyta; eudicotyledons; Gunneridae; Pentapetalae; rosids; malvids; Brassicales; Brassicaceae; Camelineae; Arabidopsis	XP_016182363.1^XP_016182363.1^Q:1-280,H:1-282^81.56%ID^E:1.16e-170^.^.	shikimate kinase 1%2C chloroplastic-like	AT2G21940.4^AT2G21940.4^Q:1-280,H:1-284^59.441%ID^E:1.19e-114^.^.	PF13238.6^AAA_18^AAA domain^102-215^E:4.7e-08`PF01202.22^SKI^Shikimate kinase^108-261^E:1.6e-43	.	.	COG0703^Catalyzes the specific phosphorylation of the 3-hydroxyl group of shikimic acid using ATP as a cosubstrate (By similarity)	KEGG:ath:AT2G21940`KO:K00891	GO:0009507^cellular_component^chloroplast`GO:0005524^molecular_function^ATP binding`GO:0000287^molecular_function^magnesium ion binding`GO:0004765^molecular_function^shikimate kinase activity`GO:0009073^biological_process^aromatic amino acid family biosynthetic process`GO:0009423^biological_process^chorismate biosynthetic process`GO:0019632^biological_process^shikimate metabolic process	.
DBMI_DN12494_c0_g1_i4.p1	.	.	.	.	.	.	.	.	.	.	.
DBMI_DN12470_c0_g1_i8.p1	RKF1_ARATH^RKF1_ARATH^Q:1-208,H:234-440^60.096%ID^E:2.63e-80^RecName: Full=Probable LRR receptor-like serine/threonine-protein kinase RFK1;^Eukaryota; Viridiplantae; Streptophyta; Embryophyta; Tracheophyta; Spermatophyta; Magnoliophyta; eudicotyledons; Gunneridae; Pentapetalae; rosids; malvids; Brassicales; Brassicaceae; Camelineae; Arabidopsis	XP_016191316.1^XP_016191316.1^Q:1-208,H:117-324^77.404%ID^E:1.87e-103^.^.	probable LRR receptor-like serine/threonine-protein kinase RFK1 isoform X7	AT1G29750.3^AT1G29750.3^Q:1-208,H:234-440^60.096%ID^E:4.03e-82^.^.	PF00560.33^LRR_1^Leucine Rich Repeat^10-27^E:5900`PF13516.6^LRR_6^Leucine Rich repeat^60-71^E:230`PF00560.33^LRR_1^Leucine Rich Repeat^61-76^E:130`PF13516.6^LRR_6^Leucine Rich repeat^80-92^E:45`PF00560.33^LRR_1^Leucine Rich Repeat^81-98^E:53`PF00560.33^LRR_1^Leucine Rich Repeat^110-123^E:2400`PF13516.6^LRR_6^Leucine Rich repeat^110-117^E:8000`PF13516.6^LRR_6^Leucine Rich repeat^129-138^E:120`PF00…	.	.	COG0515^Serine Threonine protein kinase	KEGG:ath:AT1G29750	GO:0016021^cellular_component^integral component of membrane`GO:0005886^cellular_component^plasma membrane`GO:0005524^molecular_function^ATP binding`GO:0004674^molecular_function^protein serine/threonine kinase activity`GO:0046777^biological_process^protein autophosphorylation	GO:0005515^molecular_function^protein binding
DBMI_DN12410_c0_g1_i1.p1	.	XP_020963063.1^XP_020963063.1^Q:1-162,H:94-227^49.704%ID^E:2.9e-32^.^.	uncharacterized protein LOC107609226 isoform X5	AT1G01225.1^AT1G01225.1^Q:1-115,H:127-241^48.361%ID^E:1.39e-24^.^.	PF04970.13^LRAT^Lecithin retinol acyltransferase^1-35^E:2.5e-08	.	.	.	.	.	.
DBMI_DN12432_c0_g3_i1.p1	CESA8_ARATH^CESA8_ARATH^Q:1-976,H:1-985^81.643%ID^E:0^RecName: Full=Cellulose synthase A catalytic subunit 8 [UDP-forming];^Eukaryota; Viridiplantae; Streptophyta; Embryophyta; Tracheophyta; Spermatophyta; Magnoliophyta; eudicotyledons; Gunneridae; Pentapetalae; rosids; malvids; Brassicales; Brassicaceae; Camelineae; Arabidopsis	XP_016180605.1^XP_016180605.1^Q:1-976,H:1-979^92.041%ID^E:0^.^.	cellulose synthase A catalytic subunit 8 [UDP-forming]	AT4G18780.1^AT4G18780.1^Q:1-976,H:1-985^81.643%ID^E:0^.^.	PF14569.6^zf-UDP^Zinc-binding RING-finger^4-61^E:1e-17`PF03552.14^Cellulose_synt^Cellulose synthase^257-965^E:0`PF13632.6^Glyco_trans_2_3^Glycosyl transferase family group 2^664-766^E:3.7e-07	.	ExpAA=167.95^PredHel=8^Topology=o174-196i203-222o751-773i785-807o822-844i864-886o901-923i936-953o	COG1215^Glycosyl transferase, family 2	KEGG:ath:AT4G18780`KO:K10999	GO:0005618^cellular_component^cell wall`GO:0005794^cellular_component^Golgi apparatus`GO:0016021^cellular_component^integral component of membrane`GO:0005886^cellular_component^plasma membrane`GO:0005802^cellular_component^trans-Golgi network`GO:0016760^molecular_function^cellulose synthase (UDP-forming) activity`GO:0016759^molecular_function^cellulose synthase activity`GO:0046872^molecular_funct…	GO:0016760^molecular_function^cellulose synthase (UDP-forming) activity`GO:0030244^biological_process^cellulose biosynthetic process`GO:0016020^cellular_component^membrane
DBMI_DN12446_c0_g1_i1.p1	FBL60_ARATH^FBL60_ARATH^Q:1-150,H:1-158^34.81%ID^E:4.57e-20^RecName: Full=F-box/LRR-repeat protein At3g58940;^Eukaryota; Viridiplantae; Streptophyta; Embryophyta; Tracheophyta; Spermatophyta; Magnoliophyta; eudicotyledons; Gunneridae; Pentapetalae; rosids; malvids; Brassicales; Brassicaceae; Camelineae; Arabidopsis	XP_020967237.1^XP_020967237.1^Q:1-143,H:19-157^55.172%ID^E:3.11e-43^.^.	putative FBD-associated F-box protein At5g56820	AT3G58940.2^AT3G58940.2^Q:1-150,H:1-158^34.81%ID^E:4.74e-21^.^.	PF00646.33^F-box^F-box domain^3-42^E:1.5e-09`PF12937.7^F-box-like^F-box-like^4-38^E:8.3e-07	.	.	ENOG410ZC2N^F-box domain containing protein, expressed	KEGG:ath:AT3G58940	.	GO:0005515^molecular_function^protein binding
DBMI_DN96699_c0_g1_i1.p1	.	XP_020978700.1^XP_020978700.1^Q:18-178,H:83-191^37.888%ID^E:8.75e-20^.^.	probable methyltransferase PMT27	.	.	.	.	.	.	.	.
DBMI_DN96630_c0_g1_i1.p1	TMN7_ARATH^TMN7_ARATH^Q:1-102,H:65-164^50%ID^E:1.27e-24^RecName: Full=Transmembrane 9 superfamily member 7 {ECO:0000305};^Eukaryota; Viridiplantae; Streptophyta; Embryophyta; Tracheophyta; Spermatophyta; Magnoliophyta; eudicotyledons; Gunneridae; Pentapetalae; rosids; malvids; Brassicales; Brassicaceae; Camelineae; Arabidopsis	XP_016180225.1^XP_016180225.1^Q:1-102,H:63-162^49.02%ID^E:5.04e-27^.^.	transmembrane 9 superfamily member 8	AT3G13772.1^AT3G13772.1^Q:1-102,H:65-164^50%ID^E:1.32e-25^.^.	PF02990.16^EMP70^Endomembrane protein 70^1-103^E:4.5e-24	.	.	ENOG410XPIW^transmembrane 9 superfamily	KEGG:ath:AT3G13772`KO:K17086	GO:0005737^cellular_component^cytoplasm`GO:0005768^cellular_component^endosome`GO:0010008^cellular_component^endosome membrane`GO:0005794^cellular_component^Golgi apparatus`GO:0000139^cellular_component^Golgi membrane`GO:0016021^cellular_component^integral component of membrane`GO:0016020^cellular_component^membrane`GO:0005634^cellular_component^nucleus`GO:0005802^cellular_component^trans-Golgi n…	GO:0016021^cellular_component^integral component of membrane
DBMI_DN96645_c0_g1_i1.p1	POLX_TOBAC^POLX_TOBAC^Q:1-145,H:942-1086^57.931%ID^E:2.07e-49^RecName: Full=Retrovirus-related Pol polyprotein from transposon TNT 1-94;^Eukaryota; Viridiplantae; Streptophyta; Embryophyta; Tracheophyta; Spermatophyta; Magnoliophyta; eudicotyledons; Gunneridae; Pentapetalae; asterids; lamiids; Solanales; Solanaceae; Nicotianoideae; Nicotianeae; Nicotiana	XP_020972459.1^XP_020972459.1^Q:12-144,H:31-160^41.353%ID^E:3.15e-30^.^.	uncharacterized protein LOC110269144	AT4G23160.3^AT4G23160.3^Q:10-144,H:227-358^38.519%ID^E:4.26e-24^.^.	PF07727.14^RVT_2^Reverse transcriptase (RNA-dependent DNA polymerase)^2-144^E:5.2e-36	.	.	.	.	GO:0000943^cellular_component^retrotransposon nucleocapsid`GO:0004190^molecular_function^aspartic-type endopeptidase activity`GO:0004519^molecular_function^endonuclease activity`GO:0003676^molecular_function^nucleic acid binding`GO:0003964^molecular_function^RNA-directed DNA polymerase activity`GO:0008270^molecular_function^zinc ion binding`GO:0015074^biological_process^DNA integration	.
DBMI_DN96626_c0_g1_i1.p1	Y5639_ARATH^Y5639_ARATH^Q:1-115,H:96-210^66.087%ID^E:2.78e-42^RecName: Full=Probable leucine-rich repeat receptor-like protein kinase At5g63930;^Eukaryota; Viridiplantae; Streptophyta; Embryophyta; Tracheophyta; Spermatophyta; Magnoliophyta; eudicotyledons; Gunneridae; Pentapetalae; rosids; malvids; Brassicales; Brassicaceae; Camelineae; Arabidopsis`Y5639_ARATH^Y5639_ARATH^Q:1-115,H:192-306^40%ID…	XP_016177531.1^XP_016177531.1^Q:1-115,H:96-210^74.783%ID^E:2.51e-51^.^.`XP_016177531.1^XP_016177531.1^Q:1-115,H:480-577^41.739%ID^E:5.55e-18^.^.`XP_016177531.1^XP_016177531.1^Q:1-115,H:192-306^36.522%ID^E:9.65e-17^.^.`XP_016177531.1^XP_016177531.1^Q:1-115,H:240-354^40%ID^E:1.37e-15^.^.`XP_016177531.1^XP_016177531.1^Q:4-115,H:219-330^39.286%ID^E:2.95e-15^.^.`XP_016177531.1^XP_016177531.1^Q:1-91,H:…	probable leucine-rich repeat receptor-like protein kinase At5g63930 isoform X2	AT5G63930.1^AT5G63930.1^Q:1-115,H:96-210^66.087%ID^E:2.89e-43^.^.`AT5G63930.1^AT5G63930.1^Q:1-115,H:192-306^40%ID^E:2.73e-21^.^.`AT5G63930.1^AT5G63930.1^Q:2-115,H:481-594^42.105%ID^E:4.44e-21^.^.`AT5G63930.1^AT5G63930.1^Q:4-115,H:219-330^40.179%ID^E:3.54e-18^.^.`AT5G63930.1^AT5G63930.1^Q:1-115,H:240-354^40.517%ID^E:3.65e-18^.^.`AT5G63930.1^AT5G63930.1^Q:1-115,H:288-402^40%ID^E:8.74e-18^.^.`AT5G63…	PF00560.33^LRR_1^Leucine Rich Repeat^4-25^E:8.6`PF00560.33^LRR_1^Leucine Rich Repeat^27-43^E:300`PF00560.33^LRR_1^Leucine Rich Repeat^51-72^E:1.6	.	.	COG0515^Serine Threonine protein kinase`COG4886^leucine Rich Repeat	KEGG:ath:AT5G63930	GO:0016021^cellular_component^integral component of membrane`GO:0005886^cellular_component^plasma membrane`GO:0005524^molecular_function^ATP binding`GO:0004674^molecular_function^protein serine/threonine kinase activity	GO:0005515^molecular_function^protein binding
DBMI_DN96675_c0_g1_i1.p1	WRK24_ORYSI^WRK24_ORYSI^Q:63-177,H:212-320^44.348%ID^E:3.96e-23^RecName: Full=WRKY transcription factor WRKY24 {ECO:0000303|PubMed:16919842};^Eukaryota; Viridiplantae; Streptophyta; Embryophyta; Tracheophyta; Spermatophyta; Magnoliophyta; Liliopsida; Poales; Poaceae; BOP clade; Oryzoideae; Oryzeae; Oryzinae; Oryza; Oryza sativa`WRK24_ORYSI^WRK24_ORYSI^Q:69-129,H:383-444^45.161%ID^E:1.89e-10^RecNa…	XP_016165569.1^XP_016165569.1^Q:1-178,H:146-325^57.065%ID^E:5e-61^.^.	uncharacterized protein LOC107608227	AT2G38470.1^AT2G38470.1^Q:67-129,H:180-242^57.143%ID^E:3.05e-21^.^.`AT2G38470.1^AT2G38470.1^Q:69-129,H:360-421^45.161%ID^E:1.53e-11^.^.	PF03106.15^WRKY^WRKY DNA -binding domain^71-126^E:1.2e-18	.	ExpAA=19.05^PredHel=1^Topology=i3-25o	ENOG4112BTF^WRKY transcription factor	.	GO:0005634^cellular_component^nucleus`GO:0003700^molecular_function^DNA-binding transcription factor activity`GO:0043565^molecular_function^sequence-specific DNA binding`GO:0009738^biological_process^abscisic acid-activated signaling pathway`GO:0009740^biological_process^gibberellic acid mediated signaling pathway`GO:0009737^biological_process^response to abscisic acid`GO:0009753^biological_proce…	GO:0003700^molecular_function^DNA-binding transcription factor activity`GO:0043565^molecular_function^sequence-specific DNA binding`GO:0006355^biological_process^regulation of transcription, DNA-templated
DBMI_DN96660_c0_g1_i1.p1	.	.	.	.	.	.	.	.	.	.	.
DBMI_DN96609_c0_g1_i1.p1	.	.	.	.	.	.	.	.	.	.	.
DBMI_DN96619_c0_g1_i1.p1	.	XP_016193146.1^XP_016193146.1^Q:1-175,H:87-261^61.017%ID^E:1.34e-67^.^.	uncharacterized protein LOC107634080	AT2G17080.1^AT2G17080.1^Q:1-158,H:80-220^46.835%ID^E:6.48e-33^.^.	PF03087.14^DUF241^Arabidopsis protein of unknown function^1-174^E:5.3e-45	.	.	.	.	.	.
DBMI_DN96639_c0_g1_i1.p1	Y2241_ARATH^Y2241_ARATH^Q:2-87,H:477-562^68.605%ID^E:8.36e-30^RecName: Full=Putative leucine-rich repeat receptor-like serine/threonine-protein kinase At2g24130;^Eukaryota; Viridiplantae; Streptophyta; Embryophyta; Tracheophyta; Spermatophyta; Magnoliophyta; eudicotyledons; Gunneridae; Pentapetalae; rosids; malvids; Brassicales; Brassicaceae; Camelineae; Arabidopsis`Y2241_ARATH^Y2241_ARATH^Q:6-80…	XP_016200413.1^XP_016200413.1^Q:1-88,H:483-570^87.5%ID^E:6.7e-45^.^.`XP_016200413.1^XP_016200413.1^Q:2-80,H:363-441^41.772%ID^E:4.02e-11^.^.`XP_016200413.1^XP_016200413.1^Q:2-80,H:339-417^37.975%ID^E:1.69e-09^.^.`XP_016200413.1^XP_016200413.1^Q:2-85,H:315-398^35.714%ID^E:2.43e-09^.^.`XP_016200413.1^XP_016200413.1^Q:2-80,H:111-190^40.741%ID^E:8.74e-08^.^.`XP_016200413.1^XP_016200413.1^Q:4-80,H:89-…	putative leucine-rich repeat receptor-like serine/threonine-protein kinase At2g24130	AT2G24130.1^AT2G24130.1^Q:2-87,H:477-562^68.605%ID^E:8.68e-31^.^.`AT2G24130.1^AT2G24130.1^Q:6-80,H:335-409^44%ID^E:3.93e-10^.^.`AT2G24130.1^AT2G24130.1^Q:2-80,H:379-459^43.373%ID^E:1.72e-09^.^.`AT2G24130.1^AT2G24130.1^Q:2-80,H:355-433^35.443%ID^E:1.89e-09^.^.`AT2G24130.1^AT2G24130.1^Q:2-80,H:149-231^37.349%ID^E:7.19e-07^.^.`AT2G24130.1^AT2G24130.1^Q:2-80,H:100-182^36.905%ID^E:6.23e-06^.^.	PF00560.33^LRR_1^Leucine Rich Repeat^2-14^E:3300`PF13855.6^LRR_8^Leucine rich repeat^18-76^E:2.5e-07`PF13516.6^LRR_6^Leucine Rich repeat^18-29^E:2.5`PF00560.33^LRR_1^Leucine Rich Repeat^18-37^E:0.026`PF13516.6^LRR_6^Leucine Rich repeat^40-54^E:0.65`PF00560.33^LRR_1^Leucine Rich Repeat^43-61^E:0.76`PF13516.6^LRR_6^Leucine Rich repeat^63-78^E:0.13`PF00560.33^LRR_1^Leucine Rich Repeat^66-81^E:17	.	.	COG0515^Serine Threonine protein kinase`COG4886^leucine Rich Repeat	KEGG:ath:AT2G24130	GO:0016021^cellular_component^integral component of membrane`GO:0005886^cellular_component^plasma membrane`GO:0005524^molecular_function^ATP binding`GO:0004674^molecular_function^protein serine/threonine kinase activity	GO:0005515^molecular_function^protein binding
DBMI_DN96643_c0_g1_i1.p1	.	.	.	.	.	.	.	.	.	.	.
DBMI_DN96627_c0_g1_i1.p1	CRPK1_ARATH^CRPK1_ARATH^Q:10-96,H:254-340^45.977%ID^E:5.79e-22^RecName: Full=Cold-responsive protein kinase 1 {ECO:0000303|PubMed:28344081};^Eukaryota; Viridiplantae; Streptophyta; Embryophyta; Tracheophyta; Spermatophyta; Magnoliophyta; eudicotyledons; Gunneridae; Pentapetalae; rosids; malvids; Brassicales; Brassicaceae; Camelineae; Arabidopsis	XP_016186748.1^XP_016186748.1^Q:1-122,H:256-381^76.984%ID^E:1.1e-58^.^.	putative serine/threonine-protein kinase	AT1G16670.1^AT1G16670.1^Q:10-96,H:254-340^45.977%ID^E:6.01e-23^.^.	.	.	.	COG0515^Serine Threonine protein kinase	KEGG:ath:AT1G16670	GO:0005886^cellular_component^plasma membrane`GO:0005524^molecular_function^ATP binding`GO:0004674^molecular_function^protein serine/threonine kinase activity`GO:0046777^biological_process^protein autophosphorylation`GO:0009409^biological_process^response to cold`GO:0050826^biological_process^response to freezing`GO:0009625^biological_process^response to insect`GO:0002237^biological_process^respo…	.
DBMI_DN96685_c0_g1_i1.p1	RS11B_SCHPO^RS11B_SCHPO^Q:2-120,H:10-122^66.667%ID^E:2.04e-55^RecName: Full=40S ribosomal protein S11-B;^Eukaryota; Fungi; Dikarya; Ascomycota; Taphrinomycotina; Schizosaccharomycetes; Schizosaccharomycetales; Schizosaccharomycetaceae; Schizosaccharomyces	XP_016189553.1^XP_016189553.1^Q:2-120,H:6-126^60.331%ID^E:3.04e-46^.^.	40S ribosomal protein S11	AT4G30800.1^AT4G30800.1^Q:2-120,H:6-126^62.81%ID^E:1.77e-48^.^.	PF16205.5^Ribosomal_S17_N^Ribosomal_S17 N-terminal^2-66^E:1.7e-31`PF00366.20^Ribosomal_S17^Ribosomal protein S17^68-119^E:1.4e-17	.	.	.	KEGG:spo:SPAC144.11`KEGG:spo:SPAC31G5.03`KO:K02949	GO:0022627^cellular_component^cytosolic small ribosomal subunit`GO:0019843^molecular_function^rRNA binding`GO:0003735^molecular_function^structural constituent of ribosome`GO:0002181^biological_process^cytoplasmic translation`GO:0042254^biological_process^ribosome biogenesis	GO:0003735^molecular_function^structural constituent of ribosome`GO:0006412^biological_process^translation`GO:0005622^cellular_component^intracellular`GO:0005840^cellular_component^ribosome
DBMI_DN4725_c1_g1_i1.p1	UBQ10_ARATH^UBQ10_ARATH^Q:1-341,H:117-457^100%ID^E:0^RecName: Full=Polyubiquitin 10;^Eukaryota; Viridiplantae; Streptophyta; Embryophyta; Tracheophyta; Spermatophyta; Magnoliophyta; eudicotyledons; Gunneridae; Pentapetalae; rosids; malvids; Brassicales; Brassicaceae; Camelineae; Arabidopsis`UBQ10_ARATH^UBQ10_ARATH^Q:1-341,H:41-381^99.707%ID^E:0^RecName: Full=Polyubiquitin 10;^Eukaryota; Viridipla…	XP_016188709.1^XP_016188709.1^Q:1-341,H:117-457^100%ID^E:0^.^.`XP_016188709.1^XP_016188709.1^Q:1-341,H:41-381^99.707%ID^E:0^.^.`XP_016188709.1^XP_016188709.1^Q:37-341,H:1-305^99.672%ID^E:0^.^.	polyubiquitin	AT4G05320.4^AT4G05320.4^Q:1-341,H:117-457^100%ID^E:0^.^.`AT4G05320.4^AT4G05320.4^Q:1-341,H:41-381^99.707%ID^E:0^.^.`AT4G05320.4^AT4G05320.4^Q:37-341,H:1-305^99.672%ID^E:0^.^.	PF00240.23^ubiquitin^Ubiquitin family^1-34^E:8.8e-13`PF11976.8^Rad60-SLD^Ubiquitin-2 like Rad60 SUMO-like^37-107^E:1.3e-15`PF00240.23^ubiquitin^Ubiquitin family^39-110^E:1.5e-33`PF13881.6^Rad60-SLD_2^Ubiquitin-2 like Rad60 SUMO-like^47-107^E:0.17`PF14560.6^Ubiquitin_2^Ubiquitin-like domain^48-105^E:0.0008`PF11976.8^Rad60-SLD^Ubiquitin-2 like Rad60 SUMO-like^113-183^E:1.3e-15`PF00240.23^ubiquitin^…	.	.	COG5272^ubiquitin	KEGG:ath:AT4G02890`KEGG:ath:AT4G05320`KO:K08770	GO:0005737^cellular_component^cytoplasm`GO:0005634^cellular_component^nucleus`GO:0031386^molecular_function^protein tag`GO:0031625^molecular_function^ubiquitin protein ligase binding`GO:0006464^biological_process^cellular protein modification process`GO:0019941^biological_process^modification-dependent protein catabolic process`GO:0016567^biological_process^protein ubiquitination`GO:0009751^biolo…	GO:0005515^molecular_function^protein binding
DBMI_DN4725_c2_g1_i2.p1	UBQ4_ARATH^UBQ4_ARATH^Q:5-375,H:1-371^98.652%ID^E:0^RecName: Full=Polyubiquitin 4;^Eukaryota; Viridiplantae; Streptophyta; Embryophyta; Tracheophyta; Spermatophyta; Magnoliophyta; eudicotyledons; Gunneridae; Pentapetalae; rosids; malvids; Brassicales; Brassicaceae; Camelineae; Arabidopsis`UBQ4_ARATH^UBQ4_ARATH^Q:5-308,H:77-380^98.684%ID^E:0^RecName: Full=Polyubiquitin 4;^Eukaryota; Viridiplantae;…	XP_016188709.1^XP_016188709.1^Q:5-375,H:1-371^98.652%ID^E:0^.^.`XP_016188709.1^XP_016188709.1^Q:5-375,H:77-447^98.652%ID^E:0^.^.`XP_016188709.1^XP_016188709.1^Q:5-309,H:153-457^98.361%ID^E:0^.^.	polyubiquitin	AT5G20620.1^AT5G20620.1^Q:5-375,H:1-371^98.652%ID^E:0^.^.`AT5G20620.1^AT5G20620.1^Q:5-308,H:77-380^98.684%ID^E:0^.^.	PF11976.8^Rad60-SLD^Ubiquitin-2 like Rad60 SUMO-like^5-75^E:9.7e-16`PF00240.23^ubiquitin^Ubiquitin family^7-78^E:1.2e-33`PF13881.6^Rad60-SLD_2^Ubiquitin-2 like Rad60 SUMO-like^14-75^E:0.092`PF14560.6^Ubiquitin_2^Ubiquitin-like domain^16-73^E:0.00033`PF11976.8^Rad60-SLD^Ubiquitin-2 like Rad60 SUMO-like^81-151^E:9.7e-16`PF00240.23^ubiquitin^Ubiquitin family^83-154^E:1.2e-33`PF13881.6^Rad60-SLD_2^Ub…	.	.	COG5272^ubiquitin	.	GO:0005737^cellular_component^cytoplasm`GO:0005634^cellular_component^nucleus`GO:0006511^biological_process^ubiquitin-dependent protein catabolic process	GO:0005515^molecular_function^protein binding
DBMI_DN4725_c3_g1_i1.p1	UBQ10_ARATH^UBQ10_ARATH^Q:1-305,H:1-305^99.672%ID^E:0^RecName: Full=Polyubiquitin 10;^Eukaryota; Viridiplantae; Streptophyta; Embryophyta; Tracheophyta; Spermatophyta; Magnoliophyta; eudicotyledons; Gunneridae; Pentapetalae; rosids; malvids; Brassicales; Brassicaceae; Camelineae; Arabidopsis`UBQ10_ARATH^UBQ10_ARATH^Q:1-305,H:77-381^99.672%ID^E:0^RecName: Full=Polyubiquitin 10;^Eukaryota; Viridipl…	XP_016207933.1^XP_016207933.1^Q:1-304,H:1-304^100%ID^E:0^.^.`XP_016207933.1^XP_016207933.1^Q:77-305,H:1-229^99.563%ID^E:5.67e-162^.^.	polyubiquitin	AT4G05320.6^AT4G05320.6^Q:1-305,H:1-305^99.672%ID^E:0^.^.`AT4G05320.6^AT4G05320.6^Q:1-304,H:77-380^100%ID^E:0^.^.	PF11976.8^Rad60-SLD^Ubiquitin-2 like Rad60 SUMO-like^1-71^E:1.1e-15`PF00240.23^ubiquitin^Ubiquitin family^3-74^E:1.2e-33`PF14560.6^Ubiquitin_2^Ubiquitin-like domain^14-69^E:0.00073`PF13881.6^Rad60-SLD_2^Ubiquitin-2 like Rad60 SUMO-like^14-71^E:0.16`PF11976.8^Rad60-SLD^Ubiquitin-2 like Rad60 SUMO-like^77-147^E:1.1e-15`PF00240.23^ubiquitin^Ubiquitin family^79-150^E:1.2e-33`PF13881.6^Rad60-SLD_2^Ubi…	.	.	COG5272^ubiquitin	KEGG:ath:AT4G02890`KEGG:ath:AT4G05320`KO:K08770	GO:0005737^cellular_component^cytoplasm`GO:0005634^cellular_component^nucleus`GO:0031386^molecular_function^protein tag`GO:0031625^molecular_function^ubiquitin protein ligase binding`GO:0006464^biological_process^cellular protein modification process`GO:0019941^biological_process^modification-dependent protein catabolic process`GO:0016567^biological_process^protein ubiquitination`GO:0009751^biolo…	GO:0005515^molecular_function^protein binding
DBMI_DN4795_c0_g1_i2.p1	DRL21_ARATH^DRL21_ARATH^Q:94-1294,H:147-1423^34.583%ID^E:0^RecName: Full=Putative disease resistance protein At3g14460;^Eukaryota; Viridiplantae; Streptophyta; Embryophyta; Tracheophyta; Spermatophyta; Magnoliophyta; eudicotyledons; Gunneridae; Pentapetalae; rosids; malvids; Brassicales; Brassicaceae; Camelineae; Arabidopsis	XP_016187984.2^XP_016187984.2^Q:66-1295,H:114-1396^46.319%ID^E:0^.^.	putative disease resistance protein At3g14460	AT3G14460.1^AT3G14460.1^Q:94-1294,H:147-1423^34.583%ID^E:0^.^.	PF00931.22^NB-ARC^NB-ARC domain^129-351^E:1.5e-15	.	.	COG4886^leucine Rich Repeat	KEGG:ath:AT3G14460	GO:0043531^molecular_function^ADP binding`GO:0005524^molecular_function^ATP binding`GO:0006952^biological_process^defense response	GO:0043531^molecular_function^ADP binding
DBMI_DN4709_c0_g1_i8.p1	DGLA_MOUSE^DGLA_MOUSE^Q:200-346,H:381-528^26.923%ID^E:7.32e-06^RecName: Full=Sn1-specific diacylglycerol lipase alpha;^Eukaryota; Metazoa; Chordata; Craniata; Vertebrata; Euteleostomi; Mammalia; Eutheria; Euarchontoglires; Glires; Rodentia; Myomorpha; Muroidea; Muridae; Murinae; Mus; Mus	XP_020975221.1^XP_020975221.1^Q:107-359,H:1-249^77.47%ID^E:1.96e-138^.^.	uncharacterized protein LOC107633743	AT5G37710.2^AT5G37710.2^Q:107-359,H:1-253^68.379%ID^E:1.09e-131^.^.	PF03893.16^Lipase3_N^Lipase 3 N-terminal region^113-172^E:1e-16`PF01764.25^Lipase_3^Lipase (class 3)^213-349^E:1.9e-20	sigP:1^19^0.59^YES	.	ENOG410XRFI^triglyceride lipase activity	KEGG:mmu:269060`KO:K13806	GO:0099055^cellular_component^integral component of postsynaptic membrane`GO:0045211^cellular_component^postsynaptic membrane`GO:0043196^cellular_component^varicosity`GO:0016787^molecular_function^hydrolase activity`GO:0046872^molecular_function^metal ion binding`GO:0019369^biological_process^arachidonic acid metabolic process`GO:0046340^biological_process^diacylglycerol catabolic process`GO:0071…	GO:0016042^biological_process^lipid catabolic process`GO:0006629^biological_process^lipid metabolic process
DBMI_DN4706_c0_g1_i1.p1	.	XP_016199537.1^XP_016199537.1^Q:1-172,H:1-158^69.364%ID^E:1.11e-38^.^.	glutamic acid-rich protein	.	.	.	.	.	.	.	.
DBMI_DN4715_c0_g1_i1.p1	WIT2_ARATH^WIT2_ARATH^Q:26-572,H:11-539^51.277%ID^E:4.09e-152^RecName: Full=WPP domain-interacting tail-anchored protein 2;^Eukaryota; Viridiplantae; Streptophyta; Embryophyta; Tracheophyta; Spermatophyta; Magnoliophyta; eudicotyledons; Gunneridae; Pentapetalae; rosids; malvids; Brassicales; Brassicaceae; Camelineae; Arabidopsis	XP_016202969.1^XP_016202969.1^Q:1-632,H:1-628^80.222%ID^E:0^.^.	WPP domain-interacting tail-anchored protein 2 isoform X2	AT1G68910.3^AT1G68910.3^Q:26-572,H:11-539^51.277%ID^E:6.97e-154^.^.	.	.	.	ENOG410YFHB^WPP domain-interacting tail-anchored protein	KEGG:ath:AT1G68910	GO:0016021^cellular_component^integral component of membrane`GO:2000769^biological_process^regulation of establishment or maintenance of cell polarity regulating cell shape	.
DBMI_DN4722_c0_g1_i4.p1	AX22B_VIGRR^AX22B_VIGRR^Q:1-196,H:1-196^75.758%ID^E:5.21e-103^RecName: Full=Auxin-induced protein 22B;^Eukaryota; Viridiplantae; Streptophyta; Embryophyta; Tracheophyta; Spermatophyta; Magnoliophyta; eudicotyledons; Gunneridae; Pentapetalae; rosids; fabids; Fabales; Fabaceae; Papilionoideae; 50 kb inversion clade; NPAAA clade; indigoferoid/millettioid clade; Phaseoleae; Vigna	XP_016176192.1^XP_016176192.1^Q:6-191,H:7-204^67.633%ID^E:9.61e-89^.^.	LOW QUALITY PROTEIN: auxin-induced protein IAA4-like	AT5G43700.1^AT5G43700.1^Q:1-195,H:1-184^62.312%ID^E:6.07e-85^.^.	PF02309.16^AUX_IAA^AUX/IAA family^17-193^E:1.2e-50	.	.	.	.	GO:0005634^cellular_component^nucleus`GO:0009734^biological_process^auxin-activated signaling pathway`GO:0006355^biological_process^regulation of transcription, DNA-templated	.
DBMI_DN4722_c0_g2_i2.p1	AUX28_SOYBN^AUX28_SOYBN^Q:12-163,H:1-136^62.893%ID^E:7.57e-51^RecName: Full=Auxin-induced protein AUX28;^Eukaryota; Viridiplantae; Streptophyta; Embryophyta; Tracheophyta; Spermatophyta; Magnoliophyta; eudicotyledons; Gunneridae; Pentapetalae; rosids; fabids; Fabales; Fabaceae; Papilionoideae; 50 kb inversion clade; NPAAA clade; indigoferoid/millettioid clade; Phaseoleae; Glycine; Soja	XP_016182855.1^XP_016182855.1^Q:10-163,H:2-156^53.143%ID^E:2.24e-33^.^.	auxin-induced protein AUX28	AT4G14550.4^AT4G14550.4^Q:12-163,H:1-123^51.299%ID^E:1.48e-28^.^.	PF02309.16^AUX_IAA^AUX/IAA family^16-163^E:3.1e-25	.	.	ENOG410YEC3^Aux IAA proteins are short-lived transcriptional factors that function as repressors of early auxin response genes at low auxin concentrations. Repression is thought to result from the interaction with auxin response factors (ARFs), proteins that bind to the auxin-responsive promoter element (AuxRE). Formation of heterodimers with ARF proteins may alter their ability to modulate early…	KEGG:gmx:547965`KO:K14484	GO:0005634^cellular_component^nucleus`GO:0009734^biological_process^auxin-activated signaling pathway`GO:0006355^biological_process^regulation of transcription, DNA-templated	.
DBMI_DN4722_c1_g1_i1.p1	IAA14_ARATH^IAA14_ARATH^Q:11-252,H:1-228^71.429%ID^E:2.81e-119^RecName: Full=Auxin-responsive protein IAA14;^Eukaryota; Viridiplantae; Streptophyta; Embryophyta; Tracheophyta; Spermatophyta; Magnoliophyta; eudicotyledons; Gunneridae; Pentapetalae; rosids; malvids; Brassicales; Brassicaceae; Camelineae; Arabidopsis	XP_016176069.1^XP_016176069.1^Q:1-252,H:1-262^80.224%ID^E:1.48e-143^.^.	auxin-responsive protein IAA14	AT4G14550.1^AT4G14550.1^Q:11-252,H:1-228^71.429%ID^E:2.92e-120^.^.	PF02309.16^AUX_IAA^AUX/IAA family^48-243^E:1.9e-84	.	.	ENOG410YEC3^Aux IAA proteins are short-lived transcriptional factors that function as repressors of early auxin response genes at low auxin concentrations. Repression is thought to result from the interaction with auxin response factors (ARFs), proteins that bind to the auxin-responsive promoter element (AuxRE). Formation of heterodimers with ARF proteins may alter their ability to modulate early…	KEGG:ath:AT4G14550`KO:K14484	GO:0005634^cellular_component^nucleus`GO:0003700^molecular_function^DNA-binding transcription factor activity`GO:0009734^biological_process^auxin-activated signaling pathway`GO:0010102^biological_process^lateral root morphogenesis`GO:0045892^biological_process^negative regulation of transcription, DNA-templated`GO:0009733^biological_process^response to auxin	.
DBMI_DN4775_c0_g1_i1.p1	R47BP_ARATH^R47BP_ARATH^Q:7-406,H:19-422^68.78%ID^E:0^RecName: Full=Polyadenylate-binding protein RBP47B';^Eukaryota; Viridiplantae; Streptophyta; Embryophyta; Tracheophyta; Spermatophyta; Magnoliophyta; eudicotyledons; Gunneridae; Pentapetalae; rosids; malvids; Brassicales; Brassicaceae; Camelineae; Arabidopsis	XP_016187196.1^XP_016187196.1^Q:1-407,H:1-403^91.155%ID^E:0^.^.	polyadenylate-binding protein RBP47B'	AT5G19350.1^AT5G19350.1^Q:7-406,H:19-422^68.78%ID^E:0^.^.	PF00076.22^RRM_1^RNA recognition motif. (a.k.a. RRM, RBD, or RNP domain)^14-82^E:2.7e-12`PF00076.22^RRM_1^RNA recognition motif. (a.k.a. RRM, RBD, or RNP domain)^107-172^E:6.3e-16`PF13893.6^RRM_5^RNA recognition motif. (a.k.a. RRM, RBD, or RNP domain)^219-289^E:0.055`PF00076.22^RRM_1^RNA recognition motif. (a.k.a. RRM, RBD, or RNP domain)^224-287^E:1.5e-17	.	.	COG0724^Rna-binding protein	KEGG:ath:AT5G19350	GO:0010494^cellular_component^cytoplasmic stress granule`GO:0005829^cellular_component^cytosol`GO:0005634^cellular_component^nucleus`GO:0003729^molecular_function^mRNA binding`GO:0008143^molecular_function^poly(A) binding`GO:0034605^biological_process^cellular response to heat`GO:0006397^biological_process^mRNA processing	GO:0003676^molecular_function^nucleic acid binding
DBMI_DN4791_c0_g1_i1.p1	HMOX2_ARATH^HMOX2_ARATH^Q:48-289,H:48-299^64.286%ID^E:1.04e-106^RecName: Full=Probable inactive heme oxygenase 2, chloroplastic;^Eukaryota; Viridiplantae; Streptophyta; Embryophyta; Tracheophyta; Spermatophyta; Magnoliophyta; eudicotyledons; Gunneridae; Pentapetalae; rosids; malvids; Brassicales; Brassicaceae; Camelineae; Arabidopsis	XP_016163139.1^XP_016163139.1^Q:29-289,H:39-291^73.563%ID^E:6.41e-134^.^.	probable inactive heme oxygenase 2%2C chloroplastic	AT2G26550.2^AT2G26550.2^Q:48-289,H:48-299^64.286%ID^E:1.08e-107^.^.	PF01126.20^Heme_oxygenase^Heme oxygenase^132-285^E:7.8e-10	.	.	.	KEGG:ath:AT2G26550	GO:0009507^cellular_component^chloroplast`GO:0004392^molecular_function^heme oxygenase (decyclizing) activity`GO:0006788^biological_process^heme oxidation`GO:0015979^biological_process^photosynthesis	GO:0004392^molecular_function^heme oxygenase (decyclizing) activity`GO:0006788^biological_process^heme oxidation`GO:0055114^biological_process^oxidation-reduction process
DBMI_DN4746_c0_g1_i2.p1	PP156_ARATH^PP156_ARATH^Q:18-727,H:10-736^49.041%ID^E:0^RecName: Full=Pentatricopeptide repeat-containing protein At2g16880;^Eukaryota; Viridiplantae; Streptophyta; Embryophyta; Tracheophyta; Spermatophyta; Magnoliophyta; eudicotyledons; Gunneridae; Pentapetalae; rosids; malvids; Brassicales; Brassicaceae; Camelineae; Arabidopsis`PP156_ARATH^PP156_ARATH^Q:169-759,H:79-675^31.811%ID^E:4.49e-83^Rec…	XP_020959585.1^XP_020959585.1^Q:159-763,H:1-605^81.023%ID^E:0^.^.`XP_020959585.1^XP_020959585.1^Q:115-672,H:14-596^30.324%ID^E:4.99e-80^.^.	pentatricopeptide repeat-containing protein At2g16880-like	AT2G16880.1^AT2G16880.1^Q:18-727,H:10-736^49.041%ID^E:0^.^.`AT2G16880.1^AT2G16880.1^Q:169-759,H:79-675^31.811%ID^E:4.66e-84^.^.	PF17177.4^PPR_long^Pentacotripeptide-repeat region of PRORP^137-284^E:6.3e-08`PF01535.20^PPR^PPR repeat^140-162^E:0.89`PF13812.6^PPR_3^Pentatricopeptide repeat domain^140-176^E:0.00086`PF13812.6^PPR_3^Pentatricopeptide repeat domain^195-254^E:7.1e-08`PF12854.7^PPR_1^PPR repeat^202-233^E:3.6e-10`PF13041.6^PPR_2^PPR repeat family^205-254^E:9.8e-17`PF01535.20^PPR^PPR repeat^209-238^E:1.4e-05`PF12854…	.	.	ENOG410Z7Z7^Pentatricopeptide repeat-containing protein	KEGG:ath:AT2G16880	GO:0005739^cellular_component^mitochondrion	.
DBMI_DN4746_c0_g2_i3.p1	GET4_DICDI^GET4_DICDI^Q:14-320,H:2-276^32.899%ID^E:1.03e-44^RecName: Full=Golgi to ER traffic protein 4 homolog;^Eukaryota; Amoebozoa; Mycetozoa; Dictyostelids; Dictyosteliales; Dictyosteliaceae; Dictyostelium	XP_016175342.1^XP_016175342.1^Q:1-323,H:1-323^86.378%ID^E:0^.^.	Golgi to ER traffic protein 4 homolog	AT5G63220.1^AT5G63220.1^Q:1-321,H:1-324^66.769%ID^E:8.24e-162^.^.	PF04190.13^DUF410^Protein of unknown function (DUF410)^48-317^E:8.9e-66	.	.	ENOG410XRWE^golgi to ER traffic protein 4 homolog	KEGG:ddi:DDB_G0281815	GO:0071818^cellular_component^BAT3 complex`GO:0045048^biological_process^protein insertion into ER membrane	.
DBMI_DN4703_c0_g1_i1.p1	.	XP_020963303.1^XP_020963303.1^Q:1-151,H:1-152^89.542%ID^E:1.99e-96^.^.	uncharacterized protein LOC107609511	AT4G38060.4^AT4G38060.4^Q:94-152,H:59-117^53.968%ID^E:7.2e-12^.^.	.	.	.	.	.	.	.
DBMI_DN4703_c1_g1_i7.p1	FACE2_ARATH^FACE2_ARATH^Q:86-302,H:8-222^52.995%ID^E:8.14e-72^RecName: Full=CAAX prenyl protease 2;^Eukaryota; Viridiplantae; Streptophyta; Embryophyta; Tracheophyta; Spermatophyta; Magnoliophyta; eudicotyledons; Gunneridae; Pentapetalae; rosids; malvids; Brassicales; Brassicaceae; Camelineae; Arabidopsis	XP_016183149.1^XP_016183149.1^Q:51-302,H:1-247^77.778%ID^E:3.47e-125^.^.	CAAX prenyl protease 2 isoform X1	AT2G36305.2^AT2G36305.2^Q:86-302,H:8-222^52.995%ID^E:2.57e-74^.^.	PF02517.16^CPBP^CPBP intramembrane metalloprotease^232-307^E:7.8e-07	.	ExpAA=128.91^PredHel=6^Topology=i90-112o125-147i173-195o215-234i255-277o297-319i	ENOG410YPVA^RCE1 homolog, prenyl protein protease (S. cerevisiae)	KEGG:ath:AT2G36305`KO:K08658	GO:0005783^cellular_component^endoplasmic reticulum`GO:0030176^cellular_component^integral component of endoplasmic reticulum membrane`GO:0004197^molecular_function^cysteine-type endopeptidase activity`GO:0004175^molecular_function^endopeptidase activity`GO:0004222^molecular_function^metalloendopeptidase activity`GO:0071586^biological_process^CAAX-box protein processing`GO:0016485^biological_proc…	GO:0016020^cellular_component^membrane
DBMI_DN4703_c2_g1_i1.p1	DSLE_ARATH^DSLE_ARATH^Q:2-208,H:488-675^30.622%ID^E:8.58e-24^RecName: Full=Zinc finger BED domain-containing protein DAYSLEEPER;^Eukaryota; Viridiplantae; Streptophyta; Embryophyta; Tracheophyta; Spermatophyta; Magnoliophyta; eudicotyledons; Gunneridae; Pentapetalae; rosids; malvids; Brassicales; Brassicaceae; Camelineae; Arabidopsis	XP_016192759.2^XP_016192759.2^Q:1-225,H:83-296^37.333%ID^E:6.34e-37^.^.	zinc finger BED domain-containing protein RICESLEEPER 3-like	AT3G42170.1^AT3G42170.1^Q:2-208,H:488-675^30.622%ID^E:8.91e-25^.^.	PF14372.6^DUF4413^Domain of unknown function (DUF4413)^2-71^E:4.4e-14`PF05699.14^Dimer_Tnp_hAT^hAT family C-terminal dimerisation region^126-207^E:2e-18	.	.	ENOG41115TD^zinc finger	KEGG:ath:AT3G42170	GO:0005829^cellular_component^cytosol`GO:0005634^cellular_component^nucleus`GO:0003677^molecular_function^DNA binding`GO:0046872^molecular_function^metal ion binding`GO:0046983^molecular_function^protein dimerization activity`GO:0009791^biological_process^post-embryonic development	GO:0003677^molecular_function^DNA binding`GO:0046983^molecular_function^protein dimerization activity
DBMI_DN4760_c0_g1_i3.p1	.	.	.	.	.	.	ExpAA=23.12^PredHel=1^Topology=i63-82o	.	.	.	.
DBMI_DN4749_c0_g1_i5.p1	WTF1_ARATH^WTF1_ARATH^Q:1-315,H:112-426^77.143%ID^E:9.95e-177^RecName: Full=Protein WHAT'S THIS FACTOR 1 homolog, chloroplastic {ECO:0000305};^Eukaryota; Viridiplantae; Streptophyta; Embryophyta; Tracheophyta; Spermatophyta; Magnoliophyta; eudicotyledons; Gunneridae; Pentapetalae; rosids; malvids; Brassicales; Brassicaceae; Camelineae; Arabidopsis	XP_016205272.1^XP_016205272.1^Q:1-352,H:119-468^87.5%ID^E:0^.^.	protein ROOT PRIMORDIUM DEFECTIVE 1	AT4G01037.1^AT4G01037.1^Q:1-315,H:112-426^77.143%ID^E:1.03e-177^.^.	PF11955.8^PORR^Plant organelle RNA recognition domain^2-297^E:5.8e-98	.	.	ENOG4111S5T^Plant organelle RNA recognition domain	KEGG:ath:AT4G01037	GO:0009507^cellular_component^chloroplast`GO:0003723^molecular_function^RNA binding`GO:0000373^biological_process^Group II intron splicing`GO:0006397^biological_process^mRNA processing`GO:0015979^biological_process^photosynthesis	.
DBMI_DN4773_c0_g1_i9.p1	ATG10_ARATH^ATG10_ARATH^Q:60-278,H:9-225^53.881%ID^E:1.35e-72^RecName: Full=Ubiquitin-like-conjugating enzyme ATG10;^Eukaryota; Viridiplantae; Streptophyta; Embryophyta; Tracheophyta; Spermatophyta; Magnoliophyta; eudicotyledons; Gunneridae; Pentapetalae; rosids; malvids; Brassicales; Brassicaceae; Camelineae; Arabidopsis	XP_016175134.1^XP_016175134.1^Q:47-280,H:1-234^85.897%ID^E:9.52e-146^.^.	ubiquitin-like-conjugating enzyme ATG10 isoform X1	AT3G07525.1^AT3G07525.1^Q:60-278,H:9-225^53.881%ID^E:1.4e-73^.^.	PF03987.15^Autophagy_act_C^Autophagocytosis associated protein, active-site domain^164-230^E:4.4e-20	.	.	ENOG4111W4Q^autophagy related 10	KEGG:ath:AT3G07525`KO:K17888	GO:0016021^cellular_component^integral component of membrane`GO:0016740^molecular_function^transferase activity`GO:0004839^molecular_function^ubiquitin activating enzyme activity`GO:0006914^biological_process^autophagy`GO:0043482^biological_process^cellular pigment accumulation`GO:0006995^biological_process^cellular response to nitrogen starvation`GO:0042742^biological_process^defense response to…	.
DBMI_DN4773_c1_g1_i1.p1	Y4345_ARATH^Y4345_ARATH^Q:6-454,H:3-435^64.176%ID^E:0^RecName: Full=Probable receptor-like serine/threonine-protein kinase At4g34500;^Eukaryota; Viridiplantae; Streptophyta; Embryophyta; Tracheophyta; Spermatophyta; Magnoliophyta; eudicotyledons; Gunneridae; Pentapetalae; rosids; malvids; Brassicales; Brassicaceae; Camelineae; Arabidopsis	XP_016187010.1^XP_016187010.1^Q:1-483,H:1-488^80.855%ID^E:0^.^.	probable receptor-like serine/threonine-protein kinase At4g34500	AT4G34500.1^AT4G34500.1^Q:6-454,H:3-435^64.176%ID^E:0^.^.	PF00069.25^Pkinase^Protein kinase domain^167-435^E:2.3e-45`PF07714.17^Pkinase_Tyr^Protein tyrosine kinase^169-437^E:5.7e-44	.	ExpAA=23.40^PredHel=1^Topology=o27-49i	COG0515^Serine Threonine protein kinase	KEGG:ath:AT4G34500	GO:0016021^cellular_component^integral component of membrane`GO:0005886^cellular_component^plasma membrane`GO:0005524^molecular_function^ATP binding`GO:0004675^molecular_function^transmembrane receptor protein serine/threonine kinase activity`GO:0006468^biological_process^protein phosphorylation	GO:0004672^molecular_function^protein kinase activity`GO:0005524^molecular_function^ATP binding`GO:0006468^biological_process^protein phosphorylation
DBMI_DN4718_c0_g2_i1.p1	RNLS_PSESM^RNLS_PSESM^Q:10-357,H:12-323^31.268%ID^E:2.88e-36^RecName: Full=Renalase {ECO:0000250|UniProtKB:Q48MT7};^Bacteria; Proteobacteria; Gammaproteobacteria; Pseudomonadales; Pseudomonadaceae; Pseudomonas	XP_016171229.1^XP_016171229.1^Q:10-364,H:15-370^83.989%ID^E:0^.^.	uncharacterized protein LOC107613649 isoform X2	AT1G56000.1^AT1G56000.1^Q:10-364,H:30-384^67.606%ID^E:1.56e-180^.^.	PF01593.24^Amino_oxidase^Flavin containing amine oxidoreductase^11-74^E:1.9e-06`PF13450.6^NAD_binding_8^NAD(P)-binding Rossmann-like domain^11-74^E:1.7e-11`PF01593.24^Amino_oxidase^Flavin containing amine oxidoreductase^95-356^E:2.6e-05	.	.	COG3380^fad dependent oxidoreductase	KEGG:pst:PSPTO_1126`KO:K06955	GO:0050660^molecular_function^flavin adenine dinucleotide binding`GO:0051287^molecular_function^NAD binding`GO:0050661^molecular_function^NADP binding`GO:0050664^molecular_function^oxidoreductase activity, acting on NAD(P)H, oxygen as acceptor	GO:0016491^molecular_function^oxidoreductase activity`GO:0055114^biological_process^oxidation-reduction process
DBMI_DN4751_c0_g1_i1.p1	GAUT6_ARATH^GAUT6_ARATH^Q:1-626,H:1-589^51.196%ID^E:0^RecName: Full=Probable galacturonosyltransferase 6;^Eukaryota; Viridiplantae; Streptophyta; Embryophyta; Tracheophyta; Spermatophyta; Magnoliophyta; eudicotyledons; Gunneridae; Pentapetalae; rosids; malvids; Brassicales; Brassicaceae; Camelineae; Arabidopsis	XP_016204711.1^XP_016204711.1^Q:1-626,H:7-631^78.914%ID^E:0^.^.	probable galacturonosyltransferase 6 isoform X2	AT1G06780.1^AT1G06780.1^Q:1-626,H:1-589^51.196%ID^E:0^.^.	PF01501.20^Glyco_transf_8^Glycosyl transferase family 8^307-600^E:4.6e-69	.	ExpAA=20.73^PredHel=1^Topology=i7-29o	ENOG410YA0P^Galacturonosyltransferase	KEGG:ath:AT1G06780`KO:K13648	GO:0000139^cellular_component^Golgi membrane`GO:0016021^cellular_component^integral component of membrane`GO:0047262^molecular_function^polygalacturonate 4-alpha-galacturonosyltransferase activity`GO:0071555^biological_process^cell wall organization`GO:0045489^biological_process^pectin biosynthetic process	GO:0016757^molecular_function^transferase activity, transferring glycosyl groups
DBMI_DN4726_c0_g1_i3.p1	ISY1_MOUSE^ISY1_MOUSE^Q:1-197,H:1-190^59.898%ID^E:1.05e-69^RecName: Full=Pre-mRNA-splicing factor ISY1 homolog;^Eukaryota; Metazoa; Chordata; Craniata; Vertebrata; Euteleostomi; Mammalia; Eutheria; Euarchontoglires; Glires; Rodentia; Myomorpha; Muroidea; Muridae; Murinae; Mus; Mus	XP_016182099.1^XP_016182099.1^Q:1-232,H:1-232^96.983%ID^E:8.31e-164^.^.	pre-mRNA-splicing factor ISY1 homolog	AT3G18790.1^AT3G18790.1^Q:1-218,H:1-216^83.028%ID^E:2.28e-125^.^.	PF06246.12^Isy1^Isy1-like splicing family^1-214^E:4e-84	.	.	ENOG410XPPC^premRNAsplicing factor ISY1	KEGG:mmu:57905`KO:K12870	GO:0071013^cellular_component^catalytic step 2 spliceosome`GO:0071014^cellular_component^post-mRNA release spliceosomal complex`GO:0071020^cellular_component^post-spliceosomal complex`GO:0000974^cellular_component^Prp19 complex`GO:0000350^biological_process^generation of catalytic spliceosome for second transesterification step`GO:0000389^biological_process^mRNA 3'-splice site recognition	GO:0000350^biological_process^generation of catalytic spliceosome for second transesterification step
DBMI_DN4726_c1_g1_i2.p1	VIP4_ARATH^VIP4_ARATH^Q:7-662,H:5-625^55.373%ID^E:1.7e-169^RecName: Full=Protein LEO1 homolog {ECO:0000305};^Eukaryota; Viridiplantae; Streptophyta; Embryophyta; Tracheophyta; Spermatophyta; Magnoliophyta; eudicotyledons; Gunneridae; Pentapetalae; rosids; malvids; Brassicales; Brassicaceae; Camelineae; Arabidopsis	XP_016193364.1^XP_016193364.1^Q:1-661,H:1-661^84.412%ID^E:0^.^.	protein LEO1 homolog	AT5G61150.1^AT5G61150.1^Q:7-662,H:5-625^55.373%ID^E:1.76e-170^.^.	PF04004.13^Leo1^Leo1-like protein^295-454^E:1.1e-46	.	.	ENOG410XRI0^positive regulation of transcription elongation from RNA polymerase II promoter	KEGG:ath:AT5G61150`KO:K15177	GO:0016593^cellular_component^Cdc73/Paf1 complex`GO:0005829^cellular_component^cytosol`GO:0005634^cellular_component^nucleus`GO:1990269^molecular_function^RNA polymerase II C-terminal domain phosphoserine binding`GO:0009908^biological_process^flower development`GO:0016570^biological_process^histone modification`GO:0009910^biological_process^negative regulation of flower development`GO:0032968^bio…	GO:0006368^biological_process^transcription elongation from RNA polymerase II promoter`GO:0016570^biological_process^histone modification`GO:0016593^cellular_component^Cdc73/Paf1 complex
DBMI_DN4726_c2_g1_i1.p1	.	XP_016165495.1^XP_016165495.1^Q:1-288,H:1-238^54.027%ID^E:1.58e-52^.^.	uncharacterized protein LOC107608121	AT5G35870.1^AT5G35870.1^Q:172-274,H:96-195^35.398%ID^E:1.84e-08^.^.	.	.	ExpAA=34.47^PredHel=1^Topology=i13-35o	.	.	.	.
DBMI_DN4727_c0_g1_i3.p1	.	XP_020968630.1^XP_020968630.1^Q:19-871,H:21-876^85.134%ID^E:0^.^.	centrosomal protein of 164 kDa isoform X4	AT5G53620.3^AT5G53620.3^Q:7-747,H:3-663^49.531%ID^E:0^.^.	.	.	.	.	.	.	.
DBMI_DN4724_c0_g1_i8.p1	POLR2_ARATH^POLR2_ARATH^Q:69-242,H:338-514^38.462%ID^E:1.33e-26^RecName: Full=Retrovirus-related Pol polyprotein from transposon RE2;^Eukaryota; Viridiplantae; Streptophyta; Embryophyta; Tracheophyta; Spermatophyta; Magnoliophyta; eudicotyledons; Gunneridae; Pentapetalae; rosids; malvids; Brassicales; Brassicaceae; Camelineae; Arabidopsis	XP_020961352.1^XP_020961352.1^Q:48-128,H:142-224^30.952%ID^E:6.42e-08^.^.	uncharacterized protein LOC110263850	.	.	.	ExpAA=21.79^PredHel=1^Topology=o251-273i	.	.	GO:0000943^cellular_component^retrotransposon nucleocapsid`GO:0004190^molecular_function^aspartic-type endopeptidase activity`GO:0004519^molecular_function^endonuclease activity`GO:0046872^molecular_function^metal ion binding`GO:0003676^molecular_function^nucleic acid binding`GO:0003964^molecular_function^RNA-directed DNA polymerase activity`GO:0015074^biological_process^DNA integration`GO:000631…	.
DBMI_DN4724_c0_g2_i10.p1	RLP51_ARATH^RLP51_ARATH^Q:62-435,H:51-430^59.481%ID^E:6.74e-134^RecName: Full=Receptor-like protein 51 {ECO:0000303|PubMed:18434605};^Eukaryota; Viridiplantae; Streptophyta; Embryophyta; Tracheophyta; Spermatophyta; Magnoliophyta; eudicotyledons; Gunneridae; Pentapetalae; rosids; malvids; Brassicales; Brassicaceae; Camelineae; Arabidopsis	XP_020975729.1^XP_020975729.1^Q:43-436,H:74-447^70.781%ID^E:3.22e-174^.^.	receptor-like protein 51	AT4G18760.1^AT4G18760.1^Q:62-435,H:51-430^59.481%ID^E:6.99e-135^.^.	PF13516.6^LRR_6^Leucine Rich repeat^97-107^E:4900`PF00560.33^LRR_1^Leucine Rich Repeat^98-108^E:770`PF13516.6^LRR_6^Leucine Rich repeat^121-129^E:4700`PF00560.33^LRR_1^Leucine Rich Repeat^124-146^E:350`PF13516.6^LRR_6^Leucine Rich repeat^168-176^E:3400`PF00560.33^LRR_1^Leucine Rich Repeat^169-177^E:9600`PF13516.6^LRR_6^Leucine Rich repeat^192-207^E:120`PF00560.33^LRR_1^Leucine Rich Repeat^194-214…	sigP:1^26^0.865^YES	ExpAA=27.73^PredHel=1^Topology=o410-432i	COG4886^leucine Rich Repeat	KEGG:ath:AT4G18760	GO:0016021^cellular_component^integral component of membrane`GO:0005886^cellular_component^plasma membrane`GO:0006952^biological_process^defense response`GO:1900426^biological_process^positive regulation of defense response to bacterium`GO:1902290^biological_process^positive regulation of defense response to oomycetes`GO:0031347^biological_process^regulation of defense response`GO:0009617^biologi…	GO:0005515^molecular_function^protein binding
DBMI_DN4724_c0_g3_i1.p1	FRS5_ARATH^FRS5_ARATH^Q:1-432,H:192-626^29.062%ID^E:2.77e-69^RecName: Full=Protein FAR1-RELATED SEQUENCE 5;^Eukaryota; Viridiplantae; Streptophyta; Embryophyta; Tracheophyta; Spermatophyta; Magnoliophyta; eudicotyledons; Gunneridae; Pentapetalae; rosids; malvids; Brassicales; Brassicaceae; Camelineae; Arabidopsis	XP_020972730.1^XP_020972730.1^Q:1-431,H:86-516^55.684%ID^E:7.07e-174^.^.	protein FAR1-RELATED SEQUENCE 5-like	AT4G38180.1^AT4G38180.1^Q:1-432,H:192-626^29.062%ID^E:2.88e-70^.^.	PF10551.9^MULE^MULE transposase domain^109-203^E:3.8e-30`PF00872.18^Transposase_mut^Transposase, Mutator family^114-292^E:2.3e-12`PF04434.17^SWIM^SWIM zinc finger^399-416^E:0.013	.	.	ENOG410ZJSX^protein FAR1-RELATED SEQUENCE 5-like	KEGG:ath:AT4G38180	GO:0005634^cellular_component^nucleus`GO:0008270^molecular_function^zinc ion binding`GO:0006355^biological_process^regulation of transcription, DNA-templated	GO:0003677^molecular_function^DNA binding`GO:0004803^molecular_function^transposase activity`GO:0006313^biological_process^transposition, DNA-mediated`GO:0008270^molecular_function^zinc ion binding
DBMI_DN4778_c0_g1_i1.p1	FB118_ARATH^FB118_ARATH^Q:1-197,H:175-371^71.574%ID^E:1.86e-108^RecName: Full=F-box protein At2g26850;^Eukaryota; Viridiplantae; Streptophyta; Embryophyta; Tracheophyta; Spermatophyta; Magnoliophyta; eudicotyledons; Gunneridae; Pentapetalae; rosids; malvids; Brassicales; Brassicaceae; Camelineae; Arabidopsis	XP_016187239.1^XP_016187239.1^Q:1-197,H:206-402^84.772%ID^E:1.26e-126^.^.	F-box protein At2g26850	AT2G26850.1^AT2G26850.1^Q:1-197,H:175-371^71.574%ID^E:1.93e-109^.^.	.	.	.	ENOG410ZFSG^F-box protein	KEGG:ath:AT2G26850	.	.
DBMI_DN4766_c0_g1_i6.p1	NTF6_TOBAC^NTF6_TOBAC^Q:12-381,H:6-370^81.351%ID^E:0^RecName: Full=Mitogen-activated protein kinase homolog NTF6;^Eukaryota; Viridiplantae; Streptophyta; Embryophyta; Tracheophyta; Spermatophyta; Magnoliophyta; eudicotyledons; Gunneridae; Pentapetalae; asterids; lamiids; Solanales; Solanaceae; Nicotianoideae; Nicotianeae; Nicotiana	XP_016187360.1^XP_016187360.1^Q:7-383,H:2-369^89.92%ID^E:0^.^.	mitogen-activated protein kinase 13	AT1G07880.2^AT1G07880.2^Q:17-376,H:1-360^79.444%ID^E:0^.^.	PF00069.25^Pkinase^Protein kinase domain^53-335^E:1.5e-70`PF07714.17^Pkinase_Tyr^Protein tyrosine kinase^53-245^E:3.3e-34	.	.	.	.	GO:0005524^molecular_function^ATP binding`GO:0004707^molecular_function^MAP kinase activity	GO:0004672^molecular_function^protein kinase activity`GO:0005524^molecular_function^ATP binding`GO:0006468^biological_process^protein phosphorylation
DBMI_DN4776_c0_g1_i9.p1	FEX2_SCHPO^FEX2_SCHPO^Q:190-440,H:68-308^26.136%ID^E:4.52e-12^RecName: Full=Fluoride export protein 2 {ECO:0000250|UniProtKB:Q08913};^Eukaryota; Fungi; Dikarya; Ascomycota; Taphrinomycotina; Schizosaccharomycetes; Schizosaccharomycetales; Schizosaccharomycetaceae; Schizosaccharomyces	XP_020962053.1^XP_020962053.1^Q:1-443,H:1-456^76.316%ID^E:0^.^.	fluoride export protein 2	AT2G41705.4^AT2G41705.4^Q:25-440,H:34-461^56.351%ID^E:5e-152^.^.	PF02537.15^CRCB^CrcB-like protein, Camphor Resistance (CrcB)^123-238^E:3.4e-15`PF02537.15^CRCB^CrcB-like protein, Camphor Resistance (CrcB)^312-428^E:1.3e-16	.	ExpAA=191.45^PredHel=8^Topology=i155-177o187-206i219-241o275-297i310-328o343-365i378-397o412-434i	.	KEGG:spo:SPAC977.11`KEGG:spo:SPBPB8B6.06c`KO:K06199	GO:0005783^cellular_component^endoplasmic reticulum`GO:0005887^cellular_component^integral component of plasma membrane`GO:1903425^molecular_function^fluoride transmembrane transporter activity`GO:0140114^biological_process^cellular detoxification of fluoride`GO:0140116^biological_process^fluoride export across plasma membrane`GO:1903424^biological_process^fluoride transmembrane transport	GO:0016021^cellular_component^integral component of membrane
DBMI_DN4762_c0_g1_i1.p1	ACA11_ARATH^ACA11_ARATH^Q:6-1035,H:5-1021^71.845%ID^E:0^RecName: Full=Putative calcium-transporting ATPase 11, plasma membrane-type;^Eukaryota; Viridiplantae; Streptophyta; Embryophyta; Tracheophyta; Spermatophyta; Magnoliophyta; eudicotyledons; Gunneridae; Pentapetalae; rosids; malvids; Brassicales; Brassicaceae; Camelineae; Arabidopsis	XP_016205035.1^XP_016205035.1^Q:6-1038,H:7-1036^78.744%ID^E:0^.^.	calcium-transporting ATPase 4%2C plasma membrane-type	AT3G57330.1^AT3G57330.1^Q:6-1035,H:5-1021^71.845%ID^E:0^.^.	PF12515.8^CaATP_NAI^Ca2+-ATPase N terminal autoinhibitory domain^7-49^E:5.9e-13`PF00690.26^Cation_ATPase_N^Cation transporter/ATPase, N-terminus^124-187^E:1.1e-13`PF00122.20^E1-E2_ATPase^E1-E2 ATPase^241-433^E:2.5e-43`PF00702.26^Hydrolase^haloacid dehalogenase-like hydrolase^453-770^E:9.1e-20`PF13246.6^Cation_ATPase^Cation transport ATPase (P-type)^509-595^E:5.2e-20`PF00689.21^Cation_ATPase_C^Cat…	.	ExpAA=179.68^PredHel=8^Topology=i169-191o201-220i357-379o401-423i823-845o888-910i962-984o994-1016i	ENOG410XNNC^ATPase, Ca transporting, plasma membrane	KEGG:ath:AT3G57330`KO:K01537	GO:0009507^cellular_component^chloroplast`GO:0005794^cellular_component^Golgi apparatus`GO:0005887^cellular_component^integral component of plasma membrane`GO:0009705^cellular_component^plant-type vacuole membrane`GO:0005886^cellular_component^plasma membrane`GO:0005774^cellular_component^vacuolar membrane`GO:0005773^cellular_component^vacuole`GO:0005524^molecular_function^ATP binding`GO:0005388^…	GO:0005516^molecular_function^calmodulin binding
DBMI_DN4721_c0_g1_i2.p1	.	XP_016163616.1^XP_016163616.1^Q:1-293,H:1-285^88.435%ID^E:0^.^.	uncharacterized protein LOC107606142	AT1G35780.1^AT1G35780.1^Q:1-293,H:1-286^67.45%ID^E:4.56e-127^.^.	PF13266.6^DUF4057^Protein of unknown function (DUF4057)^3-291^E:2.2e-146	.	.	.	.	.	.
DBMI_DN4758_c0_g1_i2.p1	VDE_SPIOL^VDE_SPIOL^Q:3-475,H:2-472^62.863%ID^E:0^RecName: Full=Violaxanthin de-epoxidase, chloroplastic {ECO:0000303|Ref.2};^Eukaryota; Viridiplantae; Streptophyta; Embryophyta; Tracheophyta; Spermatophyta; Magnoliophyta; eudicotyledons; Gunneridae; Pentapetalae; Caryophyllales; Chenopodiaceae; Chenopodioideae; Anserineae; Spinacia	XP_016205309.1^XP_016205309.1^Q:1-475,H:1-469^74.167%ID^E:0^.^.	violaxanthin de-epoxidase%2C chloroplastic	AT1G08550.3^AT1G08550.3^Q:104-475,H:86-462^76.923%ID^E:0^.^.	PF07137.11^VDE^VDE lipocalin domain^137-377^E:8.6e-102	.	.	.	KEGG:ag:CAB59211`KO:K09839	GO:0009535^cellular_component^chloroplast thylakoid membrane`GO:0046422^molecular_function^violaxanthin de-epoxidase activity	GO:0046422^molecular_function^violaxanthin de-epoxidase activity`GO:0055114^biological_process^oxidation-reduction process`GO:0009507^cellular_component^chloroplast
DBMI_DN4785_c0_g1_i1.p1	EA92_VICFA^EA92_VICFA^Q:13-283,H:1-265^45.52%ID^E:8.25e-74^RecName: Full=Embryonic abundant protein USP92;^Eukaryota; Viridiplantae; Streptophyta; Embryophyta; Tracheophyta; Spermatophyta; Magnoliophyta; eudicotyledons; Gunneridae; Pentapetalae; rosids; fabids; Fabales; Fabaceae; Papilionoideae; 50 kb inversion clade; NPAAA clade; Hologalegina; IRL clade; Fabeae; Vicia	XP_016188646.1^XP_016188646.1^Q:13-290,H:1-273^63.799%ID^E:4.07e-136^.^.	unknown seed protein USP	AT5G25610.1^AT5G25610.1^Q:89-274,H:176-389^34.419%ID^E:3.88e-28^.^.	PF03181.15^BURP^BURP domain^137-276^E:7.7e-43	.	.	.	.	.	.
DBMI_DN4796_c0_g1_i16.p1	.	XP_016188491.1^XP_016188491.1^Q:1-61,H:2-62^54.098%ID^E:3.27e-17^.^.	uncharacterized protein LOC107630012	AT2G31130.6^AT2G31130.6^Q:3-99,H:1-93^51.546%ID^E:8.34e-19^.^.	.	.	.	.	.	.	.
DBMI_DN4781_c0_g1_i2.p1	METL5_MOUSE^METL5_MOUSE^Q:1-203,H:4-207^51.456%ID^E:2.64e-66^RecName: Full=Methyltransferase-like protein 5;^Eukaryota; Metazoa; Chordata; Craniata; Vertebrata; Euteleostomi; Mammalia; Eutheria; Euarchontoglires; Glires; Rodentia; Myomorpha; Muroidea; Muridae; Murinae; Mus; Mus	XP_016203732.1^XP_016203732.1^Q:1-210,H:1-210^90.476%ID^E:6.49e-143^.^.	methyltransferase-like protein 5 isoform X1	AT4G28830.4^AT4G28830.4^Q:1-208,H:1-208^77.404%ID^E:1.29e-118^.^.	PF06325.13^PrmA^Ribosomal protein L11 methyltransferase (PrmA)^28-121^E:8.9e-12`PF03602.15^Cons_hypoth95^Conserved hypothetical protein 95^47-147^E:6.8e-05`PF05175.14^MTS^Methyltransferase small domain^48-129^E:1e-14`PF13847.6^Methyltransf_31^Methyltransferase domain^48-137^E:5.1e-13`PF13649.6^Methyltransf_25^Methyltransferase domain^52-121^E:7.8e-10`PF08241.12^Methyltransf_11^Methyltransferase d…	.	.	COG2263^Methyltransferase	KEGG:mmu:75422	GO:0008168^molecular_function^methyltransferase activity`GO:0003676^molecular_function^nucleic acid binding	GO:0008168^molecular_function^methyltransferase activity
DBMI_DN4788_c0_g1_i1.p1	EBS_ARATH^EBS_ARATH^Q:1-209,H:1-217^82.949%ID^E:1.6e-138^RecName: Full=Chromatin remodeling protein EBS {ECO:0000305};^Eukaryota; Viridiplantae; Streptophyta; Embryophyta; Tracheophyta; Spermatophyta; Magnoliophyta; eudicotyledons; Gunneridae; Pentapetalae; rosids; malvids; Brassicales; Brassicaceae; Camelineae; Arabidopsis	XP_016171251.1^XP_016171251.1^Q:1-216,H:1-216^97.685%ID^E:1.05e-160^.^.	chromatin remodeling protein EBS isoform X2	AT4G22140.2^AT4G22140.2^Q:1-216,H:1-224^83.036%ID^E:7.33e-144^.^.	PF01426.18^BAH^BAH domain^23-135^E:2.3e-25`PF00628.29^PHD^PHD-finger^140-188^E:1.7e-10	.	.	ENOG410ZM6U^BAH domain and coiled-coil containing 1	KEGG:ath:AT4G22140	GO:0005634^cellular_component^nucleus`GO:0003682^molecular_function^chromatin binding`GO:0046872^molecular_function^metal ion binding`GO:0035064^molecular_function^methylated histone binding`GO:0000976^molecular_function^transcription regulatory region sequence-specific DNA binding`GO:0006325^biological_process^chromatin organization`GO:0009908^biological_process^flower development`GO:0035067^bio…	GO:0003682^molecular_function^chromatin binding
DBMI_DN4759_c0_g1_i2.p1	SETD3_HUMAN^SETD3_HUMAN^Q:72-491,H:69-481^23.251%ID^E:1.11e-18^RecName: Full=Actin-histidine N-methyltransferase {ECO:0000305};^Eukaryota; Metazoa; Chordata; Craniata; Vertebrata; Euteleostomi; Mammalia; Eutheria; Euarchontoglires; Primates; Haplorrhini; Catarrhini; Hominidae; Homo	XP_016179971.1^XP_016179971.1^Q:1-516,H:1-514^90.891%ID^E:0^.^.	ribulose-1%2C5 bisphosphate carboxylase/oxygenase large subunit N-methyltransferase%2C chloroplastic isoform X1	AT5G14260.3^AT5G14260.3^Q:42-516,H:38-514^79.749%ID^E:0^.^.	PF09273.11^Rubis-subs-bind^Rubisco LSMT substrate-binding^364-485^E:7.3e-18	.	.	ENOG410Y7DR^set domain containing	KEGG:hsa:84193`KO:K19199	GO:0000790^cellular_component^nuclear chromatin`GO:0005654^cellular_component^nucleoplasm`GO:0046975^molecular_function^histone methyltransferase activity (H3-K36 specific)`GO:0042800^molecular_function^histone methyltransferase activity (H3-K4 specific)`GO:0018024^molecular_function^histone-lysine N-methyltransferase activity`GO:0016279^molecular_function^protein-lysine N-methyltransferase activ…	.
DBMI_DN4743_c0_g1_i15.p1	MANA1_ARATH^MANA1_ARATH^Q:2-1008,H:1-1004^72.844%ID^E:0^RecName: Full=Alpha-mannosidase At3g26720 {ECO:0000305};^Eukaryota; Viridiplantae; Streptophyta; Embryophyta; Tracheophyta; Spermatophyta; Magnoliophyta; eudicotyledons; Gunneridae; Pentapetalae; rosids; malvids; Brassicales; Brassicaceae; Camelineae; Arabidopsis	XP_016162063.1^XP_016162063.1^Q:1-1021,H:1-1023^86.804%ID^E:0^.^.	alpha-mannosidase At3g26720 isoform X1	AT3G26720.1^AT3G26720.1^Q:2-1008,H:1-1004^72.844%ID^E:0^.^.	PF01074.22^Glyco_hydro_38N^Glycosyl hydrolases family 38 N-terminal domain^38-349^E:1.2e-97`PF09261.11^Alpha-mann_mid^Alpha mannosidase middle domain^354-446^E:1.4e-19`PF07748.13^Glyco_hydro_38C^Glycosyl hydrolases family 38 C-terminal domain^602-816^E:8.7e-50`PF17677.1^Glyco_hydro38C2^Glycosyl hydrolases family 38 C-terminal beta sandwich domain^900-1004^E:8.4e-11	sigP:1^21^0.929^YES	.	ENOG410XQMZ^Mannosidase alpha class	KEGG:ath:AT3G26720`KO:K01191	GO:0009505^cellular_component^plant-type cell wall`GO:0005774^cellular_component^vacuolar membrane`GO:0005773^cellular_component^vacuole`GO:0004559^molecular_function^alpha-mannosidase activity`GO:0030246^molecular_function^carbohydrate binding`GO:0046872^molecular_function^metal ion binding`GO:0006013^biological_process^mannose metabolic process`GO:0006517^biological_process^protein deglycosylat…	GO:0004559^molecular_function^alpha-mannosidase activity`GO:0006013^biological_process^mannose metabolic process
DBMI_DN4789_c0_g2_i1.p1	AB20I_ARATH^AB20I_ARATH^Q:13-332,H:12-328^85.67%ID^E:0^RecName: Full=ABC transporter I family member 20;^Eukaryota; Viridiplantae; Streptophyta; Embryophyta; Tracheophyta; Spermatophyta; Magnoliophyta; eudicotyledons; Gunneridae; Pentapetalae; rosids; malvids; Brassicales; Brassicaceae; Camelineae; Arabidopsis	XP_016176392.1^XP_016176392.1^Q:4-333,H:1-330^91.515%ID^E:0^.^.	ABC transporter I family member 20	AT5G02270.1^AT5G02270.1^Q:13-332,H:12-328^85.67%ID^E:0^.^.	PF00005.27^ABC_tran^ABC transporter^40-185^E:3.1e-15	.	.	.	KEGG:ath:AT5G02270`KO:K12608	GO:0005737^cellular_component^cytoplasm`GO:0005524^molecular_function^ATP binding`GO:0016887^molecular_function^ATPase activity	GO:0005524^molecular_function^ATP binding`GO:0016887^molecular_function^ATPase activity
DBMI_DN4707_c0_g1_i1.p1	.	XP_016181745.1^XP_016181745.1^Q:1-190,H:1-206^64.115%ID^E:2.9e-78^.^.	uncharacterized protein LOC107623866	AT2G35900.1^AT2G35900.1^Q:1-190,H:1-192^41.379%ID^E:3.04e-47^.^.	.	.	.	.	.	.	.
DBMI_DN4761_c0_g1_i4.p1	CD48B_ARATH^CD48B_ARATH^Q:7-560,H:4-552^77.117%ID^E:0^RecName: Full=Cell division control protein 48 homolog B;^Eukaryota; Viridiplantae; Streptophyta; Embryophyta; Tracheophyta; Spermatophyta; Magnoliophyta; eudicotyledons; Gunneridae; Pentapetalae; rosids; malvids; Brassicales; Brassicaceae; Camelineae; Arabidopsis	XP_016180157.1^XP_016180157.1^Q:15-615,H:3-599^78.182%ID^E:0^.^.	LOW QUALITY PROTEIN: cell division control protein 48 homolog B	AT2G03670.1^AT2G03670.1^Q:7-560,H:4-552^77.117%ID^E:0^.^.	PF00004.29^AAA^ATPase family associated with various cellular activities (AAA)^62-197^E:1.3e-34`PF07728.14^AAA_5^AAA domain (dynein-related subfamily)^62-186^E:0.00011`PF07724.14^AAA_2^AAA domain (Cdc48 subfamily)^63-158^E:0.00039`PF17862.1^AAA_lid_3^AAA+ lid domain^220-256^E:2.4e-11`PF00004.29^AAA^ATPase family associated with various cellular activities (AAA)^332-464^E:1.2e-38`PF17862.1^AAA_lid…	.	ExpAA=19.11^PredHel=1^Topology=o579-601i	COG0464^Aaa atpase	KEGG:ath:AT2G03670	GO:0005856^cellular_component^cytoskeleton`GO:0005634^cellular_component^nucleus`GO:0009524^cellular_component^phragmoplast`GO:0005524^molecular_function^ATP binding`GO:0016887^molecular_function^ATPase activity`GO:0007049^biological_process^cell cycle`GO:0051301^biological_process^cell division`GO:0015031^biological_process^protein transport	GO:0005524^molecular_function^ATP binding`GO:0016887^molecular_function^ATPase activity
DBMI_DN4794_c0_g1_i4.p1	CALR3_ARATH^CALR3_ARATH^Q:12-406,H:7-422^73.558%ID^E:0^RecName: Full=Calreticulin-3;^Eukaryota; Viridiplantae; Streptophyta; Embryophyta; Tracheophyta; Spermatophyta; Magnoliophyta; eudicotyledons; Gunneridae; Pentapetalae; rosids; malvids; Brassicales; Brassicaceae; Camelineae; Arabidopsis	XP_016194044.1^XP_016194044.1^Q:1-410,H:1-412^91.505%ID^E:0^.^.	calreticulin-3	AT1G08450.1^AT1G08450.1^Q:12-406,H:7-422^73.558%ID^E:0^.^.	PF00262.18^Calreticulin^Calreticulin family^30-266^E:1.2e-57`PF00262.18^Calreticulin^Calreticulin family^267-340^E:1.2e-19	sigP:1^26^0.647^YES	ExpAA=16.60^PredHel=1^Topology=i13-30o	ENOG410XRR7^Calreticulin	KEGG:ath:AT1G08450`KO:K08057	GO:0005783^cellular_component^endoplasmic reticulum`GO:0005788^cellular_component^endoplasmic reticulum lumen`GO:0005789^cellular_component^endoplasmic reticulum membrane`GO:0005509^molecular_function^calcium ion binding`GO:0030246^molecular_function^carbohydrate binding`GO:0051082^molecular_function^unfolded protein binding`GO:0046283^biological_process^anthocyanin-containing compound metabolic …	GO:0005509^molecular_function^calcium ion binding`GO:0051082^molecular_function^unfolded protein binding`GO:0006457^biological_process^protein folding`GO:0005783^cellular_component^endoplasmic reticulum
DBMI_DN4799_c0_g2_i4.p1	NET1A_ARATH^NET1A_ARATH^Q:1-1779,H:1-1728^45.444%ID^E:0^RecName: Full=Protein NETWORKED 1A {ECO:0000303|PubMed:22840520};^Eukaryota; Viridiplantae; Streptophyta; Embryophyta; Tracheophyta; Spermatophyta; Magnoliophyta; eudicotyledons; Gunneridae; Pentapetalae; rosids; malvids; Brassicales; Brassicaceae; Camelineae; Arabidopsis	XP_020966899.1^XP_020966899.1^Q:1-1778,H:1-1778^79.585%ID^E:0^.^.	protein NETWORKED 1A	AT3G22790.3^AT3G22790.3^Q:1-1779,H:1-1728^45.444%ID^E:0^.^.	PF07765.12^KIP1^KIP1-like protein^14-87^E:2.7e-38	.	.	ENOG410XW3C^NA	KEGG:ath:AT3G22790	GO:0005737^cellular_component^cytoplasm`GO:0005856^cellular_component^cytoskeleton`GO:0005886^cellular_component^plasma membrane`GO:0009506^cellular_component^plasmodesma`GO:0051015^molecular_function^actin filament binding	GO:0003779^molecular_function^actin binding
DBMI_DN4799_c0_g3_i1.p1	NET1A_ARATH^NET1A_ARATH^Q:38-242,H:1394-1591^31.776%ID^E:1.41e-07^RecName: Full=Protein NETWORKED 1A {ECO:0000303|PubMed:22840520};^Eukaryota; Viridiplantae; Streptophyta; Embryophyta; Tracheophyta; Spermatophyta; Magnoliophyta; eudicotyledons; Gunneridae; Pentapetalae; rosids; malvids; Brassicales; Brassicaceae; Camelineae; Arabidopsis	XP_016202309.1^XP_016202309.1^Q:18-243,H:1369-1614^63.306%ID^E:4.21e-87^.^.	protein NETWORKED 1A	AT3G22790.3^AT3G22790.3^Q:38-242,H:1394-1591^31.776%ID^E:1.46e-08^.^.	.	.	.	ENOG410XW3C^NA	KEGG:ath:AT3G22790	GO:0005737^cellular_component^cytoplasm`GO:0005856^cellular_component^cytoskeleton`GO:0005886^cellular_component^plasma membrane`GO:0009506^cellular_component^plasmodesma`GO:0051015^molecular_function^actin filament binding	.
DBMI_DN4772_c0_g1_i5.p1	TRXH9_ARATH^TRXH9_ARATH^Q:1-137,H:1-136^75.912%ID^E:1.14e-75^RecName: Full=Thioredoxin H9;^Eukaryota; Viridiplantae; Streptophyta; Embryophyta; Tracheophyta; Spermatophyta; Magnoliophyta; eudicotyledons; Gunneridae; Pentapetalae; rosids; malvids; Brassicales; Brassicaceae; Camelineae; Arabidopsis	XP_016198780.1^XP_016198780.1^Q:1-136,H:1-136^76.471%ID^E:6.54e-79^.^.	thioredoxin H-type isoform X2	AT3G08710.3^AT3G08710.3^Q:1-137,H:1-136^75.912%ID^E:1.19e-76^.^.	PF00085.20^Thioredoxin^Thioredoxin^29-127^E:6.3e-24	.	.	COG0526^Thioredoxin	KEGG:ath:AT3G08710`KO:K03671	GO:0005829^cellular_component^cytosol`GO:0005634^cellular_component^nucleus`GO:0005886^cellular_component^plasma membrane`GO:0009536^cellular_component^plastid`GO:0015035^molecular_function^protein disulfide oxidoreductase activity`GO:0007154^biological_process^cell communication`GO:0045454^biological_process^cell redox homeostasis`GO:0006662^biological_process^glycerol ether metabolic process	GO:0045454^biological_process^cell redox homeostasis
DBMI_DN4772_c1_g1_i1.p1	YSL6_ARATH^YSL6_ARATH^Q:1-669,H:1-675^81.63%ID^E:0^RecName: Full=Probable metal-nicotianamine transporter YSL6;^Eukaryota; Viridiplantae; Streptophyta; Embryophyta; Tracheophyta; Spermatophyta; Magnoliophyta; eudicotyledons; Gunneridae; Pentapetalae; rosids; malvids; Brassicales; Brassicaceae; Camelineae; Arabidopsis	XP_016162219.1^XP_016162219.1^Q:1-670,H:1-671^90.909%ID^E:0^.^.	probable metal-nicotianamine transporter YSL6	AT3G27020.1^AT3G27020.1^Q:1-669,H:1-675^81.63%ID^E:0^.^.	PF03169.15^OPT^OPT oligopeptide transporter protein^32-651^E:1.2e-138	.	ExpAA=295.56^PredHel=13^Topology=i40-62o67-89i101-123o149-171i266-288o317-339i385-407o411-433i446-479o499-521i559-581o596-618i631-653o	COG1297^oligo-peptide transporter	KEGG:ath:AT3G27020	GO:0016021^cellular_component^integral component of membrane`GO:0005774^cellular_component^vacuolar membrane`GO:0055085^biological_process^transmembrane transport	GO:0055085^biological_process^transmembrane transport
DBMI_DN4772_c2_g1_i1.p1	TRXF2_ARATH^TRXF2_ARATH^Q:70-191,H:66-185^84.426%ID^E:3.26e-71^RecName: Full=Thioredoxin F2, chloroplastic;^Eukaryota; Viridiplantae; Streptophyta; Embryophyta; Tracheophyta; Spermatophyta; Magnoliophyta; eudicotyledons; Gunneridae; Pentapetalae; rosids; malvids; Brassicales; Brassicaceae; Camelineae; Arabidopsis	XP_016194020.1^XP_016194020.1^Q:1-191,H:1-187^75.635%ID^E:9.27e-95^.^.	thioredoxin F-type%2C chloroplastic	AT5G16400.1^AT5G16400.1^Q:70-191,H:66-185^84.426%ID^E:3.38e-72^.^.	PF00085.20^Thioredoxin^Thioredoxin^86-185^E:2.1e-23	.	.	COG0526^Thioredoxin	KEGG:ath:AT5G16400	GO:0009507^cellular_component^chloroplast`GO:0009570^cellular_component^chloroplast stroma`GO:0005829^cellular_component^cytosol`GO:0008047^molecular_function^enzyme activator activity`GO:0015035^molecular_function^protein disulfide oxidoreductase activity`GO:0045454^biological_process^cell redox homeostasis`GO:0006662^biological_process^glycerol ether metabolic process`GO:0043085^biological_proc…	GO:0045454^biological_process^cell redox homeostasis
DBMI_DN4786_c0_g1_i2.p2	.	.	.	.	.	.	.	.	.	.	.
DBMI_DN4786_c0_g2_i1.p1	NOP14_HUMAN^NOP14_HUMAN^Q:27-941,H:10-844^29.721%ID^E:1.46e-91^RecName: Full=Nucleolar protein 14;^Eukaryota; Metazoa; Chordata; Craniata; Vertebrata; Euteleostomi; Mammalia; Eutheria; Euarchontoglires; Primates; Haplorrhini; Catarrhini; Hominidae; Homo	XP_020972546.1^XP_020972546.1^Q:32-957,H:15-879^76.319%ID^E:0^.^.	nucleolar protein 14	AT1G69070.2^AT1G69070.2^Q:29-949,H:17-894^54.329%ID^E:0^.^.	PF04147.12^Nop14^Nop14-like family^44-942^E:3.6e-238	.	.	ENOG410XNWY^Nucleolar protein	KEGG:hsa:8602`KO:K14766	GO:0030686^cellular_component^90S preribosome`GO:0016020^cellular_component^membrane`GO:0030692^cellular_component^Noc4p-Nop14p complex`GO:0005730^cellular_component^nucleolus`GO:0005654^cellular_component^nucleoplasm`GO:0005634^cellular_component^nucleus`GO:0032040^cellular_component^small-subunit processome`GO:0019899^molecular_function^enzyme binding`GO:0003723^molecular_function^RNA binding`G…	GO:0032040^cellular_component^small-subunit processome
DBMI_DN4787_c0_g1_i14.p1	NDA8B_ARATH^NDA8B_ARATH^Q:48-110,H:1-63^79.365%ID^E:4.78e-31^RecName: Full=NADH dehydrogenase [ubiquinone] 1 alpha subcomplex subunit 8-B;^Eukaryota; Viridiplantae; Streptophyta; Embryophyta; Tracheophyta; Spermatophyta; Magnoliophyta; eudicotyledons; Gunneridae; Pentapetalae; rosids; malvids; Brassicales; Brassicaceae; Camelineae; Arabidopsis	XP_016184234.1^XP_016184234.1^Q:48-110,H:1-63^90.476%ID^E:2.52e-38^.^.	NADH dehydrogenase [ubiquinone] 1 alpha subcomplex subunit 8-B	AT5G18800.2^AT5G18800.2^Q:48-110,H:1-63^79.365%ID^E:4.96e-32^.^.	.	.	.	ENOG4111IST^NADH dehydrogenase (Ubiquinone) 1 alpha subcomplex	KEGG:ath:AT5G18800`KO:K03952	GO:0005758^cellular_component^mitochondrial intermembrane space`GO:0005747^cellular_component^mitochondrial respiratory chain complex I`GO:0005739^cellular_component^mitochondrion`GO:0006120^biological_process^mitochondrial electron transport, NADH to ubiquinone	.
DBMI_DN4720_c0_g1_i28.p1	RSMB_BACSU^RSMB_BACSU^Q:112-387,H:32-296^29.603%ID^E:1.02e-33^RecName: Full=Probable ribosomal RNA small subunit methyltransferase B {ECO:0000305};^Bacteria; Firmicutes; Bacilli; Bacillales; Bacillaceae; Bacillus	XP_020962531.1^XP_020962531.1^Q:1-407,H:1-405^86.029%ID^E:0^.^.	uncharacterized protein LOC107609258	AT3G13180.1^AT3G13180.1^Q:1-406,H:1-394^69.287%ID^E:0^.^.	PF01029.18^NusB^NusB family^105-208^E:9.4e-23`PF01189.17^Methyltr_RsmB-F^16S rRNA methyltransferase RsmB/F^336-404^E:2.9e-12	.	.	COG0144^nOP2 Sun	KEGG:bsu:BSU15740`KO:K03500	GO:0005829^cellular_component^cytosol`GO:0003723^molecular_function^RNA binding`GO:0009383^molecular_function^rRNA (cytosine-C5-)-methyltransferase activity`GO:0006355^biological_process^regulation of transcription, DNA-templated`GO:0070475^biological_process^rRNA base methylation	GO:0003723^molecular_function^RNA binding`GO:0006355^biological_process^regulation of transcription, DNA-templated`GO:0008168^molecular_function^methyltransferase activity
DBMI_DN4700_c0_g1_i1.p1	GPT11_DANRE^GPT11_DANRE^Q:19-264,H:5-260^32.841%ID^E:7.72e-23^RecName: Full=G patch domain-containing protein 11;^Eukaryota; Metazoa; Chordata; Craniata; Vertebrata; Euteleostomi; Actinopterygii; Neopterygii; Teleostei; Ostariophysi; Cypriniformes; Cyprinidae; Danio	XP_016163669.1^XP_016163669.1^Q:4-264,H:1-263^85.019%ID^E:2.99e-147^.^.	G patch domain-containing protein 11	AT3G57910.1^AT3G57910.1^Q:4-264,H:1-265^60%ID^E:1.78e-90^.^.	PF12656.7^G-patch_2^G-patch domain^84-141^E:4.6e-07`PF01585.23^G-patch^G-patch domain^96-139^E:1.9e-13`PF13821.6^DUF4187^Domain of unknown function (DUF4187)^213-264^E:4.5e-19	.	.	ENOG4110RFF^coiled-coil domain containing 75	KEGG:dre:436666	GO:0000777^cellular_component^condensed chromosome kinetochore`GO:0000776^cellular_component^kinetochore`GO:0003676^molecular_function^nucleic acid binding	GO:0003676^molecular_function^nucleic acid binding
DBMI_DN4755_c0_g1_i1.p1	CRR7_ARATH^CRR7_ARATH^Q:1-151,H:1-156^49.359%ID^E:1.87e-46^RecName: Full=Protein CHLORORESPIRATORY REDUCTION 7, chloroplastic {ECO:0000305};^Eukaryota; Viridiplantae; Streptophyta; Embryophyta; Tracheophyta; Spermatophyta; Magnoliophyta; eudicotyledons; Gunneridae; Pentapetalae; rosids; malvids; Brassicales; Brassicaceae; Camelineae; Arabidopsis	XP_016179235.1^XP_016179235.1^Q:1-151,H:1-152^75%ID^E:6.97e-81^.^.	protein CHLORORESPIRATORY REDUCTION 7%2C chloroplastic	AT5G39210.1^AT5G39210.1^Q:1-151,H:1-156^49.359%ID^E:1.94e-47^.^.	PF12095.8^CRR7^Protein CHLORORESPIRATORY REDUCTION 7^73-151^E:1.5e-25	.	.	ENOG41100U8^Protein of unknown function (DUF3571)	KEGG:ath:AT5G39210	GO:0009507^cellular_component^chloroplast`GO:0009570^cellular_component^chloroplast stroma`GO:0016020^cellular_component^membrane`GO:0010598^cellular_component^NAD(P)H dehydrogenase complex (plastoquinone)`GO:0010275^biological_process^NAD(P)H dehydrogenase complex assembly	.
DBMI_DN4780_c0_g1_i2.p1	.	.	.	.	.	.	.	.	.	.	.
DBMI_DN4780_c1_g1_i1.p1	S2544_MOUSE^S2544_MOUSE^Q:7-348,H:2-307^30.46%ID^E:4.24e-40^RecName: Full=Solute carrier family 25 member 44;^Eukaryota; Metazoa; Chordata; Craniata; Vertebrata; Euteleostomi; Mammalia; Eutheria; Euarchontoglires; Glires; Rodentia; Myomorpha; Muroidea; Muridae; Murinae; Mus; Mus	XP_016163815.1^XP_016163815.1^Q:14-352,H:15-348^87.683%ID^E:0^.^.	solute carrier family 25 member 44	AT1G72820.2^AT1G72820.2^Q:1-349,H:1-343^65.341%ID^E:6.08e-163^.^.	PF00153.27^Mito_carr^Mitochondrial carrier protein^39-108^E:5.7e-12`PF00153.27^Mito_carr^Mitochondrial carrier protein^124-226^E:5.5e-19`PF00153.27^Mito_carr^Mitochondrial carrier protein^259-347^E:5.1e-18	.	ExpAA=82.69^PredHel=3^Topology=o30-52i195-217o254-276i	ENOG410XTGQ^Solute carrier family 25 member	KEGG:mmu:229517`KO:K15121	GO:0016021^cellular_component^integral component of membrane`GO:0005743^cellular_component^mitochondrial inner membrane`GO:0005739^cellular_component^mitochondrion`GO:0022857^molecular_function^transmembrane transporter activity	.
DBMI_DN4734_c0_g1_i17.p1	.	XP_016205311.1^XP_016205311.1^Q:1-181,H:7-174^60.87%ID^E:3.05e-60^.^.	uncharacterized protein LOC107645739	AT5G18310.2^AT5G18310.2^Q:5-178,H:11-167^38.636%ID^E:5.46e-23^.^.	.	.	.	.	.	.	.
DBMI_DN4765_c0_g1_i1.p1	RL27_VIBPA^RL27_VIBPA^Q:41-125,H:1-85^65.882%ID^E:3.06e-32^RecName: Full=50S ribosomal protein L27 {ECO:0000255|HAMAP-Rule:MF_00539};^Bacteria; Proteobacteria; Gammaproteobacteria; Vibrionales; Vibrionaceae; Vibrio	XP_020967773.1^XP_020967773.1^Q:1-146,H:1-146^91.096%ID^E:1.37e-98^.^.	uncharacterized protein LOC107618723	AT5G15220.2^AT5G15220.2^Q:1-141,H:4-146^68.531%ID^E:9.17e-69^.^.	PF01016.19^Ribosomal_L27^Ribosomal L27 protein^42-122^E:7.8e-37	.	.	COG0211^50S ribosomal protein l27	KEGG:vpa:VP0329`KO:K02899	GO:0005840^cellular_component^ribosome`GO:0003735^molecular_function^structural constituent of ribosome`GO:0006412^biological_process^translation	GO:0003735^molecular_function^structural constituent of ribosome`GO:0006412^biological_process^translation`GO:0005622^cellular_component^intracellular`GO:0005840^cellular_component^ribosome
DBMI_DN4765_c0_g2_i1.p1	RL27_VIBPA^RL27_VIBPA^Q:41-125,H:1-85^67.059%ID^E:1.22e-32^RecName: Full=50S ribosomal protein L27 {ECO:0000255|HAMAP-Rule:MF_00539};^Bacteria; Proteobacteria; Gammaproteobacteria; Vibrionales; Vibrionaceae; Vibrio	XP_020967773.1^XP_020967773.1^Q:1-146,H:1-146^91.096%ID^E:4.99e-98^.^.	uncharacterized protein LOC107618723	AT5G15220.2^AT5G15220.2^Q:1-145,H:4-153^68.667%ID^E:1.62e-69^.^.	PF01016.19^Ribosomal_L27^Ribosomal L27 protein^42-122^E:8.1e-37	.	.	COG0211^50S ribosomal protein l27	KEGG:vpa:VP0329`KO:K02899	GO:0005840^cellular_component^ribosome`GO:0003735^molecular_function^structural constituent of ribosome`GO:0006412^biological_process^translation	GO:0003735^molecular_function^structural constituent of ribosome`GO:0006412^biological_process^translation`GO:0005622^cellular_component^intracellular`GO:0005840^cellular_component^ribosome
DBMI_DN4714_c0_g1_i1.p1	RT13_SOYBN^RT13_SOYBN^Q:1-147,H:1-148^84.459%ID^E:5.79e-80^RecName: Full=Small ribosomal subunit protein S13, mitochondrial;^Eukaryota; Viridiplantae; Streptophyta; Embryophyta; Tracheophyta; Spermatophyta; Magnoliophyta; eudicotyledons; Gunneridae; Pentapetalae; rosids; fabids; Fabales; Fabaceae; Papilionoideae; 50 kb inversion clade; NPAAA clade; indigoferoid/millettioid clade; Phaseoleae; Glyc…	XP_016162062.1^XP_016162062.1^Q:1-147,H:1-147^88.435%ID^E:1.35e-89^.^.	small ribosomal subunit protein S13%2C mitochondrial	AT1G77750.1^AT1G77750.1^Q:1-140,H:1-141^44.444%ID^E:2.72e-39^.^.	PF00416.22^Ribosomal_S13^Ribosomal protein S13/S18^35-136^E:1.1e-26	.	.	COG0099^Located at the top of the head of the 30S subunit, it contacts several helices of the 16S rRNA. In the 70S ribosome it contacts the 23S rRNA (bridge B1a) and protein L5 of the 50S subunit (bridge B1b), connecting the 2 subunits	.	GO:0005739^cellular_component^mitochondrion`GO:0005840^cellular_component^ribosome`GO:0019843^molecular_function^rRNA binding`GO:0003735^molecular_function^structural constituent of ribosome`GO:0006412^biological_process^translation	GO:0003723^molecular_function^RNA binding`GO:0003735^molecular_function^structural constituent of ribosome`GO:0006412^biological_process^translation`GO:0005622^cellular_component^intracellular`GO:0005840^cellular_component^ribosome
DBMI_DN4768_c0_g1_i3.p1	ATB16_ARATH^ATB16_ARATH^Q:1-313,H:1-293^49.245%ID^E:1.87e-79^RecName: Full=Homeobox-leucine zipper protein ATHB-16;^Eukaryota; Viridiplantae; Streptophyta; Embryophyta; Tracheophyta; Spermatophyta; Magnoliophyta; eudicotyledons; Gunneridae; Pentapetalae; rosids; malvids; Brassicales; Brassicaceae; Camelineae; Arabidopsis	XP_016190695.1^XP_016190695.1^Q:1-313,H:1-340^67.826%ID^E:1.63e-143^.^.	homeobox-leucine zipper protein ATHB-6 isoform X1	AT4G40060.1^AT4G40060.1^Q:1-313,H:1-293^49.245%ID^E:1.94e-80^.^.	PF00046.29^Homeodomain^Homeodomain^58-111^E:1.9e-16`PF02183.18^HALZ^Homeobox associated leucine zipper^113-155^E:3.1e-17	.	.	ENOG410Z2UE^homeobox-leucine zipper protein	KEGG:ath:AT4G40060`KO:K09338	GO:0005634^cellular_component^nucleus`GO:0003700^molecular_function^DNA-binding transcription factor activity`GO:0043565^molecular_function^sequence-specific DNA binding`GO:0030308^biological_process^negative regulation of cell growth`GO:0048573^biological_process^photoperiodism, flowering`GO:0045893^biological_process^positive regulation of transcription, DNA-templated`GO:0048510^biological_proc…	GO:0003677^molecular_function^DNA binding`GO:0003700^molecular_function^DNA-binding transcription factor activity`GO:0043565^molecular_function^sequence-specific DNA binding`GO:0006355^biological_process^regulation of transcription, DNA-templated
DBMI_DN4768_c0_g2_i3.p1	ATB16_ARATH^ATB16_ARATH^Q:1-343,H:1-294^45.17%ID^E:6.96e-75^RecName: Full=Homeobox-leucine zipper protein ATHB-16;^Eukaryota; Viridiplantae; Streptophyta; Embryophyta; Tracheophyta; Spermatophyta; Magnoliophyta; eudicotyledons; Gunneridae; Pentapetalae; rosids; malvids; Brassicales; Brassicaceae; Camelineae; Arabidopsis	XP_016190695.1^XP_016190695.1^Q:1-343,H:1-341^72.877%ID^E:3.06e-162^.^.	homeobox-leucine zipper protein ATHB-6 isoform X1	AT4G40060.1^AT4G40060.1^Q:1-343,H:1-294^45.17%ID^E:7.23e-76^.^.	PF00046.29^Homeodomain^Homeodomain^57-110^E:2.9e-16`PF02183.18^HALZ^Homeobox associated leucine zipper^112-154^E:8.4e-18	.	.	ENOG410Z2UE^homeobox-leucine zipper protein	KEGG:ath:AT4G40060`KO:K09338	GO:0005634^cellular_component^nucleus`GO:0003700^molecular_function^DNA-binding transcription factor activity`GO:0043565^molecular_function^sequence-specific DNA binding`GO:0030308^biological_process^negative regulation of cell growth`GO:0048573^biological_process^photoperiodism, flowering`GO:0045893^biological_process^positive regulation of transcription, DNA-templated`GO:0048510^biological_proc…	GO:0003677^molecular_function^DNA binding`GO:0003700^molecular_function^DNA-binding transcription factor activity`GO:0043565^molecular_function^sequence-specific DNA binding`GO:0006355^biological_process^regulation of transcription, DNA-templated
DBMI_DN4730_c0_g1_i1.p1	.	XP_020978049.1^XP_020978049.1^Q:7-337,H:2-297^71.557%ID^E:1.3e-168^.^.	coiled-coil domain-containing protein 97	AT5G47090.2^AT5G47090.2^Q:1-337,H:1-310^57.101%ID^E:1.84e-119^.^.	PF09747.9^DUF2052^Coiled-coil domain containing protein (DUF2052)^119-337^E:1.3e-49	.	.	.	.	.	.
DBMI_DN4798_c0_g1_i4.p1	SKI3_ARATH^SKI3_ARATH^Q:14-1181,H:4-1164^57.021%ID^E:0^RecName: Full=Tetratricopeptide repeat protein SKI3 {ECO:0000305};^Eukaryota; Viridiplantae; Streptophyta; Embryophyta; Tracheophyta; Spermatophyta; Magnoliophyta; eudicotyledons; Gunneridae; Pentapetalae; rosids; malvids; Brassicales; Brassicaceae; Camelineae; Arabidopsis	XP_016170321.1^XP_016170321.1^Q:1-1181,H:1-1182^80.912%ID^E:0^.^.	tetratricopeptide repeat protein SKI3 isoform X2	AT1G76630.2^AT1G76630.2^Q:14-1181,H:4-1164^57.021%ID^E:0^.^.	PF13432.6^TPR_16^Tetratricopeptide repeat^145-192^E:0.00035`PF07719.17^TPR_2^Tetratricopeptide repeat^166-197^E:1e-05`PF13181.6^TPR_8^Tetratricopeptide repeat^166-196^E:8.4e-05`PF13176.6^TPR_7^Tetratricopeptide repeat^170-196^E:0.0044`PF13432.6^TPR_16^Tetratricopeptide repeat^171-231^E:5.6e-05	.	.	ENOG410ZG1H^Tetratricopeptide repeat domain 37	KEGG:ath:AT1G76630`KO:K12600	GO:0005737^cellular_component^cytoplasm`GO:0055087^cellular_component^Ski complex`GO:0003677^molecular_function^DNA binding`GO:0070478^biological_process^nuclear-transcribed mRNA catabolic process, 3'-5' exonucleolytic nonsense-mediated decay`GO:0016441^biological_process^posttranscriptional gene silencing	GO:0005515^molecular_function^protein binding
DBMI_DN4782_c0_g1_i3.p1	.	XP_016169674.1^XP_016169674.1^Q:116-738,H:1-592^67.35%ID^E:0^.^.	uncharacterized protein LOC107612498 isoform X1	AT5G18440.2^AT5G18440.2^Q:339-664,H:121-448^41.543%ID^E:4.18e-60^.^.	PF10453.9^NUFIP1^Nuclear fragile X mental retardation-interacting protein 1 (NUFIP1)^465-512^E:9.9e-09	.	.	.	.	.	.
DBMI_DN4769_c0_g1_i1.p1	SELH_MOUSE^SELH_MOUSE^Q:31-79,H:27-75^40.816%ID^E:1.63e-09^RecName: Full=Selenoprotein H {ECO:0000250|UniProtKB:Q8IZQ5};^Eukaryota; Metazoa; Chordata; Craniata; Vertebrata; Euteleostomi; Mammalia; Eutheria; Euarchontoglires; Glires; Rodentia; Myomorpha; Muroidea; Muridae; Murinae; Mus; Mus	XP_016162402.1^XP_016162402.1^Q:32-117,H:81-166^72.093%ID^E:8.61e-40^.^.	selenoprotein H isoform X1	AT2G24440.1^AT2G24440.1^Q:32-116,H:98-182^72.941%ID^E:3.31e-39^.^.	PF10262.9^Rdx^Rdx family^33-80^E:0.00013	.	.	ENOG410Y6GD^chromosome 11 open reading frame 31	KEGG:mmu:72657	GO:0005737^cellular_component^cytoplasm`GO:0005794^cellular_component^Golgi apparatus	.
DBMI_DN4769_c0_g2_i1.p1	NUDC2_MOUSE^NUDC2_MOUSE^Q:8-144,H:6-144^39.286%ID^E:1.42e-26^RecName: Full=NudC domain-containing protein 2;^Eukaryota; Metazoa; Chordata; Craniata; Vertebrata; Euteleostomi; Mammalia; Eutheria; Euarchontoglires; Glires; Rodentia; Myomorpha; Muroidea; Muridae; Murinae; Mus; Mus	XP_016164858.1^XP_016164858.1^Q:1-158,H:1-158^94.937%ID^E:3.27e-114^.^.	nudC domain-containing protein 2	AT5G58740.1^AT5G58740.1^Q:1-158,H:1-158^89.241%ID^E:2.64e-108^.^.	PF04969.16^CS^CS domain^21-93^E:1.2e-17	.	.	ENOG410XQVU^nudC domain containing	KEGG:mmu:52653	GO:0000777^cellular_component^condensed chromosome kinetochore`GO:0005737^cellular_component^cytoplasm`GO:0005815^cellular_component^microtubule organizing center`GO:0000922^cellular_component^spindle pole`GO:0051082^molecular_function^unfolded protein binding`GO:0032502^biological_process^developmental process`GO:0006457^biological_process^protein folding	.
DBMI_DN4769_c1_g1_i1.p1	CTL1_ARATH^CTL1_ARATH^Q:1-317,H:1-314^71.293%ID^E:1.46e-174^RecName: Full=Chitinase-like protein 1;^Eukaryota; Viridiplantae; Streptophyta; Embryophyta; Tracheophyta; Spermatophyta; Magnoliophyta; eudicotyledons; Gunneridae; Pentapetalae; rosids; malvids; Brassicales; Brassicaceae; Camelineae; Arabidopsis	XP_016194588.1^XP_016194588.1^Q:2-315,H:1-313^84.076%ID^E:0^.^.	chitinase-like protein 1	AT1G05850.2^AT1G05850.2^Q:1-317,H:1-314^71.293%ID^E:1.51e-175^.^.	PF00182.19^Glyco_hydro_19^Chitinase class I^69-297^E:9.5e-64	sigP:1^25^0.919^YES	ExpAA=22.01^PredHel=1^Topology=i9-26o	COG3979^chitinase	KEGG:ath:AT1G05850	GO:0048046^cellular_component^apoplast`GO:0005794^cellular_component^Golgi apparatus`GO:0030247^molecular_function^polysaccharide binding`GO:0016998^biological_process^cell wall macromolecule catabolic process`GO:0030244^biological_process^cellulose biosynthetic process`GO:0006032^biological_process^chitin catabolic process`GO:0009873^biological_process^ethylene-activated signaling pathway`GO:000…	GO:0004568^molecular_function^chitinase activity`GO:0006032^biological_process^chitin catabolic process`GO:0016998^biological_process^cell wall macromolecule catabolic process
DBMI_DN4713_c0_g1_i2.p1	GLGS_BRANA^GLGS_BRANA^Q:1-519,H:1-520^88.931%ID^E:0^RecName: Full=Glucose-1-phosphate adenylyltransferase small subunit, chloroplastic;^Eukaryota; Viridiplantae; Streptophyta; Embryophyta; Tracheophyta; Spermatophyta; Magnoliophyta; eudicotyledons; Gunneridae; Pentapetalae; rosids; malvids; Brassicales; Brassicaceae; Brassiceae; Brassica	XP_016196340.1^XP_016196340.1^Q:61-519,H:63-526^56.009%ID^E:0^.^.	glucose-1-phosphate adenylyltransferase large subunit 3%2C chloroplastic/amyloplastic isoform X1	AT5G48300.1^AT5G48300.1^Q:1-519,H:1-520^87.476%ID^E:0^.^.	PF00483.23^NTP_transferase^Nucleotidyl transferase^91-364^E:1.9e-67	.	.	.	KEGG:bna:106366674`KO:K00975	GO:0009507^cellular_component^chloroplast`GO:0005524^molecular_function^ATP binding`GO:0008878^molecular_function^glucose-1-phosphate adenylyltransferase activity`GO:0005978^biological_process^glycogen biosynthetic process`GO:0019252^biological_process^starch biosynthetic process	GO:0016779^molecular_function^nucleotidyltransferase activity`GO:0009058^biological_process^biosynthetic process
DBMI_DN4723_c0_g1_i7.p1	HST_TOBAC^HST_TOBAC^Q:31-467,H:1-435^78.767%ID^E:0^RecName: Full=Shikimate O-hydroxycinnamoyltransferase;^Eukaryota; Viridiplantae; Streptophyta; Embryophyta; Tracheophyta; Spermatophyta; Magnoliophyta; eudicotyledons; Gunneridae; Pentapetalae; asterids; lamiids; Solanales; Solanaceae; Nicotianoideae; Nicotianeae; Nicotiana	XP_016175317.1^XP_016175317.1^Q:31-467,H:1-437^87.185%ID^E:0^.^.	shikimate O-hydroxycinnamoyltransferase	AT5G48930.1^AT5G48930.1^Q:31-467,H:1-433^77.117%ID^E:0^.^.	PF02458.15^Transferase^Transferase family^33-463^E:9e-107	.	.	.	KEGG:nta:107796658`KO:K13065	GO:0047172^molecular_function^shikimate O-hydroxycinnamoyltransferase activity	GO:0016747^molecular_function^transferase activity, transferring acyl groups other than amino-acyl groups
DBMI_DN4735_c0_g1_i2.p1	KN14A_ARATH^KN14A_ARATH^Q:3-320,H:621-935^72.642%ID^E:8.31e-155^RecName: Full=Kinesin-like protein KIN-14A {ECO:0000305};^Eukaryota; Viridiplantae; Streptophyta; Embryophyta; Tracheophyta; Spermatophyta; Magnoliophyta; eudicotyledons; Gunneridae; Pentapetalae; rosids; malvids; Brassicales; Brassicaceae; Camelineae; Arabidopsis	XP_016190280.1^XP_016190280.1^Q:1-320,H:620-943^87.037%ID^E:0^.^.	kinesin-like protein KIN-14B	AT5G10470.1^AT5G10470.1^Q:3-320,H:621-935^72.642%ID^E:8.62e-156^.^.	.	.	.	COG5059^Kinesin family member	KEGG:ath:AT5G10470	GO:0009504^cellular_component^cell plate`GO:0009941^cellular_component^chloroplast envelope`GO:0005694^cellular_component^chromosome`GO:0005829^cellular_component^cytosol`GO:0005871^cellular_component^kinesin complex`GO:0016020^cellular_component^membrane`GO:0005874^cellular_component^microtubule`GO:0005634^cellular_component^nucleus`GO:0009524^cellular_component^phragmoplast`GO:0005886^cellular_…	.
DBMI_DN4728_c0_g3_i1.p1	.	XP_016177903.1^XP_016177903.1^Q:18-131,H:1-113^72.65%ID^E:1.23e-53^.^.	uncharacterized protein LOC107620216	AT4G21780.3^AT4G21780.3^Q:22-125,H:3-108^41.228%ID^E:6.06e-16^.^.	.	.	.	.	.	.	.
DBMI_DN4754_c0_g1_i3.p1	NOC2L_ARATH^NOC2L_ARATH^Q:140-682,H:63-611^36.266%ID^E:7.53e-111^RecName: Full=Nucleolar complex protein 2 homolog;^Eukaryota; Viridiplantae; Streptophyta; Embryophyta; Tracheophyta; Spermatophyta; Magnoliophyta; eudicotyledons; Gunneridae; Pentapetalae; rosids; malvids; Brassicales; Brassicaceae; Camelineae; Arabidopsis	XP_020974032.1^XP_020974032.1^Q:1-693,H:1-688^77.522%ID^E:0^.^.	nucleolar complex protein 2 homolog isoform X4	AT3G55510.1^AT3G55510.1^Q:165-679,H:82-585^51.845%ID^E:0^.^.`AT3G55510.1^AT3G55510.1^Q:1-95,H:1-94^50%ID^E:2.86e-15^.^.	PF03715.13^Noc2^Noc2p family^377-658^E:1.2e-88	.	.	COG5604^nucleolar complex protein 2	KEGG:ath:AT2G18220`KO:K14833	GO:0005829^cellular_component^cytosol`GO:0030690^cellular_component^Noc1p-Noc2p complex`GO:0030691^cellular_component^Noc2p-Noc3p complex`GO:0005730^cellular_component^nucleolus`GO:0005654^cellular_component^nucleoplasm`GO:0042273^biological_process^ribosomal large subunit biogenesis	.
DBMI_DN4739_c0_g1_i1.p1	EI2BG_DICDI^EI2BG_DICDI^Q:5-430,H:6-428^30.455%ID^E:6.68e-65^RecName: Full=Translation initiation factor eIF-2B subunit gamma;^Eukaryota; Amoebozoa; Mycetozoa; Dictyostelids; Dictyosteliales; Dictyosteliaceae; Dictyostelium	XP_016187743.1^XP_016187743.1^Q:1-460,H:1-460^91.739%ID^E:0^.^.	translation initiation factor eIF-2B subunit gamma	AT5G19485.1^AT5G19485.1^Q:3-460,H:1-456^72.767%ID^E:0^.^.	PF12804.7^NTP_transf_3^MobA-like NTP transferase domain^7-128^E:3e-09`PF00483.23^NTP_transferase^Nucleotidyl transferase^8-145^E:9.7e-13`PF00132.24^Hexapep^Bacterial transferase hexapeptide (six repeats)^387-420^E:0.00042	.	.	COG1208^nucleotidyl transferase	KEGG:ddi:DDB_G0290693`KO:K03241	GO:0016779^molecular_function^nucleotidyltransferase activity`GO:0003743^molecular_function^translation initiation factor activity	GO:0016779^molecular_function^nucleotidyltransferase activity`GO:0009058^biological_process^biosynthetic process
DBMI_DN4739_c1_g1_i1.p1	.	XP_016190516.1^XP_016190516.1^Q:1-409,H:34-457^66.432%ID^E:0^.^.	uncharacterized protein LOC107631549	AT5G61820.2^AT5G61820.2^Q:15-406,H:14-419^54.722%ID^E:2.97e-157^.^.	PF07712.12^SURNod19^Stress up-regulated Nod 19^33-403^E:8.2e-186	sigP:1^26^0.774^YES	.	.	.	.	.
DBMI_DN4739_c2_g1_i4.p1	BIOF_ARATH^BIOF_ARATH^Q:8-480,H:6-464^67.442%ID^E:0^RecName: Full=8-amino-7-oxononanoate synthase;^Eukaryota; Viridiplantae; Streptophyta; Embryophyta; Tracheophyta; Spermatophyta; Magnoliophyta; eudicotyledons; Gunneridae; Pentapetalae; rosids; malvids; Brassicales; Brassicaceae; Camelineae; Arabidopsis	XP_016179587.1^XP_016179587.1^Q:1-491,H:1-492^89.024%ID^E:0^.^.	8-amino-7-oxononanoate synthase	AT5G04620.2^AT5G04620.2^Q:8-480,H:6-464^67.442%ID^E:0^.^.	PF00155.21^Aminotran_1_2^Aminotransferase class I and II^119-471^E:9.1e-48	.	.	COG0156^8-Amino-7-oxononanoate synthase	KEGG:ath:AT5G04620`KO:K00652	GO:0005829^cellular_component^cytosol`GO:0005777^cellular_component^peroxisome`GO:0008710^molecular_function^8-amino-7-oxononanoate synthase activity`GO:0030170^molecular_function^pyridoxal phosphate binding`GO:0009102^biological_process^biotin biosynthetic process	GO:0030170^molecular_function^pyridoxal phosphate binding`GO:0009058^biological_process^biosynthetic process
DBMI_DN4742_c0_g1_i1.p1	NFXL1_ARATH^NFXL1_ARATH^Q:60-1098,H:158-1188^66.414%ID^E:0^RecName: Full=NF-X1-type zinc finger protein NFXL1;^Eukaryota; Viridiplantae; Streptophyta; Embryophyta; Tracheophyta; Spermatophyta; Magnoliophyta; eudicotyledons; Gunneridae; Pentapetalae; rosids; malvids; Brassicales; Brassicaceae; Camelineae; Arabidopsis	XP_016203405.1^XP_016203405.1^Q:1-1098,H:1-1109^84.829%ID^E:0^.^.	NF-X1-type zinc finger protein NFXL1	AT1G10170.2^AT1G10170.2^Q:1-1098,H:1-1116^63.057%ID^E:0^.^.	PF01422.17^zf-NF-X1^NF-X1 type zinc finger^208-214^E:1100`PF01422.17^zf-NF-X1^NF-X1 type zinc finger^235-250^E:2`PF01422.17^zf-NF-X1^NF-X1 type zinc finger^278-282^E:8900`PF01422.17^zf-NF-X1^NF-X1 type zinc finger^288-305^E:4.4e-06`PF01422.17^zf-NF-X1^NF-X1 type zinc finger^352-369^E:0.0016`PF01422.17^zf-NF-X1^NF-X1 type zinc finger^399-404^E:5200`PF01422.17^zf-NF-X1^NF-X1 type zinc finger^410-42…	.	.	ENOG410XR02^Nuclear transcription factor, X-box	KEGG:ath:AT1G10170`KO:K12236	GO:0005634^cellular_component^nucleus`GO:0003700^molecular_function^DNA-binding transcription factor activity`GO:0003729^molecular_function^mRNA binding`GO:0000977^molecular_function^RNA polymerase II regulatory region sequence-specific DNA binding`GO:0016740^molecular_function^transferase activity`GO:0008270^molecular_function^zinc ion binding`GO:0042742^biological_process^defense response to ba…	GO:0003700^molecular_function^DNA-binding transcription factor activity`GO:0008270^molecular_function^zinc ion binding`GO:0006355^biological_process^regulation of transcription, DNA-templated`GO:0005634^cellular_component^nucleus
DBMI_DN4742_c1_g1_i1.p1	GT14B_ARATH^GT14B_ARATH^Q:1-186,H:9-199^56.061%ID^E:2.62e-59^RecName: Full=Beta-glucuronosyltransferase GlcAT14B {ECO:0000305};^Eukaryota; Viridiplantae; Streptophyta; Embryophyta; Tracheophyta; Spermatophyta; Magnoliophyta; eudicotyledons; Gunneridae; Pentapetalae; rosids; malvids; Brassicales; Brassicaceae; Camelineae; Arabidopsis	XP_016189030.2^XP_016189030.2^Q:12-186,H:18-193^88.068%ID^E:8.53e-101^.^.	beta-glucuronosyltransferase GlcAT14B	AT5G15050.1^AT5G15050.1^Q:1-186,H:9-199^56.061%ID^E:2.72e-60^.^.	PF02485.21^Branch^Core-2/I-Branching enzyme^75-186^E:9.6e-30	.	ExpAA=22.80^PredHel=1^Topology=i12-34o	ENOG410XQ7M^Glucosaminyl (N-acetyl) transferase	KEGG:ath:AT5G15050`KO:K20891	GO:0000139^cellular_component^Golgi membrane`GO:0016021^cellular_component^integral component of membrane`GO:0008375^molecular_function^acetylglucosaminyltransferase activity`GO:0015020^molecular_function^glucuronosyltransferase activity	GO:0008375^molecular_function^acetylglucosaminyltransferase activity`GO:0016020^cellular_component^membrane
DBMI_DN4742_c1_g2_i2.p1	GT14B_ARATH^GT14B_ARATH^Q:1-420,H:9-433^62.731%ID^E:0^RecName: Full=Beta-glucuronosyltransferase GlcAT14B {ECO:0000305};^Eukaryota; Viridiplantae; Streptophyta; Embryophyta; Tracheophyta; Spermatophyta; Magnoliophyta; eudicotyledons; Gunneridae; Pentapetalae; rosids; malvids; Brassicales; Brassicaceae; Camelineae; Arabidopsis	XP_016189030.2^XP_016189030.2^Q:12-421,H:18-428^91.727%ID^E:0^.^.	beta-glucuronosyltransferase GlcAT14B	AT5G15050.1^AT5G15050.1^Q:1-420,H:9-433^62.731%ID^E:0^.^.	PF02485.21^Branch^Core-2/I-Branching enzyme^75-334^E:4.9e-74	.	ExpAA=22.75^PredHel=1^Topology=i12-34o	ENOG410XQ7M^Glucosaminyl (N-acetyl) transferase	KEGG:ath:AT5G15050`KO:K20891	GO:0000139^cellular_component^Golgi membrane`GO:0016021^cellular_component^integral component of membrane`GO:0008375^molecular_function^acetylglucosaminyltransferase activity`GO:0015020^molecular_function^glucuronosyltransferase activity	GO:0008375^molecular_function^acetylglucosaminyltransferase activity`GO:0016020^cellular_component^membrane
DBMI_DN4744_c0_g1_i1.p2	RL12_PRUAR^RL12_PRUAR^Q:1-166,H:1-166^91.566%ID^E:5.47e-108^RecName: Full=60S ribosomal protein L12;^Eukaryota; Viridiplantae; Streptophyta; Embryophyta; Tracheophyta; Spermatophyta; Magnoliophyta; eudicotyledons; Gunneridae; Pentapetalae; rosids; fabids; Rosales; Rosaceae; Amygdaloideae; Amygdaleae; Prunus	XP_016171772.1^XP_016171772.1^Q:1-166,H:1-166^96.988%ID^E:2.69e-115^.^.	60S ribosomal protein L12	AT2G37190.1^AT2G37190.1^Q:1-164,H:1-164^89.024%ID^E:8e-107^.^.	PF03946.14^Ribosomal_L11_N^Ribosomal protein L11, N-terminal domain^12-70^E:1.7e-21`PF00298.19^Ribosomal_L11^Ribosomal protein L11, RNA binding domain^75-144^E:1.5e-18	.	.	.	.	GO:0005840^cellular_component^ribosome`GO:0019843^molecular_function^rRNA binding`GO:0003735^molecular_function^structural constituent of ribosome`GO:0006412^biological_process^translation	GO:0003735^molecular_function^structural constituent of ribosome`GO:0006412^biological_process^translation`GO:0005840^cellular_component^ribosome
DBMI_DN4744_c1_g1_i1.p1	RMA1_CAPAN^RMA1_CAPAN^Q:1-243,H:5-252^50.973%ID^E:1.3e-81^RecName: Full=E3 ubiquitin-protein ligase RMA1H1;^Eukaryota; Viridiplantae; Streptophyta; Embryophyta; Tracheophyta; Spermatophyta; Magnoliophyta; eudicotyledons; Gunneridae; Pentapetalae; asterids; lamiids; Solanales; Solanaceae; Solanoideae; Capsiceae; Capsicum	XP_016171292.1^XP_016171292.1^Q:1-243,H:1-248^65.873%ID^E:5.01e-116^.^.	E3 ubiquitin-protein ligase RMA1H1 isoform X1	AT4G03510.4^AT4G03510.4^Q:1-243,H:1-249^44.094%ID^E:4.41e-67^.^.	PF13920.6^zf-C3HC4_3^Zinc finger, C3HC4 type (RING finger)^45-100^E:1.3e-06`PF00097.25^zf-C3HC4^Zinc finger, C3HC4 type (RING finger)^46-94^E:2.6e-07`PF13445.6^zf-RING_UBOX^RING-type zinc-finger^46-92^E:6.6e-07	.	ExpAA=15.74^PredHel=1^Topology=o224-242i	.	KEGG:cann:107855034`KO:K10666	GO:0005789^cellular_component^endoplasmic reticulum membrane`GO:0016021^cellular_component^integral component of membrane`GO:0046872^molecular_function^metal ion binding`GO:0004842^molecular_function^ubiquitin-protein transferase activity`GO:0043161^biological_process^proteasome-mediated ubiquitin-dependent protein catabolic process`GO:0016567^biological_process^protein ubiquitination`GO:0009409^…	GO:0046872^molecular_function^metal ion binding
DBMI_DN4744_c2_g1_i1.p1	RLA0_SOYBN^RLA0_SOYBN^Q:1-321,H:1-320^92.212%ID^E:0^RecName: Full=60S acidic ribosomal protein P0;^Eukaryota; Viridiplantae; Streptophyta; Embryophyta; Tracheophyta; Spermatophyta; Magnoliophyta; eudicotyledons; Gunneridae; Pentapetalae; rosids; fabids; Fabales; Fabaceae; Papilionoideae; 50 kb inversion clade; NPAAA clade; indigoferoid/millettioid clade; Phaseoleae; Glycine; Soja	XP_016162841.1^XP_016162841.1^Q:1-321,H:1-321^95.639%ID^E:0^.^.	60S acidic ribosomal protein P0	AT2G40010.1^AT2G40010.1^Q:1-320,H:1-316^85.67%ID^E:0^.^.	PF00466.20^Ribosomal_L10^Ribosomal protein L10^7-108^E:7.5e-21`PF17777.1^RL10P_insert^Insertion domain in 60S ribosomal protein L10P^114-183^E:1.9e-20`PF00428.19^Ribosomal_60s^60s Acidic ribosomal protein^234-320^E:1.9e-21	.	.	COG0244^50s ribosomal protein L10	KEGG:gmx:547816`KO:K02941	GO:0022625^cellular_component^cytosolic large ribosomal subunit`GO:0070180^molecular_function^large ribosomal subunit rRNA binding`GO:0003735^molecular_function^structural constituent of ribosome`GO:0002181^biological_process^cytoplasmic translation`GO:0000027^biological_process^ribosomal large subunit assembly	GO:0042254^biological_process^ribosome biogenesis`GO:0005622^cellular_component^intracellular
DBMI_DN4719_c0_g1_i4.p1	UPL7_ARATH^UPL7_ARATH^Q:1-1161,H:1-1142^59.075%ID^E:0^RecName: Full=E3 ubiquitin-protein ligase UPL7;^Eukaryota; Viridiplantae; Streptophyta; Embryophyta; Tracheophyta; Spermatophyta; Magnoliophyta; eudicotyledons; Gunneridae; Pentapetalae; rosids; malvids; Brassicales; Brassicaceae; Camelineae; Arabidopsis	XP_016208086.1^XP_016208086.1^Q:60-1161,H:1-1103^83.228%ID^E:0^.^.	E3 ubiquitin-protein ligase UPL7 isoform X1	AT3G53090.2^AT3G53090.2^Q:1-1161,H:1-1142^59.075%ID^E:0^.^.	PF00632.25^HECT^HECT-domain (ubiquitin-transferase)^848-1161^E:9.9e-92	.	.	COG5021^ubiquitin protein ligase	KEGG:ath:AT3G53090`KO:K10588	GO:0061631^molecular_function^ubiquitin conjugating enzyme activity`GO:0000209^biological_process^protein polyubiquitination`GO:0006511^biological_process^ubiquitin-dependent protein catabolic process	GO:0004842^molecular_function^ubiquitin-protein transferase activity
DBMI_DN4757_c0_g1_i1.p1	AGAL1_ARATH^AGAL1_ARATH^Q:1-414,H:1-410^77.053%ID^E:0^RecName: Full=Alpha-galactosidase 1 {ECO:0000303|PubMed:15034167};^Eukaryota; Viridiplantae; Streptophyta; Embryophyta; Tracheophyta; Spermatophyta; Magnoliophyta; eudicotyledons; Gunneridae; Pentapetalae; rosids; malvids; Brassicales; Brassicaceae; Camelineae; Arabidopsis	XP_020969141.1^XP_020969141.1^Q:26-414,H:23-406^87.404%ID^E:0^.^.	alpha-galactosidase 1	AT5G08380.1^AT5G08380.1^Q:1-414,H:1-410^77.053%ID^E:0^.^.	PF02065.18^Melibiase^Melibiase^43-143^E:4.3e-05`PF16499.5^Melibiase_2^Alpha galactosidase A^57-321^E:1.1e-78`PF17801.1^Melibiase_C^Alpha galactosidase C-terminal beta sandwich domain^333-410^E:1.3e-18	sigP:1^25^0.754^YES	.	ENOG410XPF1^alpha-galactosidase	KEGG:ath:AT5G08380`KO:K07407	GO:0048046^cellular_component^apoplast`GO:0005618^cellular_component^cell wall`GO:0009505^cellular_component^plant-type cell wall`GO:0052692^molecular_function^raffinose alpha-galactosidase activity`GO:0005975^biological_process^carbohydrate metabolic process`GO:0071555^biological_process^cell wall organization	GO:0004557^molecular_function^alpha-galactosidase activity`GO:0005975^biological_process^carbohydrate metabolic process`GO:0004553^molecular_function^hydrolase activity, hydrolyzing O-glycosyl compounds
DBMI_DN4779_c0_g1_i1.p1	DNAJ_FINM2^DNAJ_FINM2^Q:113-183,H:2-66^50.704%ID^E:4.53e-13^RecName: Full=Chaperone protein DnaJ {ECO:0000255|HAMAP-Rule:MF_01152};^Bacteria; Firmicutes; Tissierellia; Tissierellales; Peptoniphilaceae; Finegoldia	XP_016163573.1^XP_016163573.1^Q:40-301,H:1-270^75.556%ID^E:6.29e-148^.^.	uncharacterized protein LOC107606109 isoform X2	AT1G77930.2^AT1G77930.2^Q:40-299,H:1-261^71.103%ID^E:1.12e-131^.^.	PF00226.31^DnaJ^DnaJ domain^115-182^E:5.4e-21	.	.	COG0484^ATP binding to DnaK triggers the release of the substrate protein, thus completing the reaction cycle. Several rounds of ATP-dependent interactions between DnaJ, DnaK and GrpE are required for fully efficient folding. Also involved, together with DnaK and GrpE, in the DNA replication of plasmids through activation of initiation proteins (By similarity)	KEGG:fma:FMG_0779`KO:K03686	GO:0005737^cellular_component^cytoplasm`GO:0005524^molecular_function^ATP binding`GO:0031072^molecular_function^heat shock protein binding`GO:0051082^molecular_function^unfolded protein binding`GO:0008270^molecular_function^zinc ion binding`GO:0006260^biological_process^DNA replication`GO:0006457^biological_process^protein folding`GO:0009408^biological_process^response to heat	.
DBMI_DN4779_c0_g2_i1.p1	DNAJ_FINM2^DNAJ_FINM2^Q:78-148,H:2-66^47.887%ID^E:6.14e-12^RecName: Full=Chaperone protein DnaJ {ECO:0000255|HAMAP-Rule:MF_01152};^Bacteria; Firmicutes; Tissierellia; Tissierellales; Peptoniphilaceae; Finegoldia	XP_016163573.1^XP_016163573.1^Q:1-265,H:1-269^80.669%ID^E:9.78e-154^.^.	uncharacterized protein LOC107606109 isoform X2	AT1G77930.2^AT1G77930.2^Q:1-265,H:1-262^68.302%ID^E:1.02e-130^.^.	PF00226.31^DnaJ^DnaJ domain^80-147^E:8.1e-20	.	.	COG0484^ATP binding to DnaK triggers the release of the substrate protein, thus completing the reaction cycle. Several rounds of ATP-dependent interactions between DnaJ, DnaK and GrpE are required for fully efficient folding. Also involved, together with DnaK and GrpE, in the DNA replication of plasmids through activation of initiation proteins (By similarity)	KEGG:fma:FMG_0779`KO:K03686	GO:0005737^cellular_component^cytoplasm`GO:0005524^molecular_function^ATP binding`GO:0031072^molecular_function^heat shock protein binding`GO:0051082^molecular_function^unfolded protein binding`GO:0008270^molecular_function^zinc ion binding`GO:0006260^biological_process^DNA replication`GO:0006457^biological_process^protein folding`GO:0009408^biological_process^response to heat	.
DBMI_DN4779_c1_g1_i4.p1	.	XP_016179137.1^XP_016179137.1^Q:73-135,H:7-69^55.556%ID^E:1.7e-18^.^.	uncharacterized protein LOC107621616	.	.	.	.	.	.	.	.
DBMI_DN4777_c0_g1_i1.p1	DRB1_ARATH^DRB1_ARATH^Q:1-204,H:1-202^65.686%ID^E:4.71e-89^RecName: Full=Double-stranded RNA-binding protein 1;^Eukaryota; Viridiplantae; Streptophyta; Embryophyta; Tracheophyta; Spermatophyta; Magnoliophyta; eudicotyledons; Gunneridae; Pentapetalae; rosids; malvids; Brassicales; Brassicaceae; Camelineae; Arabidopsis	XP_016163723.1^XP_016163723.1^Q:1-347,H:4-332^74%ID^E:2.21e-158^.^.	double-stranded RNA-binding protein 1 isoform X1	AT1G09700.2^AT1G09700.2^Q:1-204,H:1-202^65.686%ID^E:9.14e-92^.^.	PF00035.26^dsrm^Double-stranded RNA binding motif^17-79^E:2.1e-14`PF00035.26^dsrm^Double-stranded RNA binding motif^103-166^E:3.7e-16	.	.	ENOG4111ZFG^dsRNA-binding protein	KEGG:ath:AT1G09700	GO:0010445^cellular_component^nuclear dicing body`GO:0016607^cellular_component^nuclear speck`GO:0005634^cellular_component^nucleus`GO:0003725^molecular_function^double-stranded RNA binding`GO:0042802^molecular_function^identical protein binding`GO:0035198^molecular_function^miRNA binding`GO:0004525^molecular_function^ribonuclease III activity`GO:0010589^biological_process^leaf proximal/distal pa…	.
DBMI_DN4770_c0_g1_i1.p1	.	XP_020960916.1^XP_020960916.1^Q:1-151,H:1-141^62.252%ID^E:5.89e-44^.^.	uncharacterized protein LOC107605507	AT5G60030.2^AT5G60030.2^Q:1-59,H:1-59^55.932%ID^E:5.05e-17^.^.	.	.	.	.	.	.	.
DBMI_DN4701_c0_g1_i1.p1	RP25L_MOUSE^RP25L_MOUSE^Q:1-127,H:1-136^35.294%ID^E:6.7e-17^RecName: Full=Ribonuclease P protein subunit p25-like protein;^Eukaryota; Metazoa; Chordata; Craniata; Vertebrata; Euteleostomi; Mammalia; Eutheria; Euarchontoglires; Glires; Rodentia; Myomorpha; Muroidea; Muridae; Murinae; Mus; Mus	XP_016181435.1^XP_016181435.1^Q:1-252,H:1-248^75.494%ID^E:2.01e-101^.^.	ribonuclease P protein subunit p25-like protein	AT1G76010.2^AT1G76010.2^Q:1-147,H:1-148^75%ID^E:1.16e-72^.^.	PF01918.21^Alba^Alba^19-83^E:2.5e-18`PF12328.8^Rpp20^Rpp20 subunit of nuclear RNase MRP and P^33-110^E:4e-06	.	.	ENOG4111WGZ^ribonuclease P MRP 25kDa	KEGG:mmu:69961`KO:K14525	GO:0005634^cellular_component^nucleus`GO:0003676^molecular_function^nucleic acid binding	GO:0003676^molecular_function^nucleic acid binding`GO:0004526^molecular_function^ribonuclease P activity`GO:0008033^biological_process^tRNA processing`GO:0005634^cellular_component^nucleus
DBMI_DN4716_c0_g2_i2.p1	.	XP_016190969.1^XP_016190969.1^Q:36-218,H:32-216^86.022%ID^E:4.43e-108^.^.	uncharacterized protein LOC107631900	AT5G20220.3^AT5G20220.3^Q:59-218,H:37-195^69.136%ID^E:1.06e-77^.^.	.	.	.	.	.	.	.
DBMI_DN4705_c0_g2_i1.p1	.	XP_016202368.1^XP_016202368.1^Q:1-60,H:1-65^47.692%ID^E:7.24e-16^.^.	myb-like protein X isoform X2	AT2G22795.3^AT2G22795.3^Q:1-90,H:1-98^40.594%ID^E:2.94e-16^.^.	.	.	ExpAA=17.43^PredHel=1^Topology=i20-37o	.	.	.	.
DBMI_DN4745_c0_g1_i1.p1	ELP1_ARATH^ELP1_ARATH^Q:14-1274,H:60-1318^59.764%ID^E:0^RecName: Full=Elongator complex protein 1;^Eukaryota; Viridiplantae; Streptophyta; Embryophyta; Tracheophyta; Spermatophyta; Magnoliophyta; eudicotyledons; Gunneridae; Pentapetalae; rosids; malvids; Brassicales; Brassicaceae; Camelineae; Arabidopsis	XP_016175045.1^XP_016175045.1^Q:5-1276,H:53-1322^86.196%ID^E:0^.^.	elongator complex protein 1 isoform X1	AT5G13680.1^AT5G13680.1^Q:14-1274,H:60-1318^59.764%ID^E:0^.^.	PF04762.12^IKI3^IKI3 family^28-119^E:5e-19`PF04762.12^IKI3^IKI3 family^117-910^E:8.3e-199	.	.	COG5290^phosphorylase kinase regulator activity	KEGG:ath:AT5G13680`KO:K11373	GO:0005829^cellular_component^cytosol`GO:0033588^cellular_component^Elongator holoenzyme complex`GO:0005634^cellular_component^nucleus`GO:0016746^molecular_function^transferase activity, transferring acyl groups`GO:0080178^biological_process^5-carbamoylmethyl uridine residue modification`GO:0009738^biological_process^abscisic acid-activated signaling pathway`GO:0009734^biological_process^auxin-ac…	GO:0002098^biological_process^tRNA wobble uridine modification`GO:0033588^cellular_component^Elongator holoenzyme complex
DBMI_DN4711_c0_g1_i2.p1	CDF3_ARATH^CDF3_ARATH^Q:63-257,H:70-257^57.789%ID^E:6.59e-68^RecName: Full=Cyclic dof factor 3;^Eukaryota; Viridiplantae; Streptophyta; Embryophyta; Tracheophyta; Spermatophyta; Magnoliophyta; eudicotyledons; Gunneridae; Pentapetalae; rosids; malvids; Brassicales; Brassicaceae; Camelineae; Arabidopsis	XP_016192216.1^XP_016192216.1^Q:27-273,H:68-314^81.781%ID^E:9.74e-150^.^.	cyclic dof factor 3	AT3G47500.1^AT3G47500.1^Q:63-257,H:70-257^57.789%ID^E:6.84e-69^.^.	PF02701.15^zf-Dof^Dof domain, zinc finger^100-157^E:1.7e-32	.	.	ENOG410YN7N^zinc finger protein	KEGG:ath:AT3G47500	GO:0005634^cellular_component^nucleus`GO:0003677^molecular_function^DNA binding`GO:0003700^molecular_function^DNA-binding transcription factor activity`GO:0046872^molecular_function^metal ion binding`GO:0043565^molecular_function^sequence-specific DNA binding`GO:0009908^biological_process^flower development`GO:0006355^biological_process^regulation of transcription, DNA-templated	GO:0003677^molecular_function^DNA binding`GO:0006355^biological_process^regulation of transcription, DNA-templated
DBMI_DN4711_c0_g2_i1.p1	CDF2_ARATH^CDF2_ARATH^Q:6-503,H:3-457^44.509%ID^E:2.76e-109^RecName: Full=Cyclic dof factor 2;^Eukaryota; Viridiplantae; Streptophyta; Embryophyta; Tracheophyta; Spermatophyta; Magnoliophyta; eudicotyledons; Gunneridae; Pentapetalae; rosids; malvids; Brassicales; Brassicaceae; Camelineae; Arabidopsis	XP_016194291.1^XP_016194291.1^Q:1-503,H:1-502^66.994%ID^E:0^.^.	cyclic dof factor 2	AT5G39660.3^AT5G39660.3^Q:6-503,H:3-457^44.509%ID^E:2.87e-110^.^.	PF02701.15^zf-Dof^Dof domain, zinc finger^140-196^E:7.9e-32	.	.	ENOG410YN7N^zinc finger protein	KEGG:ath:AT5G39660	GO:0005634^cellular_component^nucleus`GO:0003677^molecular_function^DNA binding`GO:0003700^molecular_function^DNA-binding transcription factor activity`GO:0046872^molecular_function^metal ion binding`GO:0043565^molecular_function^sequence-specific DNA binding`GO:0009908^biological_process^flower development`GO:0006355^biological_process^regulation of transcription, DNA-templated	GO:0003677^molecular_function^DNA binding`GO:0006355^biological_process^regulation of transcription, DNA-templated
DBMI_DN4711_c0_g3_i1.p1	CDF2_ARATH^CDF2_ARATH^Q:6-504,H:3-457^43.893%ID^E:9.74e-112^RecName: Full=Cyclic dof factor 2;^Eukaryota; Viridiplantae; Streptophyta; Embryophyta; Tracheophyta; Spermatophyta; Magnoliophyta; eudicotyledons; Gunneridae; Pentapetalae; rosids; malvids; Brassicales; Brassicaceae; Camelineae; Arabidopsis	XP_016194291.1^XP_016194291.1^Q:4-504,H:5-502^81.349%ID^E:0^.^.	cyclic dof factor 2	AT5G39660.3^AT5G39660.3^Q:6-504,H:3-457^43.893%ID^E:1.01e-112^.^.	PF02701.15^zf-Dof^Dof domain, zinc finger^138-194^E:5.7e-32	.	.	ENOG410YN7N^zinc finger protein	KEGG:ath:AT5G39660	GO:0005634^cellular_component^nucleus`GO:0003677^molecular_function^DNA binding`GO:0003700^molecular_function^DNA-binding transcription factor activity`GO:0046872^molecular_function^metal ion binding`GO:0043565^molecular_function^sequence-specific DNA binding`GO:0009908^biological_process^flower development`GO:0006355^biological_process^regulation of transcription, DNA-templated	GO:0003677^molecular_function^DNA binding`GO:0006355^biological_process^regulation of transcription, DNA-templated
DBMI_DN4704_c0_g1_i5.p1	RS15_ELAOL^RS15_ELAOL^Q:1-151,H:1-153^90.85%ID^E:2.04e-97^RecName: Full=40S ribosomal protein S15;^Eukaryota; Viridiplantae; Streptophyta; Embryophyta; Tracheophyta; Spermatophyta; Magnoliophyta; Liliopsida; Arecaceae; Arecoideae; Cocoseae; Elaeidinae; Elaeis	XP_016190856.1^XP_016190856.1^Q:1-151,H:1-153^95.425%ID^E:1.32e-103^.^.	40S ribosomal protein S15-4	AT5G09500.1^AT5G09500.1^Q:1-151,H:1-150^88.079%ID^E:2.22e-91^.^.	PF00203.21^Ribosomal_S19^Ribosomal protein S19^49-134^E:1.2e-34	.	.	.	.	GO:0015935^cellular_component^small ribosomal subunit`GO:0003723^molecular_function^RNA binding`GO:0003735^molecular_function^structural constituent of ribosome`GO:0006412^biological_process^translation	GO:0003735^molecular_function^structural constituent of ribosome`GO:0006412^biological_process^translation`GO:0005840^cellular_component^ribosome
DBMI_DN4737_c0_g1_i3.p1	RK1_ARATH^RK1_ARATH^Q:5-314,H:4-300^66.044%ID^E:7.37e-129^RecName: Full=50S ribosomal protein L1, chloroplastic;^Eukaryota; Viridiplantae; Streptophyta; Embryophyta; Tracheophyta; Spermatophyta; Magnoliophyta; eudicotyledons; Gunneridae; Pentapetalae; rosids; malvids; Brassicales; Brassicaceae; Camelineae; Arabidopsis	XP_016188009.1^XP_016188009.1^Q:1-314,H:1-312^84.858%ID^E:1.63e-173^.^.	50S ribosomal protein L1%2C chloroplastic isoform X2	AT3G63490.1^AT3G63490.1^Q:5-314,H:4-300^66.044%ID^E:7.66e-130^.^.	PF00687.21^Ribosomal_L1^Ribosomal protein L1p/L10e family^153-313^E:3.2e-43	.	.	COG0081^Binds directly to 23S rRNA. The L1 stalk is quite mobile in the ribosome, and is involved in E site tRNA release (By similarity)	KEGG:ath:AT3G63490`KO:K02863	GO:0009507^cellular_component^chloroplast`GO:0009941^cellular_component^chloroplast envelope`GO:0009570^cellular_component^chloroplast stroma`GO:0009535^cellular_component^chloroplast thylakoid membrane`GO:0022625^cellular_component^cytosolic large ribosomal subunit`GO:0016020^cellular_component^membrane`GO:0005634^cellular_component^nucleus`GO:0003723^molecular_function^RNA binding`GO:0019843^mo…	.
DBMI_DN4733_c0_g1_i22.p1	PHOT2_ARATH^PHOT2_ARATH^Q:80-795,H:52-735^72.022%ID^E:0^RecName: Full=Phototropin-2;^Eukaryota; Viridiplantae; Streptophyta; Embryophyta; Tracheophyta; Spermatophyta; Magnoliophyta; eudicotyledons; Gunneridae; Pentapetalae; rosids; malvids; Brassicales; Brassicaceae; Camelineae; Arabidopsis	XP_016183161.1^XP_016183161.1^Q:1-794,H:1-807^81.273%ID^E:0^.^.	phototropin-2	AT5G58140.7^AT5G58140.7^Q:80-795,H:52-735^72.022%ID^E:0^.^.	PF13426.7^PAS_9^PAS domain^175-271^E:2.3e-19`PF00989.25^PAS^PAS fold^181-266^E:1.4e-07`PF08447.12^PAS_3^PAS fold^182-265^E:8.9e-08`PF13426.7^PAS_9^PAS domain^459-551^E:5.2e-20`PF08447.12^PAS_3^PAS fold^463-548^E:1.5e-06`PF00989.25^PAS^PAS fold^463-551^E:2.2e-06`PF00069.25^Pkinase^Protein kinase domain^640-786^E:5.6e-35`PF07714.17^Pkinase_Tyr^Protein tyrosine kinase^641-785^E:8e-16	.	.	COG2202^Histidine kinase	KEGG:ath:AT5G58140`KO:K20715	GO:0005737^cellular_component^cytoplasm`GO:0005794^cellular_component^Golgi apparatus`GO:0016020^cellular_component^membrane`GO:0005634^cellular_component^nucleus`GO:0005886^cellular_component^plasma membrane`GO:0005524^molecular_function^ATP binding`GO:0009882^molecular_function^blue light photoreceptor activity`GO:0010181^molecular_function^FMN binding`GO:0042802^molecular_function^identical pr…	GO:0006355^biological_process^regulation of transcription, DNA-templated`GO:0005515^molecular_function^protein binding`GO:0004672^molecular_function^protein kinase activity`GO:0005524^molecular_function^ATP binding`GO:0006468^biological_process^protein phosphorylation
DBMI_DN4790_c0_g1_i4.p1	PI5K5_ARATH^PI5K5_ARATH^Q:283-468,H:67-248^34.946%ID^E:6.05e-27^RecName: Full=Phosphatidylinositol 4-phosphate 5-kinase 5;^Eukaryota; Viridiplantae; Streptophyta; Embryophyta; Tracheophyta; Spermatophyta; Magnoliophyta; eudicotyledons; Gunneridae; Pentapetalae; rosids; malvids; Brassicales; Brassicaceae; Camelineae; Arabidopsis`PI5K5_ARATH^PI5K5_ARATH^Q:284-518,H:91-328^30.081%ID^E:9.71e-22^RecNa…	XP_016187192.2^XP_016187192.2^Q:159-536,H:25-404^86.316%ID^E:0^.^.	phosphatidylinositol 4-phosphate 5-kinase 9 isoform X1	AT4G17080.1^AT4G17080.1^Q:186-534,H:153-505^64.873%ID^E:1.01e-155^.^.	PF02493.20^MORN^MORN repeat^291-309^E:0.00089`PF02493.20^MORN^MORN repeat^314-336^E:6.4e-06`PF02493.20^MORN^MORN repeat^337-359^E:2.5e-05`PF02493.20^MORN^MORN repeat^360-382^E:9.1e-08`PF02493.20^MORN^MORN repeat^383-404^E:1.6e-05`PF02493.20^MORN^MORN repeat^406-427^E:2e-05`PF02493.20^MORN^MORN repeat^429-450^E:4.5e-06`PF02493.20^MORN^MORN repeat^453-460^E:540	.	ExpAA=38.63^PredHel=2^Topology=o185-202i209-231o	COG4642^whole genome shotgun sequence`COG5253^phosphatidylinositol-4-phosphate 5-kinase	KEGG:ath:AT2G41210`KO:K00889	GO:0016324^cellular_component^apical plasma membrane`GO:0005829^cellular_component^cytosol`GO:0090406^cellular_component^pollen tube`GO:0016308^molecular_function^1-phosphatidylinositol-4-phosphate 5-kinase activity`GO:0005524^molecular_function^ATP binding`GO:0046488^biological_process^phosphatidylinositol metabolic process`GO:0009827^biological_process^plant-type cell wall modification`GO:00098…	.
DBMI_DN4793_c0_g1_i1.p1	EBF1_ARATH^EBF1_ARATH^Q:1-644,H:1-627^59.38%ID^E:0^RecName: Full=EIN3-binding F-box protein 1;^Eukaryota; Viridiplantae; Streptophyta; Embryophyta; Tracheophyta; Spermatophyta; Magnoliophyta; eudicotyledons; Gunneridae; Pentapetalae; rosids; malvids; Brassicales; Brassicaceae; Camelineae; Arabidopsis	XP_016170079.1^XP_016170079.1^Q:1-644,H:1-641^83.256%ID^E:0^.^.	EIN3-binding F-box protein 1	AT2G25490.1^AT2G25490.1^Q:1-644,H:1-627^59.38%ID^E:0^.^.	PF00560.33^LRR_1^Leucine Rich Repeat^52-65^E:13000`PF00646.33^F-box^F-box domain^65-105^E:3.7e-06`PF12937.7^F-box-like^F-box-like^67-100^E:6.5e-06`PF13516.6^LRR_6^Leucine Rich repeat^103-113^E:11000`PF00560.33^LRR_1^Leucine Rich Repeat^167-174^E:18000`PF13516.6^LRR_6^Leucine Rich repeat^204-213^E:640`PF13516.6^LRR_6^Leucine Rich repeat^216-239^E:34`PF00560.33^LRR_1^Leucine Rich Repeat^218-228^E:9…	.	.	ENOG410XPA4^F-box and leucine-rich repeat protein 13	KEGG:ath:AT2G25490`KO:K14515	GO:0005634^cellular_component^nucleus`GO:0019005^cellular_component^SCF ubiquitin ligase complex`GO:0009873^biological_process^ethylene-activated signaling pathway`GO:0010105^biological_process^negative regulation of ethylene-activated signaling pathway`GO:0016567^biological_process^protein ubiquitination`GO:0009723^biological_process^response to ethylene`GO:0031146^biological_process^SCF-depende…	GO:0005515^molecular_function^protein binding
DBMI_DN4793_c0_g2_i1.p1	EBF1_ARATH^EBF1_ARATH^Q:1-647,H:1-628^59.722%ID^E:0^RecName: Full=EIN3-binding F-box protein 1;^Eukaryota; Viridiplantae; Streptophyta; Embryophyta; Tracheophyta; Spermatophyta; Magnoliophyta; eudicotyledons; Gunneridae; Pentapetalae; rosids; malvids; Brassicales; Brassicaceae; Camelineae; Arabidopsis	XP_016162706.1^XP_016162706.1^Q:1-647,H:1-648^83.951%ID^E:0^.^.	EIN3-binding F-box protein 1	AT2G25490.1^AT2G25490.1^Q:1-647,H:1-628^59.722%ID^E:0^.^.	PF00646.33^F-box^F-box domain^67-109^E:2.9e-05`PF00560.33^LRR_1^Leucine Rich Repeat^194-201^E:18000`PF13516.6^LRR_6^Leucine Rich repeat^204-215^E:60`PF13516.6^LRR_6^Leucine Rich repeat^218-226^E:7000`PF00560.33^LRR_1^Leucine Rich Repeat^220-227^E:5700`PF13516.6^LRR_6^Leucine Rich repeat^243-266^E:0.0016`PF00560.33^LRR_1^Leucine Rich Repeat^246-259^E:15`PF13516.6^LRR_6^Leucine Rich repeat^270-292^…	.	.	ENOG410XPA4^F-box and leucine-rich repeat protein 13	KEGG:ath:AT2G25490`KO:K14515	GO:0005634^cellular_component^nucleus`GO:0019005^cellular_component^SCF ubiquitin ligase complex`GO:0009873^biological_process^ethylene-activated signaling pathway`GO:0010105^biological_process^negative regulation of ethylene-activated signaling pathway`GO:0016567^biological_process^protein ubiquitination`GO:0009723^biological_process^response to ethylene`GO:0031146^biological_process^SCF-depende…	GO:0005515^molecular_function^protein binding
DBMI_DN4793_c0_g3_i2.p1	.	XP_016175082.1^XP_016175082.1^Q:1-499,H:1-508^83.008%ID^E:0^.^.	RNA polymerase II degradation factor 1	AT2G01190.1^AT2G01190.1^Q:36-504,H:36-494^56.301%ID^E:8.75e-132^.^.	PF00564.24^PB1^PB1 domain^79-168^E:5.6e-18	.	.	.	.	.	GO:0005515^molecular_function^protein binding
DBMI_DN4736_c0_g1_i2.p1	LIMYB_ARATH^LIMYB_ARATH^Q:11-492,H:2-437^22.746%ID^E:5.14e-28^RecName: Full=L10-interacting MYB domain-containing protein {ECO:0000303|PubMed:25707794};^Eukaryota; Viridiplantae; Streptophyta; Embryophyta; Tracheophyta; Spermatophyta; Magnoliophyta; eudicotyledons; Gunneridae; Pentapetalae; rosids; malvids; Brassicales; Brassicaceae; Camelineae; Arabidopsis	XP_016205230.1^XP_016205230.1^Q:1-498,H:1-497^76.506%ID^E:0^.^.	L10-interacting MYB domain-containing protein isoform X2	AT4G02210.2^AT4G02210.2^Q:3-498,H:1-438^48.406%ID^E:9.02e-158^.^.	PF12776.7^Myb_DNA-bind_3^Myb/SANT-like DNA-binding domain^16-110^E:9.5e-30`PF12776.7^Myb_DNA-bind_3^Myb/SANT-like DNA-binding domain^216-309^E:1.7e-29	.	.	ENOG410YZWQ^NA	KEGG:ath:AT5G05800	GO:0005634^cellular_component^nucleus	.
DBMI_DN4732_c0_g1_i2.p1	CYSP_PEA^CYSP_PEA^Q:19-410,H:15-362^67.766%ID^E:0^RecName: Full=Cysteine proteinase 15A;^Eukaryota; Viridiplantae; Streptophyta; Embryophyta; Tracheophyta; Spermatophyta; Magnoliophyta; eudicotyledons; Gunneridae; Pentapetalae; rosids; fabids; Fabales; Fabaceae; Papilionoideae; 50 kb inversion clade; NPAAA clade; Hologalegina; IRL clade; Fabeae; Pisum	XP_016167580.1^XP_016167580.1^Q:1-412,H:1-364^77.913%ID^E:0^.^.	cysteine proteinase 15A	AT4G39090.1^AT4G39090.1^Q:28-412,H:25-368^66.667%ID^E:0^.^.	PF08246.12^Inhibitor_I29^Cathepsin propeptide inhibitor domain (I29)^54-110^E:7.3e-11`PF00112.23^Peptidase_C1^Papain family cysteine protease^137-194^E:2.4e-23`PF00112.23^Peptidase_C1^Papain family cysteine protease^238-403^E:1.3e-45	sigP:1^22^0.959^YES	ExpAA=21.57^PredHel=1^Topology=i7-29o	.	.	GO:0008234^molecular_function^cysteine-type peptidase activity	GO:0008234^molecular_function^cysteine-type peptidase activity`GO:0006508^biological_process^proteolysis
DBMI_DN4732_c0_g2_i3.p1	CYSP_PEA^CYSP_PEA^Q:21-365,H:16-358^78.386%ID^E:0^RecName: Full=Cysteine proteinase 15A;^Eukaryota; Viridiplantae; Streptophyta; Embryophyta; Tracheophyta; Spermatophyta; Magnoliophyta; eudicotyledons; Gunneridae; Pentapetalae; rosids; fabids; Fabales; Fabaceae; Papilionoideae; 50 kb inversion clade; NPAAA clade; Hologalegina; IRL clade; Fabeae; Pisum	XP_016204760.1^XP_016204760.1^Q:27-371,H:19-359^83.237%ID^E:0^.^.	cysteine proteinase 15A	AT4G39090.1^AT4G39090.1^Q:27-370,H:25-366^71.676%ID^E:0^.^.	PF08246.12^Inhibitor_I29^Cathepsin propeptide inhibitor domain (I29)^57-113^E:4.4e-11`PF00112.23^Peptidase_C1^Papain family cysteine protease^140-362^E:4.3e-75	sigP:1^20^0.87^YES	ExpAA=19.66^PredHel=1^Topology=i5-24o	.	.	GO:0008234^molecular_function^cysteine-type peptidase activity	GO:0008234^molecular_function^cysteine-type peptidase activity`GO:0006508^biological_process^proteolysis
DBMI_DN4756_c0_g1_i1.p1	LOX21_SOLTU^LOX21_SOLTU^Q:25-908,H:27-899^60.517%ID^E:0^RecName: Full=Linoleate 13S-lipoxygenase 2-1, chloroplastic;^Eukaryota; Viridiplantae; Streptophyta; Embryophyta; Tracheophyta; Spermatophyta; Magnoliophyta; eudicotyledons; Gunneridae; Pentapetalae; asterids; lamiids; Solanales; Solanaceae; Solanoideae; Solaneae; Solanum	XP_016162874.1^XP_016162874.1^Q:38-908,H:13-890^74.292%ID^E:0^.^.	linoleate 13S-lipoxygenase 2-1%2C chloroplastic isoform X1	AT3G45140.1^AT3G45140.1^Q:79-908,H:74-896^55.304%ID^E:0^.^.	PF01477.23^PLAT^PLAT/LH2 domain^138-210^E:7.8e-10`PF00305.19^Lipoxygenase^Lipoxygenase^223-891^E:0	.	.	ENOG410YN4N^Plant lipoxygenase may be involved in a number of diverse aspects of plant physiology including growth and development, pest resistance, and senescence or responses to wounding (By similarity)	KEGG:sot:102596122`KO:K00454	GO:0009570^cellular_component^chloroplast stroma`GO:0009534^cellular_component^chloroplast thylakoid`GO:0016165^molecular_function^linoleate 13S-lipoxygenase activity`GO:0046872^molecular_function^metal ion binding`GO:0010597^biological_process^green leaf volatile biosynthetic process`GO:0031408^biological_process^oxylipin biosynthetic process	GO:0005515^molecular_function^protein binding`GO:0016702^molecular_function^oxidoreductase activity, acting on single donors with incorporation of molecular oxygen, incorporation of two atoms of oxygen`GO:0046872^molecular_function^metal ion binding`GO:0055114^biological_process^oxidation-reduction process
DBMI_DN4738_c0_g1_i1.p1	NIPA_PONAB^NIPA_PONAB^Q:87-270,H:78-260^27.027%ID^E:8.79e-13^RecName: Full=Nuclear-interacting partner of ALK;^Eukaryota; Metazoa; Chordata; Craniata; Vertebrata; Euteleostomi; Mammalia; Eutheria; Euarchontoglires; Primates; Haplorrhini; Catarrhini; Hominidae; Pongo	XP_016188990.1^XP_016188990.1^Q:1-649,H:1-642^73.867%ID^E:0^.^.	uncharacterized protein LOC107630396	AT1G48950.1^AT1G48950.1^Q:1-643,H:1-593^44.765%ID^E:4.56e-161^.^.	PF07967.13^zf-C3HC^C3HC zinc finger-like^81-205^E:8.5e-34	.	.	.	KEGG:pon:100174537	GO:0005634^cellular_component^nucleus`GO:0008270^molecular_function^zinc ion binding`GO:0007049^biological_process^cell cycle`GO:0051301^biological_process^cell division`GO:0016567^biological_process^protein ubiquitination	GO:0008270^molecular_function^zinc ion binding`GO:0005634^cellular_component^nucleus
DBMI_DN4708_c0_g1_i4.p1	TAD2_ARATH^TAD2_ARATH^Q:6-172,H:7-168^74.251%ID^E:1.49e-85^RecName: Full=tRNA-specific adenosine deaminase TAD2 {ECO:0000303|PubMed:25315605};^Eukaryota; Viridiplantae; Streptophyta; Embryophyta; Tracheophyta; Spermatophyta; Magnoliophyta; eudicotyledons; Gunneridae; Pentapetalae; rosids; malvids; Brassicales; Brassicaceae; Camelineae; Arabidopsis	XP_016178129.1^XP_016178129.1^Q:1-227,H:1-183^69.163%ID^E:1.1e-108^.^.	tRNA-specific adenosine deaminase 2	AT1G48175.4^AT1G48175.4^Q:6-172,H:7-168^74.251%ID^E:1.55e-86^.^.	PF00383.23^dCMP_cyt_deam_1^Cytidine and deoxycytidylate deaminase zinc-binding region^8-114^E:2.8e-22`PF14437.6^MafB19-deam^MafB19-like deaminase^8-134^E:8.1e-20	.	.	COG0590^deaminase	KEGG:ath:AT1G48175`KO:K15441	GO:0005737^cellular_component^cytoplasm`GO:0005634^cellular_component^nucleus`GO:0052718^cellular_component^tRNA-specific adenosine-34 deaminase complex`GO:0008251^molecular_function^tRNA-specific adenosine deaminase activity`GO:0052717^molecular_function^tRNA-specific adenosine-34 deaminase activity`GO:0008270^molecular_function^zinc ion binding`GO:0006400^biological_process^tRNA modification`GO…	GO:0008251^molecular_function^tRNA-specific adenosine deaminase activity`GO:0002100^biological_process^tRNA wobble adenosine to inosine editing
DBMI_DN4797_c0_g1_i5.p2	MBF1B_ARATH^MBF1B_ARATH^Q:1-142,H:1-142^85.915%ID^E:1.15e-88^RecName: Full=Multiprotein-bridging factor 1b;^Eukaryota; Viridiplantae; Streptophyta; Embryophyta; Tracheophyta; Spermatophyta; Magnoliophyta; eudicotyledons; Gunneridae; Pentapetalae; rosids; malvids; Brassicales; Brassicaceae; Camelineae; Arabidopsis	XP_016170689.1^XP_016170689.1^Q:1-142,H:1-142^97.183%ID^E:5.98e-99^.^.	multiprotein-bridging factor 1a	AT3G58680.1^AT3G58680.1^Q:1-142,H:1-142^85.915%ID^E:1.19e-89^.^.	PF08523.10^MBF1^Multiprotein bridging factor 1^9-79^E:2.6e-24`PF01381.22^HTH_3^Helix-turn-helix^87-137^E:1.1e-12	.	.	COG1813^Factor 1	KEGG:ath:AT3G58680`KO:K03627	GO:0005737^cellular_component^cytoplasm`GO:0005730^cellular_component^nucleolus`GO:0005634^cellular_component^nucleus`GO:0043565^molecular_function^sequence-specific DNA binding`GO:0003713^molecular_function^transcription coactivator activity`GO:0045893^biological_process^positive regulation of transcription, DNA-templated	GO:0043565^molecular_function^sequence-specific DNA binding
DBMI_DN4797_c0_g2_i1.p2	.	.	.	.	.	.	.	.	.	.	.
DBMI_DN4752_c0_g1_i6.p1	CSN4_ARATH^CSN4_ARATH^Q:1-397,H:1-397^84.887%ID^E:0^RecName: Full=COP9 signalosome complex subunit 4;^Eukaryota; Viridiplantae; Streptophyta; Embryophyta; Tracheophyta; Spermatophyta; Magnoliophyta; eudicotyledons; Gunneridae; Pentapetalae; rosids; malvids; Brassicales; Brassicaceae; Camelineae; Arabidopsis	XP_020979514.1^XP_020979514.1^Q:1-397,H:1-397^97.481%ID^E:0^.^.	COP9 signalosome complex subunit 4	AT5G42970.1^AT5G42970.1^Q:1-397,H:1-397^84.887%ID^E:0^.^.	PF01399.27^PCI^PCI domain^268-361^E:8.5e-18	.	.	ENOG410XPDE^protein deneddylation	KEGG:ath:AT5G42970`KO:K12178	GO:0008180^cellular_component^COP9 signalosome`GO:0005829^cellular_component^cytosol`GO:0007275^biological_process^multicellular organism development`GO:0010971^biological_process^positive regulation of G2/M transition of mitotic cell cycle`GO:0000338^biological_process^protein deneddylation`GO:0009585^biological_process^red, far-red light phototransduction	.
DBMI_DN4784_c0_g1_i1.p1	SNX1_ARATH^SNX1_ARATH^Q:8-406,H:5-399^79.449%ID^E:0^RecName: Full=Sorting nexin 1;^Eukaryota; Viridiplantae; Streptophyta; Embryophyta; Tracheophyta; Spermatophyta; Magnoliophyta; eudicotyledons; Gunneridae; Pentapetalae; rosids; malvids; Brassicales; Brassicaceae; Camelineae; Arabidopsis	XP_016184734.1^XP_016184734.1^Q:3-409,H:7-414^90.511%ID^E:0^.^.	sorting nexin 1	AT5G06140.1^AT5G06140.1^Q:8-406,H:5-399^79.449%ID^E:0^.^.	PF00787.24^PX^PX domain^30-144^E:2.7e-24`PF09325.10^Vps5^Vps5 C terminal like^175-400^E:4.9e-25	.	.	COG5391^sorting nexin	KEGG:ath:AT5G06140`KO:K17917	GO:0005829^cellular_component^cytosol`GO:0005768^cellular_component^endosome`GO:0005794^cellular_component^Golgi apparatus`GO:0043231^cellular_component^intracellular membrane-bounded organelle`GO:0031902^cellular_component^late endosome membrane`GO:0016020^cellular_component^membrane`GO:0005771^cellular_component^multivesicular body`GO:0030904^cellular_component^retromer complex`GO:0035091^molec…	GO:0035091^molecular_function^phosphatidylinositol binding
DBMI_DN4784_c1_g1_i3.p2	.	.	.	.	.	.	.	.	.	.	.
DBMI_DN4702_c0_g1_i7.p1	VAL1_ARATH^VAL1_ARATH^Q:13-791,H:44-742^50.128%ID^E:0^RecName: Full=B3 domain-containing transcription repressor VAL1;^Eukaryota; Viridiplantae; Streptophyta; Embryophyta; Tracheophyta; Spermatophyta; Magnoliophyta; eudicotyledons; Gunneridae; Pentapetalae; rosids; malvids; Brassicales; Brassicaceae; Camelineae; Arabidopsis	XP_016198965.1^XP_016198965.1^Q:1-872,H:37-900^82.821%ID^E:0^.^.	B3 domain-containing transcription repressor VAL1	AT2G30470.1^AT2G30470.1^Q:13-791,H:44-742^50.128%ID^E:0^.^.	PF02362.21^B3^B3 DNA binding domain^299-398^E:2.9e-16`PF07496.15^zf-CW^CW-type Zinc Finger^570-612^E:4.3e-12	.	.	ENOG410Z235^B3 domain-containing protein	KEGG:ath:AT2G30470	GO:0005739^cellular_component^mitochondrion`GO:0005634^cellular_component^nucleus`GO:0003677^molecular_function^DNA binding`GO:0003700^molecular_function^DNA-binding transcription factor activity`GO:0008270^molecular_function^zinc ion binding`GO:0045892^biological_process^negative regulation of transcription, DNA-templated`GO:0009737^biological_process^response to abscisic acid`GO:0009744^biologi…	GO:0003677^molecular_function^DNA binding`GO:0008270^molecular_function^zinc ion binding
DBMI_DN4702_c0_g2_i4.p1	MKP1_ARATH^MKP1_ARATH^Q:1-846,H:1-784^51.22%ID^E:0^RecName: Full=Protein-tyrosine-phosphatase MKP1;^Eukaryota; Viridiplantae; Streptophyta; Embryophyta; Tracheophyta; Spermatophyta; Magnoliophyta; eudicotyledons; Gunneridae; Pentapetalae; rosids; malvids; Brassicales; Brassicaceae; Camelineae; Arabidopsis	XP_016194646.1^XP_016194646.1^Q:14-846,H:4-846^71.678%ID^E:0^.^.	protein-tyrosine-phosphatase MKP1	AT3G55270.1^AT3G55270.1^Q:1-846,H:1-784^51.103%ID^E:0^.^.	PF00782.20^DSPc^Dual specificity phosphatase, catalytic domain^186-316^E:1.1e-25	.	.	COG2453^dual specificity phosphatase	KEGG:ath:AT3G55270	GO:0005829^cellular_component^cytosol`GO:0017017^molecular_function^MAP kinase tyrosine/serine/threonine phosphatase activity`GO:0004725^molecular_function^protein tyrosine phosphatase activity`GO:0006952^biological_process^defense response`GO:1902065^biological_process^response to L-glutamate`GO:0009651^biological_process^response to salt stress`GO:0010224^biological_process^response to UV-B`GO:…	GO:0008138^molecular_function^protein tyrosine/serine/threonine phosphatase activity`GO:0016311^biological_process^dephosphorylation
DBMI_DN4712_c0_g1_i1.p1	WAVH1_ARATH^WAVH1_ARATH^Q:1-671,H:1-683^43.175%ID^E:2.67e-156^RecName: Full=E3 ubiquitin-protein ligase WAVH1 {ECO:0000305};^Eukaryota; Viridiplantae; Streptophyta; Embryophyta; Tracheophyta; Spermatophyta; Magnoliophyta; eudicotyledons; Gunneridae; Pentapetalae; rosids; malvids; Brassicales; Brassicaceae; Camelineae; Arabidopsis	XP_016190314.1^XP_016190314.1^Q:1-671,H:1-640^69.572%ID^E:0^.^.	uncharacterized protein LOC107631397	AT2G22680.1^AT2G22680.1^Q:1-671,H:1-683^43.175%ID^E:2.77e-157^.^.	PF13639.6^zf-RING_2^Ring finger domain^120-165^E:1.7e-07`PF17123.5^zf-RING_11^RING-like zinc finger^121-150^E:8.1e-09`PF00097.25^zf-C3HC4^Zinc finger, C3HC4 type (RING finger)^121-165^E:8.9e-06`PF13445.6^zf-RING_UBOX^RING-type zinc-finger^121-163^E:0.0018`PF00092.28^VWA^von Willebrand factor type A domain^293-404^E:1.2e-08`PF13768.6^VWA_3^von Willebrand factor type A domain^293-411^E:1.6e-06`PF13…	.	.	COG2304^von Willebrand factor, type A	KEGG:ath:AT2G22680	GO:0046872^molecular_function^metal ion binding`GO:0061630^molecular_function^ubiquitin protein ligase activity`GO:0009630^biological_process^gravitropism`GO:0016567^biological_process^protein ubiquitination`GO:0048364^biological_process^root development	GO:0046872^molecular_function^metal ion binding
DBMI_DN4731_c0_g1_i3.p1	NSUN5_HUMAN^NSUN5_HUMAN^Q:68-455,H:20-424^37.226%ID^E:4.05e-78^RecName: Full=Probable 28S rRNA (cytosine-C(5))-methyltransferase;^Eukaryota; Metazoa; Chordata; Craniata; Vertebrata; Euteleostomi; Mammalia; Eutheria; Euarchontoglires; Primates; Haplorrhini; Catarrhini; Hominidae; Homo	XP_020963657.1^XP_020963657.1^Q:1-508,H:1-477^75.29%ID^E:0^.^.	probable 28S rRNA (cytosine-C(5))-methyltransferase	AT5G26180.5^AT5G26180.5^Q:39-505,H:92-556^60.213%ID^E:0^.^.	PF01189.17^Methyltr_RsmB-F^16S rRNA methyltransferase RsmB/F^247-453^E:2e-29	.	.	COG0144^nOP2 Sun	KEGG:hsa:55695`KO:K15264	GO:0005730^cellular_component^nucleolus`GO:0005634^cellular_component^nucleus`GO:0008168^molecular_function^methyltransferase activity`GO:0003723^molecular_function^RNA binding`GO:0070475^biological_process^rRNA base methylation	GO:0008168^molecular_function^methyltransferase activity
DBMI_DN4771_c0_g1_i2.p1	DRL42_ARATH^DRL42_ARATH^Q:12-164,H:454-582^38.562%ID^E:2.97e-23^RecName: Full=Probable disease resistance protein At5g66900;^Eukaryota; Viridiplantae; Streptophyta; Embryophyta; Tracheophyta; Spermatophyta; Magnoliophyta; eudicotyledons; Gunneridae; Pentapetalae; rosids; malvids; Brassicales; Brassicaceae; Camelineae; Arabidopsis	XP_016201763.1^XP_016201763.1^Q:1-164,H:444-610^78.698%ID^E:3.04e-85^.^.	probable disease resistance protein At5g66900	AT5G66900.2^AT5G66900.2^Q:12-164,H:502-630^38.562%ID^E:2.77e-24^.^.	.	.	.	COG4886^leucine Rich Repeat	KEGG:ath:AT5G66900	GO:0043531^molecular_function^ADP binding`GO:0005524^molecular_function^ATP binding`GO:0043130^molecular_function^ubiquitin binding`GO:0006952^biological_process^defense response	.
DBMI_DN4771_c1_g1_i1.p1	YPGQ_BACSU^YPGQ_BACSU^Q:14-215,H:14-193^37.073%ID^E:8.31e-26^RecName: Full=Uncharacterized protein YpgQ;^Bacteria; Firmicutes; Bacilli; Bacillales; Bacillaceae; Bacillus	XP_016186764.1^XP_016186764.1^Q:1-223,H:1-223^92.377%ID^E:1.09e-146^.^.	uncharacterized protein LOC107628705 isoform X1	AT1G17330.1^AT1G17330.1^Q:6-220,H:5-219^80%ID^E:9.18e-122^.^.	PF01966.22^HD^HD domain^28-133^E:2e-07	.	.	COG1418^Endoribonuclease that initiates mRNA decay (By similarity)	KEGG:bsu:BSU21890`KO:K06950	.	.
DBMI_DN4771_c2_g1_i1.p1	DRL42_ARATH^DRL42_ARATH^Q:2-232,H:577-807^47.881%ID^E:3.94e-55^RecName: Full=Probable disease resistance protein At5g66900;^Eukaryota; Viridiplantae; Streptophyta; Embryophyta; Tracheophyta; Spermatophyta; Magnoliophyta; eudicotyledons; Gunneridae; Pentapetalae; rosids; malvids; Brassicales; Brassicaceae; Camelineae; Arabidopsis	XP_016201763.1^XP_016201763.1^Q:1-235,H:604-837^74.894%ID^E:1.07e-117^.^.	probable disease resistance protein At5g66900	AT5G66900.1^AT5G66900.1^Q:2-232,H:577-807^47.881%ID^E:4.09e-56^.^.	PF00560.33^LRR_1^Leucine Rich Repeat^42-52^E:2400`PF00560.33^LRR_1^Leucine Rich Repeat^70-88^E:7100`PF00560.33^LRR_1^Leucine Rich Repeat^95-110^E:110`PF00560.33^LRR_1^Leucine Rich Repeat^118-135^E:20`PF00560.33^LRR_1^Leucine Rich Repeat^146-162^E:570`PF00560.33^LRR_1^Leucine Rich Repeat^166-184^E:20	.	.	COG4886^leucine Rich Repeat	KEGG:ath:AT5G66900	GO:0043531^molecular_function^ADP binding`GO:0005524^molecular_function^ATP binding`GO:0043130^molecular_function^ubiquitin binding`GO:0006952^biological_process^defense response	GO:0005515^molecular_function^protein binding
DBMI_DN4771_c2_g2_i1.p1	DRL29_ARATH^DRL29_ARATH^Q:1-131,H:379-508^34.328%ID^E:5.46e-17^RecName: Full=Probable disease resistance protein At4g33300;^Eukaryota; Viridiplantae; Streptophyta; Embryophyta; Tracheophyta; Spermatophyta; Magnoliophyta; eudicotyledons; Gunneridae; Pentapetalae; rosids; malvids; Brassicales; Brassicaceae; Camelineae; Arabidopsis	XP_016201763.1^XP_016201763.1^Q:2-131,H:372-506^67.647%ID^E:1.59e-53^.^.	probable disease resistance protein At5g66900	AT4G33300.2^AT4G33300.2^Q:1-131,H:379-508^34.328%ID^E:5.66e-18^.^.	.	.	.	ENOG410Y7SX^disease resistance protein	KEGG:ath:AT4G33300	GO:0048046^cellular_component^apoplast`GO:0043531^molecular_function^ADP binding`GO:0005524^molecular_function^ATP binding`GO:0042742^biological_process^defense response to bacterium	.
DBMI_DN4771_c2_g3_i3.p1	DRL42_ARATH^DRL42_ARATH^Q:1-814,H:12-795^35.577%ID^E:9.27e-142^RecName: Full=Probable disease resistance protein At5g66900;^Eukaryota; Viridiplantae; Streptophyta; Embryophyta; Tracheophyta; Spermatophyta; Magnoliophyta; eudicotyledons; Gunneridae; Pentapetalae; rosids; malvids; Brassicales; Brassicaceae; Camelineae; Arabidopsis	XP_016201763.1^XP_016201763.1^Q:2-822,H:10-830^66.465%ID^E:0^.^.	probable disease resistance protein At5g66900	AT5G66900.1^AT5G66900.1^Q:1-814,H:12-795^35.577%ID^E:9.62e-143^.^.	PF05659.11^RPW8^Arabidopsis broad-spectrum mildew resistance protein RPW8^4-124^E:8.6e-12`PF00931.22^NB-ARC^NB-ARC domain^159-381^E:4.1e-28`PF00560.33^LRR_1^Leucine Rich Repeat^636-646^E:4200`PF00560.33^LRR_1^Leucine Rich Repeat^688-709^E:1200`PF00560.33^LRR_1^Leucine Rich Repeat^712-722^E:450`PF00560.33^LRR_1^Leucine Rich Repeat^737-756^E:160`PF00560.33^LRR_1^Leucine Rich Repeat^760-778^E:160	.	.	COG4886^leucine Rich Repeat	KEGG:ath:AT5G66900	GO:0043531^molecular_function^ADP binding`GO:0005524^molecular_function^ATP binding`GO:0043130^molecular_function^ubiquitin binding`GO:0006952^biological_process^defense response	GO:0043531^molecular_function^ADP binding`GO:0005515^molecular_function^protein binding
DBMI_DN4771_c2_g4_i1.p1	DAR5_ARATH^DAR5_ARATH^Q:1-304,H:6-312^31.935%ID^E:4.84e-41^RecName: Full=Protein DA1-related 5;^Eukaryota; Viridiplantae; Streptophyta; Embryophyta; Tracheophyta; Spermatophyta; Magnoliophyta; eudicotyledons; Gunneridae; Pentapetalae; rosids; malvids; Brassicales; Brassicaceae; Camelineae; Arabidopsis	XP_016201763.1^XP_016201763.1^Q:1-306,H:1-309^74.434%ID^E:1.18e-166^.^.	probable disease resistance protein At5g66900	AT5G66630.1^AT5G66630.1^Q:1-304,H:6-312^31.935%ID^E:5.03e-42^.^.	PF05659.11^RPW8^Arabidopsis broad-spectrum mildew resistance protein RPW8^2-133^E:4.2e-28`PF00931.22^NB-ARC^NB-ARC domain^166-297^E:4.4e-17	.	.	ENOG410XRD4^PDZ and LIM domain	KEGG:ath:AT5G66630	GO:0043531^molecular_function^ADP binding`GO:0046872^molecular_function^metal ion binding`GO:0043130^molecular_function^ubiquitin binding	GO:0043531^molecular_function^ADP binding
DBMI_DN4771_c2_g5_i1.p1	DRL42_ARATH^DRL42_ARATH^Q:18-375,H:270-599^38.227%ID^E:1.49e-66^RecName: Full=Probable disease resistance protein At5g66900;^Eukaryota; Viridiplantae; Streptophyta; Embryophyta; Tracheophyta; Spermatophyta; Magnoliophyta; eudicotyledons; Gunneridae; Pentapetalae; rosids; malvids; Brassicales; Brassicaceae; Camelineae; Arabidopsis	XP_016184752.1^XP_016184752.1^Q:1-375,H:218-592^72.267%ID^E:0^.^.	probable disease resistance protein At5g66900 isoform X2	AT5G66900.1^AT5G66900.1^Q:18-375,H:270-599^38.227%ID^E:1.55e-67^.^.	PF00931.22^NB-ARC^NB-ARC domain^17-152^E:5.2e-11	.	.	COG4886^leucine Rich Repeat	KEGG:ath:AT5G66900	GO:0043531^molecular_function^ADP binding`GO:0005524^molecular_function^ATP binding`GO:0043130^molecular_function^ubiquitin binding`GO:0006952^biological_process^defense response	GO:0043531^molecular_function^ADP binding
DBMI_DN4771_c3_g1_i1.p1	DRL42_ARATH^DRL42_ARATH^Q:8-788,H:10-806^37.192%ID^E:5.32e-155^RecName: Full=Probable disease resistance protein At5g66900;^Eukaryota; Viridiplantae; Streptophyta; Embryophyta; Tracheophyta; Spermatophyta; Magnoliophyta; eudicotyledons; Gunneridae; Pentapetalae; rosids; malvids; Brassicales; Brassicaceae; Camelineae; Arabidopsis	XP_016201763.1^XP_016201763.1^Q:5-788,H:4-833^48.565%ID^E:0^.^.	probable disease resistance protein At5g66900	AT5G66900.1^AT5G66900.1^Q:8-788,H:10-806^37.192%ID^E:5.53e-156^.^.	PF05659.11^RPW8^Arabidopsis broad-spectrum mildew resistance protein RPW8^5-128^E:1e-19`PF00931.22^NB-ARC^NB-ARC domain^161-364^E:7.7e-24`PF00560.33^LRR_1^Leucine Rich Repeat^603-624^E:1200`PF00560.33^LRR_1^Leucine Rich Repeat^655-677^E:30`PF00560.33^LRR_1^Leucine Rich Repeat^679-699^E:74`PF00560.33^LRR_1^Leucine Rich Repeat^706-722^E:290`PF00560.33^LRR_1^Leucine Rich Repeat^727-747^E:40	.	.	COG4886^leucine Rich Repeat	KEGG:ath:AT5G66900	GO:0043531^molecular_function^ADP binding`GO:0005524^molecular_function^ATP binding`GO:0043130^molecular_function^ubiquitin binding`GO:0006952^biological_process^defense response	GO:0043531^molecular_function^ADP binding`GO:0005515^molecular_function^protein binding
DBMI_DN4792_c0_g1_i1.p1	YL92_SCHPO^YL92_SCHPO^Q:107-225,H:75-186^44.538%ID^E:2.66e-25^RecName: Full=Uncharacterized protein C683.02c;^Eukaryota; Fungi; Dikarya; Ascomycota; Taphrinomycotina; Schizosaccharomycetes; Schizosaccharomycetales; Schizosaccharomycetaceae; Schizosaccharomyces	XP_020967766.1^XP_020967766.1^Q:1-280,H:1-282^80.565%ID^E:4.21e-146^.^.	uncharacterized protein LOC107616096	AT5G52380.1^AT5G52380.1^Q:1-279,H:1-266^53.025%ID^E:3.65e-93^.^.	PF00098.23^zf-CCHC^Zinc knuckle^85-101^E:0.001`PF14392.6^zf-CCHC_4^Zinc knuckle^85-100^E:6.1`PF14392.6^zf-CCHC_4^Zinc knuckle^109-125^E:0.074`PF00098.23^zf-CCHC^Zinc knuckle^136-152^E:0.00014`PF14392.6^zf-CCHC_4^Zinc knuckle^136-151^E:0.08`PF00098.23^zf-CCHC^Zinc knuckle^164-179^E:8.8e-05`PF14392.6^zf-CCHC_4^Zinc knuckle^164-178^E:0.56`PF14392.6^zf-CCHC_4^Zinc knuckle^190-205^E:1.3	.	.	.	KEGG:spo:SPAC683.02c`KO:K17578	GO:0005730^cellular_component^nucleolus`GO:0003676^molecular_function^nucleic acid binding`GO:0008270^molecular_function^zinc ion binding	GO:0003676^molecular_function^nucleic acid binding`GO:0008270^molecular_function^zinc ion binding
DBMI_DN4740_c0_g1_i7.p1	RIMP_LEPIN^RIMP_LEPIN^Q:136-257,H:5-125^31.818%ID^E:2.95e-06^RecName: Full=Ribosome maturation factor RimP {ECO:0000255|HAMAP-Rule:MF_01077};^Bacteria; Spirochaetes; Leptospirales; Leptospiraceae; Leptospira	XP_016163413.1^XP_016163413.1^Q:1-305,H:1-312^77.07%ID^E:3.85e-147^.^.	uncharacterized protein LOC107605966	AT1G77122.1^AT1G77122.1^Q:121-304,H:140-322^72.727%ID^E:1.45e-90^.^.	PF02576.17^DUF150^RimP N-terminal domain^156-213^E:8.1e-06	.	.	.	KEGG:lil:LA_0941`KO:K09748	GO:0005829^cellular_component^cytosol`GO:0000028^biological_process^ribosomal small subunit assembly`GO:0006412^biological_process^translation	.
DBMI_DN4783_c0_g1_i2.p1	Y4757_DICDI^Y4757_DICDI^Q:65-208,H:608-762^34.839%ID^E:2.91e-21^RecName: Full=OTU domain-containing protein DDB_G0284757;^Eukaryota; Amoebozoa; Mycetozoa; Dictyostelids; Dictyosteliales; Dictyosteliaceae; Dictyostelium	XP_016197001.1^XP_016197001.1^Q:1-226,H:1-226^88.938%ID^E:6.93e-147^.^.	OTU domain-containing protein DDB_G0284757 isoform X1	AT3G22260.1^AT3G22260.1^Q:1-226,H:1-240^70%ID^E:1.23e-121^.^.	PF02338.19^OTU^OTU-like cysteine protease^94-179^E:1e-12	.	.	ENOG4111GFM^OTU-like cysteine protease	KEGG:ddi:DDB_G0284757	GO:0004843^molecular_function^thiol-dependent ubiquitin-specific protease activity`GO:0016579^biological_process^protein deubiquitination	.
DBMI_DN4717_c0_g1_i3.p1	CNIF1_ARATH^CNIF1_ARATH^Q:64-477,H:50-463^83.333%ID^E:0^RecName: Full=Cysteine desulfurase 1, chloroplastic {ECO:0000303|PubMed:12033984};^Eukaryota; Viridiplantae; Streptophyta; Embryophyta; Tracheophyta; Spermatophyta; Magnoliophyta; eudicotyledons; Gunneridae; Pentapetalae; rosids; malvids; Brassicales; Brassicaceae; Camelineae; Arabidopsis	XP_016205859.1^XP_016205859.1^Q:1-477,H:1-471^90.356%ID^E:0^.^.	cysteine desulfurase 1%2C chloroplastic isoform X2	AT1G08490.1^AT1G08490.1^Q:64-477,H:50-463^83.333%ID^E:0^.^.	PF00266.19^Aminotran_5^Aminotransferase class-V^88-462^E:4.8e-145`PF01041.17^DegT_DnrJ_EryC1^DegT/DnrJ/EryC1/StrS aminotransferase family^139-269^E:1.1e-06`PF01053.20^Cys_Met_Meta_PP^Cys/Met metabolism PLP-dependent enzyme^174-289^E:1.4e-07	.	.	COG0520^cysteine desulfurase	KEGG:ath:AT1G08490`KO:K11717	GO:0009507^cellular_component^chloroplast`GO:0009570^cellular_component^chloroplast stroma`GO:0031071^molecular_function^cysteine desulfurase activity`GO:0030170^molecular_function^pyridoxal phosphate binding`GO:0009000^molecular_function^selenocysteine lyase activity`GO:0006534^biological_process^cysteine metabolic process`GO:0018283^biological_process^iron incorporation into metallo-sulfur clus…	GO:0030170^molecular_function^pyridoxal phosphate binding
DBMI_DN4710_c0_g1_i1.p1	.	XP_016199496.1^XP_016199496.1^Q:10-424,H:2-397^78.23%ID^E:0^.^.	uncharacterized protein LOC107640491	.	.	.	.	.	.	.	.
DBMI_DN4774_c0_g1_i5.p1	MRS2B_ARATH^MRS2B_ARATH^Q:133-395,H:123-385^84.411%ID^E:2.22e-148^RecName: Full=Magnesium transporter MRS2-11, chloroplastic;^Eukaryota; Viridiplantae; Streptophyta; Embryophyta; Tracheophyta; Spermatophyta; Magnoliophyta; eudicotyledons; Gunneridae; Pentapetalae; rosids; malvids; Brassicales; Brassicaceae; Camelineae; Arabidopsis	XP_016169799.1^XP_016169799.1^Q:1-395,H:1-391^86.869%ID^E:0^.^.	magnesium transporter MRS2-11%2C chloroplastic isoform X1	AT5G22830.2^AT5G22830.2^Q:133-395,H:123-385^84.411%ID^E:2.31e-149^.^.	.	.	.	ENOG410XNNZ^Magnesium transporter	KEGG:ath:AT5G22830`KO:K16075	GO:0009507^cellular_component^chloroplast`GO:0009941^cellular_component^chloroplast envelope`GO:0031969^cellular_component^chloroplast membrane`GO:0016021^cellular_component^integral component of membrane`GO:0015095^molecular_function^magnesium ion transmembrane transporter activity`GO:0010960^biological_process^magnesium ion homeostasis`GO:1903830^biological_process^magnesium ion transmembrane t…	.
DBMI_DN4753_c0_g1_i2.p1	SOBRL_ARATH^SOBRL_ARATH^Q:1-258,H:1-256^68.992%ID^E:6.47e-127^RecName: Full=Probable carboxylesterase SOBER1-like {ECO:0000305};^Eukaryota; Viridiplantae; Streptophyta; Embryophyta; Tracheophyta; Spermatophyta; Magnoliophyta; eudicotyledons; Gunneridae; Pentapetalae; rosids; malvids; Brassicales; Brassicaceae; Camelineae; Arabidopsis	XP_016197515.1^XP_016197515.1^Q:1-261,H:1-266^81.648%ID^E:1.32e-154^.^.	probable carboxylesterase SOBER1-like isoform X2	AT4G22300.1^AT4G22300.1^Q:1-258,H:1-256^68.992%ID^E:6.72e-128^.^.	PF02230.16^Abhydrolase_2^Phospholipase/Carboxylesterase^48-255^E:4e-45`PF01738.18^DLH^Dienelactone hydrolase family^123-245^E:1.6e-07	.	ExpAA=24.48^PredHel=1^Topology=o10-27i	COG0400^phospholipase carboxylesterase	KEGG:ath:AT4G22300	GO:0005737^cellular_component^cytoplasm`GO:0005886^cellular_component^plasma membrane`GO:0052689^molecular_function^carboxylic ester hydrolase activity`GO:0008474^molecular_function^palmitoyl-(protein) hydrolase activity`GO:0006631^biological_process^fatty acid metabolic process`GO:0002084^biological_process^protein depalmitoylation	GO:0016787^molecular_function^hydrolase activity
DBMI_DN4767_c0_g1_i2.p1	CESA2_ARATH^CESA2_ARATH^Q:1-119,H:298-416^92.437%ID^E:8.15e-72^RecName: Full=Cellulose synthase A catalytic subunit 2 [UDP-forming];^Eukaryota; Viridiplantae; Streptophyta; Embryophyta; Tracheophyta; Spermatophyta; Magnoliophyta; eudicotyledons; Gunneridae; Pentapetalae; rosids; malvids; Brassicales; Brassicaceae; Camelineae; Arabidopsis	XP_016175888.1^XP_016175888.1^Q:1-119,H:312-430^98.319%ID^E:1.54e-75^.^.	cellulose synthase A catalytic subunit 2 [UDP-forming]	AT4G39350.1^AT4G39350.1^Q:1-119,H:298-416^92.437%ID^E:8.46e-73^.^.	PF03552.14^Cellulose_synt^Cellulose synthase^59-119^E:1.6e-32	.	ExpAA=17.09^PredHel=1^Topology=o5-24i	COG1215^Glycosyl transferase, family 2	KEGG:ath:AT4G39350`KO:K10999	GO:0005794^cellular_component^Golgi apparatus`GO:0016021^cellular_component^integral component of membrane`GO:0005886^cellular_component^plasma membrane`GO:0005802^cellular_component^trans-Golgi network`GO:0016760^molecular_function^cellulose synthase (UDP-forming) activity`GO:0016759^molecular_function^cellulose synthase activity`GO:0046872^molecular_function^metal ion binding`GO:0071555^biologi…	GO:0016760^molecular_function^cellulose synthase (UDP-forming) activity`GO:0030244^biological_process^cellulose biosynthetic process`GO:0016020^cellular_component^membrane
DBMI_DN4750_c0_g1_i5.p1	DNAJ_UREPA^DNAJ_UREPA^Q:65-129,H:7-67^56.923%ID^E:6.6e-13^RecName: Full=Chaperone protein DnaJ {ECO:0000255|HAMAP-Rule:MF_01152};^Bacteria; Tenericutes; Mollicutes; Mycoplasmataceae; Ureaplasma	XP_016201665.1^XP_016201665.1^Q:1-536,H:1-533^83.022%ID^E:0^.^.	uncharacterized protein LOC107642722 isoform X1	AT4G37480.1^AT4G37480.1^Q:8-536,H:2-521^56.144%ID^E:0^.^.	PF00226.31^DnaJ^DnaJ domain^63-127^E:4e-20	.	.	COG0484^ATP binding to DnaK triggers the release of the substrate protein, thus completing the reaction cycle. Several rounds of ATP-dependent interactions between DnaJ, DnaK and GrpE are required for fully efficient folding. Also involved, together with DnaK and GrpE, in the DNA replication of plasmids through activation of initiation proteins (By similarity)	KEGG:uur:UU407`KO:K03686	GO:0005737^cellular_component^cytoplasm`GO:0005524^molecular_function^ATP binding`GO:0031072^molecular_function^heat shock protein binding`GO:0051082^molecular_function^unfolded protein binding`GO:0008270^molecular_function^zinc ion binding`GO:0006260^biological_process^DNA replication`GO:0006457^biological_process^protein folding`GO:0009408^biological_process^response to heat	.
DBMI_DN4750_c0_g2_i1.p1	GLD27_ARATH^GLD27_ARATH^Q:1-312,H:1-327^67.89%ID^E:7.2e-145^RecName: Full=Protein CONSERVED IN THE GREEN LINEAGE AND DIATOMS 27, chloroplastic {ECO:0000303|PubMed:23043051};^Eukaryota; Viridiplantae; Streptophyta; Embryophyta; Tracheophyta; Spermatophyta; Magnoliophyta; eudicotyledons; Gunneridae; Pentapetalae; rosids; malvids; Brassicales; Brassicaceae; Camelineae; Arabidopsis	XP_016201669.1^XP_016201669.1^Q:1-312,H:1-314^88.854%ID^E:0^.^.	uncharacterized protein LOC107642723	AT5G67370.1^AT5G67370.1^Q:1-312,H:1-327^67.89%ID^E:7.48e-146^.^.	PF06799.11^DUF1230^Conserved in the green lineage and diatoms 27^70-211^E:2.7e-55	.	ExpAA=66.07^PredHel=3^Topology=o104-126i133-155o208-230i	ENOG411259N^Protein of unknown function (DUF1230)	KEGG:ath:AT5G67370	GO:0009507^cellular_component^chloroplast`GO:0016021^cellular_component^integral component of membrane`GO:1990641^biological_process^response to iron ion starvation	.
DBMI_DN80319_c0_g1_i1.p1	SPTC2_DICDI^SPTC2_DICDI^Q:1-211,H:208-418^57.346%ID^E:1.4e-90^RecName: Full=Serine palmitoyltransferase 2;^Eukaryota; Amoebozoa; Mycetozoa; Dictyostelids; Dictyosteliales; Dictyosteliaceae; Dictyostelium	XP_020960525.1^XP_020960525.1^Q:1-211,H:198-408^59.716%ID^E:4.1e-88^.^.	long chain base biosynthesis protein 2a	AT5G23670.2^AT5G23670.2^Q:1-211,H:198-408^60.19%ID^E:1.07e-90^.^.	PF00155.21^Aminotran_1_2^Aminotransferase class I and II^14-207^E:9.8e-29	.	.	COG0156^8-Amino-7-oxononanoate synthase	KEGG:ddi:DDB_G0291283`KO:K00654	GO:0016021^cellular_component^integral component of membrane`GO:0017059^cellular_component^serine C-palmitoyltransferase complex`GO:0030170^molecular_function^pyridoxal phosphate binding`GO:0004758^molecular_function^serine C-palmitoyltransferase activity`GO:0030148^biological_process^sphingolipid biosynthetic process	GO:0030170^molecular_function^pyridoxal phosphate binding`GO:0009058^biological_process^biosynthetic process
DBMI_DN80350_c0_g1_i1.p1	.	.	.	.	.	.	ExpAA=40.57^PredHel=2^Topology=i45-64o89-111i	.	.	.	.
DBMI_DN80323_c0_g1_i1.p1	PTR4_ARATH^PTR4_ARATH^Q:14-129,H:8-123^75%ID^E:8.01e-57^RecName: Full=Protein NRT1/ PTR FAMILY 5.3;^Eukaryota; Viridiplantae; Streptophyta; Embryophyta; Tracheophyta; Spermatophyta; Magnoliophyta; eudicotyledons; Gunneridae; Pentapetalae; rosids; malvids; Brassicales; Brassicaceae; Camelineae; Arabidopsis	XP_016206341.1^XP_016206341.1^Q:2-128,H:4-130^86.614%ID^E:6.7e-75^.^.	protein NRT1/ PTR FAMILY 5.2-like	AT5G46040.1^AT5G46040.1^Q:14-129,H:8-123^75%ID^E:8.32e-58^.^.	.	.	ExpAA=40.08^PredHel=2^Topology=i80-102o106-128i	COG3104^transporter	KEGG:ath:AT5G46040	GO:0016021^cellular_component^integral component of membrane`GO:0035673^molecular_function^oligopeptide transmembrane transporter activity`GO:1904680^molecular_function^peptide transmembrane transporter activity`GO:0015333^molecular_function^peptide:proton symporter activity`GO:0042937^molecular_function^tripeptide transmembrane transporter activity`GO:0009624^biological_process^response to nemat…	.
[truncated: 31,212 more rows]
