# Supplementary material for: Reference transcriptomes and comparative analyses of six species in the threatened rosewood genus Dalbergia
Source: Sci Rep. 2020 Oct 20;10:17749. doi: 10.1038/s41598-020-74814-2 (PMC7576600; doi:10.1038/s41598-020-74814-2)
Supplement: Supplementary file 6 — Supplementary Data 1e. [file 41598_2020_74814_MOESM6_ESM.xlsx]

## Sheet: SD1e - Dalbergia_oliveri_gene_a
gene_id	sprot_Top_BLASTP_hit	Araip1.1_BLASTP	Araip1.1_gene_description	Araport11_BLASTP	Pfam	SignalP	TmHMM	eggnog	Kegg	gene_ontology_blast	gene_ontology_pfam
DBOL_DN88485_c0_g1_i2.p1	.	.	.	.	.	.	.	.	.	.	.
DBOL_DN88410_c1_g1_i1.p1	.	XP_016202081.1^XP_016202081.1^Q:28-147,H:94-212^66.942%ID^E:1e-42^.^.	VAN3-binding protein	AT4G17350.1^AT4G17350.1^Q:24-147,H:98-221^60.317%ID^E:8.55e-40^.^.	PF05703.11^Auxin_canalis^Auxin canalisation^36-155^E:2.3e-40	.	.	.	.	.	.
DBOL_DN88500_c0_g1_i1.p3	.	.	.	.	.	.	.	.	.	.	.
DBOL_DN88480_c0_g1_i1.p3	ETFB_DICDI^ETFB_DICDI^Q:1-108,H:27-128^58.333%ID^E:1.15e-35^RecName: Full=Electron transfer flavoprotein subunit beta;^Eukaryota; Amoebozoa; Mycetozoa; Dictyostelids; Dictyosteliales; Dictyosteliaceae; Dictyostelium	XP_016176844.1^XP_016176844.1^Q:1-108,H:25-126^50.926%ID^E:2.8e-29^.^.	electron transfer flavoprotein subunit beta%2C mitochondrial	AT5G43430.2^AT5G43430.2^Q:1-108,H:25-126^48.148%ID^E:2.77e-28^.^.	PF01012.21^ETF^Electron transfer flavoprotein domain^2-103^E:1.6e-22	.	.	COG2086^Electron transfer flavoprotein	KEGG:ddi:DDB_G0277991`KO:K03521	GO:0005829^cellular_component^cytosol`GO:0005759^cellular_component^mitochondrial matrix`GO:0009055^molecular_function^electron transfer activity	.
DBOL_DN88471_c0_g1_i1.p1	SKS2_ARATH^SKS2_ARATH^Q:3-213,H:46-258^55.349%ID^E:6.85e-78^RecName: Full=Monocopper oxidase-like protein SKS2;^Eukaryota; Viridiplantae; Streptophyta; Embryophyta; Tracheophyta; Spermatophyta; Magnoliophyta; eudicotyledons; Gunneridae; Pentapetalae; rosids; malvids; Brassicales; Brassicaceae; Camelineae; Arabidopsis	XP_020967682.1^XP_020967682.1^Q:2-213,H:10-221^86.321%ID^E:4.08e-122^.^.	monocopper oxidase-like protein SKU5	AT1G75790.1^AT1G75790.1^Q:3-212,H:45-245^58.571%ID^E:2.09e-82^.^.	PF07732.15^Cu-oxidase_3^Multicopper oxidase^3-104^E:3.9e-38`PF00394.22^Cu-oxidase^Multicopper oxidase^120-213^E:7e-20	.	.	COG2132^Multicopper oxidase	KEGG:ath:AT5G51480	GO:0031225^cellular_component^anchored component of membrane`GO:0046658^cellular_component^anchored component of plasma membrane`GO:0005886^cellular_component^plasma membrane`GO:0009506^cellular_component^plasmodesma`GO:0005507^molecular_function^copper ion binding`GO:0016491^molecular_function^oxidoreductase activity	GO:0005507^molecular_function^copper ion binding`GO:0055114^biological_process^oxidation-reduction process
DBOL_DN88486_c0_g1_i2.p1	.	.	.	.	.	.	.	.	.	.	.
DBOL_DN88412_c0_g1_i1.p1	.	XP_020963185.1^XP_020963185.1^Q:1-100,H:1-103^47.368%ID^E:3.17e-18^.^.	dehydrodolichyl diphosphate synthase 2 isoform X2	.	.	.	.	.	.	.	.
DBOL_DN88422_c0_g1_i1.p1	.	XP_016191925.1^XP_016191925.1^Q:1-214,H:162-365^30.137%ID^E:6.73e-13^.^.	uncharacterized protein K02A2.6-like	.	.	.	.	.	.	.	.
DBOL_DN88481_c0_g2_i1.p2	.	.	.	.	.	.	.	.	.	.	.
DBOL_DN88419_c0_g1_i1.p1	YI31B_YEAST^YI31B_YEAST^Q:34-159,H:612-737^46.825%ID^E:4.76e-29^RecName: Full=Transposon Ty3-I Gag-Pol polyprotein;^Eukaryota; Fungi; Dikarya; Ascomycota; Saccharomycotina; Saccharomycetes; Saccharomycetales; Saccharomycetaceae; Saccharomyces	XP_016191925.1^XP_016191925.1^Q:11-159,H:515-665^68.874%ID^E:8.57e-64^.^.	uncharacterized protein K02A2.6-like	ATMG00850.1^ATMG00850.1^Q:56-94,H:41-79^41.026%ID^E:5.61e-06^.^.	.	.	.	.	KEGG:sce:YIL082W-A`KO:K07497	GO:0005737^cellular_component^cytoplasm`GO:0005634^cellular_component^nucleus`GO:0000943^cellular_component^retrotransposon nucleocapsid`GO:0004190^molecular_function^aspartic-type endopeptidase activity`GO:0005524^molecular_function^ATP binding`GO:0003677^molecular_function^DNA binding`GO:0003887^molecular_function^DNA-directed DNA polymerase activity`GO:0008233^molecular_function^peptidase acti…	.
DBOL_DN88416_c0_g1_i1.p2	.	.	.	.	.	.	.	.	.	.	.
DBOL_DN88467_c0_g1_i2.p2	FKS1_ASPNC^FKS1_ASPNC^Q:1-218,H:908-1124^93.578%ID^E:2.51e-138^RecName: Full=1,3-beta-glucan synthase component FKS1;^Eukaryota; Fungi; Dikarya; Ascomycota; Pezizomycotina; Eurotiomycetes; Eurotiomycetidae; Eurotiales; Aspergillaceae; Aspergillus	XP_020975776.1^XP_020975776.1^Q:1-217,H:1079-1275^31.14%ID^E:8.22e-19^.^.	callose synthase 10	AT5G13000.1^AT5G13000.1^Q:1-217,H:1122-1333^31.276%ID^E:8.14e-21^.^.	PF02364.15^Glucan_synthase^1,3-beta-glucan synthase component^1-218^E:2.7e-96	.	.	.	KEGG:ang:ANI_1_188054`KO:K00706	GO:0000148^cellular_component^1,3-beta-D-glucan synthase complex`GO:0016021^cellular_component^integral component of membrane`GO:0005739^cellular_component^mitochondrion`GO:0003843^molecular_function^1,3-beta-D-glucan synthase activity`GO:0006075^biological_process^(1->3)-beta-D-glucan biosynthetic process`GO:0071555^biological_process^cell wall organization`GO:0008360^biological_process^regulati…	GO:0003843^molecular_function^1,3-beta-D-glucan synthase activity`GO:0006075^biological_process^(1->3)-beta-D-glucan biosynthetic process`GO:0000148^cellular_component^1,3-beta-D-glucan synthase complex`GO:0016020^cellular_component^membrane
DBOL_DN88427_c0_g1_i1.p2	MPPB_NEUCR^MPPB_NEUCR^Q:1-102,H:51-152^84.314%ID^E:2.83e-57^RecName: Full=Mitochondrial-processing peptidase subunit beta;^Eukaryota; Fungi; Dikarya; Ascomycota; Pezizomycotina; Sordariomycetes; Sordariomycetidae; Sordariales; Sordariaceae; Neurospora	XP_016166371.1^XP_016166371.1^Q:1-100,H:107-206^70%ID^E:4.6e-44^.^.	probable mitochondrial-processing peptidase subunit beta%2C mitochondrial	AT3G02090.2^AT3G02090.2^Q:1-100,H:108-207^65%ID^E:9.02e-41^.^.	PF00675.20^Peptidase_M16^Insulinase (Peptidase family M16)^2-101^E:6.1e-42	.	.	.	KEGG:ncr:NCU02549`KO:K17732	GO:0005743^cellular_component^mitochondrial inner membrane`GO:0017087^cellular_component^mitochondrial processing peptidase complex`GO:0005739^cellular_component^mitochondrion`GO:0070469^cellular_component^respirasome`GO:0046872^molecular_function^metal ion binding`GO:0004222^molecular_function^metalloendopeptidase activity`GO:0055114^biological_process^oxidation-reduction process`GO:0006627^biol…	.
DBOL_DN88452_c0_g1_i6.p1	.	.	.	.	.	.	ExpAA=16.74^PredHel=1^Topology=i131-153o	.	.	.	.
DBOL_DN88452_c0_g3_i1.p1	.	.	.	.	.	.	ExpAA=24.02^PredHel=1^Topology=o118-140i	.	.	.	.
DBOL_DN21455_c0_g1_i1.p2	.	.	.	.	.	.	ExpAA=21.40^PredHel=1^Topology=o62-84i	.	.	.	.
DBOL_DN21455_c1_g1_i1.p1	MAKR4_ARATH^MAKR4_ARATH^Q:29-385,H:37-325^38.827%ID^E:1.38e-39^RecName: Full=Probable membrane-associated kinase regulator 4;^Eukaryota; Viridiplantae; Streptophyta; Embryophyta; Tracheophyta; Spermatophyta; Magnoliophyta; eudicotyledons; Gunneridae; Pentapetalae; rosids; malvids; Brassicales; Brassicaceae; Camelineae; Arabidopsis	XP_016186523.1^XP_016186523.1^Q:25-385,H:40-335^42.706%ID^E:3.18e-49^.^.	probable membrane-associated kinase regulator 3	AT2G39370.1^AT2G39370.1^Q:29-385,H:37-325^38.827%ID^E:1.43e-40^.^.	.	.	.	ENOG410YINI^membrane-associated kinase regulator	KEGG:ath:AT2G39370	GO:0005886^cellular_component^plasma membrane`GO:0009506^cellular_component^plasmodesma`GO:0019210^molecular_function^kinase inhibitor activity	.
DBOL_DN21482_c0_g1_i2.p1	PPME1_BOVIN^PPME1_BOVIN^Q:23-332,H:4-372^44.173%ID^E:1.28e-99^RecName: Full=Protein phosphatase methylesterase 1;^Eukaryota; Metazoa; Chordata; Craniata; Vertebrata; Euteleostomi; Mammalia; Eutheria; Laurasiatheria; Cetartiodactyla; Ruminantia; Pecora; Bovidae; Bovinae; Bos	XP_016202216.1^XP_016202216.1^Q:1-350,H:1-350^88.571%ID^E:0^.^.	protein phosphatase methylesterase 1	AT4G10050.1^AT4G10050.1^Q:1-346,H:1-345^76.945%ID^E:0^.^.	PF00561.20^Abhydrolase_1^alpha/beta hydrolase fold^80-315^E:3.3e-12`PF12146.8^Hydrolase_4^Serine aminopeptidase, S33^81-181^E:7.2e-14`PF12697.7^Abhydrolase_6^Alpha/beta hydrolase family^82-321^E:5.3e-26`PF00975.20^Thioesterase^Thioesterase domain^82-182^E:5.5e-08`PF07819.13^PGAP1^PGAP1-like protein^130-168^E:8.2e-06	.	.	COG0596^Alpha beta hydrolase	KEGG:bta:535390`KO:K13617	GO:0051722^molecular_function^protein C-terminal methylesterase activity`GO:0051721^molecular_function^protein phosphatase 2A binding`GO:0006482^biological_process^protein demethylation	GO:0016788^molecular_function^hydrolase activity, acting on ester bonds`GO:0009058^biological_process^biosynthetic process
DBOL_DN21438_c0_g1_i2.p1	.	XP_020962502.1^XP_020962502.1^Q:43-313,H:1279-1578^47.588%ID^E:7.06e-57^.^.	uncharacterized protein LOC107608945 isoform X3	.	.	.	.	.	.	.	.
DBOL_DN21438_c0_g3_i2.p1	.	XP_020962500.1^XP_020962500.1^Q:1-110,H:1771-1894^61.29%ID^E:8.75e-34^.^.	uncharacterized protein LOC107608945 isoform X1	.	.	.	.	.	.	.	.
DBOL_DN21433_c0_g2_i1.p1	TI110_ARATH^TI110_ARATH^Q:12-107,H:697-792^81.25%ID^E:2.11e-50^RecName: Full=Protein TIC110, chloroplastic;^Eukaryota; Viridiplantae; Streptophyta; Embryophyta; Tracheophyta; Spermatophyta; Magnoliophyta; eudicotyledons; Gunneridae; Pentapetalae; rosids; malvids; Brassicales; Brassicaceae; Camelineae; Arabidopsis	XP_016164372.1^XP_016164372.1^Q:12-107,H:60-155^90.625%ID^E:1.98e-59^.^.	protein TIC110%2C chloroplastic	AT1G06950.1^AT1G06950.1^Q:12-107,H:697-792^81.25%ID^E:2.18e-51^.^.	.	.	.	ENOG410XRW7^translocon at the inner envelope membrane of chloroplasts 110	KEGG:ath:AT1G06950	GO:0009507^cellular_component^chloroplast`GO:0009941^cellular_component^chloroplast envelope`GO:0016021^cellular_component^integral component of membrane`GO:0016020^cellular_component^membrane`GO:0009536^cellular_component^plastid`GO:0031897^cellular_component^Tic complex`GO:0061927^cellular_component^TOC-TIC supercomplex I`GO:0009658^biological_process^chloroplast organization`GO:0045037^biologi…	.
DBOL_DN21498_c0_g1_i1.p1	PTL_ARATH^PTL_ARATH^Q:171-215,H:119-163^95.556%ID^E:2.65e-21^RecName: Full=Trihelix transcription factor PTL;^Eukaryota; Viridiplantae; Streptophyta; Embryophyta; Tracheophyta; Spermatophyta; Magnoliophyta; eudicotyledons; Gunneridae; Pentapetalae; rosids; malvids; Brassicales; Brassicaceae; Camelineae; Arabidopsis	XP_020960200.1^XP_020960200.1^Q:42-195,H:1-155^56.471%ID^E:4.94e-41^.^.	trihelix transcription factor PTL-like	AT3G10000.1^AT3G10000.1^Q:158-214,H:69-131^73.016%ID^E:3.95e-24^.^.	PF13837.6^Myb_DNA-bind_4^Myb/SANT-like DNA-binding domain^171-214^E:4.7e-06	.	ExpAA=21.01^PredHel=1^Topology=i12-34o	ENOG410YYXY^Transcription factor	KEGG:ath:AT5G03680	GO:0005634^cellular_component^nucleus`GO:0003677^molecular_function^DNA binding`GO:0003700^molecular_function^DNA-binding transcription factor activity`GO:0019900^molecular_function^kinase binding`GO:0042803^molecular_function^protein homodimerization activity`GO:0043565^molecular_function^sequence-specific DNA binding`GO:0048498^biological_process^establishment of petal orientation`GO:0046621^bi…	.
DBOL_DN21461_c0_g1_i2.p1	.	.	.	.	.	.	.	.	.	.	.
DBOL_DN21457_c0_g2_i2.p1	.	.	.	.	.	.	.	.	.	.	.
DBOL_DN21499_c0_g1_i1.p1	XERO1_ARATH^XERO1_ARATH^Q:14-133,H:11-125^49.618%ID^E:2.92e-15^RecName: Full=Dehydrin Xero 1;^Eukaryota; Viridiplantae; Streptophyta; Embryophyta; Tracheophyta; Spermatophyta; Magnoliophyta; eudicotyledons; Gunneridae; Pentapetalae; rosids; malvids; Brassicales; Brassicaceae; Camelineae; Arabidopsis	.	.	AT3G50980.1^AT3G50980.1^Q:14-133,H:11-125^49.618%ID^E:3.03e-16^.^.	PF00257.19^Dehydrin^Dehydrin^46-134^E:1.3e-25	.	.	ENOG41107K4^Dehydrin	KEGG:ath:AT3G50980	GO:0005829^cellular_component^cytosol`GO:0009631^biological_process^cold acclimation`GO:0009737^biological_process^response to abscisic acid`GO:0009414^biological_process^response to water deprivation	GO:0009415^biological_process^response to water
DBOL_DN21421_c0_g1_i3.p1	TXLA_SYNY3^TXLA_SYNY3^Q:86-184,H:27-125^36.634%ID^E:5.12e-11^RecName: Full=Thiol:disulfide interchange protein TxlA homolog;^Bacteria; Cyanobacteria; Synechococcales; Merismopediaceae; Synechocystis	XP_016177464.1^XP_016177464.1^Q:1-210,H:12-198^67.136%ID^E:1.7e-97^.^.	uncharacterized protein LOC107619682	AT5G06430.1^AT5G06430.1^Q:14-205,H:16-190^58.333%ID^E:6.64e-75^.^.	PF00085.20^Thioredoxin^Thioredoxin^98-180^E:4.9e-09	.	.	.	KEGG:syn:sll1980	GO:0016021^cellular_component^integral component of membrane`GO:0005886^cellular_component^plasma membrane`GO:0016671^molecular_function^oxidoreductase activity, acting on a sulfur group of donors, disulfide as acceptor`GO:0015035^molecular_function^protein disulfide oxidoreductase activity`GO:0045454^biological_process^cell redox homeostasis`GO:0006662^biological_process^glycerol ether metabolic…	GO:0045454^biological_process^cell redox homeostasis
DBOL_DN21436_c0_g1_i1.p1	DR206_PEA^DR206_PEA^Q:1-183,H:1-184^78.261%ID^E:2.03e-101^RecName: Full=Disease resistance response protein 206;^Eukaryota; Viridiplantae; Streptophyta; Embryophyta; Tracheophyta; Spermatophyta; Magnoliophyta; eudicotyledons; Gunneridae; Pentapetalae; rosids; fabids; Fabales; Fabaceae; Papilionoideae; 50 kb inversion clade; NPAAA clade; Hologalegina; IRL clade; Fabeae; Pisum	XP_016189440.1^XP_016189440.1^Q:23-183,H:30-190^73.913%ID^E:2.13e-87^.^.	disease resistance response protein 206	AT4G23690.1^AT4G23690.1^Q:25-183,H:35-187^55.975%ID^E:1.48e-62^.^.	PF03018.14^Dirigent^Dirigent-like protein^30-175^E:2.1e-37	sigP:1^19^0.849^YES	.	.	.	GO:0048046^cellular_component^apoplast`GO:0006952^biological_process^defense response`GO:0009607^biological_process^response to biotic stimulus	.
DBOL_DN21480_c0_g1_i9.p1	RL30_LUPLU^RL30_LUPLU^Q:12-123,H:1-112^90.179%ID^E:6.85e-72^RecName: Full=60S ribosomal protein L30;^Eukaryota; Viridiplantae; Streptophyta; Embryophyta; Tracheophyta; Spermatophyta; Magnoliophyta; eudicotyledons; Gunneridae; Pentapetalae; rosids; fabids; Fabales; Fabaceae; Papilionoideae; 50 kb inversion clade; genistoids sensu lato; core genistoids; Genisteae; Lupinus	XP_016194439.1^XP_016194439.1^Q:12-123,H:1-112^91.964%ID^E:1.35e-73^.^.	60S ribosomal protein L30	AT3G18740.1^AT3G18740.1^Q:12-123,H:1-112^83.929%ID^E:8.25e-69^.^.	PF01248.26^Ribosomal_L7Ae^Ribosomal protein L7Ae/L30e/S12e/Gadd45 family^25-116^E:1.2e-24	.	.	.	.	GO:0005840^cellular_component^ribosome`GO:0003723^molecular_function^RNA binding`GO:0003735^molecular_function^structural constituent of ribosome`GO:0006412^biological_process^translation	.
DBOL_DN21464_c0_g1_i1.p1	WRK72_ARATH^WRK72_ARATH^Q:4-255,H:34-286^47.212%ID^E:7.2e-59^RecName: Full=Probable WRKY transcription factor 72;^Eukaryota; Viridiplantae; Streptophyta; Embryophyta; Tracheophyta; Spermatophyta; Magnoliophyta; eudicotyledons; Gunneridae; Pentapetalae; rosids; malvids; Brassicales; Brassicaceae; Camelineae; Arabidopsis	XP_016192560.1^XP_016192560.1^Q:3-255,H:87-339^50%ID^E:2.61e-64^.^.	probable WRKY transcription factor 61	AT5G15130.1^AT5G15130.1^Q:4-255,H:34-286^47.212%ID^E:7.47e-60^.^.	PF03106.15^WRKY^WRKY DNA -binding domain^196-254^E:8.6e-25	.	.	ENOG410YE20^WRKY transcription factor	KEGG:ath:AT5G15130	GO:0005634^cellular_component^nucleus`GO:0003700^molecular_function^DNA-binding transcription factor activity`GO:0043565^molecular_function^sequence-specific DNA binding`GO:0006952^biological_process^defense response	GO:0003700^molecular_function^DNA-binding transcription factor activity`GO:0043565^molecular_function^sequence-specific DNA binding`GO:0006355^biological_process^regulation of transcription, DNA-templated
DBOL_DN21464_c0_g2_i3.p1	WRKY9_ARATH^WRKY9_ARATH^Q:38-374,H:54-360^47.126%ID^E:1.71e-80^RecName: Full=Probable WRKY transcription factor 9 {ECO:0000305};^Eukaryota; Viridiplantae; Streptophyta; Embryophyta; Tracheophyta; Spermatophyta; Magnoliophyta; eudicotyledons; Gunneridae; Pentapetalae; rosids; malvids; Brassicales; Brassicaceae; Camelineae; Arabidopsis	XP_016190560.1^XP_016190560.1^Q:1-475,H:1-479^56.711%ID^E:3.46e-154^.^.	probable WRKY transcription factor 9	AT1G68150.1^AT1G68150.1^Q:38-374,H:54-360^47.126%ID^E:1.77e-81^.^.	PF03106.15^WRKY^WRKY DNA -binding domain^252-310^E:9.5e-25	.	.	ENOG410Y9PF^WRKY transcription factor	KEGG:ath:AT1G68150	GO:0005634^cellular_component^nucleus`GO:0003700^molecular_function^DNA-binding transcription factor activity`GO:0043565^molecular_function^sequence-specific DNA binding`GO:0044212^molecular_function^transcription regulatory region DNA binding	GO:0003700^molecular_function^DNA-binding transcription factor activity`GO:0043565^molecular_function^sequence-specific DNA binding`GO:0006355^biological_process^regulation of transcription, DNA-templated
DBOL_DN21464_c1_g1_i1.p1	WRK42_ARATH^WRK42_ARATH^Q:2-101,H:337-416^44.66%ID^E:1.49e-08^RecName: Full=WRKY transcription factor 42 {ECO:0000303|Ref.1};^Eukaryota; Viridiplantae; Streptophyta; Embryophyta; Tracheophyta; Spermatophyta; Magnoliophyta; eudicotyledons; Gunneridae; Pentapetalae; rosids; malvids; Brassicales; Brassicaceae; Camelineae; Arabidopsis	XP_016193041.1^XP_016193041.1^Q:1-142,H:168-297^52.055%ID^E:1.11e-13^.^.	probable WRKY transcription factor 61	AT4G04450.1^AT4G04450.1^Q:2-101,H:337-416^44.66%ID^E:1.55e-09^.^.	.	.	.	ENOG410YDVM^Transcription factor	KEGG:ath:AT4G04450	GO:0005634^cellular_component^nucleus`GO:0003700^molecular_function^DNA-binding transcription factor activity`GO:0043565^molecular_function^sequence-specific DNA binding`GO:0044212^molecular_function^transcription regulatory region DNA binding`GO:0045892^biological_process^negative regulation of transcription, DNA-templated	.
DBOL_DN21445_c0_g1_i13.p1	PT311_ARATH^PT311_ARATH^Q:1-308,H:1-308^82.468%ID^E:0^RecName: Full=Probable sugar phosphate/phosphate translocator At3g11320;^Eukaryota; Viridiplantae; Streptophyta; Embryophyta; Tracheophyta; Spermatophyta; Magnoliophyta; eudicotyledons; Gunneridae; Pentapetalae; rosids; malvids; Brassicales; Brassicaceae; Camelineae; Arabidopsis	XP_016173778.1^XP_016173778.1^Q:3-308,H:1-306^92.157%ID^E:0^.^.	probable sugar phosphate/phosphate translocator At3g11320	AT3G11320.1^AT3G11320.1^Q:1-308,H:1-308^82.468%ID^E:0^.^.	PF03151.16^TPT^Triose-phosphate Transporter family^14-301^E:1.1e-46`PF08449.11^UAA^UAA transporter family^28-303^E:6.2e-13	.	ExpAA=208.61^PredHel=10^Topology=i5-27o42-64i77-96o101-123i130-147o157-179i192-209o229-251i256-278o282-301i	ENOG410XP1S^solute carrier family 35 member	KEGG:ath:AT3G11320	GO:0005783^cellular_component^endoplasmic reticulum`GO:0005794^cellular_component^Golgi apparatus`GO:0016021^cellular_component^integral component of membrane`GO:0015297^molecular_function^antiporter activity`GO:0015165^molecular_function^pyrimidine nucleotide-sugar transmembrane transporter activity`GO:0022857^molecular_function^transmembrane transporter activity`GO:0008643^biological_process^ca…	GO:0055085^biological_process^transmembrane transport
DBOL_DN21459_c1_g1_i2.p1	.	XP_016189824.1^XP_016189824.1^Q:1-134,H:1-141^78.014%ID^E:2.37e-60^.^.	uncharacterized protein LOC107631028	AT1G11120.2^AT1G11120.2^Q:8-137,H:10-146^62.044%ID^E:7.58e-51^.^.	.	.	ExpAA=22.09^PredHel=1^Topology=i35-57o	.	.	.	.
DBOL_DN21451_c0_g1_i1.p1	PP137_ARATH^PP137_ARATH^Q:60-496,H:89-527^56.492%ID^E:0^RecName: Full=Pentatricopeptide repeat-containing protein At1g80880, mitochondrial;^Eukaryota; Viridiplantae; Streptophyta; Embryophyta; Tracheophyta; Spermatophyta; Magnoliophyta; eudicotyledons; Gunneridae; Pentapetalae; rosids; malvids; Brassicales; Brassicaceae; Camelineae; Arabidopsis	XP_016196800.1^XP_016196800.1^Q:12-505,H:2-506^78.389%ID^E:0^.^.	pentatricopeptide repeat-containing protein At1g80880%2C mitochondrial	AT1G80880.3^AT1G80880.3^Q:60-496,H:89-527^56.492%ID^E:0^.^.	PF01535.20^PPR^PPR repeat^197-217^E:0.00074`PF13812.6^PPR_3^Pentatricopeptide repeat domain^251-308^E:1.5e-05`PF01535.20^PPR^PPR repeat^266-295^E:4.6e-06`PF17177.4^PPR_long^Pentacotripeptide-repeat region of PRORP^268-408^E:2.2e-09`PF13041.6^PPR_2^PPR repeat family^298-346^E:1e-07`PF01535.20^PPR^PPR repeat^302-331^E:0.012`PF13812.6^PPR_3^Pentatricopeptide repeat domain^321-375^E:1.3e-06`PF12854.7…	.	.	ENOG410Z7Z7^Pentatricopeptide repeat-containing protein	KEGG:ath:AT1G80880	GO:0005739^cellular_component^mitochondrion	.
DBOL_DN21426_c0_g1_i8.p2	.	.	.	.	.	.	ExpAA=40.22^PredHel=2^Topology=i74-91o95-117i	.	.	.	.
DBOL_DN21409_c0_g1_i4.p1	MIK2_ARATH^MIK2_ARATH^Q:6-135,H:754-886^53.731%ID^E:7.71e-42^RecName: Full=MDIS1-interacting receptor like kinase 2 {ECO:0000303|PubMed:26863186};^Eukaryota; Viridiplantae; Streptophyta; Embryophyta; Tracheophyta; Spermatophyta; Magnoliophyta; eudicotyledons; Gunneridae; Pentapetalae; rosids; malvids; Brassicales; Brassicaceae; Camelineae; Arabidopsis	XP_016194141.1^XP_016194141.1^Q:1-135,H:752-888^60.584%ID^E:6.27e-56^.^.	MDIS1-interacting receptor like kinase 2-like	AT4G08850.2^AT4G08850.2^Q:6-135,H:754-886^53.731%ID^E:7.96e-43^.^.	PF00069.25^Pkinase^Protein kinase domain^29-120^E:5.1e-14`PF07714.17^Pkinase_Tyr^Protein tyrosine kinase^31-124^E:1.4e-13	.	.	COG4886^leucine Rich Repeat	KEGG:ath:AT4G08850	GO:0016021^cellular_component^integral component of membrane`GO:0016020^cellular_component^membrane`GO:0005886^cellular_component^plasma membrane`GO:0009506^cellular_component^plasmodesma`GO:0090406^cellular_component^pollen tube`GO:0005524^molecular_function^ATP binding`GO:0004674^molecular_function^protein serine/threonine kinase activity	GO:0004672^molecular_function^protein kinase activity`GO:0005524^molecular_function^ATP binding`GO:0006468^biological_process^protein phosphorylation
DBOL_DN21489_c0_g1_i2.p1	SERC_ARATH^SERC_ARATH^Q:1-68,H:187-254^83.824%ID^E:7.53e-33^RecName: Full=Phosphoserine phosphatase, chloroplastic;^Eukaryota; Viridiplantae; Streptophyta; Embryophyta; Tracheophyta; Spermatophyta; Magnoliophyta; eudicotyledons; Gunneridae; Pentapetalae; rosids; malvids; Brassicales; Brassicaceae; Camelineae; Arabidopsis	XP_016181792.1^XP_016181792.1^Q:1-68,H:190-257^94.118%ID^E:3.25e-39^.^.	phosphoserine phosphatase%2C chloroplastic	AT1G18640.2^AT1G18640.2^Q:1-68,H:187-254^83.824%ID^E:7.81e-34^.^.	.	.	.	COG0560^phosphoserine phosphatase activity	KEGG:ath:AT1G18640`KO:K01079	GO:0009507^cellular_component^chloroplast`GO:0005737^cellular_component^cytoplasm`GO:0005509^molecular_function^calcium ion binding`GO:0000287^molecular_function^magnesium ion binding`GO:0016791^molecular_function^phosphatase activity`GO:0004647^molecular_function^phosphoserine phosphatase activity`GO:0016311^biological_process^dephosphorylation`GO:0009793^biological_process^embryo development en…	.
DBOL_DN21406_c0_g1_i3.p1	BAK1_ARATH^BAK1_ARATH^Q:1-247,H:366-615^78%ID^E:5.65e-133^RecName: Full=BRASSINOSTEROID INSENSITIVE 1-associated receptor kinase 1 {ECO:0000303|PubMed:12150929};^Eukaryota; Viridiplantae; Streptophyta; Embryophyta; Tracheophyta; Spermatophyta; Magnoliophyta; eudicotyledons; Gunneridae; Pentapetalae; rosids; malvids; Brassicales; Brassicaceae; Camelineae; Arabidopsis	XP_016179719.1^XP_016179719.1^Q:1-247,H:372-618^80.972%ID^E:2.08e-140^.^.	BRASSINOSTEROID INSENSITIVE 1-associated receptor kinase 1	AT4G33430.1^AT4G33430.1^Q:1-247,H:366-615^78%ID^E:5.86e-134^.^.	PF07714.17^Pkinase_Tyr^Protein tyrosine kinase^1-198^E:3.8e-26`PF00069.25^Pkinase^Protein kinase domain^10-195^E:1.8e-28	.	.	.	KEGG:ath:AT4G33430`KO:K13416	GO:0010008^cellular_component^endosome membrane`GO:0016021^cellular_component^integral component of membrane`GO:0005886^cellular_component^plasma membrane`GO:0005524^molecular_function^ATP binding`GO:0042802^molecular_function^identical protein binding`GO:0033612^molecular_function^receptor serine/threonine kinase binding`GO:0005102^molecular_function^signaling receptor binding`GO:0004675^molecul…	GO:0004672^molecular_function^protein kinase activity`GO:0006468^biological_process^protein phosphorylation`GO:0005524^molecular_function^ATP binding
DBOL_DN21425_c0_g1_i3.p1	JAL19_ARATH^JAL19_ARATH^Q:8-172,H:15-166^45.455%ID^E:1.42e-38^RecName: Full=Jacalin-related lectin 19;^Eukaryota; Viridiplantae; Streptophyta; Embryophyta; Tracheophyta; Spermatophyta; Magnoliophyta; eudicotyledons; Gunneridae; Pentapetalae; rosids; malvids; Brassicales; Brassicaceae; Camelineae; Arabidopsis	XP_016194334.1^XP_016194334.1^Q:1-166,H:1-175^45.109%ID^E:7.42e-44^.^.	chaperone protein ClpB3%2C chloroplastic	AT1G73040.1^AT1G73040.1^Q:8-172,H:15-166^45.455%ID^E:1.47e-39^.^.	PF01419.17^Jacalin^Jacalin-like lectin domain^16-158^E:1.8e-22	.	.	ENOG410Y7QC^jacalin lectin family protein	KEGG:ath:AT1G73040	GO:0030246^molecular_function^carbohydrate binding	.
DBOL_DN21462_c0_g1_i1.p1	FERON_ARATH^FERON_ARATH^Q:38-636,H:229-886^39.552%ID^E:2.47e-126^RecName: Full=Receptor-like protein kinase FERONIA;^Eukaryota; Viridiplantae; Streptophyta; Embryophyta; Tracheophyta; Spermatophyta; Magnoliophyta; eudicotyledons; Gunneridae; Pentapetalae; rosids; malvids; Brassicales; Brassicaceae; Camelineae; Arabidopsis`FERON_ARATH^FERON_ARATH^Q:9-208,H:19-194^40.686%ID^E:4.7e-25^RecName: Full=…	XP_016191215.1^XP_016191215.1^Q:265-605,H:11-346^71.594%ID^E:3.16e-169^.^.	receptor-like protein kinase FERONIA	AT3G51550.1^AT3G51550.1^Q:38-636,H:229-886^39.552%ID^E:2.56e-127^.^.`AT3G51550.1^AT3G51550.1^Q:9-208,H:19-194^40.686%ID^E:4.87e-26^.^.	PF11721.8^Malectin^Malectin domain^35-193^E:4.3e-07`PF12819.7^Malectin_like^Malectin-like domain^38-215^E:7.7e-10`PF00069.25^Pkinase^Protein kinase domain^297-558^E:1.2e-43`PF07714.17^Pkinase_Tyr^Protein tyrosine kinase^298-560^E:4.5e-48	sigP:1^28^0.57^YES	ExpAA=32.99^PredHel=1^Topology=i235-257o	COG0515^Serine Threonine protein kinase	KEGG:ath:AT3G51550	GO:0043680^cellular_component^filiform apparatus`GO:0016021^cellular_component^integral component of membrane`GO:0016020^cellular_component^membrane`GO:0005886^cellular_component^plasma membrane`GO:0009506^cellular_component^plasmodesma`GO:0005524^molecular_function^ATP binding`GO:0004672^molecular_function^protein kinase activity`GO:0004674^molecular_function^protein serine/threonine kinase acti…	GO:0004672^molecular_function^protein kinase activity`GO:0005524^molecular_function^ATP binding`GO:0006468^biological_process^protein phosphorylation
DBOL_DN21462_c1_g1_i2.p1	Y5900_ARATH^Y5900_ARATH^Q:20-211,H:2-186^40.609%ID^E:1.78e-27^RecName: Full=Putative receptor-like protein kinase At5g39000;^Eukaryota; Viridiplantae; Streptophyta; Embryophyta; Tracheophyta; Spermatophyta; Magnoliophyta; eudicotyledons; Gunneridae; Pentapetalae; rosids; malvids; Brassicales; Brassicaceae; Camelineae; Arabidopsis	XP_016180544.1^XP_016180544.1^Q:35-211,H:28-195^51.685%ID^E:2.86e-42^.^.	receptor-like protein kinase FERONIA	AT5G39000.1^AT5G39000.1^Q:20-211,H:2-186^40.609%ID^E:1.85e-28^.^.	PF11721.8^Malectin^Malectin domain^47-190^E:1.5e-12`PF12819.7^Malectin_like^Malectin-like domain^50-211^E:2.2e-10	.	.	COG0515^Serine Threonine protein kinase	KEGG:ath:AT5G39000	GO:0016021^cellular_component^integral component of membrane`GO:0005886^cellular_component^plasma membrane`GO:0009506^cellular_component^plasmodesma`GO:0005524^molecular_function^ATP binding`GO:0004672^molecular_function^protein kinase activity`GO:0004674^molecular_function^protein serine/threonine kinase activity`GO:0046777^biological_process^protein autophosphorylation	.
DBOL_DN21462_c1_g2_i1.p1	FERON_ARATH^FERON_ARATH^Q:2-166,H:341-536^37.5%ID^E:8.91e-27^RecName: Full=Receptor-like protein kinase FERONIA;^Eukaryota; Viridiplantae; Streptophyta; Embryophyta; Tracheophyta; Spermatophyta; Magnoliophyta; eudicotyledons; Gunneridae; Pentapetalae; rosids; malvids; Brassicales; Brassicaceae; Camelineae; Arabidopsis	XP_016194395.1^XP_016194395.1^Q:2-166,H:354-526^40.571%ID^E:3.43e-29^.^.	receptor-like protein kinase FERONIA	AT3G51550.1^AT3G51550.1^Q:2-166,H:341-536^37.5%ID^E:9.24e-28^.^.	.	.	ExpAA=19.98^PredHel=1^Topology=i105-124o	COG0515^Serine Threonine protein kinase	KEGG:ath:AT3G51550	GO:0043680^cellular_component^filiform apparatus`GO:0016021^cellular_component^integral component of membrane`GO:0016020^cellular_component^membrane`GO:0005886^cellular_component^plasma membrane`GO:0009506^cellular_component^plasmodesma`GO:0005524^molecular_function^ATP binding`GO:0004672^molecular_function^protein kinase activity`GO:0004674^molecular_function^protein serine/threonine kinase acti…	.
DBOL_DN21462_c1_g3_i1.p1	Y5900_ARATH^Y5900_ARATH^Q:28-136,H:22-128^45.946%ID^E:7.65e-19^RecName: Full=Putative receptor-like protein kinase At5g39000;^Eukaryota; Viridiplantae; Streptophyta; Embryophyta; Tracheophyta; Spermatophyta; Magnoliophyta; eudicotyledons; Gunneridae; Pentapetalae; rosids; malvids; Brassicales; Brassicaceae; Camelineae; Arabidopsis	XP_016180544.1^XP_016180544.1^Q:12-136,H:14-134^49.206%ID^E:2.45e-26^.^.	receptor-like protein kinase FERONIA	AT5G39000.1^AT5G39000.1^Q:28-136,H:22-128^45.946%ID^E:7.94e-20^.^.	PF11721.8^Malectin^Malectin domain^38-126^E:3.4e-08`PF12819.7^Malectin_like^Malectin-like domain^40-129^E:3.5e-07	sigP:1^28^0.907^YES	ExpAA=18.44^PredHel=1^Topology=i7-29o	COG0515^Serine Threonine protein kinase	KEGG:ath:AT5G39000	GO:0016021^cellular_component^integral component of membrane`GO:0005886^cellular_component^plasma membrane`GO:0009506^cellular_component^plasmodesma`GO:0005524^molecular_function^ATP binding`GO:0004672^molecular_function^protein kinase activity`GO:0004674^molecular_function^protein serine/threonine kinase activity`GO:0046777^biological_process^protein autophosphorylation	.
DBOL_DN21462_c1_g4_i2.p1	FERON_ARATH^FERON_ARATH^Q:9-833,H:6-841^48.023%ID^E:0^RecName: Full=Receptor-like protein kinase FERONIA;^Eukaryota; Viridiplantae; Streptophyta; Embryophyta; Tracheophyta; Spermatophyta; Magnoliophyta; eudicotyledons; Gunneridae; Pentapetalae; rosids; malvids; Brassicales; Brassicaceae; Camelineae; Arabidopsis	XP_016180270.1^XP_016180270.1^Q:36-831,H:37-855^56.168%ID^E:0^.^.	receptor-like protein kinase FERONIA	AT3G51550.1^AT3G51550.1^Q:9-833,H:6-841^48.023%ID^E:0^.^.	PF11721.8^Malectin^Malectin domain^39-182^E:3.5e-08`PF12819.7^Malectin_like^Malectin-like domain^42-422^E:1.1e-34`PF11721.8^Malectin^Malectin domain^278-388^E:1.3e-07`PF00069.25^Pkinase^Protein kinase domain^529-794^E:2.2e-44`PF07714.17^Pkinase_Tyr^Protein tyrosine kinase^530-796^E:5.6e-49	sigP:1^30^0.72^YES	ExpAA=39.78^PredHel=1^Topology=o459-481i	COG0515^Serine Threonine protein kinase	KEGG:ath:AT3G51550	GO:0043680^cellular_component^filiform apparatus`GO:0016021^cellular_component^integral component of membrane`GO:0016020^cellular_component^membrane`GO:0005886^cellular_component^plasma membrane`GO:0009506^cellular_component^plasmodesma`GO:0005524^molecular_function^ATP binding`GO:0004672^molecular_function^protein kinase activity`GO:0004674^molecular_function^protein serine/threonine kinase acti…	GO:0004672^molecular_function^protein kinase activity`GO:0005524^molecular_function^ATP binding`GO:0006468^biological_process^protein phosphorylation
DBOL_DN21450_c0_g1_i7.p1	MAP22_ARATH^MAP22_ARATH^Q:59-424,H:74-439^92.077%ID^E:0^RecName: Full=Methionine aminopeptidase 2B {ECO:0000255|HAMAP-Rule:MF_03175};^Eukaryota; Viridiplantae; Streptophyta; Embryophyta; Tracheophyta; Spermatophyta; Magnoliophyta; eudicotyledons; Gunneridae; Pentapetalae; rosids; malvids; Brassicales; Brassicaceae; Camelineae; Arabidopsis	XP_016197025.1^XP_016197025.1^Q:1-424,H:1-424^93.396%ID^E:0^.^.	methionine aminopeptidase 2B	AT3G59990.4^AT3G59990.4^Q:59-424,H:74-439^92.077%ID^E:0^.^.	PF00557.24^Peptidase_M24^Metallopeptidase family M24^114-411^E:8.4e-41	.	.	COG0024^Removes the N-terminal methionine from nascent proteins (By similarity)	KEGG:ath:AT3G59990`KO:K01265	GO:0005737^cellular_component^cytoplasm`GO:0046872^molecular_function^metal ion binding`GO:0070006^molecular_function^metalloaminopeptidase activity`GO:0070084^biological_process^protein initiator methionine removal`GO:0016485^biological_process^protein processing	.
DBOL_DN21450_c2_g1_i3.p1	LORF2_MOUSE^LORF2_MOUSE^Q:2-128,H:606-744^26.619%ID^E:2.4e-09^RecName: Full=LINE-1 retrotransposable element ORF2 protein;^Eukaryota; Metazoa; Chordata; Craniata; Vertebrata; Euteleostomi; Mammalia; Eutheria; Euarchontoglires; Glires; Rodentia; Myomorpha; Muroidea; Muridae; Murinae; Mus; Mus	XP_020972769.1^XP_020972769.1^Q:2-106,H:793-913^31.405%ID^E:1.71e-08^.^.	uncharacterized protein LOC110269333	.	PF00078.27^RVT_1^Reverse transcriptase (RNA-dependent DNA polymerase)^1-164^E:3.4e-17	.	.	ENOG41120A8^NA	.	GO:0004519^molecular_function^endonuclease activity`GO:0046872^molecular_function^metal ion binding`GO:0003964^molecular_function^RNA-directed DNA polymerase activity`GO:0006310^biological_process^DNA recombination	.
DBOL_DN21407_c0_g1_i1.p4	.	XP_016176550.1^XP_016176550.1^Q:1-77,H:35-105^51.25%ID^E:7.33e-06^.^.	uncharacterized protein LOC107618889	.	.	.	.	.	.	.	.
DBOL_DN21407_c0_g2_i1.p1	.	.	.	.	.	.	.	.	.	.	.
DBOL_DN21449_c0_g1_i1.p1	IF4B1_ARATH^IF4B1_ARATH^Q:1-530,H:1-532^54.078%ID^E:4.51e-142^RecName: Full=Eukaryotic translation initiation factor 4B1 {ECO:0000303|PubMed:10600500};^Eukaryota; Viridiplantae; Streptophyta; Embryophyta; Tracheophyta; Spermatophyta; Magnoliophyta; eudicotyledons; Gunneridae; Pentapetalae; rosids; malvids; Brassicales; Brassicaceae; Camelineae; Arabidopsis	XP_016181200.1^XP_016181200.1^Q:32-530,H:33-551^70.467%ID^E:0^.^.	eukaryotic translation initiation factor 4B2	AT3G26400.1^AT3G26400.1^Q:1-530,H:1-532^54.078%ID^E:4.68e-143^.^.	PF06273.11^eIF-4B^Plant specific eukaryotic initiation factor 4B^1-513^E:4.5e-224	.	.	ENOG4112ABA^eukaryotic translation initiation factor	KEGG:ath:AT3G26400	GO:0005634^cellular_component^nucleus`GO:0003729^molecular_function^mRNA binding`GO:0042803^molecular_function^protein homodimerization activity`GO:0003743^molecular_function^translation initiation factor activity	GO:0003743^molecular_function^translation initiation factor activity
DBOL_DN21446_c1_g2_i2.p1	.	.	.	.	.	.	.	.	.	.	.
DBOL_DN21471_c0_g1_i2.p1	EIX2_SOLLC^EIX2_SOLLC^Q:1-174,H:565-740^40.556%ID^E:1.9e-29^RecName: Full=Receptor-like protein EIX2 {ECO:0000305};^Eukaryota; Viridiplantae; Streptophyta; Embryophyta; Tracheophyta; Spermatophyta; Magnoliophyta; eudicotyledons; Gunneridae; Pentapetalae; asterids; lamiids; Solanales; Solanaceae; Solanoideae; Solaneae; Solanum; Lycopersicon`EIX2_SOLLC^EIX2_SOLLC^Q:18-183,H:751-936^30%ID^E:2.29e-08…	XP_016177550.1^XP_016177550.1^Q:1-174,H:421-594^58.621%ID^E:7.25e-60^.^.`XP_016177550.1^XP_016177550.1^Q:1-189,H:539-776^28.926%ID^E:1.66e-10^.^.`XP_016177550.1^XP_016177550.1^Q:40-159,H:223-341^33.607%ID^E:4.23e-07^.^.`XP_016177550.1^XP_016177550.1^Q:84-174,H:215-308^36.17%ID^E:4.46e-06^.^.`XP_016177550.1^XP_016177550.1^Q:1-174,H:491-709^27.602%ID^E:7.52e-06^.^.	LRR receptor-like serine/threonine-protein kinase GSO1	AT2G34930.1^AT2G34930.1^Q:1-177,H:529-730^37.129%ID^E:3.68e-26^.^.`AT2G34930.1^AT2G34930.1^Q:14-172,H:270-435^36.095%ID^E:8.28e-16^.^.`AT2G34930.1^AT2G34930.1^Q:16-152,H:736-873^29.71%ID^E:1.17e-08^.^.`AT2G34930.1^AT2G34930.1^Q:29-178,H:317-466^31.169%ID^E:1.98e-08^.^.`AT2G34930.1^AT2G34930.1^Q:66-174,H:249-389^32.624%ID^E:7.84e-07^.^.	PF13516.6^LRR_6^Leucine Rich repeat^36-46^E:7900`PF00560.33^LRR_1^Leucine Rich Repeat^41-53^E:230`PF13516.6^LRR_6^Leucine Rich repeat^63-77^E:0.68`PF13855.6^LRR_8^Leucine rich repeat^64-124^E:1.7e-06`PF00560.33^LRR_1^Leucine Rich Repeat^65-83^E:0.81`PF00560.33^LRR_1^Leucine Rich Repeat^89-107^E:18`PF13516.6^LRR_6^Leucine Rich repeat^89-102^E:600`PF13516.6^LRR_6^Leucine Rich repeat^112-123^E:1200`…	.	.	COG4886^leucine Rich Repeat	KEGG:sly:101263330`KO:K13466	GO:0016021^cellular_component^integral component of membrane`GO:0005886^cellular_component^plasma membrane`GO:0050832^biological_process^defense response to fungus	GO:0005515^molecular_function^protein binding
DBOL_DN21471_c0_g2_i3.p1	EIX1_SOLLC^EIX1_SOLLC^Q:12-416,H:563-982^36.952%ID^E:1.63e-61^RecName: Full=Receptor-like protein EIX1 {ECO:0000305};^Eukaryota; Viridiplantae; Streptophyta; Embryophyta; Tracheophyta; Spermatophyta; Magnoliophyta; eudicotyledons; Gunneridae; Pentapetalae; asterids; lamiids; Solanales; Solanaceae; Solanoideae; Solaneae; Solanum; Lycopersicon`EIX1_SOLLC^EIX1_SOLLC^Q:15-351,H:248-603^28.255%ID^E:1.…	XP_016177550.1^XP_016177550.1^Q:2-414,H:447-823^42.488%ID^E:4.7e-91^.^.`XP_016177550.1^XP_016177550.1^Q:15-358,H:223-626^27.295%ID^E:1.23e-19^.^.`XP_016177550.1^XP_016177550.1^Q:56-407,H:62-385^24.865%ID^E:5.92e-08^.^.	LRR receptor-like serine/threonine-protein kinase GSO1	AT2G34930.1^AT2G34930.1^Q:15-384,H:549-905^37.105%ID^E:3.89e-60^.^.`AT2G34930.1^AT2G34930.1^Q:2-365,H:336-776^27.214%ID^E:2.07e-26^.^.`AT2G34930.1^AT2G34930.1^Q:10-352,H:75-439^30.645%ID^E:1.94e-23^.^.`AT2G34930.1^AT2G34930.1^Q:181-353,H:114-290^32.778%ID^E:9.81e-07^.^.	PF13516.6^LRR_6^Leucine Rich repeat^11-21^E:530`PF00560.33^LRR_1^Leucine Rich Repeat^15-33^E:13`PF13516.6^LRR_6^Leucine Rich repeat^39-52^E:56`PF00560.33^LRR_1^Leucine Rich Repeat^40-58^E:10`PF13516.6^LRR_6^Leucine Rich repeat^64-73^E:1600`PF00560.33^LRR_1^Leucine Rich Repeat^65-82^E:27`PF13516.6^LRR_6^Leucine Rich repeat^87-98^E:990`PF00560.33^LRR_1^Leucine Rich Repeat^88-110^E:300`PF13516.6^LRR…	.	.	COG4886^leucine Rich Repeat	KEGG:sly:543900`KO:K13466	GO:0016021^cellular_component^integral component of membrane`GO:0005886^cellular_component^plasma membrane`GO:0050832^biological_process^defense response to fungus	GO:0005515^molecular_function^protein binding
DBOL_DN21440_c0_g1_i1.p1	RGA4_SOLBU^RGA4_SOLBU^Q:2-129,H:528-658^46.212%ID^E:2.79e-25^RecName: Full=Putative disease resistance protein RGA4;^Eukaryota; Viridiplantae; Streptophyta; Embryophyta; Tracheophyta; Spermatophyta; Magnoliophyta; eudicotyledons; Gunneridae; Pentapetalae; asterids; lamiids; Solanales; Solanaceae; Solanoideae; Solaneae; Solanum	XP_016177061.1^XP_016177061.1^Q:2-130,H:560-688^66.667%ID^E:2.21e-44^.^.`XP_016177061.1^XP_016177061.1^Q:7-98,H:893-986^32.979%ID^E:4.31e-07^.^.	putative disease resistance protein RGA1	AT3G14460.1^AT3G14460.1^Q:1-130,H:573-706^35.556%ID^E:1.82e-11^.^.	PF00560.33^LRR_1^Leucine Rich Repeat^22-27^E:2100`PF00560.33^LRR_1^Leucine Rich Repeat^44-65^E:180`PF00560.33^LRR_1^Leucine Rich Repeat^68-90^E:0.51`PF00560.33^LRR_1^Leucine Rich Repeat^92-98^E:4700`PF00560.33^LRR_1^Leucine Rich Repeat^112-119^E:1900	.	.	.	.	GO:0043531^molecular_function^ADP binding`GO:0005524^molecular_function^ATP binding`GO:0006952^biological_process^defense response	GO:0005515^molecular_function^protein binding
DBOL_DN21429_c0_g1_i4.p1	R13L1_ARATH^R13L1_ARATH^Q:2-230,H:69-315^40.316%ID^E:4.34e-49^RecName: Full=Putative disease resistance RPP13-like protein 1;^Eukaryota; Viridiplantae; Streptophyta; Embryophyta; Tracheophyta; Spermatophyta; Magnoliophyta; eudicotyledons; Gunneridae; Pentapetalae; rosids; malvids; Brassicales; Brassicaceae; Camelineae; Arabidopsis	XP_016186255.2^XP_016186255.2^Q:1-230,H:70-301^77.586%ID^E:9.26e-119^.^.	putative disease resistance RPP13-like protein 1 isoform X1	AT3G14470.2^AT3G14470.2^Q:2-230,H:69-315^40.316%ID^E:4.5e-50^.^.	PF00931.22^NB-ARC^NB-ARC domain^94-230^E:1.7e-28	.	.	COG4886^leucine Rich Repeat	KEGG:ath:AT3G14470	GO:0043531^molecular_function^ADP binding`GO:0005524^molecular_function^ATP binding`GO:0006952^biological_process^defense response	GO:0043531^molecular_function^ADP binding
DBOL_DN21492_c0_g1_i6.p1	.	.	.	.	.	.	.	.	.	.	.
DBOL_DN21495_c0_g1_i8.p1	TMVRN_NICGU^TMVRN_NICGU^Q:22-210,H:10-202^45.078%ID^E:1.94e-45^RecName: Full=TMV resistance protein N;^Eukaryota; Viridiplantae; Streptophyta; Embryophyta; Tracheophyta; Spermatophyta; Magnoliophyta; eudicotyledons; Gunneridae; Pentapetalae; asterids; lamiids; Solanales; Solanaceae; Nicotianoideae; Nicotianeae; Nicotiana	XP_016193911.2^XP_016193911.2^Q:1-210,H:37-242^58.216%ID^E:2.97e-80^.^.	TMV resistance protein N	AT1G72900.1^AT1G72900.1^Q:21-191,H:7-176^46.512%ID^E:4.61e-45^.^.	PF01582.20^TIR^TIR domain^24-194^E:5.1e-44`PF13676.6^TIR_2^TIR domain^26-123^E:9.9e-14	.	.	.	.	GO:0005737^cellular_component^cytoplasm`GO:0043531^molecular_function^ADP binding`GO:0005524^molecular_function^ATP binding`GO:0009626^biological_process^plant-type hypersensitive response`GO:0007165^biological_process^signal transduction	GO:0005515^molecular_function^protein binding`GO:0007165^biological_process^signal transduction
DBOL_DN21470_c0_g1_i2.p1	UBIQP_HORVU^UBIQP_HORVU^Q:1-167,H:4-170^98.802%ID^E:1.14e-115^RecName: Full=Polyubiquitin;^Eukaryota; Viridiplantae; Streptophyta; Embryophyta; Tracheophyta; Spermatophyta; Magnoliophyta; Liliopsida; Poales; Poaceae; BOP clade; Pooideae; Triticodae; Triticeae; Hordeinae; Hordeum`UBIQP_HORVU^UBIQP_HORVU^Q:74-169,H:1-96^96.875%ID^E:6.79e-60^RecName: Full=Polyubiquitin;^Eukaryota; Viridiplantae; Str…	XP_016207933.1^XP_016207933.1^Q:1-169,H:62-230^97.633%ID^E:7.43e-115^.^.`XP_016207933.1^XP_016207933.1^Q:1-167,H:138-304^98.802%ID^E:8.2e-115^.^.`XP_016207933.1^XP_016207933.1^Q:16-169,H:1-154^97.403%ID^E:2.54e-103^.^.	polyubiquitin	AT4G05050.3^AT4G05050.3^Q:1-167,H:62-228^98.802%ID^E:6.86e-116^.^.`AT4G05050.3^AT4G05050.3^Q:16-169,H:1-154^97.403%ID^E:2.2e-104^.^.	PF11976.8^Rad60-SLD^Ubiquitin-2 like Rad60 SUMO-like^16-86^E:2.1e-15`PF00240.23^ubiquitin^Ubiquitin family^18-89^E:9e-34`PF13881.6^Rad60-SLD_2^Ubiquitin-2 like Rad60 SUMO-like^25-86^E:0.084`PF14560.6^Ubiquitin_2^Ubiquitin-like domain^27-84^E:0.00032`PF11976.8^Rad60-SLD^Ubiquitin-2 like Rad60 SUMO-like^92-162^E:2.1e-15`PF00240.23^ubiquitin^Ubiquitin family^94-165^E:9e-34`PF13881.6^Rad60-SLD_2^Ubiq…	.	.	.	.	GO:0005737^cellular_component^cytoplasm`GO:0005634^cellular_component^nucleus	GO:0005515^molecular_function^protein binding`GO:0003735^molecular_function^structural constituent of ribosome`GO:0006412^biological_process^translation`GO:0005840^cellular_component^ribosome
DBOL_DN21458_c0_g1_i1.p1	.	XP_016190908.1^XP_016190908.1^Q:1-225,H:1-207^57.778%ID^E:1.05e-60^.^.	uncharacterized protein LOC107631851 isoform X1	.	.	.	ExpAA=23.48^PredHel=1^Topology=o147-169i	.	.	.	.
DBOL_DN21458_c0_g2_i1.p1	.	XP_016190908.1^XP_016190908.1^Q:4-76,H:65-135^67.123%ID^E:1.78e-23^.^.	uncharacterized protein LOC107631851 isoform X1	.	.	.	ExpAA=23.56^PredHel=1^Topology=o74-96i	.	.	.	.
DBOL_DN21472_c0_g1_i8.p1	CRK25_ARATH^CRK25_ARATH^Q:294-525,H:26-250^36.91%ID^E:1.27e-34^RecName: Full=Cysteine-rich receptor-like protein kinase 25;^Eukaryota; Viridiplantae; Streptophyta; Embryophyta; Tracheophyta; Spermatophyta; Magnoliophyta; eudicotyledons; Gunneridae; Pentapetalae; rosids; malvids; Brassicales; Brassicaceae; Camelineae; Arabidopsis`CRK25_ARATH^CRK25_ARATH^Q:21-266,H:14-248^33.735%ID^E:7.55e-27^RecNa…	XP_016169329.1^XP_016169329.1^Q:15-542,H:1-516^61.682%ID^E:0^.^.	cysteine-rich receptor-like protein kinase 10 isoform X1	AT4G05200.1^AT4G05200.1^Q:294-525,H:26-250^36.91%ID^E:1.31e-35^.^.`AT4G05200.1^AT4G05200.1^Q:21-266,H:14-248^33.735%ID^E:7.83e-28^.^.	PF01657.17^Stress-antifung^Salt stress response/antifungal^47-149^E:5.3e-17`PF01657.17^Stress-antifung^Salt stress response/antifungal^173-259^E:9.6e-08`PF01657.17^Stress-antifung^Salt stress response/antifungal^303-398^E:3.3e-17`PF01657.17^Stress-antifung^Salt stress response/antifungal^430-517^E:3.2e-08	sigP:1^37^0.517^YES	ExpAA=21.31^PredHel=1^Topology=i13-35o	COG0515^Serine Threonine protein kinase	KEGG:ath:AT4G05200	GO:0016021^cellular_component^integral component of membrane`GO:0005886^cellular_component^plasma membrane`GO:0005524^molecular_function^ATP binding`GO:0004674^molecular_function^protein serine/threonine kinase activity`GO:0042742^biological_process^defense response to bacterium`GO:0006468^biological_process^protein phosphorylation	.
DBOL_DN21476_c0_g1_i2.p1	.	.	.	.	.	.	.	.	.	.	.
DBOL_DN21476_c1_g1_i2.p3	.	.	.	.	.	.	.	.	.	.	.
DBOL_DN21453_c0_g1_i1.p1	RLP6_ARATH^RLP6_ARATH^Q:34-982,H:19-961^35.452%ID^E:1.18e-145^RecName: Full=Receptor-like protein 6 {ECO:0000303|PubMed:18434605};^Eukaryota; Viridiplantae; Streptophyta; Embryophyta; Tracheophyta; Spermatophyta; Magnoliophyta; eudicotyledons; Gunneridae; Pentapetalae; rosids; malvids; Brassicales; Brassicaceae; Camelineae; Arabidopsis	XP_016186004.1^XP_016186004.1^Q:46-1032,H:26-1095^49.352%ID^E:0^.^.	receptor-like protein 12	AT1G47890.1^AT1G47890.1^Q:5-995,H:34-1003^34.816%ID^E:2.68e-147^.^.	PF08263.12^LRRNT_2^Leucine rich repeat N-terminal domain^55-93^E:3.9e-09`PF00560.33^LRR_1^Leucine Rich Repeat^100-115^E:5200`PF13516.6^LRR_6^Leucine Rich repeat^121-131^E:110`PF00560.33^LRR_1^Leucine Rich Repeat^122-144^E:9.1`PF13516.6^LRR_6^Leucine Rich repeat^145-154^E:2200`PF00560.33^LRR_1^Leucine Rich Repeat^146-157^E:900`PF13516.6^LRR_6^Leucine Rich repeat^169-177^E:3800`PF13855.6^LRR_8^Leuc…	.	ExpAA=45.07^PredHel=2^Topology=i25-47o969-991i	COG4886^leucine Rich Repeat	KEGG:ath:AT1G45616	GO:0016021^cellular_component^integral component of membrane`GO:0016020^cellular_component^membrane`GO:0005886^cellular_component^plasma membrane	GO:0005515^molecular_function^protein binding
DBOL_DN21456_c0_g1_i5.p1	SBIR1_ARATH^SBIR1_ARATH^Q:4-277,H:156-394^43.214%ID^E:3.12e-53^RecName: Full=Leucine-rich repeat receptor-like serine/threonine/tyrosine-protein kinase SOBIR1;^Eukaryota; Viridiplantae; Streptophyta; Embryophyta; Tracheophyta; Spermatophyta; Magnoliophyta; eudicotyledons; Gunneridae; Pentapetalae; rosids; malvids; Brassicales; Brassicaceae; Camelineae; Arabidopsis	XP_016187621.1^XP_016187621.1^Q:2-277,H:150-392^51.408%ID^E:7.01e-73^.^.	leucine-rich repeat receptor-like serine/threonine/tyrosine-protein kinase SOBIR1	AT2G31880.1^AT2G31880.1^Q:4-277,H:156-394^43.214%ID^E:3.23e-54^.^.	PF13516.6^LRR_6^Leucine Rich repeat^8-21^E:3.2`PF00560.33^LRR_1^Leucine Rich Repeat^8-21^E:10`PF13516.6^LRR_6^Leucine Rich repeat^32-40^E:430`PF00560.33^LRR_1^Leucine Rich Repeat^32-41^E:1200`PF13516.6^LRR_6^Leucine Rich repeat^55-67^E:62`PF00560.33^LRR_1^Leucine Rich Repeat^57-70^E:86	.	ExpAA=23.47^PredHel=1^Topology=i142-164o	COG0515^Serine Threonine protein kinase	KEGG:ath:AT2G31880	GO:0016021^cellular_component^integral component of membrane`GO:0005886^cellular_component^plasma membrane`GO:0005524^molecular_function^ATP binding`GO:0004674^molecular_function^protein serine/threonine kinase activity`GO:0004713^molecular_function^protein tyrosine kinase activity`GO:0004714^molecular_function^transmembrane receptor protein tyrosine kinase activity`GO:0006952^biological_process^…	GO:0005515^molecular_function^protein binding
DBOL_DN21456_c0_g2_i3.p1	SBIR1_ARATH^SBIR1_ARATH^Q:4-590,H:71-641^58.673%ID^E:0^RecName: Full=Leucine-rich repeat receptor-like serine/threonine/tyrosine-protein kinase SOBIR1;^Eukaryota; Viridiplantae; Streptophyta; Embryophyta; Tracheophyta; Spermatophyta; Magnoliophyta; eudicotyledons; Gunneridae; Pentapetalae; rosids; malvids; Brassicales; Brassicaceae; Camelineae; Arabidopsis	XP_016187621.1^XP_016187621.1^Q:3-590,H:63-639^65.829%ID^E:0^.^.	leucine-rich repeat receptor-like serine/threonine/tyrosine-protein kinase SOBIR1	AT2G31880.1^AT2G31880.1^Q:4-590,H:71-641^58.673%ID^E:0^.^.	PF00560.33^LRR_1^Leucine Rich Repeat^24-40^E:12000`PF13855.6^LRR_8^Leucine rich repeat^44-103^E:6.8e-07`PF00560.33^LRR_1^Leucine Rich Repeat^45-63^E:83`PF00560.33^LRR_1^Leucine Rich Repeat^68-90^E:2.5`PF00560.33^LRR_1^Leucine Rich Repeat^92-105^E:29`PF00560.33^LRR_1^Leucine Rich Repeat^115-133^E:1.7`PF00560.33^LRR_1^Leucine Rich Repeat^139-151^E:93`PF00069.25^Pkinase^Protein kinase domain^298-580…	.	ExpAA=24.50^PredHel=1^Topology=i231-253o	COG0515^Serine Threonine protein kinase	KEGG:ath:AT2G31880	GO:0016021^cellular_component^integral component of membrane`GO:0005886^cellular_component^plasma membrane`GO:0005524^molecular_function^ATP binding`GO:0004674^molecular_function^protein serine/threonine kinase activity`GO:0004713^molecular_function^protein tyrosine kinase activity`GO:0004714^molecular_function^transmembrane receptor protein tyrosine kinase activity`GO:0006952^biological_process^…	GO:0005515^molecular_function^protein binding`GO:0004672^molecular_function^protein kinase activity`GO:0005524^molecular_function^ATP binding`GO:0006468^biological_process^protein phosphorylation
DBOL_DN21418_c0_g1_i5.p1	BAMO_GLYUR^BAMO_GLYUR^Q:2-129,H:75-207^57.143%ID^E:1.95e-43^RecName: Full=Beta-amyrin 11-oxidase;^Eukaryota; Viridiplantae; Streptophyta; Embryophyta; Tracheophyta; Spermatophyta; Magnoliophyta; eudicotyledons; Gunneridae; Pentapetalae; rosids; fabids; Fabales; Fabaceae; Papilionoideae; 50 kb inversion clade; NPAAA clade; Hologalegina; IRL clade; Galegeae; Glycyrrhiza	XP_016199055.1^XP_016199055.1^Q:2-118,H:74-192^47.899%ID^E:4.19e-29^.^.	ent-kaurenoic acid oxidase 1	AT2G32440.2^AT2G32440.2^Q:5-149,H:79-226^39.333%ID^E:7.91e-24^.^.	.	.	.	.	KEGG:ag:BAG68929`KO:K17875	GO:0016021^cellular_component^integral component of membrane`GO:0020037^molecular_function^heme binding`GO:0005506^molecular_function^iron ion binding`GO:0004497^molecular_function^monooxygenase activity`GO:0016705^molecular_function^oxidoreductase activity, acting on paired donors, with incorporation or reduction of molecular oxygen	.
DBOL_DN21418_c0_g2_i1.p1	U496K_ARATH^U496K_ARATH^Q:10-379,H:20-385^42.216%ID^E:1.99e-88^RecName: Full=UPF0496 protein At1g20180;^Eukaryota; Viridiplantae; Streptophyta; Embryophyta; Tracheophyta; Spermatophyta; Magnoliophyta; eudicotyledons; Gunneridae; Pentapetalae; rosids; malvids; Brassicales; Brassicaceae; Camelineae; Arabidopsis	XP_016204815.1^XP_016204815.1^Q:10-383,H:21-397^68.571%ID^E:3.65e-179^.^.	UPF0496 protein At1g20180 isoform X2	AT1G20180.1^AT1G20180.1^Q:10-379,H:20-385^42.216%ID^E:2.06e-89^.^.	PF05055.12^DUF677^Protein of unknown function (DUF677)^77-379^E:2e-17	.	ExpAA=35.37^PredHel=1^Topology=o243-265i	ENOG410YRJX^UPF0496 protein	KEGG:ath:AT1G20180	GO:0016021^cellular_component^integral component of membrane	.
DBOL_DN21418_c0_g3_i1.p1	U496K_ARATH^U496K_ARATH^Q:3-262,H:119-385^42.91%ID^E:2.53e-63^RecName: Full=UPF0496 protein At1g20180;^Eukaryota; Viridiplantae; Streptophyta; Embryophyta; Tracheophyta; Spermatophyta; Magnoliophyta; eudicotyledons; Gunneridae; Pentapetalae; rosids; malvids; Brassicales; Brassicaceae; Camelineae; Arabidopsis	XP_016165621.1^XP_016165621.1^Q:1-266,H:118-384^75.093%ID^E:6.39e-145^.^.	UPF0496 protein At1g20180-like isoform X2	AT1G20180.1^AT1G20180.1^Q:3-262,H:119-385^42.91%ID^E:2.62e-64^.^.	PF05055.12^DUF677^Protein of unknown function (DUF677)^47-262^E:3.5e-14	.	ExpAA=39.59^PredHel=2^Topology=i107-126o131-148i	ENOG410YRJX^UPF0496 protein	KEGG:ath:AT1G20180	GO:0016021^cellular_component^integral component of membrane	.
DBOL_DN21418_c1_g1_i2.p1	U496K_ARATH^U496K_ARATH^Q:26-397,H:18-385^42.257%ID^E:6.01e-89^RecName: Full=UPF0496 protein At1g20180;^Eukaryota; Viridiplantae; Streptophyta; Embryophyta; Tracheophyta; Spermatophyta; Magnoliophyta; eudicotyledons; Gunneridae; Pentapetalae; rosids; malvids; Brassicales; Brassicaceae; Camelineae; Arabidopsis	XP_016204814.1^XP_016204814.1^Q:12-401,H:2-398^66.914%ID^E:0^.^.	UPF0496 protein At1g20180 isoform X1	AT1G20180.1^AT1G20180.1^Q:26-397,H:18-385^42.257%ID^E:6.23e-90^.^.	PF05055.12^DUF677^Protein of unknown function (DUF677)^95-397^E:2.3e-17	.	ExpAA=35.56^PredHel=1^Topology=o261-283i	ENOG410YRJX^UPF0496 protein	KEGG:ath:AT1G20180	GO:0016021^cellular_component^integral component of membrane	.
DBOL_DN5656_c0_g2_i5.p1	FHIT_ARATH^FHIT_ARATH^Q:42-200,H:20-178^77.987%ID^E:1.6e-91^RecName: Full=Bifunctional bis(5'-adenosyl)-triphosphatase/adenylylsulfatase FHIT {ECO:0000305|PubMed:18694747};^Eukaryota; Viridiplantae; Streptophyta; Embryophyta; Tracheophyta; Spermatophyta; Magnoliophyta; eudicotyledons; Gunneridae; Pentapetalae; rosids; malvids; Brassicales; Brassicaceae; Camelineae; Arabidopsis	XP_016196119.1^XP_016196119.1^Q:22-200,H:35-210^82.123%ID^E:7.38e-93^.^.	bifunctional bis(5'-adenosyl)-triphosphatase/adenylylsulfatase FHIT	AT5G58240.1^AT5G58240.1^Q:42-200,H:20-178^77.987%ID^E:1.66e-92^.^.	PF01230.23^HIT^HIT domain^59-150^E:1.6e-24	.	ExpAA=22.24^PredHel=1^Topology=o10-31i	COG0537^histidine triad (hIT) protein	KEGG:ath:AT5G58240`KO:K01522	GO:0005829^cellular_component^cytosol`GO:0043530^molecular_function^adenosine 5'-monophosphoramidase activity`GO:0047627^molecular_function^adenylylsulfatase activity`GO:0047710^molecular_function^bis(5'-adenosyl)-triphosphatase activity`GO:0000166^molecular_function^nucleotide binding	.
DBOL_DN5625_c0_g1_i5.p1	CYT12_ORYSJ^CYT12_ORYSJ^Q:70-267,H:47-244^68.687%ID^E:2.73e-103^RecName: Full=Cysteine proteinase inhibitor 12;^Eukaryota; Viridiplantae; Streptophyta; Embryophyta; Tracheophyta; Spermatophyta; Magnoliophyta; Liliopsida; Poales; Poaceae; BOP clade; Oryzoideae; Oryzeae; Oryzinae; Oryza; Oryza sativa	XP_016170903.1^XP_016170903.1^Q:58-268,H:31-241^87.678%ID^E:7.72e-140^.^.	cysteine proteinase inhibitor 6	AT3G12490.2^AT3G12490.2^Q:41-267,H:8-233^62.609%ID^E:1.17e-97^.^.	PF00031.21^Cystatin^Cystatin domain^80-158^E:4.3e-15`PF16845.5^SQAPI^Aspartic acid proteinase inhibitor^86-158^E:2e-20	.	ExpAA=21.81^PredHel=1^Topology=i31-53o	ENOG410YC0U^Cysteine proteinase inhibitor	KEGG:osa:4326272	GO:0005576^cellular_component^extracellular region`GO:0004869^molecular_function^cysteine-type endopeptidase inhibitor activity`GO:0006952^biological_process^defense response	GO:0004869^molecular_function^cysteine-type endopeptidase inhibitor activity
DBOL_DN5625_c0_g2_i4.p1	.	.	.	.	.	.	ExpAA=51.24^PredHel=2^Topology=o53-75i80-102o	.	.	.	.
DBOL_DN5655_c0_g1_i4.p1	TIC_ARATH^TIC_ARATH^Q:1-1559,H:1-1550^42.773%ID^E:0^RecName: Full=Protein TIME FOR COFFEE;^Eukaryota; Viridiplantae; Streptophyta; Embryophyta; Tracheophyta; Spermatophyta; Magnoliophyta; eudicotyledons; Gunneridae; Pentapetalae; rosids; malvids; Brassicales; Brassicaceae; Camelineae; Arabidopsis	XP_016174698.1^XP_016174698.1^Q:168-1559,H:1-1387^81.308%ID^E:0^.^.	protein TIME FOR COFFEE	AT3G22380.3^AT3G22380.3^Q:1-1559,H:1-1551^42.807%ID^E:0^.^.	.	.	.	ENOG410Y4BV^Protein TIME FOR	KEGG:ath:AT3G22380	GO:0005634^cellular_component^nucleus`GO:0042752^biological_process^regulation of circadian rhythm`GO:0048511^biological_process^rhythmic process	.
DBOL_DN5680_c0_g1_i19.p1	CPL4_ARATH^CPL4_ARATH^Q:19-440,H:20-435^61.343%ID^E:7.08e-175^RecName: Full=RNA polymerase II C-terminal domain phosphatase-like 4;^Eukaryota; Viridiplantae; Streptophyta; Embryophyta; Tracheophyta; Spermatophyta; Magnoliophyta; eudicotyledons; Gunneridae; Pentapetalae; rosids; malvids; Brassicales; Brassicaceae; Camelineae; Arabidopsis	XP_016184927.1^XP_016184927.1^Q:1-440,H:1-437^84.807%ID^E:0^.^.	RNA polymerase II C-terminal domain phosphatase-like 4 isoform X1	AT5G58003.1^AT5G58003.1^Q:19-440,H:20-435^61.343%ID^E:7.34e-176^.^.	PF03031.18^NIF^NLI interacting factor-like phosphatase^139-286^E:7.9e-27`PF00533.26^BRCT^BRCA1 C Terminus (BRCT) domain^351-419^E:7.6e-07`PF12738.7^PTCB-BRCT^twin BRCT domain^358-418^E:1.9e-06	.	.	COG5190^CTD (Carboxy-terminal domain, RNA polymerase II, polypeptide A)	KEGG:ath:AT5G58003`KO:K18999	GO:0005634^cellular_component^nucleus`GO:0046872^molecular_function^metal ion binding`GO:0008022^molecular_function^protein C-terminus binding`GO:0003723^molecular_function^RNA binding`GO:0008420^molecular_function^RNA polymerase II CTD heptapeptide repeat phosphatase activity`GO:0070940^biological_process^dephosphorylation of RNA polymerase II C-terminal domain`GO:0009651^biological_process^resp…	.
DBOL_DN5691_c0_g1_i2.p1	KMS1_ARATH^KMS1_ARATH^Q:15-183,H:12-180^71.006%ID^E:9.58e-82^RecName: Full=Vacuole membrane protein KMS1 {ECO:0000303|PubMed:21294794};^Eukaryota; Viridiplantae; Streptophyta; Embryophyta; Tracheophyta; Spermatophyta; Magnoliophyta; eudicotyledons; Gunneridae; Pentapetalae; rosids; malvids; Brassicales; Brassicaceae; Camelineae; Arabidopsis	XP_020978950.1^XP_020978950.1^Q:1-183,H:1-183^86.885%ID^E:8.25e-111^.^.	vacuole membrane protein KMS1	AT4G14950.1^AT4G14950.1^Q:15-183,H:12-180^71.006%ID^E:9.94e-83^.^.	.	.	ExpAA=50.43^PredHel=2^Topology=i60-82o105-127i	ENOG410XQHA^vacuole membrane protein	KEGG:ath:AT4G14950`KO:K21248	GO:0005783^cellular_component^endoplasmic reticulum`GO:0005789^cellular_component^endoplasmic reticulum membrane`GO:0016021^cellular_component^integral component of membrane`GO:0010256^biological_process^endomembrane system organization`GO:0016192^biological_process^vesicle-mediated transport	.
DBOL_DN5627_c0_g1_i3.p1	ACCO_PRUMU^ACCO_PRUMU^Q:54-370,H:1-319^82.445%ID^E:0^RecName: Full=1-aminocyclopropane-1-carboxylate oxidase;^Eukaryota; Viridiplantae; Streptophyta; Embryophyta; Tracheophyta; Spermatophyta; Magnoliophyta; eudicotyledons; Gunneridae; Pentapetalae; rosids; fabids; Rosales; Rosaceae; Amygdaloideae; Amygdaleae; Prunus	XP_016166457.1^XP_016166457.1^Q:54-370,H:1-319^90.282%ID^E:0^.^.	1-aminocyclopropane-1-carboxylate oxidase	AT1G05010.1^AT1G05010.1^Q:54-370,H:1-323^74.303%ID^E:2.3e-180^.^.	PF14226.6^DIOX_N^non-haem dioxygenase in morphine synthesis N-terminal^58-148^E:1.2e-13`PF03171.20^2OG-FeII_Oxy^2OG-Fe(II) oxygenase superfamily^212-306^E:4.8e-28	sigP:1^26^0.461^YES	.	.	KEGG:pmum:103329345`KO:K05933	GO:0009815^molecular_function^1-aminocyclopropane-1-carboxylate oxidase activity`GO:0031418^molecular_function^L-ascorbic acid binding`GO:0046872^molecular_function^metal ion binding`GO:0009693^biological_process^ethylene biosynthetic process`GO:0009835^biological_process^fruit ripening	GO:0016491^molecular_function^oxidoreductase activity`GO:0055114^biological_process^oxidation-reduction process
DBOL_DN5627_c0_g2_i1.p1	ACCO_PRUMU^ACCO_PRUMU^Q:1-314,H:1-319^80%ID^E:0^RecName: Full=1-aminocyclopropane-1-carboxylate oxidase;^Eukaryota; Viridiplantae; Streptophyta; Embryophyta; Tracheophyta; Spermatophyta; Magnoliophyta; eudicotyledons; Gunneridae; Pentapetalae; rosids; fabids; Rosales; Rosaceae; Amygdaloideae; Amygdaleae; Prunus	XP_016166457.1^XP_016166457.1^Q:1-314,H:1-319^85.625%ID^E:0^.^.	1-aminocyclopropane-1-carboxylate oxidase	AT1G05010.1^AT1G05010.1^Q:1-314,H:1-323^72.84%ID^E:4.95e-177^.^.	PF14226.6^DIOX_N^non-haem dioxygenase in morphine synthesis N-terminal^5-95^E:4.7e-16`PF03171.20^2OG-FeII_Oxy^2OG-Fe(II) oxygenase superfamily^159-254^E:5.5e-26	.	.	.	KEGG:pmum:103329345`KO:K05933	GO:0009815^molecular_function^1-aminocyclopropane-1-carboxylate oxidase activity`GO:0031418^molecular_function^L-ascorbic acid binding`GO:0046872^molecular_function^metal ion binding`GO:0009693^biological_process^ethylene biosynthetic process`GO:0009835^biological_process^fruit ripening	GO:0016491^molecular_function^oxidoreductase activity`GO:0055114^biological_process^oxidation-reduction process
DBOL_DN5636_c0_g1_i6.p1	F3PH_ARATH^F3PH_ARATH^Q:21-516,H:8-508^42.688%ID^E:2.73e-127^RecName: Full=Flavonoid 3'-monooxygenase;^Eukaryota; Viridiplantae; Streptophyta; Embryophyta; Tracheophyta; Spermatophyta; Magnoliophyta; eudicotyledons; Gunneridae; Pentapetalae; rosids; malvids; Brassicales; Brassicaceae; Camelineae; Arabidopsis	XP_016189356.1^XP_016189356.1^Q:32-516,H:14-497^86.008%ID^E:0^.^.	flavonoid 3'-monooxygenase	AT4G12300.1^AT4G12300.1^Q:21-516,H:20-515^60.835%ID^E:0^.^.	PF00067.22^p450^Cytochrome P450^49-501^E:1.2e-103	.	ExpAA=27.25^PredHel=1^Topology=o15-37i	COG2124^Cytochrome p450	KEGG:ath:AT5G07990`KO:K05280	GO:0005789^cellular_component^endoplasmic reticulum membrane`GO:0016021^cellular_component^integral component of membrane`GO:0016020^cellular_component^membrane`GO:0020037^molecular_function^heme binding`GO:0005506^molecular_function^iron ion binding`GO:0016709^molecular_function^oxidoreductase activity, acting on paired donors, with incorporation or reduction of molecular oxygen, NAD(P)H as one …	GO:0005506^molecular_function^iron ion binding`GO:0016705^molecular_function^oxidoreductase activity, acting on paired donors, with incorporation or reduction of molecular oxygen`GO:0020037^molecular_function^heme binding`GO:0055114^biological_process^oxidation-reduction process
DBOL_DN5653_c0_g1_i20.p1	MLH3_ARATH^MLH3_ARATH^Q:1-348,H:1-309^52.299%ID^E:4.66e-106^RecName: Full=DNA mismatch repair protein MLH3;^Eukaryota; Viridiplantae; Streptophyta; Embryophyta; Tracheophyta; Spermatophyta; Magnoliophyta; eudicotyledons; Gunneridae; Pentapetalae; rosids; malvids; Brassicales; Brassicaceae; Camelineae; Arabidopsis	XP_016201365.1^XP_016201365.1^Q:3-933,H:5-927^69.643%ID^E:0^.^.	DNA mismatch repair protein MLH3 isoform X1	AT4G35520.3^AT4G35520.3^Q:1-348,H:1-346^58.908%ID^E:1.37e-130^.^.	PF13589.6^HATPase_c_3^Histidine kinase-, DNA gyrase B-, and HSP90-like ATPase^25-121^E:1e-07`PF01119.19^DNA_mis_repair^DNA mismatch repair protein, C-terminal domain^217-347^E:6.6e-11	.	.	COG0323^This protein is involved in the repair of mismatches in DNA. It is required for dam-dependent methyl-directed DNA mismatch repair. May act as a molecular matchmaker , a protein that promotes the formation of a stable complex between two or more DNA-binding proteins in an ATP-dependent manner without itself being part of a final effector complex (By similarity)	KEGG:ath:AT4G35520`KO:K08739	GO:0005694^cellular_component^chromosome`GO:0032300^cellular_component^mismatch repair complex`GO:0005634^cellular_component^nucleus`GO:0005524^molecular_function^ATP binding`GO:0016887^molecular_function^ATPase activity`GO:0030983^molecular_function^mismatched DNA binding`GO:0006298^biological_process^mismatch repair`GO:0007131^biological_process^reciprocal meiotic recombination	GO:0005524^molecular_function^ATP binding`GO:0030983^molecular_function^mismatched DNA binding`GO:0006298^biological_process^mismatch repair
DBOL_DN5633_c0_g1_i5.p2	.	.	.	.	.	.	.	.	.	.	.
DBOL_DN5633_c1_g1_i1.p1	.	.	.	.	.	.	.	.	.	.	.
DBOL_DN5693_c0_g1_i1.p1	SRF7_ARATH^SRF7_ARATH^Q:1-181,H:524-703^85.083%ID^E:9.52e-99^RecName: Full=Protein STRUBBELIG-RECEPTOR FAMILY 7;^Eukaryota; Viridiplantae; Streptophyta; Embryophyta; Tracheophyta; Spermatophyta; Magnoliophyta; eudicotyledons; Gunneridae; Pentapetalae; rosids; malvids; Brassicales; Brassicaceae; Camelineae; Arabidopsis	XP_020959884.1^XP_020959884.1^Q:1-201,H:529-729^94.527%ID^E:2.58e-135^.^.	protein STRUBBELIG-RECEPTOR FAMILY 7-like	AT3G14350.3^AT3G14350.3^Q:1-181,H:496-675^85.083%ID^E:2e-100^.^.	PF00069.25^Pkinase^Protein kinase domain^2-166^E:3.6e-24`PF07714.17^Pkinase_Tyr^Protein tyrosine kinase^2-168^E:1.8e-21	.	.	ENOG410XUXK^strubbelig-receptor family	KEGG:ath:AT3G14350	GO:0005829^cellular_component^cytosol`GO:0016021^cellular_component^integral component of membrane`GO:0005634^cellular_component^nucleus`GO:0005886^cellular_component^plasma membrane`GO:0005524^molecular_function^ATP binding`GO:0004675^molecular_function^transmembrane receptor protein serine/threonine kinase activity`GO:0006468^biological_process^protein phosphorylation	GO:0004672^molecular_function^protein kinase activity`GO:0005524^molecular_function^ATP binding`GO:0006468^biological_process^protein phosphorylation
DBOL_DN5603_c0_g2_i3.p1	ETO1_ARATH^ETO1_ARATH^Q:12-925,H:1-946^61.839%ID^E:0^RecName: Full=Ethylene-overproduction protein 1;^Eukaryota; Viridiplantae; Streptophyta; Embryophyta; Tracheophyta; Spermatophyta; Magnoliophyta; eudicotyledons; Gunneridae; Pentapetalae; rosids; malvids; Brassicales; Brassicaceae; Camelineae; Arabidopsis	XP_016207578.1^XP_016207578.1^Q:12-926,H:1-969^73.711%ID^E:0^.^.	ethylene-overproduction protein 1	AT3G51770.2^AT3G51770.2^Q:58-925,H:85-954^65.287%ID^E:0^.^.	PF13181.6^TPR_8^Tetratricopeptide repeat^752-780^E:0.00013`PF13374.6^TPR_10^Tetratricopeptide repeat^753-782^E:0.011`PF13176.6^TPR_7^Tetratricopeptide repeat^753-783^E:0.00092	.	.	ENOG410ZP3V^Ethylene-overproduction protein	KEGG:ath:AT3G51770	GO:0009873^biological_process^ethylene-activated signaling pathway`GO:0016567^biological_process^protein ubiquitination	GO:0005515^molecular_function^protein binding
DBOL_DN5603_c0_g3_i1.p1	ETO1_ARATH^ETO1_ARATH^Q:1-175,H:774-948^75.429%ID^E:7.03e-91^RecName: Full=Ethylene-overproduction protein 1;^Eukaryota; Viridiplantae; Streptophyta; Embryophyta; Tracheophyta; Spermatophyta; Magnoliophyta; eudicotyledons; Gunneridae; Pentapetalae; rosids; malvids; Brassicales; Brassicaceae; Camelineae; Arabidopsis`ETO1_ARATH^ETO1_ARATH^Q:1-160,H:445-604^30%ID^E:1.35e-19^RecName: Full=Ethylene-ov…	XP_016166343.2^XP_016166343.2^Q:1-176,H:583-758^87.5%ID^E:3.61e-108^.^.`XP_016166343.2^XP_016166343.2^Q:1-161,H:254-414^31.677%ID^E:9.32e-21^.^.	ethylene-overproduction protein 1	AT3G51770.1^AT3G51770.1^Q:1-175,H:774-948^75.429%ID^E:6.44e-92^.^.`AT3G51770.1^AT3G51770.1^Q:1-160,H:445-604^30%ID^E:1.32e-20^.^.	PF13181.6^TPR_8^Tetratricopeptide repeat^1-28^E:1.9e-05`PF00515.28^TPR_1^Tetratricopeptide repeat^1-30^E:1.3e-06`PF13176.6^TPR_7^Tetratricopeptide repeat^1-31^E:1.9e-05`PF13374.6^TPR_10^Tetratricopeptide repeat^1-30^E:0.0035`PF13181.6^TPR_8^Tetratricopeptide repeat^129-161^E:0.12	.	.	ENOG410ZP3V^Ethylene-overproduction protein	KEGG:ath:AT3G51770	GO:0009873^biological_process^ethylene-activated signaling pathway`GO:0016567^biological_process^protein ubiquitination	GO:0005515^molecular_function^protein binding
DBOL_DN5603_c1_g1_i4.p1	.	.	.	.	.	.	ExpAA=36.25^PredHel=2^Topology=i73-95o105-127i	.	.	.	.
DBOL_DN5603_c2_g1_i2.p1	SRPRA_MOUSE^SRPRA_MOUSE^Q:1-642,H:1-635^42.456%ID^E:1.2e-154^RecName: Full=Signal recognition particle receptor subunit alpha;^Eukaryota; Metazoa; Chordata; Craniata; Vertebrata; Euteleostomi; Mammalia; Eutheria; Euarchontoglires; Glires; Rodentia; Myomorpha; Muroidea; Muridae; Murinae; Mus; Mus	XP_016200287.1^XP_016200287.1^Q:1-642,H:1-638^91.499%ID^E:0^.^.	signal recognition particle receptor subunit alpha	AT4G30600.2^AT4G30600.2^Q:1-642,H:1-634^75.42%ID^E:0^.^.	PF04086.13^SRP-alpha_N^Signal recognition particle, alpha subunit, N-terminal^28-319^E:3.3e-69`PF02881.19^SRP54_N^SRP54-type protein, helical bundle domain^338-406^E:1.4e-07`PF00448.22^SRP54^SRP54-type protein, GTPase domain^437-641^E:9.8e-55	.	.	COG0552^Involved in targeting and insertion of nascent membrane proteins into the cytoplasmic membrane. Acts as a receptor for the complex formed by the signal recognition particle (SRP) and the ribosome-nascent chain (RNC)	KEGG:mmu:67398`KO:K13431	GO:0005789^cellular_component^endoplasmic reticulum membrane`GO:0016020^cellular_component^membrane`GO:0005785^cellular_component^signal recognition particle receptor complex`GO:0005525^molecular_function^GTP binding`GO:0003924^molecular_function^GTPase activity`GO:0005047^molecular_function^signal recognition particle binding`GO:0006605^biological_process^protein targeting`GO:0045047^biological_…	GO:0003924^molecular_function^GTPase activity`GO:0005047^molecular_function^signal recognition particle binding`GO:0005525^molecular_function^GTP binding`GO:0006886^biological_process^intracellular protein transport`GO:0005785^cellular_component^signal recognition particle receptor complex`GO:0006614^biological_process^SRP-dependent cotranslational protein targeting to membrane
DBOL_DN5610_c0_g1_i1.p1	TILS_WOLPP^TILS_WOLPP^Q:82-294,H:17-203^33.333%ID^E:2.83e-28^RecName: Full=tRNA(Ile)-lysidine synthase {ECO:0000255|HAMAP-Rule:MF_01161};^Bacteria; Proteobacteria; Alphaproteobacteria; Rickettsiales; Anaplasmataceae; Wolbachieae; Wolbachia	XP_020958615.1^XP_020958615.1^Q:336-608,H:4-276^72.527%ID^E:2.15e-137^.^.	uncharacterized protein LOC107644382 isoform X1	AT3G24560.2^AT3G24560.2^Q:1-705,H:1-660^48.901%ID^E:0^.^.	PF01171.20^ATP_bind_3^PP-loop family^85-291^E:8.8e-59	.	.	COG0037^Ligates lysine onto the cytidine present at position 34 of the AUA codon-specific tRNA(Ile) that contains the anticodon CAU, in an ATP-dependent manner. Cytidine is converted to lysidine, thus changing the amino acid specificity of the tRNA from methionine to isoleucine (By similarity)	KEGG:wpi:WP0796`KO:K04075	GO:0005737^cellular_component^cytoplasm`GO:0005524^molecular_function^ATP binding`GO:0016879^molecular_function^ligase activity, forming carbon-nitrogen bonds`GO:0006400^biological_process^tRNA modification	.
DBOL_DN5676_c0_g1_i2.p1	YF1F_SCHPO^YF1F_SCHPO^Q:260-439,H:3-183^29.843%ID^E:4.03e-12^RecName: Full=Uncharacterized protein C9E9.15;^Eukaryota; Fungi; Dikarya; Ascomycota; Taphrinomycotina; Schizosaccharomycetes; Schizosaccharomycetales; Schizosaccharomycetaceae; Schizosaccharomyces	XP_016191336.1^XP_016191336.1^Q:1-602,H:1-592^88.391%ID^E:0^.^.	uncharacterized protein LOC107632174 isoform X1	AT4G18810.1^AT4G18810.1^Q:37-602,H:31-596^71.555%ID^E:0^.^.	PF01370.21^Epimerase^NAD dependent epimerase/dehydratase family^131-207^E:1.2e-06`PF05368.13^NmrA^NmrA-like family^131-201^E:5.2e-06`PF13460.6^NAD_binding_10^NAD(P)H-binding^135-250^E:2.9e-10`PF08547.12^CIA30^Complex I intermediate-associated protein 30 (CIA30)^270-433^E:4.5e-42`PF13460.6^NAD_binding_10^NAD(P)H-binding^447-546^E:6.7e-14	.	.	.	KEGG:spo:SPAC9E9.15	GO:0005829^cellular_component^cytosol`GO:0005739^cellular_component^mitochondrion`GO:0005634^cellular_component^nucleus`GO:0051082^molecular_function^unfolded protein binding`GO:0032981^biological_process^mitochondrial respiratory chain complex I assembly	GO:0003824^molecular_function^catalytic activity`GO:0050662^molecular_function^coenzyme binding
DBOL_DN5661_c0_g2_i1.p1	MIK2_ARATH^MIK2_ARATH^Q:1-95,H:955-1041^44.211%ID^E:5.13e-17^RecName: Full=MDIS1-interacting receptor like kinase 2 {ECO:0000303|PubMed:26863186};^Eukaryota; Viridiplantae; Streptophyta; Embryophyta; Tracheophyta; Spermatophyta; Magnoliophyta; eudicotyledons; Gunneridae; Pentapetalae; rosids; malvids; Brassicales; Brassicaceae; Camelineae; Arabidopsis	XP_016194124.1^XP_016194124.1^Q:1-103,H:957-1056^54.286%ID^E:1.17e-29^.^.	MDIS1-interacting receptor like kinase 2-like	AT4G08850.1^AT4G08850.1^Q:1-95,H:955-1041^44.211%ID^E:5.32e-18^.^.	PF07714.17^Pkinase_Tyr^Protein tyrosine kinase^3-98^E:3.6e-07	.	.	COG4886^leucine Rich Repeat	KEGG:ath:AT4G08850	GO:0016021^cellular_component^integral component of membrane`GO:0016020^cellular_component^membrane`GO:0005886^cellular_component^plasma membrane`GO:0009506^cellular_component^plasmodesma`GO:0090406^cellular_component^pollen tube`GO:0005524^molecular_function^ATP binding`GO:0004674^molecular_function^protein serine/threonine kinase activity	GO:0004672^molecular_function^protein kinase activity`GO:0006468^biological_process^protein phosphorylation
DBOL_DN5630_c0_g1_i5.p1	PID_ARATH^PID_ARATH^Q:14-473,H:6-438^64.882%ID^E:0^RecName: Full=Protein kinase PINOID;^Eukaryota; Viridiplantae; Streptophyta; Embryophyta; Tracheophyta; Spermatophyta; Magnoliophyta; eudicotyledons; Gunneridae; Pentapetalae; rosids; malvids; Brassicales; Brassicaceae; Camelineae; Arabidopsis	XP_016190725.1^XP_016190725.1^Q:1-473,H:1-462^73.64%ID^E:0^.^.	protein kinase PINOID isoform X1	AT2G34650.1^AT2G34650.1^Q:14-473,H:6-438^64.882%ID^E:0^.^.	PF07714.17^Pkinase_Tyr^Protein tyrosine kinase^87-251^E:1.4e-18`PF00069.25^Pkinase^Protein kinase domain^120-274^E:9e-31`PF00069.25^Pkinase^Protein kinase domain^317-422^E:2.5e-20`PF07714.17^Pkinase_Tyr^Protein tyrosine kinase^324-377^E:3.7e-06	.	.	ENOG410XQ0C^serine threonine-protein kinase	KEGG:ath:AT2G34650	GO:0009986^cellular_component^cell surface`GO:0005737^cellular_component^cytoplasm`GO:0005829^cellular_component^cytosol`GO:0005634^cellular_component^nucleus`GO:0005886^cellular_component^plasma membrane`GO:0005524^molecular_function^ATP binding`GO:0016301^molecular_function^kinase activity`GO:0004672^molecular_function^protein kinase activity`GO:0004674^molecular_function^protein serine/threoni…	GO:0004672^molecular_function^protein kinase activity`GO:0006468^biological_process^protein phosphorylation`GO:0005524^molecular_function^ATP binding
DBOL_DN5664_c0_g1_i1.p1	GEML1_ARATH^GEML1_ARATH^Q:17-229,H:15-201^62.441%ID^E:1.05e-83^RecName: Full=GEM-like protein 1;^Eukaryota; Viridiplantae; Streptophyta; Embryophyta; Tracheophyta; Spermatophyta; Magnoliophyta; eudicotyledons; Gunneridae; Pentapetalae; rosids; malvids; Brassicales; Brassicaceae; Camelineae; Arabidopsis	XP_020962143.1^XP_020962143.1^Q:3-229,H:5-222^68.908%ID^E:1.22e-96^.^.	GEM-like protein 1	AT1G28200.2^AT1G28200.2^Q:17-229,H:15-201^62.441%ID^E:1.09e-84^.^.	PF02893.20^GRAM^GRAM domain^167-215^E:3.9e-12	.	ExpAA=45.24^PredHel=2^Topology=i229-251o266-288i	ENOG410YBXM^GEM-like protein	KEGG:ath:AT1G28200	.	.
DBOL_DN5613_c0_g1_i1.p1	PHSC_ARATH^PHSC_ARATH^Q:23-474,H:11-460^62.832%ID^E:0^RecName: Full=Probable polyamine transporter At3g13620;^Eukaryota; Viridiplantae; Streptophyta; Embryophyta; Tracheophyta; Spermatophyta; Magnoliophyta; eudicotyledons; Gunneridae; Pentapetalae; rosids; malvids; Brassicales; Brassicaceae; Camelineae; Arabidopsis	XP_016167146.1^XP_016167146.1^Q:23-471,H:3-454^63.938%ID^E:0^.^.	probable polyamine transporter At3g13620	AT3G13620.1^AT3G13620.1^Q:23-474,H:11-460^62.832%ID^E:0^.^.	PF13520.6^AA_permease_2^Amino acid permease^64-430^E:2.4e-34`PF00324.21^AA_permease^Amino acid permease^64-470^E:8.4e-16	.	ExpAA=236.60^PredHel=11^Topology=o42-61i66-88o118-140i147-169o179-201i258-280o310-332i353-372o376-398i411-433o438-460i	COG0531^amino acid	KEGG:ath:AT3G13620	GO:0016021^cellular_component^integral component of membrane`GO:0005886^cellular_component^plasma membrane`GO:0015203^molecular_function^polyamine transmembrane transporter activity`GO:0015293^molecular_function^symporter activity`GO:0015846^biological_process^polyamine transport	GO:0022857^molecular_function^transmembrane transporter activity`GO:0055085^biological_process^transmembrane transport`GO:0016020^cellular_component^membrane
DBOL_DN5613_c0_g2_i2.p1	PHSC_ARATH^PHSC_ARATH^Q:24-483,H:14-465^71.304%ID^E:0^RecName: Full=Probable polyamine transporter At3g13620;^Eukaryota; Viridiplantae; Streptophyta; Embryophyta; Tracheophyta; Spermatophyta; Magnoliophyta; eudicotyledons; Gunneridae; Pentapetalae; rosids; malvids; Brassicales; Brassicaceae; Camelineae; Arabidopsis	XP_016167146.1^XP_016167146.1^Q:29-482,H:7-461^82.418%ID^E:0^.^.	probable polyamine transporter At3g13620	AT3G13620.1^AT3G13620.1^Q:24-483,H:14-465^71.304%ID^E:0^.^.	PF13520.6^AA_permease_2^Amino acid permease^68-452^E:1.4e-31`PF00324.21^AA_permease^Amino acid permease^69-448^E:1.9e-16	.	ExpAA=219.29^PredHel=10^Topology=i46-65o69-91i122-144o159-181i188-210o258-280i356-375o380-402i419-441o445-462i	COG0531^amino acid	KEGG:ath:AT3G13620	GO:0016021^cellular_component^integral component of membrane`GO:0005886^cellular_component^plasma membrane`GO:0015203^molecular_function^polyamine transmembrane transporter activity`GO:0015293^molecular_function^symporter activity`GO:0015846^biological_process^polyamine transport	GO:0022857^molecular_function^transmembrane transporter activity`GO:0055085^biological_process^transmembrane transport`GO:0016020^cellular_component^membrane
DBOL_DN5613_c0_g3_i1.p1	PHSC_ARATH^PHSC_ARATH^Q:1-150,H:320-469^52.667%ID^E:3.86e-52^RecName: Full=Probable polyamine transporter At3g13620;^Eukaryota; Viridiplantae; Streptophyta; Embryophyta; Tracheophyta; Spermatophyta; Magnoliophyta; eudicotyledons; Gunneridae; Pentapetalae; rosids; malvids; Brassicales; Brassicaceae; Camelineae; Arabidopsis	XP_016191601.2^XP_016191601.2^Q:1-135,H:72-206^67.407%ID^E:7.38e-64^.^.	probable polyamine transporter At3g13620	AT3G13620.1^AT3G13620.1^Q:1-150,H:320-469^52.667%ID^E:4e-53^.^.	.	.	ExpAA=82.25^PredHel=4^Topology=i17-39o43-65i78-100o105-127i	COG0531^amino acid	KEGG:ath:AT3G13620	GO:0016021^cellular_component^integral component of membrane`GO:0005886^cellular_component^plasma membrane`GO:0015203^molecular_function^polyamine transmembrane transporter activity`GO:0015293^molecular_function^symporter activity`GO:0015846^biological_process^polyamine transport	.
DBOL_DN5644_c0_g1_i6.p1	RT13_SOYBN^RT13_SOYBN^Q:105-193,H:1-90^81.111%ID^E:1.36e-36^RecName: Full=Small ribosomal subunit protein S13, mitochondrial;^Eukaryota; Viridiplantae; Streptophyta; Embryophyta; Tracheophyta; Spermatophyta; Magnoliophyta; eudicotyledons; Gunneridae; Pentapetalae; rosids; fabids; Fabales; Fabaceae; Papilionoideae; 50 kb inversion clade; NPAAA clade; indigoferoid/millettioid clade; Phaseoleae; Gly…	XP_016162062.1^XP_016162062.1^Q:105-193,H:1-89^84.27%ID^E:3.96e-44^.^.	small ribosomal subunit protein S13%2C mitochondrial	AT1G77750.1^AT1G77750.1^Q:105-190,H:1-87^42.222%ID^E:3.86e-18^.^.	PF00416.22^Ribosomal_S13^Ribosomal protein S13/S18^139-192^E:8.8e-09	.	.	COG0099^Located at the top of the head of the 30S subunit, it contacts several helices of the 16S rRNA. In the 70S ribosome it contacts the 23S rRNA (bridge B1a) and protein L5 of the 50S subunit (bridge B1b), connecting the 2 subunits	.	GO:0005739^cellular_component^mitochondrion`GO:0005840^cellular_component^ribosome`GO:0019843^molecular_function^rRNA binding`GO:0003735^molecular_function^structural constituent of ribosome`GO:0006412^biological_process^translation	GO:0003723^molecular_function^RNA binding`GO:0003735^molecular_function^structural constituent of ribosome`GO:0006412^biological_process^translation`GO:0005622^cellular_component^intracellular`GO:0005840^cellular_component^ribosome
DBOL_DN5614_c0_g1_i1.p1	PLCD2_ARATH^PLCD2_ARATH^Q:1-597,H:1-580^68.719%ID^E:0^RecName: Full=Phosphoinositide phospholipase C 2;^Eukaryota; Viridiplantae; Streptophyta; Embryophyta; Tracheophyta; Spermatophyta; Magnoliophyta; eudicotyledons; Gunneridae; Pentapetalae; rosids; malvids; Brassicales; Brassicaceae; Camelineae; Arabidopsis	XP_016166485.1^XP_016166485.1^Q:2-598,H:3-596^86.288%ID^E:0^.^.	phosphoinositide phospholipase C 2	AT3G08510.2^AT3G08510.2^Q:1-597,H:1-580^68.719%ID^E:0^.^.	PF09279.11^EF-hand_like^Phosphoinositide-specific phospholipase C, efhand-like^26-90^E:6e-07`PF00388.19^PI-PLC-X^Phosphatidylinositol-specific phospholipase C, X domain^106-248^E:1e-49`PF00387.19^PI-PLC-Y^Phosphatidylinositol-specific phospholipase C, Y domain^362-448^E:1.7e-29`PF00168.30^C2^C2 domain^471-571^E:1.1e-08	.	.	ENOG410XPSW^phospholipase c	KEGG:ath:AT3G08510`KO:K05857	GO:0005886^cellular_component^plasma membrane`GO:0004435^molecular_function^phosphatidylinositol phospholipase C activity`GO:0004629^molecular_function^phospholipase C activity`GO:0042742^biological_process^defense response to bacterium`GO:0009553^biological_process^embryo sac development`GO:0048437^biological_process^floral organ development`GO:0032959^biological_process^inositol trisphosphate b…	GO:0004435^molecular_function^phosphatidylinositol phospholipase C activity`GO:0006629^biological_process^lipid metabolic process`GO:0007165^biological_process^signal transduction`GO:0035556^biological_process^intracellular signal transduction
DBOL_DN5651_c0_g1_i1.p1	GNOM_ARATH^GNOM_ARATH^Q:1-409,H:1042-1449^76.039%ID^E:0^RecName: Full=ARF guanine-nucleotide exchange factor GNOM;^Eukaryota; Viridiplantae; Streptophyta; Embryophyta; Tracheophyta; Spermatophyta; Magnoliophyta; eudicotyledons; Gunneridae; Pentapetalae; rosids; malvids; Brassicales; Brassicaceae; Camelineae; Arabidopsis	XP_016190177.1^XP_016190177.1^Q:1-423,H:1047-1472^90.141%ID^E:0^.^.	ARF guanine-nucleotide exchange factor GNOM-like	AT1G13980.2^AT1G13980.2^Q:1-409,H:1042-1449^76.039%ID^E:0^.^.	.	.	.	COG5307^and Sec7 domain	KEGG:ath:AT1G13980`KO:K18443	GO:0005829^cellular_component^cytosol`GO:0005768^cellular_component^endosome`GO:0010008^cellular_component^endosome membrane`GO:0005886^cellular_component^plasma membrane`GO:0005086^molecular_function^ARF guanyl-nucleotide exchange factor activity`GO:0042802^molecular_function^identical protein binding`GO:0042803^molecular_function^protein homodimerization activity`GO:0010540^biological_process^b…	.
DBOL_DN5669_c0_g1_i1.p1	HFB2B_ARATH^HFB2B_ARATH^Q:1-176,H:77-261^62.162%ID^E:1.25e-66^RecName: Full=Heat stress transcription factor B-2b;^Eukaryota; Viridiplantae; Streptophyta; Embryophyta; Tracheophyta; Spermatophyta; Magnoliophyta; eudicotyledons; Gunneridae; Pentapetalae; rosids; malvids; Brassicales; Brassicaceae; Camelineae; Arabidopsis	XP_016202087.1^XP_016202087.1^Q:1-177,H:42-218^81.319%ID^E:6.12e-104^.^.	heat stress transcription factor B-2b isoform X2	AT4G11660.1^AT4G11660.1^Q:1-176,H:77-261^62.162%ID^E:1.3e-67^.^.	PF00447.17^HSF_DNA-bind^HSF-type DNA-binding^1-73^E:1e-25	.	.	COG5169^Transcription factor	KEGG:ath:AT4G11660`KO:K09419	GO:0005634^cellular_component^nucleus`GO:0003700^molecular_function^DNA-binding transcription factor activity`GO:0000978^molecular_function^RNA polymerase II proximal promoter sequence-specific DNA binding`GO:0043565^molecular_function^sequence-specific DNA binding`GO:0034605^biological_process^cellular response to heat`GO:0045892^biological_process^negative regulation of transcription, DNA-templ…	GO:0003700^molecular_function^DNA-binding transcription factor activity`GO:0043565^molecular_function^sequence-specific DNA binding`GO:0006355^biological_process^regulation of transcription, DNA-templated`GO:0005634^cellular_component^nucleus
DBOL_DN5669_c0_g2_i6.p1	HSF24_SOLPE^HSF24_SOLPE^Q:1-302,H:1-301^56.604%ID^E:4.43e-92^RecName: Full=Heat shock factor protein HSF24;^Eukaryota; Viridiplantae; Streptophyta; Embryophyta; Tracheophyta; Spermatophyta; Magnoliophyta; eudicotyledons; Gunneridae; Pentapetalae; asterids; lamiids; Solanales; Solanaceae; Solanoideae; Solaneae; Solanum; Lycopersicon	XP_016201739.1^XP_016201739.1^Q:1-302,H:1-311^78.662%ID^E:1.9e-150^.^.	heat shock factor protein HSF24	AT4G36990.1^AT4G36990.1^Q:2-302,H:7-284^52.597%ID^E:1.77e-83^.^.	PF00447.17^HSF_DNA-bind^HSF-type DNA-binding^10-99^E:1.8e-30	.	.	.	.	GO:0005634^cellular_component^nucleus`GO:0003700^molecular_function^DNA-binding transcription factor activity`GO:0043565^molecular_function^sequence-specific DNA binding	GO:0003700^molecular_function^DNA-binding transcription factor activity`GO:0043565^molecular_function^sequence-specific DNA binding`GO:0006355^biological_process^regulation of transcription, DNA-templated`GO:0005634^cellular_component^nucleus
DBOL_DN5673_c0_g1_i6.p1	.	XP_016184560.1^XP_016184560.1^Q:1-417,H:1-417^77.049%ID^E:0^.^.	uncharacterized protein LOC107626238	AT4G05150.1^AT4G05150.1^Q:9-366,H:37-425^52.488%ID^E:5.07e-102^.^.	PF00564.24^PB1^PB1 domain^48-136^E:9.8e-18	.	.	.	.	.	GO:0005515^molecular_function^protein binding
DBOL_DN5692_c0_g1_i1.p1	.	XP_016176893.1^XP_016176893.1^Q:60-99,H:72-112^60.976%ID^E:1.12e-07^.^.	uncharacterized protein LOC107619168	.	.	.	.	.	.	.	.
DBOL_DN5612_c0_g1_i1.p1	Y3482_ARATH^Y3482_ARATH^Q:1-631,H:1-642^63.538%ID^E:0^RecName: Full=BTB/POZ domain-containing protein At3g44820;^Eukaryota; Viridiplantae; Streptophyta; Embryophyta; Tracheophyta; Spermatophyta; Magnoliophyta; eudicotyledons; Gunneridae; Pentapetalae; rosids; malvids; Brassicales; Brassicaceae; Camelineae; Arabidopsis	XP_016171903.1^XP_016171903.1^Q:1-634,H:1-634^85.804%ID^E:0^.^.	BTB/POZ domain-containing protein At3g44820-like	AT3G44820.1^AT3G44820.1^Q:1-631,H:1-642^63.538%ID^E:0^.^.	PF03000.14^NPH3^NPH3 family^210-469^E:8.8e-87	.	.	ENOG410Y9P3^BTB POZ domain-containing protein	KEGG:ath:AT3G44820	GO:0016567^biological_process^protein ubiquitination	.
DBOL_DN5612_c1_g1_i1.p1	.	XP_016190684.1^XP_016190684.1^Q:1-329,H:1-342^62.974%ID^E:2.29e-147^.^.	uncharacterized protein LOC107631677	AT1G23850.1^AT1G23850.1^Q:9-323,H:2-347^28.333%ID^E:5.05e-40^.^.	.	.	ExpAA=162.89^PredHel=8^Topology=i33-55o70-88i109-131o163-185i192-214o219-241i253-272o282-304i	.	.	.	.
DBOL_DN5620_c0_g1_i2.p1	PP396_ARATH^PP396_ARATH^Q:14-593,H:13-581^48.034%ID^E:0^RecName: Full=Pentatricopeptide repeat-containing protein At5g24830;^Eukaryota; Viridiplantae; Streptophyta; Embryophyta; Tracheophyta; Spermatophyta; Magnoliophyta; eudicotyledons; Gunneridae; Pentapetalae; rosids; malvids; Brassicales; Brassicaceae; Camelineae; Arabidopsis	XP_016179585.1^XP_016179585.1^Q:8-592,H:9-594^77.683%ID^E:0^.^.	pentatricopeptide repeat-containing protein At5g24830 isoform X1	AT5G24830.1^AT5G24830.1^Q:14-593,H:13-581^48.034%ID^E:0^.^.	PF01535.20^PPR^PPR repeat^141-165^E:0.21`PF13812.6^PPR_3^Pentatricopeptide repeat domain^157-214^E:3.7e-05`PF12854.7^PPR_1^PPR repeat^163-195^E:3.8e-06`PF13041.6^PPR_2^PPR repeat family^167-215^E:3.4e-11`PF01535.20^PPR^PPR repeat^170-199^E:0.0007`PF13812.6^PPR_3^Pentatricopeptide repeat domain^191-248^E:1.2e-05`PF12854.7^PPR_1^PPR repeat^199-230^E:7.4e-08`PF13041.6^PPR_2^PPR repeat family^202-250…	.	.	ENOG410Z7Z7^Pentatricopeptide repeat-containing protein	KEGG:ath:AT5G24830	GO:0005739^cellular_component^mitochondrion	.
DBOL_DN5654_c0_g1_i1.p1	B3GTA_ARATH^B3GTA_ARATH^Q:1-278,H:1-277^76.344%ID^E:2.37e-155^RecName: Full=Hydroxyproline O-galactosyltransferase HPGT2 {ECO:0000303|PubMed:25600942};^Eukaryota; Viridiplantae; Streptophyta; Embryophyta; Tracheophyta; Spermatophyta; Magnoliophyta; eudicotyledons; Gunneridae; Pentapetalae; rosids; malvids; Brassicales; Brassicaceae; Camelineae; Arabidopsis	XP_016162739.1^XP_016162739.1^Q:1-278,H:1-277^90.288%ID^E:0^.^.	hydroxyproline O-galactosyltransferase HPGT2	AT4G32120.1^AT4G32120.1^Q:1-278,H:1-277^76.344%ID^E:2.46e-156^.^.	PF13334.6^DUF4094^Domain of unknown function (DUF4094)^24-101^E:5.8e-08`PF01762.21^Galactosyl_T^Galactosyltransferase^134-269^E:1.2e-20	.	.	ENOG410XV5H^Beta-1,3-galactosyltransferase	KEGG:ath:AT4G32120`KO:K20854	GO:0005783^cellular_component^endoplasmic reticulum`GO:0005794^cellular_component^Golgi apparatus`GO:0000139^cellular_component^Golgi membrane`GO:0016021^cellular_component^integral component of membrane`GO:1990714^molecular_function^hydroxyproline O-galactosyltransferase activity`GO:0010405^biological_process^arabinogalactan protein metabolic process`GO:0006486^biological_process^protein glycosy…	GO:0008378^molecular_function^galactosyltransferase activity`GO:0006486^biological_process^protein glycosylation`GO:0016020^cellular_component^membrane
DBOL_DN5654_c0_g2_i8.p1	B3GTA_ARATH^B3GTA_ARATH^Q:1-180,H:166-345^80.556%ID^E:4.31e-110^RecName: Full=Hydroxyproline O-galactosyltransferase HPGT2 {ECO:0000303|PubMed:25600942};^Eukaryota; Viridiplantae; Streptophyta; Embryophyta; Tracheophyta; Spermatophyta; Magnoliophyta; eudicotyledons; Gunneridae; Pentapetalae; rosids; malvids; Brassicales; Brassicaceae; Camelineae; Arabidopsis	XP_016162739.1^XP_016162739.1^Q:1-180,H:166-345^93.889%ID^E:2.16e-124^.^.	hydroxyproline O-galactosyltransferase HPGT2	AT4G32120.1^AT4G32120.1^Q:1-180,H:166-345^80.556%ID^E:4.47e-111^.^.	PF01762.21^Galactosyl_T^Galactosyltransferase^3-161^E:3.3e-22	.	.	ENOG410XV5H^Beta-1,3-galactosyltransferase	KEGG:ath:AT4G32120`KO:K20854	GO:0005783^cellular_component^endoplasmic reticulum`GO:0005794^cellular_component^Golgi apparatus`GO:0000139^cellular_component^Golgi membrane`GO:0016021^cellular_component^integral component of membrane`GO:1990714^molecular_function^hydroxyproline O-galactosyltransferase activity`GO:0010405^biological_process^arabinogalactan protein metabolic process`GO:0006486^biological_process^protein glycosy…	GO:0008378^molecular_function^galactosyltransferase activity`GO:0006486^biological_process^protein glycosylation`GO:0016020^cellular_component^membrane
DBOL_DN5654_c1_g1_i11.p1	IQD31_ARATH^IQD31_ARATH^Q:1-590,H:1-527^40.946%ID^E:5.27e-103^RecName: Full=Protein IQ-DOMAIN 31;^Eukaryota; Viridiplantae; Streptophyta; Embryophyta; Tracheophyta; Spermatophyta; Magnoliophyta; eudicotyledons; Gunneridae; Pentapetalae; rosids; malvids; Brassicales; Brassicaceae; Camelineae; Arabidopsis	XP_020979265.1^XP_020979265.1^Q:1-590,H:1-518^56.449%ID^E:0^.^.	protein IQ-DOMAIN 31 isoform X2	AT1G74690.1^AT1G74690.1^Q:1-590,H:1-527^40.946%ID^E:5.46e-104^.^.	PF00612.27^IQ^IQ calmodulin-binding motif^101-120^E:1e-05`PF00612.27^IQ^IQ calmodulin-binding motif^123-140^E:0.0021`PF00612.27^IQ^IQ calmodulin-binding motif^150-165^E:0.055`PF13178.6^DUF4005^Protein of unknown function (DUF4005)^549-589^E:1.2e-11	.	.	ENOG410YAVA^IQ-domain	KEGG:ath:AT1G74690	GO:0005829^cellular_component^cytosol`GO:0005875^cellular_component^microtubule associated complex`GO:0005886^cellular_component^plasma membrane	GO:0005515^molecular_function^protein binding
DBOL_DN5665_c0_g1_i3.p1	SCP45_ARATH^SCP45_ARATH^Q:31-246,H:28-246^70.32%ID^E:5.77e-115^RecName: Full=Serine carboxypeptidase-like 45;^Eukaryota; Viridiplantae; Streptophyta; Embryophyta; Tracheophyta; Spermatophyta; Magnoliophyta; eudicotyledons; Gunneridae; Pentapetalae; rosids; malvids; Brassicales; Brassicaceae; Camelineae; Arabidopsis	XP_016183556.1^XP_016183556.1^Q:25-246,H:25-246^82.432%ID^E:7.23e-143^.^.	serine carboxypeptidase-like 45	AT1G28110.2^AT1G28110.2^Q:31-246,H:28-246^70.32%ID^E:5.99e-116^.^.	PF00450.22^Peptidase_S10^Serine carboxypeptidase^40-245^E:2.7e-85	sigP:1^20^0.801^YES	.	COG2939^carboxy-peptidase	KEGG:ath:AT1G28110`KO:K16297	GO:0005576^cellular_component^extracellular region`GO:0009505^cellular_component^plant-type cell wall`GO:0009506^cellular_component^plasmodesma`GO:0005773^cellular_component^vacuole`GO:0004185^molecular_function^serine-type carboxypeptidase activity`GO:0051603^biological_process^proteolysis involved in cellular protein catabolic process	GO:0004185^molecular_function^serine-type carboxypeptidase activity`GO:0006508^biological_process^proteolysis
DBOL_DN5608_c0_g1_i3.p1	.	XP_016182779.1^XP_016182779.1^Q:1-435,H:1-434^86.897%ID^E:0^.^.	uncharacterized protein LOC107624827 isoform X1	AT5G01010.1^AT5G01010.1^Q:1-430,H:1-429^71.395%ID^E:0^.^.	.	.	ExpAA=30.36^PredHel=1^Topology=o242-264i	.	.	.	.
DBOL_DN5697_c0_g1_i1.p1	FBK67_ARATH^FBK67_ARATH^Q:53-399,H:14-362^25.341%ID^E:6.17e-27^RecName: Full=F-box/kelch-repeat protein At3g23880;^Eukaryota; Viridiplantae; Streptophyta; Embryophyta; Tracheophyta; Spermatophyta; Magnoliophyta; eudicotyledons; Gunneridae; Pentapetalae; rosids; malvids; Brassicales; Brassicaceae; Camelineae; Arabidopsis	XP_020960184.1^XP_020960184.1^Q:53-398,H:16-371^30.376%ID^E:6.36e-39^.^.	F-box/kelch-repeat protein At3g23880	AT3G23880.1^AT3G23880.1^Q:53-399,H:14-362^25.341%ID^E:6.4e-28^.^.	PF00646.33^F-box^F-box domain^51-91^E:5.6e-12`PF12937.7^F-box-like^F-box-like^51-87^E:1.5e-07`PF07734.13^FBA_1^F-box associated^243-338^E:2.4e-09	.	.	ENOG410Z2HM^F-box Kelch-repeat protein	KEGG:ath:AT3G23880	GO:0005634^cellular_component^nucleus	GO:0005515^molecular_function^protein binding
DBOL_DN5697_c1_g1_i1.p1	LSH6_ARATH^LSH6_ARATH^Q:94-264,H:4-181^73.596%ID^E:2.25e-89^RecName: Full=Protein LIGHT-DEPENDENT SHORT HYPOCOTYLS 6;^Eukaryota; Viridiplantae; Streptophyta; Embryophyta; Tracheophyta; Spermatophyta; Magnoliophyta; eudicotyledons; Gunneridae; Pentapetalae; rosids; malvids; Brassicales; Brassicaceae; Camelineae; Arabidopsis	XP_016165385.1^XP_016165385.1^Q:84-313,H:1-216^71.304%ID^E:1.35e-108^.^.	protein LIGHT-DEPENDENT SHORT HYPOCOTYLS 5-like	AT1G07090.1^AT1G07090.1^Q:94-264,H:4-181^73.596%ID^E:2.33e-90^.^.	PF04852.12^DUF640^Protein of unknown function (DUF640)^112-232^E:3e-65	.	.	ENOG410YB00^Protein of unknown function (DUF640)	KEGG:ath:AT1G07090	GO:0005634^cellular_component^nucleus`GO:0003677^molecular_function^DNA binding`GO:0009299^biological_process^mRNA transcription`GO:0007275^biological_process^multicellular organism development`GO:0090698^biological_process^post-embryonic plant morphogenesis`GO:0009416^biological_process^response to light stimulus	.
DBOL_DN5697_c2_g1_i2.p1	.	.	.	.	.	.	.	.	.	.	.
DBOL_DN5697_c2_g2_i1.p1	LSH6_ARATH^LSH6_ARATH^Q:1-128,H:60-193^76.866%ID^E:2.07e-69^RecName: Full=Protein LIGHT-DEPENDENT SHORT HYPOCOTYLS 6;^Eukaryota; Viridiplantae; Streptophyta; Embryophyta; Tracheophyta; Spermatophyta; Magnoliophyta; eudicotyledons; Gunneridae; Pentapetalae; rosids; malvids; Brassicales; Brassicaceae; Camelineae; Arabidopsis	XP_016165385.1^XP_016165385.1^Q:1-166,H:56-218^71.856%ID^E:1.18e-79^.^.	protein LIGHT-DEPENDENT SHORT HYPOCOTYLS 5-like	AT1G07090.1^AT1G07090.1^Q:1-128,H:60-193^76.866%ID^E:2.15e-70^.^.	PF04852.12^DUF640^Protein of unknown function (DUF640)^1-85^E:2.6e-44	.	.	ENOG410YB00^Protein of unknown function (DUF640)	KEGG:ath:AT1G07090	GO:0005634^cellular_component^nucleus`GO:0003677^molecular_function^DNA binding`GO:0009299^biological_process^mRNA transcription`GO:0007275^biological_process^multicellular organism development`GO:0090698^biological_process^post-embryonic plant morphogenesis`GO:0009416^biological_process^response to light stimulus	.
DBOL_DN5621_c0_g1_i4.p1	SGT1B_ARATH^SGT1B_ARATH^Q:1-373,H:1-358^62.933%ID^E:7.7e-159^RecName: Full=Protein SGT1 homolog B {ECO:0000250|UniProtKB:Q08446};^Eukaryota; Viridiplantae; Streptophyta; Embryophyta; Tracheophyta; Spermatophyta; Magnoliophyta; eudicotyledons; Gunneridae; Pentapetalae; rosids; malvids; Brassicales; Brassicaceae; Camelineae; Arabidopsis	XP_016202142.1^XP_016202142.1^Q:1-373,H:1-371^80.429%ID^E:0^.^.	protein SGT1 homolog B	AT4G11260.1^AT4G11260.1^Q:1-373,H:1-358^62.933%ID^E:7.99e-160^.^.	PF13181.6^TPR_8^Tetratricopeptide repeat^38-68^E:0.0081`PF13181.6^TPR_8^Tetratricopeptide repeat^71-103^E:0.13`PF04969.16^CS^CS domain^176-251^E:3.4e-16`PF05002.15^SGS^SGS domain^291-371^E:3.8e-35	.	.	COG5091^Suppressor of g2 allele of skp1	KEGG:ath:AT4G11260`KO:K12795	GO:0005737^cellular_component^cytoplasm`GO:0005829^cellular_component^cytosol`GO:0005634^cellular_component^nucleus`GO:0019005^cellular_component^SCF ubiquitin ligase complex`GO:0009734^biological_process^auxin-activated signaling pathway`GO:0006952^biological_process^defense response`GO:0050832^biological_process^defense response to fungus`GO:0045087^biological_process^innate immune response`GO:…	GO:0005515^molecular_function^protein binding
DBOL_DN5621_c2_g1_i2.p1	IP5P8_ARATH^IP5P8_ARATH^Q:76-441,H:83-428^47.814%ID^E:2.72e-104^RecName: Full=Type I inositol polyphosphate 5-phosphatase 8 {ECO:0000305};^Eukaryota; Viridiplantae; Streptophyta; Embryophyta; Tracheophyta; Spermatophyta; Magnoliophyta; eudicotyledons; Gunneridae; Pentapetalae; rosids; malvids; Brassicales; Brassicaceae; Camelineae; Arabidopsis	XP_016178967.2^XP_016178967.2^Q:206-442,H:1-242^85.124%ID^E:4.95e-152^.^.	type I inositol polyphosphate 5-phosphatase 8	AT2G37440.3^AT2G37440.3^Q:76-441,H:83-428^47.814%ID^E:2.82e-105^.^.	PF03372.23^Exo_endo_phos^Endonuclease/Exonuclease/phosphatase family^81-424^E:3.5e-15	.	.	COG5411^inositol	KEGG:ath:AT2G37440	GO:0034485^molecular_function^phosphatidylinositol-3,4,5-trisphosphate 5-phosphatase activity`GO:0004439^molecular_function^phosphatidylinositol-4,5-bisphosphate 5-phosphatase activity`GO:0046856^biological_process^phosphatidylinositol dephosphorylation	.
DBOL_DN5600_c0_g1_i4.p1	ANL2_ARATH^ANL2_ARATH^Q:1-844,H:1-802^65.851%ID^E:0^RecName: Full=Homeobox-leucine zipper protein ANTHOCYANINLESS 2;^Eukaryota; Viridiplantae; Streptophyta; Embryophyta; Tracheophyta; Spermatophyta; Magnoliophyta; eudicotyledons; Gunneridae; Pentapetalae; rosids; malvids; Brassicales; Brassicaceae; Camelineae; Arabidopsis	XP_016198932.1^XP_016198932.1^Q:1-843,H:1-860^77.159%ID^E:0^.^.	homeobox-leucine zipper protein ANTHOCYANINLESS 2 isoform X2	AT4G00730.1^AT4G00730.1^Q:1-844,H:1-802^65.851%ID^E:0^.^.	PF00046.29^Homeodomain^Homeodomain^134-189^E:1.1e-18`PF01852.19^START^START domain^350-576^E:1.3e-53	.	.	ENOG411107H^Homeobox-leucine zipper protein	KEGG:ath:AT4G00730`KO:K09338	GO:0005634^cellular_component^nucleus`GO:0003700^molecular_function^DNA-binding transcription factor activity`GO:0008289^molecular_function^lipid binding`GO:0043565^molecular_function^sequence-specific DNA binding`GO:0043481^biological_process^anthocyanin accumulation in tissues in response to UV light`GO:0042335^biological_process^cuticle development`GO:0009827^biological_process^plant-type cell…	GO:0003677^molecular_function^DNA binding`GO:0008289^molecular_function^lipid binding
DBOL_DN5670_c0_g1_i1.p1	RHL1_ARATH^RHL1_ARATH^Q:25-358,H:21-353^51.811%ID^E:1.53e-100^RecName: Full=DNA-binding protein RHL1;^Eukaryota; Viridiplantae; Streptophyta; Embryophyta; Tracheophyta; Spermatophyta; Magnoliophyta; eudicotyledons; Gunneridae; Pentapetalae; rosids; malvids; Brassicales; Brassicaceae; Camelineae; Arabidopsis	XP_020958733.1^XP_020958733.1^Q:1-430,H:1-450^73.187%ID^E:0^.^.	DNA-binding protein RHL1 isoform X1	AT1G48380.1^AT1G48380.1^Q:25-358,H:21-353^51.811%ID^E:1.58e-101^.^.	.	.	.	.	KEGG:ath:AT1G48380	GO:0005730^cellular_component^nucleolus`GO:0003677^molecular_function^DNA binding`GO:0042023^biological_process^DNA endoreduplication`GO:0048766^biological_process^root hair initiation	.
DBOL_DN5670_c1_g1_i2.p2	.	.	.	.	.	.	.	.	.	.	.
DBOL_DN5643_c0_g1_i2.p1	MD10B_ARATH^MD10B_ARATH^Q:1-191,H:1-188^67.016%ID^E:1.03e-89^RecName: Full=Mediator of RNA polymerase II transcription subunit 10b;^Eukaryota; Viridiplantae; Streptophyta; Embryophyta; Tracheophyta; Spermatophyta; Magnoliophyta; eudicotyledons; Gunneridae; Pentapetalae; rosids; malvids; Brassicales; Brassicaceae; Camelineae; Arabidopsis	XP_016187735.1^XP_016187735.1^Q:1-192,H:1-192^90.104%ID^E:5.11e-120^.^.	mediator of RNA polymerase II transcription subunit 10b	AT1G26665.1^AT1G26665.1^Q:1-191,H:1-188^67.539%ID^E:8.92e-92^.^.	PF09748.9^Med10^Transcription factor subunit Med10 of Mediator complex^47-160^E:6e-29	.	.	ENOG4111QA2^Component of the Mediator complex, a coactivator involved in the regulated transcription of nearly all RNA polymerase II-dependent genes. Mediator functions as a bridge to convey information from gene-specific regulatory proteins to the basal RNA polymerase II transcription machinery. Mediator is recruited to promoters by direct interactions with regulatory proteins and serves as a sc…	KEGG:ath:AT1G26665`KO:K15151	GO:0016592^cellular_component^mediator complex`GO:0005634^cellular_component^nucleus`GO:0003712^molecular_function^transcription coregulator activity`GO:0045944^biological_process^positive regulation of transcription by RNA polymerase II	GO:0003712^molecular_function^transcription coregulator activity`GO:0006357^biological_process^regulation of transcription by RNA polymerase II`GO:0016592^cellular_component^mediator complex
DBOL_DN5672_c0_g1_i1.p1	RL12_PRUAR^RL12_PRUAR^Q:1-166,H:1-166^90.361%ID^E:9.18e-107^RecName: Full=60S ribosomal protein L12;^Eukaryota; Viridiplantae; Streptophyta; Embryophyta; Tracheophyta; Spermatophyta; Magnoliophyta; eudicotyledons; Gunneridae; Pentapetalae; rosids; fabids; Rosales; Rosaceae; Amygdaloideae; Amygdaleae; Prunus	XP_016171772.1^XP_016171772.1^Q:1-166,H:1-166^95.783%ID^E:4.04e-114^.^.	60S ribosomal protein L12	AT2G37190.1^AT2G37190.1^Q:1-164,H:1-164^89.024%ID^E:4.77e-107^.^.	PF03946.14^Ribosomal_L11_N^Ribosomal protein L11, N-terminal domain^13-70^E:2e-21`PF00298.19^Ribosomal_L11^Ribosomal protein L11, RNA binding domain^75-144^E:3.5e-18	.	.	.	.	GO:0005840^cellular_component^ribosome`GO:0019843^molecular_function^rRNA binding`GO:0003735^molecular_function^structural constituent of ribosome`GO:0006412^biological_process^translation	GO:0003735^molecular_function^structural constituent of ribosome`GO:0006412^biological_process^translation`GO:0005840^cellular_component^ribosome
DBOL_DN5695_c0_g1_i10.p1	MED21_ARATH^MED21_ARATH^Q:1-137,H:1-139^75.54%ID^E:8.51e-66^RecName: Full=Mediator of RNA polymerase II transcription subunit 21;^Eukaryota; Viridiplantae; Streptophyta; Embryophyta; Tracheophyta; Spermatophyta; Magnoliophyta; eudicotyledons; Gunneridae; Pentapetalae; rosids; malvids; Brassicales; Brassicaceae; Camelineae; Arabidopsis	XP_016201028.1^XP_016201028.1^Q:1-137,H:1-137^89.781%ID^E:3.17e-79^.^.	mediator of RNA polymerase II transcription subunit 21	AT4G04780.1^AT4G04780.1^Q:1-137,H:1-139^75.54%ID^E:8.82e-67^.^.	PF11221.8^Med21^Subunit 21 of Mediator complex^1-127^E:7.3e-27	.	.	ENOG4111I75^Component of the Mediator complex, a coactivator involved in the regulated transcription of nearly all RNA polymerase II-dependent genes. Mediator functions as a bridge to convey information from gene-specific regulatory proteins to the basal RNA polymerase II transcription machinery. Mediator is recruited to promoters by direct interactions with regulatory proteins and serves as a sc…	KEGG:ath:AT4G04780`KO:K15152	GO:0016592^cellular_component^mediator complex`GO:0043078^cellular_component^polar nucleus`GO:0003712^molecular_function^transcription coregulator activity`GO:0050832^biological_process^defense response to fungus`GO:0009817^biological_process^defense response to fungus, incompatible interaction`GO:0006357^biological_process^regulation of transcription by RNA polymerase II`GO:0006355^biological_pr…	.
DBOL_DN5647_c0_g1_i6.p1	RLMN_THEEB^RLMN_THEEB^Q:56-395,H:2-332^55%ID^E:2.4e-129^RecName: Full=Probable dual-specificity RNA methyltransferase RlmN {ECO:0000255|HAMAP-Rule:MF_01849};^Bacteria; Cyanobacteria; Synechococcales; Synechococcaceae; Thermosynechococcus	XP_016167105.1^XP_016167105.1^Q:1-422,H:6-417^86.256%ID^E:0^.^.	uncharacterized protein LOC107609610	AT2G39670.1^AT2G39670.1^Q:8-412,H:18-420^72.66%ID^E:0^.^.	PF04055.21^Radical_SAM^Radical SAM superfamily^164-326^E:4.2e-15	.	.	COG0820^rRNA (adenine-C2-)-methyltransferase activity	KEGG:tel:tll2425`KO:K06941	GO:0005737^cellular_component^cytoplasm`GO:0051539^molecular_function^4 iron, 4 sulfur cluster binding`GO:0046872^molecular_function^metal ion binding`GO:0070040^molecular_function^rRNA (adenine-C2-)-methyltransferase activity`GO:0019843^molecular_function^rRNA binding`GO:0002935^molecular_function^tRNA (adenine-C2-)-methyltransferase activity`GO:0000049^molecular_function^tRNA binding`GO:0070475…	GO:0003824^molecular_function^catalytic activity`GO:0051536^molecular_function^iron-sulfur cluster binding
DBOL_DN5690_c0_g1_i6.p1	MDAR4_ARATH^MDAR4_ARATH^Q:1-478,H:1-488^76.844%ID^E:0^RecName: Full=Monodehydroascorbate reductase 4, peroxisomal {ECO:0000303|PubMed:16146528};^Eukaryota; Viridiplantae; Streptophyta; Embryophyta; Tracheophyta; Spermatophyta; Magnoliophyta; eudicotyledons; Gunneridae; Pentapetalae; rosids; malvids; Brassicales; Brassicaceae; Camelineae; Arabidopsis	XP_016162676.1^XP_016162676.1^Q:1-478,H:1-480^93.125%ID^E:0^.^.	monodehydroascorbate reductase 4%2C peroxisomal isoform X1	AT3G27820.1^AT3G27820.1^Q:1-478,H:1-488^76.844%ID^E:0^.^.	PF07992.14^Pyr_redox_2^Pyridine nucleotide-disulphide oxidoreductase^7-321^E:4.3e-53`PF00070.27^Pyr_redox^Pyridine nucleotide-disulphide oxidoreductase^165-246^E:1.5e-13	.	ExpAA=36.93^PredHel=2^Topology=i5-24o449-471i	COG0446^pyridine nucleotide-disulfide oxidoreductase	KEGG:ath:AT3G27820`KO:K08232	GO:0009941^cellular_component^chloroplast envelope`GO:0016021^cellular_component^integral component of membrane`GO:0005778^cellular_component^peroxisomal membrane`GO:0050660^molecular_function^flavin adenine dinucleotide binding`GO:0016656^molecular_function^monodehydroascorbate reductase (NADH) activity`GO:0042744^biological_process^hydrogen peroxide catabolic process	GO:0016491^molecular_function^oxidoreductase activity`GO:0055114^biological_process^oxidation-reduction process
DBOL_DN5690_c1_g1_i1.p1	.	XP_016187220.1^XP_016187220.1^Q:8-107,H:4-99^66.019%ID^E:1.37e-24^.^.	uncharacterized protein LOC107629050	.	.	.	.	.	.	.	.
DBOL_DN5650_c0_g1_i12.p1	RHIE_DICD3^RHIE_DICD3^Q:1-348,H:129-434^27.966%ID^E:1.3e-19^RecName: Full=Rhamnogalacturonate lyase;^Bacteria; Proteobacteria; Gammaproteobacteria; Enterobacterales; Pectobacteriaceae; Dickeya	XP_020963292.1^XP_020963292.1^Q:1-364,H:119-482^75.275%ID^E:0^.^.	probable rhamnogalacturonate lyase B	AT4G24430.2^AT4G24430.2^Q:1-364,H:1-361^67.945%ID^E:0^.^.	PF06045.11^Rhamnogal_lyase^Rhamnogalacturonate lyase family^1-86^E:2.3e-37`PF14686.6^fn3_3^Polysaccharide lyase family 4, domain II^244-316^E:7.7e-24`PF14683.6^CBM-like^Polysaccharide lyase family 4, domain III^330-364^E:1.1e-07	.	ExpAA=22.47^PredHel=1^Topology=o378-400i	ENOG410YE12^Rhamnogalacturonate lyase	KEGG:ddd:Dda3937_01465`KO:K18195	GO:0005576^cellular_component^extracellular region`GO:0030246^molecular_function^carbohydrate binding`GO:0102210^molecular_function^rhamnogalacturonan endolyase activity`GO:0005975^biological_process^carbohydrate metabolic process`GO:0009405^biological_process^pathogenesis	.
DBOL_DN5650_c0_g2_i5.p1	RHIE_DICD3^RHIE_DICD3^Q:5-635,H:28-577^25.542%ID^E:3.33e-33^RecName: Full=Rhamnogalacturonate lyase;^Bacteria; Proteobacteria; Gammaproteobacteria; Enterobacterales; Pectobacteriaceae; Dickeya	XP_020962182.1^XP_020962182.1^Q:1-635,H:1-635^77.9%ID^E:0^.^.	uncharacterized protein LOC107606232 isoform X1	AT1G09890.4^AT1G09890.4^Q:1-634,H:1-632^70.912%ID^E:0^.^.	PF06045.11^Rhamnogal_lyase^Rhamnogalacturonate lyase family^7-202^E:2.4e-95`PF14686.6^fn3_3^Polysaccharide lyase family 4, domain II^357-428^E:3.9e-25`PF14683.6^CBM-like^Polysaccharide lyase family 4, domain III^443-631^E:9.6e-57	.	.	ENOG410YE12^Rhamnogalacturonate lyase	KEGG:ddd:Dda3937_01465`KO:K18195	GO:0005576^cellular_component^extracellular region`GO:0030246^molecular_function^carbohydrate binding`GO:0102210^molecular_function^rhamnogalacturonan endolyase activity`GO:0005975^biological_process^carbohydrate metabolic process`GO:0009405^biological_process^pathogenesis	.
DBOL_DN5650_c1_g1_i2.p1	.	XP_020963292.1^XP_020963292.1^Q:1-134,H:201-334^85.075%ID^E:1.67e-78^.^.	probable rhamnogalacturonate lyase B	AT4G24430.2^AT4G24430.2^Q:1-134,H:83-213^72.593%ID^E:1.02e-61^.^.	.	.	.	.	.	.	.
DBOL_DN5650_c1_g3_i2.p1	RGLB_ASPNC^RGLB_ASPNC^Q:4-132,H:341-460^26.154%ID^E:9.02e-08^RecName: Full=Probable rhamnogalacturonate lyase B;^Eukaryota; Fungi; Dikarya; Ascomycota; Pezizomycotina; Eurotiomycetes; Eurotiomycetidae; Eurotiales; Aspergillaceae; Aspergillus	XP_020963292.1^XP_020963292.1^Q:1-136,H:331-466^80.147%ID^E:2.27e-72^.^.	probable rhamnogalacturonate lyase B	AT1G09910.3^AT1G09910.3^Q:1-136,H:323-458^63.971%ID^E:2.79e-61^.^.	PF14686.6^fn3_3^Polysaccharide lyase family 4, domain II^32-104^E:4.9e-25	.	.	.	.	GO:0005576^cellular_component^extracellular region`GO:0030246^molecular_function^carbohydrate binding`GO:0102210^molecular_function^rhamnogalacturonan endolyase activity`GO:0071555^biological_process^cell wall organization`GO:0000272^biological_process^polysaccharide catabolic process	.
DBOL_DN5685_c0_g1_i3.p1	CPSF_ARATH^CPSF_ARATH^Q:77-770,H:1-631^62.123%ID^E:0^RecName: Full=30-kDa cleavage and polyadenylation specificity factor 30 {ECO:0000303|PubMed:18479511};^Eukaryota; Viridiplantae; Streptophyta; Embryophyta; Tracheophyta; Spermatophyta; Magnoliophyta; eudicotyledons; Gunneridae; Pentapetalae; rosids; malvids; Brassicales; Brassicaceae; Camelineae; Arabidopsis	XP_016197709.1^XP_016197709.1^Q:77-782,H:1-696^87.394%ID^E:0^.^.	30-kDa cleavage and polyadenylation specificity factor 30	AT1G30460.1^AT1G30460.1^Q:77-770,H:1-631^62.123%ID^E:0^.^.	PF04146.15^YTH^YT521-B-like domain^342-476^E:4.1e-46	.	.	COG5084^zinc finger	KEGG:ath:AT1G30460`KO:K14404	GO:0005737^cellular_component^cytoplasm`GO:0005847^cellular_component^mRNA cleavage and polyadenylation specificity factor complex`GO:0005634^cellular_component^nucleus`GO:0005516^molecular_function^calmodulin binding`GO:0003677^molecular_function^DNA binding`GO:0004519^molecular_function^endonuclease activity`GO:0004521^molecular_function^endoribonuclease activity`GO:0046872^molecular_function^m…	GO:0003723^molecular_function^RNA binding
DBOL_DN5634_c0_g1_i4.p1	.	XP_020975181.1^XP_020975181.1^Q:14-221,H:6-202^66.204%ID^E:1.22e-78^.^.	uncharacterized protein LOC107627824	AT3G49890.1^AT3G49890.1^Q:17-221,H:11-204^44.39%ID^E:1.9e-53^.^.	.	.	.	.	.	.	.
DBOL_DN5634_c0_g2_i1.p1	R13L1_ARATH^R13L1_ARATH^Q:6-1016,H:4-1011^41.691%ID^E:0^RecName: Full=Putative disease resistance RPP13-like protein 1;^Eukaryota; Viridiplantae; Streptophyta; Embryophyta; Tracheophyta; Spermatophyta; Magnoliophyta; eudicotyledons; Gunneridae; Pentapetalae; rosids; malvids; Brassicales; Brassicaceae; Camelineae; Arabidopsis	XP_016182352.1^XP_016182352.1^Q:1-1196,H:1-1196^83.779%ID^E:0^.^.	putative disease resistance protein At3g14460	AT3G14470.2^AT3G14470.2^Q:6-1016,H:4-1011^41.691%ID^E:0^.^.	PF18052.1^Rx_N^Rx N-terminal domain^10-97^E:1.8e-19`PF00931.22^NB-ARC^NB-ARC domain^165-385^E:2.2e-53	.	.	COG4886^leucine Rich Repeat	KEGG:ath:AT3G14470	GO:0043531^molecular_function^ADP binding`GO:0005524^molecular_function^ATP binding`GO:0006952^biological_process^defense response	GO:0043531^molecular_function^ADP binding
DBOL_DN5634_c0_g3_i1.p1	R13L1_ARATH^R13L1_ARATH^Q:10-1036,H:8-1037^40%ID^E:0^RecName: Full=Putative disease resistance RPP13-like protein 1;^Eukaryota; Viridiplantae; Streptophyta; Embryophyta; Tracheophyta; Spermatophyta; Magnoliophyta; eudicotyledons; Gunneridae; Pentapetalae; rosids; malvids; Brassicales; Brassicaceae; Camelineae; Arabidopsis	XP_016182352.1^XP_016182352.1^Q:1-1069,H:1-1079^55.37%ID^E:0^.^.	putative disease resistance protein At3g14460	AT3G14470.2^AT3G14470.2^Q:10-1036,H:8-1037^40%ID^E:0^.^.	PF18052.1^Rx_N^Rx N-terminal domain^10-98^E:3e-18`PF00931.22^NB-ARC^NB-ARC domain^179-407^E:1.3e-53`PF00560.33^LRR_1^Leucine Rich Repeat^403-419^E:18000`PF00560.33^LRR_1^Leucine Rich Repeat^591-612^E:140`PF00560.33^LRR_1^Leucine Rich Repeat^614-633^E:1100`PF00560.33^LRR_1^Leucine Rich Repeat^638-666^E:33`PF00560.33^LRR_1^Leucine Rich Repeat^747-772^E:180`PF00560.33^LRR_1^Leucine Rich Repeat^857-8…	.	.	COG4886^leucine Rich Repeat	KEGG:ath:AT3G14470	GO:0043531^molecular_function^ADP binding`GO:0005524^molecular_function^ATP binding`GO:0006952^biological_process^defense response	GO:0043531^molecular_function^ADP binding`GO:0005515^molecular_function^protein binding
DBOL_DN5649_c0_g1_i2.p1	PITH1_ARATH^PITH1_ARATH^Q:1-176,H:1-176^84.659%ID^E:8.07e-110^RecName: Full=PITH domain-containing protein At3g04780;^Eukaryota; Viridiplantae; Streptophyta; Embryophyta; Tracheophyta; Spermatophyta; Magnoliophyta; eudicotyledons; Gunneridae; Pentapetalae; rosids; malvids; Brassicales; Brassicaceae; Camelineae; Arabidopsis	XP_016176794.1^XP_016176794.1^Q:1-176,H:1-176^91.477%ID^E:6.25e-122^.^.	PITH domain-containing protein At3g04780	AT3G04780.1^AT3G04780.1^Q:1-176,H:1-176^84.659%ID^E:8.37e-111^.^.	PF06201.13^PITH^PITH domain^16-160^E:1.8e-40	.	.	ENOG410YQ2G^thioredoxin-like protein	KEGG:ath:AT3G04780	.	.
DBOL_DN5604_c0_g1_i2.p1	HRD1A_ARATH^HRD1A_ARATH^Q:1-534,H:1-487^64.815%ID^E:0^RecName: Full=ERAD-associated E3 ubiquitin-protein ligase HRD1A {ECO:0000305};^Eukaryota; Viridiplantae; Streptophyta; Embryophyta; Tracheophyta; Spermatophyta; Magnoliophyta; eudicotyledons; Gunneridae; Pentapetalae; rosids; malvids; Brassicales; Brassicaceae; Camelineae; Arabidopsis	XP_016186452.2^XP_016186452.2^Q:1-549,H:1-551^87.59%ID^E:0^.^.	ERAD-associated E3 ubiquitin-protein ligase HRD1B	AT3G16090.1^AT3G16090.1^Q:1-534,H:1-487^64.815%ID^E:0^.^.	PF12678.7^zf-rbx1^RING-H2 zinc finger domain^287-330^E:7.3e-10`PF13639.6^zf-RING_2^Ring finger domain^291-330^E:1.3e-10`PF00097.25^zf-C3HC4^Zinc finger, C3HC4 type (RING finger)^292-329^E:1.9e-06`PF13445.6^zf-RING_UBOX^RING-type zinc-finger^292-327^E:3.6e-06	.	ExpAA=122.85^PredHel=6^Topology=i7-24o34-56i99-121o136-158i171-193o224-246i	COG5243^zinc ion binding	KEGG:ath:AT3G16090`KO:K10601	GO:0036513^cellular_component^Derlin-1 retrotranslocation complex`GO:0016021^cellular_component^integral component of membrane`GO:0046872^molecular_function^metal ion binding`GO:0061630^molecular_function^ubiquitin protein ligase activity`GO:1990381^molecular_function^ubiquitin-specific protease binding`GO:0051082^molecular_function^unfolded protein binding`GO:0030968^biological_process^endoplasm…	GO:0008270^molecular_function^zinc ion binding`GO:0046872^molecular_function^metal ion binding
DBOL_DN5617_c0_g1_i6.p1	ZDS_SOLLC^ZDS_SOLLC^Q:2-577,H:5-588^80.993%ID^E:0^RecName: Full=Zeta-carotene desaturase, chloroplastic/chromoplastic;^Eukaryota; Viridiplantae; Streptophyta; Embryophyta; Tracheophyta; Spermatophyta; Magnoliophyta; eudicotyledons; Gunneridae; Pentapetalae; asterids; lamiids; Solanales; Solanaceae; Solanoideae; Solaneae; Solanum; Lycopersicon	XP_016174883.1^XP_016174883.1^Q:1-577,H:1-585^84.615%ID^E:0^.^.	LOW QUALITY PROTEIN: zeta-carotene desaturase%2C chloroplastic/chromoplastic	AT3G04870.4^AT3G04870.4^Q:32-577,H:19-558^83.7%ID^E:0^.^.	PF13450.6^NAD_binding_8^NAD(P)-binding Rossmann-like domain^74-139^E:4.9e-14`PF01593.24^Amino_oxidase^Flavin containing amine oxidoreductase^79-543^E:9.9e-66	.	.	COG3349^Desaturase	KEGG:sly:543629`KO:K00514	GO:0009507^cellular_component^chloroplast`GO:0009941^cellular_component^chloroplast envelope`GO:0009509^cellular_component^chromoplast`GO:0052887^molecular_function^7,9,9'-tricis-neurosporene:quinone oxidoreductase activity`GO:0052886^molecular_function^9,9'-dicis-carotene:quinone oxidoreductase activity`GO:0016719^molecular_function^carotene 7,8-desaturase activity`GO:0016491^molecular_function^…	GO:0016491^molecular_function^oxidoreductase activity`GO:0055114^biological_process^oxidation-reduction process
DBOL_DN5618_c0_g2_i1.p1	FPG_ARATH^FPG_ARATH^Q:1-340,H:1-338^72.222%ID^E:3.19e-174^RecName: Full=Formamidopyrimidine-DNA glycosylase;^Eukaryota; Viridiplantae; Streptophyta; Embryophyta; Tracheophyta; Spermatophyta; Magnoliophyta; eudicotyledons; Gunneridae; Pentapetalae; rosids; malvids; Brassicales; Brassicaceae; Camelineae; Arabidopsis	XP_016174617.1^XP_016174617.1^Q:1-396,H:1-391^85.354%ID^E:0^.^.	formamidopyrimidine-DNA glycosylase isoform X1	AT1G52500.2^AT1G52500.2^Q:1-340,H:1-338^72.222%ID^E:3.31e-175^.^.	PF01149.24^Fapy_DNA_glyco^Formamidopyrimidine-DNA glycosylase N-terminal domain^1-131^E:6.4e-31`PF06831.14^H2TH^Formamidopyrimidine-DNA glycosylase H2TH domain^146-236^E:2.3e-31	.	.	COG0266^Involved in base excision repair of DNA damaged by oxidation or by mutagenic agents. Acts as DNA glycosylase that recognizes and removes damaged bases. Has a preference for oxidized purines, such as 7,8-dihydro-8-oxoguanine (8-oxoG). Has AP (apurinic apyrimidinic) lyase activity and introduces nicks in the DNA strand. Cleaves the DNA backbone by beta-delta elimination to generate a single…	KEGG:ath:AT1G52500`KO:K10563	GO:0005634^cellular_component^nucleus`GO:0140078^molecular_function^class I DNA-(apurinic or apyrimidinic site) endonuclease activity`GO:0003684^molecular_function^damaged DNA binding`GO:0019104^molecular_function^DNA N-glycosylase activity`GO:0003906^molecular_function^DNA-(apurinic or apyrimidinic site) endonuclease activity`GO:0008534^molecular_function^oxidized purine nucleobase lesion DNA N-…	GO:0003684^molecular_function^damaged DNA binding`GO:0003906^molecular_function^DNA-(apurinic or apyrimidinic site) endonuclease activity`GO:0008270^molecular_function^zinc ion binding`GO:0016799^molecular_function^hydrolase activity, hydrolyzing N-glycosyl compounds`GO:0006284^biological_process^base-excision repair`GO:0006289^biological_process^nucleotide-excision repair
DBOL_DN5645_c0_g1_i1.p1	Y2267_ARATH^Y2267_ARATH^Q:11-651,H:11-658^72.111%ID^E:0^RecName: Full=Probable inactive receptor kinase At2g26730;^Eukaryota; Viridiplantae; Streptophyta; Embryophyta; Tracheophyta; Spermatophyta; Magnoliophyta; eudicotyledons; Gunneridae; Pentapetalae; rosids; malvids; Brassicales; Brassicaceae; Camelineae; Arabidopsis	XP_016180316.1^XP_016180316.1^Q:1-651,H:1-653^86.983%ID^E:0^.^.	probable inactive receptor kinase At2g26730	AT2G26730.1^AT2G26730.1^Q:11-651,H:11-658^72.111%ID^E:0^.^.	PF08263.12^LRRNT_2^Leucine rich repeat N-terminal domain^26-62^E:2.6e-07`PF13855.6^LRR_8^Leucine rich repeat^79-127^E:3.7e-07`PF00560.33^LRR_1^Leucine Rich Repeat^92-114^E:5`PF13516.6^LRR_6^Leucine Rich repeat^93-106^E:600`PF13516.6^LRR_6^Leucine Rich repeat^115-129^E:87`PF13855.6^LRR_8^Leucine rich repeat^117-175^E:5.5e-07`PF00560.33^LRR_1^Leucine Rich Repeat^117-135^E:9.6`PF13516.6^LRR_6^Leucin…	sigP:1^23^0.864^YES	ExpAA=28.76^PredHel=1^Topology=o258-280i	ENOG4111F0S^inactive receptor kinase	KEGG:ath:AT2G26730	GO:0016021^cellular_component^integral component of membrane`GO:0005886^cellular_component^plasma membrane`GO:0005524^molecular_function^ATP binding`GO:0004672^molecular_function^protein kinase activity	GO:0005515^molecular_function^protein binding`GO:0004672^molecular_function^protein kinase activity`GO:0005524^molecular_function^ATP binding`GO:0006468^biological_process^protein phosphorylation
DBOL_DN5679_c0_g1_i5.p1	FBK28_ARATH^FBK28_ARATH^Q:29-369,H:36-376^67.742%ID^E:1.32e-176^RecName: Full=F-box/kelch-repeat protein At1g67480;^Eukaryota; Viridiplantae; Streptophyta; Embryophyta; Tracheophyta; Spermatophyta; Magnoliophyta; eudicotyledons; Gunneridae; Pentapetalae; rosids; malvids; Brassicales; Brassicaceae; Camelineae; Arabidopsis	XP_016191100.1^XP_016191100.1^Q:1-369,H:21-391^82.21%ID^E:0^.^.	F-box/kelch-repeat protein At1g67480	AT1G67480.3^AT1G67480.3^Q:29-369,H:36-376^67.742%ID^E:1.37e-177^.^.	PF00646.33^F-box^F-box domain^33-72^E:8e-06`PF01344.25^Kelch_1^Kelch motif^122-169^E:2.9e-08`PF01344.25^Kelch_1^Kelch motif^171-216^E:1.3e-12`PF13418.6^Kelch_4^Galactose oxidase, central domain^171-210^E:4.4e-05`PF07646.15^Kelch_2^Kelch motif^171-210^E:8.5e-05`PF13964.6^Kelch_6^Kelch motif^172-220^E:3.4e-07`PF07646.15^Kelch_2^Kelch motif^220-263^E:8.4e-05`PF01344.25^Kelch_1^Kelch motif^223-263^E:…	.	.	ENOG4110X8D^Kelch repeat-containing F-box family protein	KEGG:ath:AT1G67480	.	GO:0005515^molecular_function^protein binding
DBOL_DN5679_c1_g1_i4.p1	SKI25_ARATH^SKI25_ARATH^Q:41-380,H:31-389^54.318%ID^E:2.67e-122^RecName: Full=F-box/kelch-repeat protein SKIP25;^Eukaryota; Viridiplantae; Streptophyta; Embryophyta; Tracheophyta; Spermatophyta; Magnoliophyta; eudicotyledons; Gunneridae; Pentapetalae; rosids; malvids; Brassicales; Brassicaceae; Camelineae; Arabidopsis	XP_016198988.1^XP_016198988.1^Q:45-384,H:18-348^69.122%ID^E:1.28e-148^.^.	F-box/kelch-repeat protein SKIP25	AT1G31350.1^AT1G31350.1^Q:41-380,H:31-389^54.318%ID^E:2.76e-123^.^.	.	.	.	ENOG4110X8D^Kelch repeat-containing F-box family protein	KEGG:ath:AT1G31350	GO:0005634^cellular_component^nucleus`GO:0016567^biological_process^protein ubiquitination`GO:0080167^biological_process^response to karrikin	.
DBOL_DN5677_c0_g1_i14.p1	TLP8_ARATH^TLP8_ARATH^Q:92-419,H:73-397^59.091%ID^E:3.47e-138^RecName: Full=Tubby-like protein 8;^Eukaryota; Viridiplantae; Streptophyta; Embryophyta; Tracheophyta; Spermatophyta; Magnoliophyta; eudicotyledons; Gunneridae; Pentapetalae; rosids; malvids; Brassicales; Brassicaceae; Camelineae; Arabidopsis	XP_016172253.1^XP_016172253.1^Q:3-419,H:5-352^65.34%ID^E:2.06e-180^.^.	tubby-like protein 8	AT1G16070.1^AT1G16070.1^Q:92-419,H:73-397^59.091%ID^E:3.6e-139^.^.	PF01167.18^Tub^Tub family^166-412^E:3.3e-43	.	.	ENOG410XQFT^tubby like protein	KEGG:ath:AT1G16070	GO:0035091^molecular_function^phosphatidylinositol binding	.
DBOL_DN5641_c0_g1_i8.p1	ACBP2_ARATH^ACBP2_ARATH^Q:1-357,H:1-354^62.778%ID^E:5.3e-151^RecName: Full=Acyl-CoA-binding domain-containing protein 2;^Eukaryota; Viridiplantae; Streptophyta; Embryophyta; Tracheophyta; Spermatophyta; Magnoliophyta; eudicotyledons; Gunneridae; Pentapetalae; rosids; malvids; Brassicales; Brassicaceae; Camelineae; Arabidopsis	XP_020961919.1^XP_020961919.1^Q:1-357,H:1-353^69.459%ID^E:2.2e-150^.^.	acyl-CoA-binding domain-containing protein 1	AT4G27780.1^AT4G27780.1^Q:1-357,H:1-354^62.778%ID^E:5.49e-152^.^.	PF00887.19^ACBP^Acyl CoA binding protein^106-189^E:9.4e-27`PF12796.7^Ank_2^Ankyrin repeats (3 copies)^236-299^E:1.4e-08`PF13637.6^Ank_4^Ankyrin repeats (many copies)^237-289^E:8.6e-07`PF12796.7^Ank_2^Ankyrin repeats (3 copies)^241-332^E:1.4e-15`PF13857.6^Ank_5^Ankyrin repeats (many copies)^256-309^E:3.3e-14`PF13606.6^Ank_3^Ankyrin repeat^268-297^E:1.8e-05`PF00023.30^Ank^Ankyrin repeat^269-300^E:1…	.	ExpAA=21.98^PredHel=1^Topology=i7-29o	COG4281^Acyl-CoA binding domain containing	KEGG:ath:AT4G27780	GO:0005783^cellular_component^endoplasmic reticulum`GO:0005789^cellular_component^endoplasmic reticulum membrane`GO:0009514^cellular_component^glyoxysome`GO:0016021^cellular_component^integral component of membrane`GO:0005778^cellular_component^peroxisomal membrane`GO:0005886^cellular_component^plasma membrane`GO:0000062^molecular_function^fatty-acyl-CoA binding`GO:0032791^molecular_function^lead…	GO:0000062^molecular_function^fatty-acyl-CoA binding`GO:0005515^molecular_function^protein binding
DBOL_DN5641_c1_g1_i2.p1	ACBP2_ARATH^ACBP2_ARATH^Q:1-355,H:1-347^64.986%ID^E:1.82e-161^RecName: Full=Acyl-CoA-binding domain-containing protein 2;^Eukaryota; Viridiplantae; Streptophyta; Embryophyta; Tracheophyta; Spermatophyta; Magnoliophyta; eudicotyledons; Gunneridae; Pentapetalae; rosids; malvids; Brassicales; Brassicaceae; Camelineae; Arabidopsis	XP_020961919.1^XP_020961919.1^Q:1-356,H:1-348^80.501%ID^E:0^.^.	acyl-CoA-binding domain-containing protein 1	AT4G27780.1^AT4G27780.1^Q:1-355,H:1-347^64.986%ID^E:1.89e-162^.^.	PF00887.19^ACBP^Acyl CoA binding protein^113-197^E:1.8e-28`PF12796.7^Ank_2^Ankyrin repeats (3 copies)^237-304^E:1.8e-08`PF13637.6^Ank_4^Ankyrin repeats (many copies)^242-294^E:1.1e-05`PF12796.7^Ank_2^Ankyrin repeats (3 copies)^246-337^E:1.1e-15`PF13857.6^Ank_5^Ankyrin repeats (many copies)^261-314^E:1.5e-12`PF13606.6^Ank_3^Ankyrin repeat^273-302^E:0.00015`PF13637.6^Ank_4^Ankyrin repeats (many cop…	.	ExpAA=21.78^PredHel=1^Topology=i7-29o	COG4281^Acyl-CoA binding domain containing	KEGG:ath:AT4G27780	GO:0005783^cellular_component^endoplasmic reticulum`GO:0005789^cellular_component^endoplasmic reticulum membrane`GO:0009514^cellular_component^glyoxysome`GO:0016021^cellular_component^integral component of membrane`GO:0005778^cellular_component^peroxisomal membrane`GO:0005886^cellular_component^plasma membrane`GO:0000062^molecular_function^fatty-acyl-CoA binding`GO:0032791^molecular_function^lead…	GO:0000062^molecular_function^fatty-acyl-CoA binding`GO:0005515^molecular_function^protein binding
DBOL_DN5632_c0_g1_i1.p1	ODPB3_ARATH^ODPB3_ARATH^Q:1-407,H:1-406^85.258%ID^E:0^RecName: Full=Pyruvate dehydrogenase E1 component subunit beta-3, chloroplastic;^Eukaryota; Viridiplantae; Streptophyta; Embryophyta; Tracheophyta; Spermatophyta; Magnoliophyta; eudicotyledons; Gunneridae; Pentapetalae; rosids; malvids; Brassicales; Brassicaceae; Camelineae; Arabidopsis	XP_016181171.1^XP_016181171.1^Q:1-407,H:1-403^91.4%ID^E:0^.^.	pyruvate dehydrogenase E1 component subunit beta-3%2C chloroplastic	AT2G34590.1^AT2G34590.1^Q:1-407,H:1-406^85.258%ID^E:0^.^.	PF02779.24^Transket_pyr^Transketolase, pyrimidine binding domain^91-261^E:6.6e-47`PF02780.20^Transketolase_C^Transketolase, C-terminal domain^277-398^E:4e-36	.	.	COG0022^Dehydrogenase, E1 component	KEGG:ath:AT2G34590`KO:K00162	GO:0009507^cellular_component^chloroplast`GO:0009941^cellular_component^chloroplast envelope`GO:0004739^molecular_function^pyruvate dehydrogenase (acetyl-transferring) activity`GO:0008270^molecular_function^zinc ion binding`GO:0006096^biological_process^glycolytic process`GO:0048868^biological_process^pollen tube development	.
DBOL_DN5696_c0_g1_i3.p1	.	XP_016177348.1^XP_016177348.1^Q:1-158,H:1-133^50%ID^E:4.48e-31^.^.	formin-like protein 14	.	.	.	ExpAA=41.38^PredHel=2^Topology=o5-24i121-142o	.	.	.	.
DBOL_DN5696_c0_g2_i1.p1	SF3A2_HUMAN^SF3A2_HUMAN^Q:6-228,H:8-226^68.61%ID^E:1.41e-92^RecName: Full=Splicing factor 3A subunit 2;^Eukaryota; Metazoa; Chordata; Craniata; Vertebrata; Euteleostomi; Mammalia; Eutheria; Euarchontoglires; Primates; Haplorrhini; Catarrhini; Hominidae; Homo	XP_016181330.1^XP_016181330.1^Q:1-349,H:1-349^97.421%ID^E:0^.^.	splicing factor 3A subunit 2	AT2G32600.1^AT2G32600.1^Q:1-228,H:1-228^88.596%ID^E:9.72e-142^.^.	PF12874.7^zf-met^Zinc-finger of C2H2 type^52-76^E:1.6e-06`PF16835.5^SF3A2^Pre-mRNA-splicing factor SF3a complex subunit 2 (Prp11)^110-204^E:1.2e-35	.	.	COG5246^Splicing factor 3A subunit	KEGG:hsa:8175`KO:K12826	GO:0071013^cellular_component^catalytic step 2 spliceosome`GO:0016607^cellular_component^nuclear speck`GO:0005654^cellular_component^nucleoplasm`GO:0005634^cellular_component^nucleus`GO:0030532^cellular_component^small nuclear ribonucleoprotein complex`GO:0005681^cellular_component^spliceosomal complex`GO:0005686^cellular_component^U2 snRNP`GO:0071005^cellular_component^U2-type precatalytic splic…	.
DBOL_DN5640_c0_g1_i1.p1	ANM16_ARATH^ANM16_ARATH^Q:1-718,H:4-714^60.443%ID^E:0^RecName: Full=Protein arginine N-methyltransferase 1.6;^Eukaryota; Viridiplantae; Streptophyta; Embryophyta; Tracheophyta; Spermatophyta; Magnoliophyta; eudicotyledons; Gunneridae; Pentapetalae; rosids; malvids; Brassicales; Brassicaceae; Camelineae; Arabidopsis	XP_016203828.1^XP_016203828.1^Q:84-374,H:74-340^23.127%ID^E:8.26e-14^.^.	protein arginine N-methyltransferase 1.1 isoform X2	AT4G16570.1^AT4G16570.1^Q:1-718,H:4-714^60.443%ID^E:0^.^.	PF06325.13^PrmA^Ribosomal protein L11 methyltransferase (PrmA)^97-189^E:3.9e-05	.	.	ENOG410XPR8^Protein arginine n-methyltransferase	KEGG:ath:AT4G16570`KO:K11438	GO:0005829^cellular_component^cytosol`GO:0008469^molecular_function^histone-arginine N-methyltransferase activity`GO:0035242^molecular_function^protein-arginine omega-N asymmetric methyltransferase activity`GO:0035241^molecular_function^protein-arginine omega-N monomethyltransferase activity`GO:0034969^biological_process^histone arginine methylation`GO:0006355^biological_process^regulation of tra…	.
DBOL_DN5624_c0_g1_i5.p1	GRIP_ARATH^GRIP_ARATH^Q:5-802,H:6-788^63.469%ID^E:0^RecName: Full=Protein GRIP;^Eukaryota; Viridiplantae; Streptophyta; Embryophyta; Tracheophyta; Spermatophyta; Magnoliophyta; eudicotyledons; Gunneridae; Pentapetalae; rosids; malvids; Brassicales; Brassicaceae; Camelineae; Arabidopsis	XP_016201391.1^XP_016201391.1^Q:1-802,H:1-805^85.839%ID^E:0^.^.	protein GRIP	AT5G66030.1^AT5G66030.1^Q:5-802,H:6-788^63.469%ID^E:0^.^.	PF01465.20^GRIP^GRIP domain^730-769^E:1.2e-12	.	.	ENOG410XSCF^NA	KEGG:ath:AT5G66030	GO:0005802^cellular_component^trans-Golgi network`GO:0048193^biological_process^Golgi vesicle transport`GO:0007131^biological_process^reciprocal meiotic recombination	.
DBOL_DN5666_c0_g1_i3.p1	SFC1_ARATH^SFC1_ARATH^Q:19-319,H:8-309^82.45%ID^E:0^RecName: Full=Mitochondrial succinate-fumarate transporter 1;^Eukaryota; Viridiplantae; Streptophyta; Embryophyta; Tracheophyta; Spermatophyta; Magnoliophyta; eudicotyledons; Gunneridae; Pentapetalae; rosids; malvids; Brassicales; Brassicaceae; Camelineae; Arabidopsis	XP_020963027.1^XP_020963027.1^Q:1-319,H:1-321^92.212%ID^E:0^.^.	mitochondrial succinate-fumarate transporter 1	AT5G01340.1^AT5G01340.1^Q:19-319,H:8-309^82.45%ID^E:0^.^.	PF00153.27^Mito_carr^Mitochondrial carrier protein^22-109^E:4.4e-18`PF00153.27^Mito_carr^Mitochondrial carrier protein^116-209^E:5.5e-18`PF00153.27^Mito_carr^Mitochondrial carrier protein^219-310^E:5.4e-26	.	.	ENOG410YAYP^mitochondrial	KEGG:ath:AT5G01340`KO:K15100	GO:0016021^cellular_component^integral component of membrane`GO:0005743^cellular_component^mitochondrial inner membrane`GO:0015141^molecular_function^succinate transmembrane transporter activity`GO:0015741^biological_process^fumarate transport`GO:0015744^biological_process^succinate transport	.
DBOL_DN5660_c0_g1_i3.p1	ADHX_ARATH^ADHX_ARATH^Q:1-377,H:1-377^90.981%ID^E:0^RecName: Full=Alcohol dehydrogenase class-3;^Eukaryota; Viridiplantae; Streptophyta; Embryophyta; Tracheophyta; Spermatophyta; Magnoliophyta; eudicotyledons; Gunneridae; Pentapetalae; rosids; malvids; Brassicales; Brassicaceae; Camelineae; Arabidopsis	XP_016207387.1^XP_016207387.1^Q:1-379,H:1-379^95.778%ID^E:0^.^.	alcohol dehydrogenase class-3	AT5G43940.1^AT5G43940.1^Q:1-377,H:1-377^90.981%ID^E:0^.^.	PF08240.12^ADH_N^Alcohol dehydrogenase GroES-like domain^34-162^E:4.8e-25`PF00107.26^ADH_zinc_N^Zinc-binding dehydrogenase^206-327^E:4.7e-24	.	.	COG1062^alcohol dehydrogenase	KEGG:ath:AT5G43940`KO:K00121	GO:0005829^cellular_component^cytosol`GO:0004024^molecular_function^alcohol dehydrogenase activity, zinc-dependent`GO:0051903^molecular_function^S-(hydroxymethyl)glutathione dehydrogenase activity`GO:0008270^molecular_function^zinc ion binding`GO:0006069^biological_process^ethanol oxidation`GO:0046294^biological_process^formaldehyde catabolic process	GO:0055114^biological_process^oxidation-reduction process
DBOL_DN5660_c0_g2_i2.p1	ADHX_PEA^ADHX_PEA^Q:2-378,H:1-377^91.512%ID^E:0^RecName: Full=Alcohol dehydrogenase class-3;^Eukaryota; Viridiplantae; Streptophyta; Embryophyta; Tracheophyta; Spermatophyta; Magnoliophyta; eudicotyledons; Gunneridae; Pentapetalae; rosids; fabids; Fabales; Fabaceae; Papilionoideae; 50 kb inversion clade; NPAAA clade; Hologalegina; IRL clade; Fabeae; Pisum	XP_016183181.1^XP_016183181.1^Q:1-379,H:1-379^94.459%ID^E:0^.^.	alcohol dehydrogenase class-3	AT5G43940.1^AT5G43940.1^Q:1-375,H:1-375^90.667%ID^E:0^.^.	PF08240.12^ADH_N^Alcohol dehydrogenase GroES-like domain^35-162^E:7.3e-25`PF00107.26^ADH_zinc_N^Zinc-binding dehydrogenase^206-327^E:5.1e-24	.	.	.	.	GO:0005737^cellular_component^cytoplasm`GO:0004022^molecular_function^alcohol dehydrogenase (NAD) activity`GO:0051903^molecular_function^S-(hydroxymethyl)glutathione dehydrogenase activity`GO:0008270^molecular_function^zinc ion binding`GO:0006069^biological_process^ethanol oxidation	GO:0055114^biological_process^oxidation-reduction process
DBOL_DN5657_c0_g1_i1.p1	.	.	.	.	.	.	.	.	.	.	.
DBOL_DN5671_c0_g1_i7.p1	AP1G2_ARATH^AP1G2_ARATH^Q:1-479,H:397-862^67.568%ID^E:0^RecName: Full=AP-1 complex subunit gamma-2;^Eukaryota; Viridiplantae; Streptophyta; Embryophyta; Tracheophyta; Spermatophyta; Magnoliophyta; eudicotyledons; Gunneridae; Pentapetalae; rosids; malvids; Brassicales; Brassicaceae; Camelineae; Arabidopsis	XP_016202494.1^XP_016202494.1^Q:1-479,H:397-873^88.1%ID^E:0^.^.	AP-1 complex subunit gamma-2 isoform X2	AT1G60070.1^AT1G60070.1^Q:1-479,H:397-862^67.568%ID^E:0^.^.	PF01602.20^Adaptin_N^Adaptin N terminal region^1-182^E:6.5e-32`PF02883.20^Alpha_adaptinC2^Adaptin C-terminal domain^362-476^E:3.9e-31	.	.	ENOG410XPKK^Adaptor-related protein complex	KEGG:ath:AT1G60070`KO:K12391	GO:0030121^cellular_component^AP-1 adaptor complex`GO:0006886^biological_process^intracellular protein transport`GO:0016192^biological_process^vesicle-mediated transport	GO:0006886^biological_process^intracellular protein transport`GO:0016192^biological_process^vesicle-mediated transport`GO:0030117^cellular_component^membrane coat
DBOL_DN5619_c0_g1_i6.p1	MED4_ARATH^MED4_ARATH^Q:1-383,H:1-406^62.319%ID^E:9e-134^RecName: Full=Mediator of RNA polymerase II transcription subunit 4;^Eukaryota; Viridiplantae; Streptophyta; Embryophyta; Tracheophyta; Spermatophyta; Magnoliophyta; eudicotyledons; Gunneridae; Pentapetalae; rosids; malvids; Brassicales; Brassicaceae; Camelineae; Arabidopsis	XP_020962951.1^XP_020962951.1^Q:1-381,H:1-379^90.078%ID^E:0^.^.	mediator of RNA polymerase II transcription subunit 4	AT5G02850.1^AT5G02850.1^Q:1-383,H:1-406^62.319%ID^E:9.33e-135^.^.	PF10018.9^Med4^Vitamin-D-receptor interacting Mediator subunit 4^121-269^E:8.3e-10	.	.	ENOG410Y5NG^Mediator of RNA polymerase II transcription subunit	KEGG:ath:AT5G02850	GO:0070847^cellular_component^core mediator complex`GO:0016592^cellular_component^mediator complex`GO:0003712^molecular_function^transcription coregulator activity`GO:0006357^biological_process^regulation of transcription by RNA polymerase II	GO:0003712^molecular_function^transcription coregulator activity`GO:0006357^biological_process^regulation of transcription by RNA polymerase II`GO:0016592^cellular_component^mediator complex
DBOL_DN5601_c0_g1_i6.p1	LHCA6_ARATH^LHCA6_ARATH^Q:15-239,H:44-268^80.889%ID^E:7.19e-139^RecName: Full=Photosystem I chlorophyll a/b-binding protein 6, chloroplastic {ECO:0000303|PubMed:10366881};^Eukaryota; Viridiplantae; Streptophyta; Embryophyta; Tracheophyta; Spermatophyta; Magnoliophyta; eudicotyledons; Gunneridae; Pentapetalae; rosids; malvids; Brassicales; Brassicaceae; Camelineae; Arabidopsis	XP_016189053.1^XP_016189053.1^Q:1-239,H:21-260^87.5%ID^E:8.97e-159^.^.	photosystem I chlorophyll a/b-binding protein 6%2C chloroplastic	AT1G19150.1^AT1G19150.1^Q:15-239,H:44-268^80.889%ID^E:7.46e-140^.^.	PF00504.21^Chloroa_b-bind^Chlorophyll A-B binding protein^45-211^E:1.7e-53	.	.	ENOG410YE22^Chlorophyll A-B binding protein	KEGG:ath:AT1G19150`KO:K08908	GO:0009507^cellular_component^chloroplast`GO:0009941^cellular_component^chloroplast envelope`GO:0009535^cellular_component^chloroplast thylakoid membrane`GO:0016021^cellular_component^integral component of membrane`GO:0009522^cellular_component^photosystem I`GO:0010287^cellular_component^plastoglobule`GO:0016168^molecular_function^chlorophyll binding`GO:0046872^molecular_function^metal ion bindin…	.
DBOL_DN5601_c0_g3_i3.p1	PRK3_ARATH^PRK3_ARATH^Q:26-637,H:13-633^49.76%ID^E:0^RecName: Full=Pollen receptor-like kinase 3 {ECO:0000303|PubMed:12139002};^Eukaryota; Viridiplantae; Streptophyta; Embryophyta; Tracheophyta; Spermatophyta; Magnoliophyta; eudicotyledons; Gunneridae; Pentapetalae; rosids; malvids; Brassicales; Brassicaceae; Camelineae; Arabidopsis	XP_020974572.1^XP_020974572.1^Q:1-637,H:1-606^61.196%ID^E:0^.^.	pollen receptor-like kinase 3	AT3G42880.1^AT3G42880.1^Q:26-637,H:13-633^49.76%ID^E:0^.^.	PF08263.12^LRRNT_2^Leucine rich repeat N-terminal domain^32-70^E:1.2e-09`PF00560.33^LRR_1^Leucine Rich Repeat^100-119^E:1200`PF00560.33^LRR_1^Leucine Rich Repeat^124-141^E:1100`PF00560.33^LRR_1^Leucine Rich Repeat^147-169^E:22`PF00560.33^LRR_1^Leucine Rich Repeat^172-188^E:110`PF00560.33^LRR_1^Leucine Rich Repeat^193-211^E:94`PF00069.25^Pkinase^Protein kinase domain^365-630^E:2.6e-26`PF07714.17^P…	sigP:1^28^0.761^YES	ExpAA=46.72^PredHel=2^Topology=o251-273i366-388o	COG0515^Serine Threonine protein kinase	KEGG:ath:AT3G42880	GO:0016021^cellular_component^integral component of membrane`GO:0009506^cellular_component^plasmodesma`GO:0005524^molecular_function^ATP binding`GO:0004674^molecular_function^protein serine/threonine kinase activity`GO:0080092^biological_process^regulation of pollen tube growth	GO:0005515^molecular_function^protein binding`GO:0004672^molecular_function^protein kinase activity`GO:0005524^molecular_function^ATP binding`GO:0006468^biological_process^protein phosphorylation
DBOL_DN5683_c0_g1_i5.p1	CRK29_ARATH^CRK29_ARATH^Q:9-691,H:5-679^44.808%ID^E:0^RecName: Full=Cysteine-rich receptor-like protein kinase 29;^Eukaryota; Viridiplantae; Streptophyta; Embryophyta; Tracheophyta; Spermatophyta; Magnoliophyta; eudicotyledons; Gunneridae; Pentapetalae; rosids; malvids; Brassicales; Brassicaceae; Camelineae; Arabidopsis	XP_020966846.1^XP_020966846.1^Q:24-666,H:25-655^55.263%ID^E:0^.^.	cysteine-rich receptor-like protein kinase 29	AT4G21410.3^AT4G21410.3^Q:9-691,H:5-679^44.808%ID^E:0^.^.	PF01657.17^Stress-antifung^Salt stress response/antifungal^37-130^E:2e-16`PF01657.17^Stress-antifung^Salt stress response/antifungal^151-248^E:1.2e-14`PF00069.25^Pkinase^Protein kinase domain^362-563^E:5.5e-47`PF07714.17^Pkinase_Tyr^Protein tyrosine kinase^364-575^E:1.3e-47	sigP:1^28^0.814^YES	ExpAA=39.61^PredHel=2^Topology=o5-22i299-321o	COG0515^Serine Threonine protein kinase	KEGG:ath:AT4G21410	GO:0016021^cellular_component^integral component of membrane`GO:0005886^cellular_component^plasma membrane`GO:0005773^cellular_component^vacuole`GO:0005524^molecular_function^ATP binding`GO:0004674^molecular_function^protein serine/threonine kinase activity`GO:0006468^biological_process^protein phosphorylation`GO:0009737^biological_process^response to abscisic acid	GO:0004672^molecular_function^protein kinase activity`GO:0005524^molecular_function^ATP binding`GO:0006468^biological_process^protein phosphorylation
DBOL_DN5683_c0_g2_i1.p1	CRK29_ARATH^CRK29_ARATH^Q:2-114,H:579-679^45.614%ID^E:3.01e-24^RecName: Full=Cysteine-rich receptor-like protein kinase 29;^Eukaryota; Viridiplantae; Streptophyta; Embryophyta; Tracheophyta; Spermatophyta; Magnoliophyta; eudicotyledons; Gunneridae; Pentapetalae; rosids; malvids; Brassicales; Brassicaceae; Camelineae; Arabidopsis	XP_020966838.1^XP_020966838.1^Q:1-114,H:571-685^55.652%ID^E:2.63e-37^.^.	putative receptor-like protein kinase At4g00960	AT4G21410.1^AT4G21410.1^Q:2-114,H:454-554^45.614%ID^E:2.33e-25^.^.	.	.	.	COG0515^Serine Threonine protein kinase	KEGG:ath:AT4G21410	GO:0016021^cellular_component^integral component of membrane`GO:0005886^cellular_component^plasma membrane`GO:0005773^cellular_component^vacuole`GO:0005524^molecular_function^ATP binding`GO:0004674^molecular_function^protein serine/threonine kinase activity`GO:0006468^biological_process^protein phosphorylation`GO:0009737^biological_process^response to abscisic acid	.
DBOL_DN5683_c1_g1_i6.p1	CRK29_ARATH^CRK29_ARATH^Q:1-391,H:87-484^50.62%ID^E:2.47e-132^RecName: Full=Cysteine-rich receptor-like protein kinase 29;^Eukaryota; Viridiplantae; Streptophyta; Embryophyta; Tracheophyta; Spermatophyta; Magnoliophyta; eudicotyledons; Gunneridae; Pentapetalae; rosids; malvids; Brassicales; Brassicaceae; Camelineae; Arabidopsis	XP_020966846.1^XP_020966846.1^Q:1-391,H:89-477^81.934%ID^E:0^.^.	cysteine-rich receptor-like protein kinase 29	AT4G21410.2^AT4G21410.2^Q:1-391,H:87-484^50.498%ID^E:2.73e-135^.^.	PF01657.17^Stress-antifung^Salt stress response/antifungal^1-45^E:4.8e-11`PF01657.17^Stress-antifung^Salt stress response/antifungal^65-158^E:1.4e-14`PF15102.6^TMEM154^TMEM154 protein family^174-241^E:1.5e-09`PF00069.25^Pkinase^Protein kinase domain^265-391^E:1.2e-20`PF07714.17^Pkinase_Tyr^Protein tyrosine kinase^268-390^E:1.3e-19	.	ExpAA=22.94^PredHel=1^Topology=o203-225i	COG0515^Serine Threonine protein kinase	KEGG:ath:AT4G21410	GO:0016021^cellular_component^integral component of membrane`GO:0005886^cellular_component^plasma membrane`GO:0005773^cellular_component^vacuole`GO:0005524^molecular_function^ATP binding`GO:0004674^molecular_function^protein serine/threonine kinase activity`GO:0006468^biological_process^protein phosphorylation`GO:0009737^biological_process^response to abscisic acid	GO:0004672^molecular_function^protein kinase activity`GO:0005524^molecular_function^ATP binding`GO:0006468^biological_process^protein phosphorylation
DBOL_DN5682_c0_g1_i11.p1	PGK2_METKA^PGK2_METKA^Q:56-239,H:33-223^30.052%ID^E:7.63e-19^RecName: Full=2-phosphoglycerate kinase {ECO:0000255|HAMAP-Rule:MF_00769};^Archaea; Euryarchaeota; Methanopyri; Methanopyrales; Methanopyraceae; Methanopyrus	XP_016188064.1^XP_016188064.1^Q:1-446,H:1-444^83.893%ID^E:0^.^.	uncharacterized protein LOC107629711 isoform X2	AT5G61450.1^AT5G61450.1^Q:26-437,H:37-443^68.116%ID^E:0^.^.	PF13238.6^AAA_18^AAA domain^139-246^E:2.8e-07	.	ExpAA=15.44^PredHel=1^Topology=i135-157o	COG2074^2-Phosphoglycerate kinase	KEGG:mka:MK0868`KO:K05715	GO:0005524^molecular_function^ATP binding`GO:0016301^molecular_function^kinase activity`GO:0016774^molecular_function^phosphotransferase activity, carboxyl group as acceptor	.
DBOL_DN5646_c0_g1_i5.p1	B3GTB_ARATH^B3GTB_ARATH^Q:96-406,H:18-330^66.134%ID^E:2.14e-157^RecName: Full=Hydroxyproline O-galactosyltransferase HPGT1 {ECO:0000303|PubMed:25600942};^Eukaryota; Viridiplantae; Streptophyta; Embryophyta; Tracheophyta; Spermatophyta; Magnoliophyta; eudicotyledons; Gunneridae; Pentapetalae; rosids; malvids; Brassicales; Brassicaceae; Camelineae; Arabidopsis	XP_016202161.1^XP_016202161.1^Q:74-404,H:1-333^87.087%ID^E:0^.^.	hydroxyproline O-galactosyltransferase HPGT1	AT5G53340.2^AT5G53340.2^Q:96-406,H:18-330^66.134%ID^E:2.19e-158^.^.	PF13334.6^DUF4094^Domain of unknown function (DUF4094)^91-168^E:1.5e-08`PF01762.21^Galactosyl_T^Galactosyltransferase^203-396^E:4.2e-33`PF02434.16^Fringe^Fringe-like^242-366^E:0.00013	.	ExpAA=22.54^PredHel=1^Topology=i89-111o	ENOG410XV5H^Beta-1,3-galactosyltransferase	KEGG:ath:AT5G53340`KO:K20854	GO:0005783^cellular_component^endoplasmic reticulum`GO:0005768^cellular_component^endosome`GO:0005794^cellular_component^Golgi apparatus`GO:0000139^cellular_component^Golgi membrane`GO:0016021^cellular_component^integral component of membrane`GO:0005802^cellular_component^trans-Golgi network`GO:1990714^molecular_function^hydroxyproline O-galactosyltransferase activity`GO:0010405^biological_proces…	GO:0008378^molecular_function^galactosyltransferase activity`GO:0006486^biological_process^protein glycosylation`GO:0016020^cellular_component^membrane`GO:0016757^molecular_function^transferase activity, transferring glycosyl groups
DBOL_DN5658_c0_g1_i1.p1	.	.	.	.	.	.	.	.	.	.	.
DBOL_DN5678_c0_g1_i1.p1	RLF33_ARATH^RLF33_ARATH^Q:53-126,H:40-116^61.538%ID^E:9.13e-24^RecName: Full=Protein RALF-like 33;^Eukaryota; Viridiplantae; Streptophyta; Embryophyta; Tracheophyta; Spermatophyta; Magnoliophyta; eudicotyledons; Gunneridae; Pentapetalae; rosids; malvids; Brassicales; Brassicaceae; Camelineae; Arabidopsis	XP_016187705.1^XP_016187705.1^Q:1-133,H:1-130^63.768%ID^E:3.02e-51^.^.	protein RALF-like 24	AT4G15800.1^AT4G15800.1^Q:53-126,H:40-116^61.538%ID^E:9.46e-25^.^.	PF05498.11^RALF^Rapid ALkalinization Factor (RALF)^65-126^E:5e-28	sigP:1^31^0.647^YES	.	ENOG410Z3VJ^Cell signaling peptide that may regulate plant stress, growth, and development. Mediates a rapid alkalinization of extracellular space by mediating a transient increase in the cytoplasmic Ca(2 ) concentration leading to a calcium-dependent signaling events through a cell surface receptor and a concomitant activation of some intracellular mitogen-activated protein kinases (By similarit…	KEGG:ath:AT4G15800	GO:0048046^cellular_component^apoplast`GO:0009505^cellular_component^plant-type cell wall`GO:0009506^cellular_component^plasmodesma`GO:0005179^molecular_function^hormone activity`GO:0019722^biological_process^calcium-mediated signaling`GO:0007267^biological_process^cell-cell signaling	.
DBOL_DN5678_c0_g2_i1.p1	RLF31_ARATH^RLF31_ARATH^Q:61-185,H:5-113^40%ID^E:2.9e-19^RecName: Full=Protein RALF-like 31;^Eukaryota; Viridiplantae; Streptophyta; Embryophyta; Tracheophyta; Spermatophyta; Magnoliophyta; eudicotyledons; Gunneridae; Pentapetalae; rosids; malvids; Brassicales; Brassicaceae; Camelineae; Arabidopsis	XP_016187705.1^XP_016187705.1^Q:55-185,H:1-130^71.852%ID^E:1.69e-57^.^.	protein RALF-like 24	AT4G13950.1^AT4G13950.1^Q:61-185,H:5-113^40%ID^E:3.01e-20^.^.	PF05498.11^RALF^Rapid ALkalinization Factor (RALF)^117-178^E:3e-26	.	ExpAA=21.48^PredHel=1^Topology=i65-87o	ENOG41118KM^Cell signaling peptide that may regulate plant stress, growth, and development. Mediates a rapid alkalinization of extracellular space by mediating a transient increase in the cytoplasmic Ca(2 ) concentration leading to a calcium-dependent signaling events through a cell surface receptor and a concomitant activation of some intracellular mitogen-activated protein kinases (By similarit…	KEGG:ath:AT4G13950	GO:0048046^cellular_component^apoplast`GO:0009506^cellular_component^plasmodesma`GO:0005179^molecular_function^hormone activity`GO:0019722^biological_process^calcium-mediated signaling`GO:0007267^biological_process^cell-cell signaling	.
DBOL_DN5642_c0_g1_i1.p1	EB1C_ARATH^EB1C_ARATH^Q:1-326,H:1-329^64.118%ID^E:5.92e-152^RecName: Full=Microtubule-associated protein RP/EB family member 1C;^Eukaryota; Viridiplantae; Streptophyta; Embryophyta; Tracheophyta; Spermatophyta; Magnoliophyta; eudicotyledons; Gunneridae; Pentapetalae; rosids; malvids; Brassicales; Brassicaceae; Camelineae; Arabidopsis	XP_016185528.1^XP_016185528.1^Q:1-324,H:1-321^79.385%ID^E:0^.^.	microtubule-associated protein RP/EB family member 1C	AT5G67270.1^AT5G67270.1^Q:1-326,H:1-329^64.118%ID^E:6.14e-153^.^.	PF00307.31^CH^Calponin homology (CH) domain^16-109^E:2.7e-10`PF03271.17^EB1^EB1-like C-terminal motif^207-245^E:2e-20	.	.	COG5217^microtubule-associated protein RP EB family member	KEGG:ath:AT5G67270`KO:K10436	GO:0005618^cellular_component^cell wall`GO:0005881^cellular_component^cytoplasmic microtubule`GO:0005874^cellular_component^microtubule`GO:0005815^cellular_component^microtubule organizing center`GO:0035371^cellular_component^microtubule plus-end`GO:0005730^cellular_component^nucleolus`GO:0005634^cellular_component^nucleus`GO:0009524^cellular_component^phragmoplast`GO:0005819^cellular_component^s…	GO:0005515^molecular_function^protein binding`GO:0008017^molecular_function^microtubule binding
DBOL_DN5606_c0_g1_i2.p1	KLCR3_ARATH^KLCR3_ARATH^Q:52-729,H:14-642^59.559%ID^E:0^RecName: Full=Protein KINESIN LIGHT CHAIN-RELATED 3 {ECO:0000303|PubMed:23204523};^Eukaryota; Viridiplantae; Streptophyta; Embryophyta; Tracheophyta; Spermatophyta; Magnoliophyta; eudicotyledons; Gunneridae; Pentapetalae; rosids; malvids; Brassicales; Brassicaceae; Camelineae; Arabidopsis	XP_020980027.1^XP_020980027.1^Q:1-742,H:1-757^78.656%ID^E:0^.^.	protein KINESIN LIGHT CHAIN-RELATED 3	AT1G27500.2^AT1G27500.2^Q:52-729,H:25-653^59.559%ID^E:0^.^.	PF13424.6^TPR_12^Tetratricopeptide repeat^237-308^E:5.5e-08`PF13374.6^TPR_10^Tetratricopeptide repeat^280-308^E:7.1e-05`PF13176.6^TPR_7^Tetratricopeptide repeat^281-309^E:0.0001`PF13181.6^TPR_8^Tetratricopeptide repeat^284-308^E:0.12`PF17874.1^TPR_MalT^MalT-like TPR region^411-566^E:3.4e-08`PF13424.6^TPR_12^Tetratricopeptide repeat^445-520^E:1.3e-09`PF13181.6^TPR_8^Tetratricopeptide repeat^451-47…	.	.	COG0457^repeat-containing protein	KEGG:ath:AT1G27500	.	GO:0005515^molecular_function^protein binding
DBOL_DN5663_c0_g1_i12.p1	ACL5_ARATH^ACL5_ARATH^Q:1-337,H:1-337^72.404%ID^E:0^RecName: Full=Thermospermine synthase ACAULIS5;^Eukaryota; Viridiplantae; Streptophyta; Embryophyta; Tracheophyta; Spermatophyta; Magnoliophyta; eudicotyledons; Gunneridae; Pentapetalae; rosids; malvids; Brassicales; Brassicaceae; Camelineae; Arabidopsis	XP_016162850.1^XP_016162850.1^Q:1-338,H:1-363^83.471%ID^E:0^.^.	thermospermine synthase ACAULIS5	AT5G19530.1^AT5G19530.1^Q:1-337,H:1-337^72.404%ID^E:0^.^.	PF17284.2^Spermine_synt_N^Spermidine synthase tetramerisation domain^35-86^E:2.4e-13`PF01564.17^Spermine_synth^Spermine/spermidine synthase domain^89-267^E:3.5e-43	.	.	COG0421^Catalyzes the production of spermidine from putrescine and decarboxylated S-adenosylmethionine (dcSAM), which serves as an aminopropyl donor (By similarity)	KEGG:ath:AT5G19530`KO:K18787	GO:0005737^cellular_component^cytoplasm`GO:0016768^molecular_function^spermine synthase activity`GO:0010487^molecular_function^thermospermine synthase activity`GO:0009926^biological_process^auxin polar transport`GO:0010087^biological_process^phloem or xylem histogenesis`GO:0006596^biological_process^polyamine biosynthetic process`GO:0048759^biological_process^xylem vessel member cell differentiat…	.
DBOL_DN5638_c0_g1_i6.p1	HHO3_ARATH^HHO3_ARATH^Q:1-322,H:9-312^49.544%ID^E:5.32e-89^RecName: Full=Transcription factor HHO3 {ECO:0000305};^Eukaryota; Viridiplantae; Streptophyta; Embryophyta; Tracheophyta; Spermatophyta; Magnoliophyta; eudicotyledons; Gunneridae; Pentapetalae; rosids; malvids; Brassicales; Brassicaceae; Camelineae; Arabidopsis	XP_016176846.1^XP_016176846.1^Q:7-355,H:1-356^69.892%ID^E:5.1e-156^.^.	transcription factor HRS1	AT1G25550.1^AT1G25550.1^Q:1-322,H:9-312^49.544%ID^E:5.51e-90^.^.	PF00249.31^Myb_DNA-binding^Myb-like DNA-binding domain^215-266^E:1.2e-06	.	.	ENOG4111TKR^Myb family transcription factor	KEGG:ath:AT1G25550	GO:0005634^cellular_component^nucleus`GO:0003677^molecular_function^DNA binding`GO:0003700^molecular_function^DNA-binding transcription factor activity`GO:0006355^biological_process^regulation of transcription, DNA-templated	.
DBOL_DN5662_c0_g1_i4.p1	.	XP_020968838.1^XP_020968838.1^Q:1-349,H:1-315^67.908%ID^E:4.65e-173^.^.	uncharacterized protein LOC107623059	AT1G50910.1^AT1G50910.1^Q:8-248,H:9-251^55.144%ID^E:4.16e-77^.^.	PF14780.6^DUF4477^Domain of unknown function (DUF4477)^11-163^E:2.1e-11	.	.	.	.	.	.
DBOL_DN5681_c0_g1_i4.p1	WDL3_ARATH^WDL3_ARATH^Q:7-363,H:2-323^46.594%ID^E:3.19e-82^RecName: Full=Protein WVD2-like 3 {ECO:0000305};^Eukaryota; Viridiplantae; Streptophyta; Embryophyta; Tracheophyta; Spermatophyta; Magnoliophyta; eudicotyledons; Gunneridae; Pentapetalae; rosids; malvids; Brassicales; Brassicaceae; Camelineae; Arabidopsis	XP_016175994.1^XP_016175994.1^Q:1-404,H:1-400^75.735%ID^E:0^.^.	protein WVD2-like 3 isoform X2	AT3G23090.1^AT3G23090.1^Q:7-363,H:2-323^46.594%ID^E:3.31e-83^.^.	PF06886.11^TPX2^Targeting protein for Xklp2 (TPX2)^235-291^E:1.3e-19	.	.	ENOG4111YDY^targeting protein for Xklp2	KEGG:ath:AT3G23090	GO:0055028^cellular_component^cortical microtubule`GO:0008017^molecular_function^microtubule binding`GO:0043622^biological_process^cortical microtubule organization`GO:0051511^biological_process^negative regulation of unidimensional cell growth`GO:0009826^biological_process^unidimensional cell growth	.
DBOL_DN5659_c0_g1_i1.p1	CXE1_ACTER^CXE1_ACTER^Q:17-319,H:20-320^55.263%ID^E:8.55e-114^RecName: Full=Carboxylesterase 1;^Eukaryota; Viridiplantae; Streptophyta; Embryophyta; Tracheophyta; Spermatophyta; Magnoliophyta; eudicotyledons; Gunneridae; Pentapetalae; asterids; Ericales; Actinidiaceae; Actinidia	XP_016175374.1^XP_016175374.1^Q:11-326,H:45-359^82.595%ID^E:0^.^.	carboxylesterase 1	AT5G62180.1^AT5G62180.1^Q:14-325,H:9-322^51.274%ID^E:3.06e-110^.^.	PF10340.9^Say1_Mug180^Steryl acetyl hydrolase^56-203^E:1.3e-06`PF00135.28^COesterase^Carboxylesterase family^67-173^E:1.8e-05`PF07859.13^Abhydrolase_3^alpha/beta hydrolase fold^86-308^E:3.2e-52	.	.	.	.	GO:0080030^molecular_function^methyl indole-3-acetate esterase activity	GO:0016787^molecular_function^hydrolase activity
DBOL_DN5622_c0_g1_i3.p1	BAP2_ARATH^BAP2_ARATH^Q:6-149,H:8-134^30.719%ID^E:1.1e-07^RecName: Full=BON1-associated protein 2;^Eukaryota; Viridiplantae; Streptophyta; Embryophyta; Tracheophyta; Spermatophyta; Magnoliophyta; eudicotyledons; Gunneridae; Pentapetalae; rosids; malvids; Brassicales; Brassicaceae; Camelineae; Arabidopsis	XP_016182816.1^XP_016182816.1^Q:1-193,H:1-187^63.636%ID^E:1.21e-72^.^.	uncharacterized protein LOC107624859	AT2G45760.1^AT2G45760.1^Q:6-149,H:8-134^30.719%ID^E:1.14e-08^.^.	PF00168.30^C2^C2 domain^7-116^E:0.0005	.	.	ENOG410ZCTQ^bon association protein	KEGG:ath:AT2G45760	GO:0016020^cellular_component^membrane`GO:0006952^biological_process^defense response	.
DBOL_DN5698_c0_g1_i5.p1	MY1R1_SOLTU^MY1R1_SOLTU^Q:5-295,H:14-297^52.685%ID^E:9.45e-69^RecName: Full=Transcription factor MYB1R1;^Eukaryota; Viridiplantae; Streptophyta; Embryophyta; Tracheophyta; Spermatophyta; Magnoliophyta; eudicotyledons; Gunneridae; Pentapetalae; asterids; lamiids; Solanales; Solanaceae; Solanoideae; Solaneae; Solanum	XP_016169474.1^XP_016169474.1^Q:8-295,H:21-304^64.726%ID^E:1.11e-130^.^.	LOW QUALITY PROTEIN: transcription factor MYB1R1-like	AT1G74840.2^AT1G74840.2^Q:5-191,H:14-203^64.286%ID^E:9.09e-61^.^.	PF00249.31^Myb_DNA-binding^Myb-like DNA-binding domain^80-124^E:2.8e-11	.	.	ENOG4111HRC^Transcription factor	KEGG:sot:102577613	GO:0005829^cellular_component^cytosol`GO:0005634^cellular_component^nucleus`GO:0003677^molecular_function^DNA binding	.
DBOL_DN5637_c0_g1_i2.p1	.	XP_016189830.1^XP_016189830.1^Q:1-412,H:1-414^74.519%ID^E:0^.^.`XP_016189830.1^XP_016189830.1^Q:482-561,H:396-466^58.75%ID^E:8.69e-15^.^.	uncharacterized protein LOC107631033	AT1G61215.1^AT1G61215.1^Q:9-366,H:14-363^48.925%ID^E:7.75e-89^.^.	PF00439.25^Bromodomain^Bromodomain^272-353^E:2.6e-10	.	.	.	.	.	GO:0005515^molecular_function^protein binding
DBOL_DN5687_c0_g1_i2.p1	RING1_GOSHI^RING1_GOSHI^Q:300-416,H:168-287^50.833%ID^E:1.86e-30^RecName: Full=E3 ubiquitin-protein ligase RING1;^Eukaryota; Viridiplantae; Streptophyta; Embryophyta; Tracheophyta; Spermatophyta; Magnoliophyta; eudicotyledons; Gunneridae; Pentapetalae; rosids; malvids; Malvales; Malvaceae; Malvoideae; Gossypium	XP_016198822.1^XP_016198822.1^Q:9-541,H:1-545^71.558%ID^E:0^.^.	uncharacterized protein LOC107639747	AT5G01980.1^AT5G01980.1^Q:17-541,H:22-492^43.063%ID^E:1.74e-113^.^.	PF13639.6^zf-RING_2^Ring finger domain^356-397^E:3.4e-09`PF13923.6^zf-C3HC4_2^Zinc finger, C3HC4 type (RING finger)^356-396^E:1.6e-07`PF00097.25^zf-C3HC4^Zinc finger, C3HC4 type (RING finger)^356-396^E:4.8e-05	.	ExpAA=19.97^PredHel=1^Topology=o477-496i	.	.	GO:0046872^molecular_function^metal ion binding`GO:0061630^molecular_function^ubiquitin protein ligase activity`GO:0004842^molecular_function^ubiquitin-protein transferase activity`GO:0090378^biological_process^seed trichome elongation	GO:0046872^molecular_function^metal ion binding
DBOL_DN5616_c0_g2_i9.p1	UTP23_HUMAN^UTP23_HUMAN^Q:1-248,H:1-212^32.53%ID^E:9.13e-34^RecName: Full=rRNA-processing protein UTP23 homolog;^Eukaryota; Metazoa; Chordata; Craniata; Vertebrata; Euteleostomi; Mammalia; Eutheria; Euarchontoglires; Primates; Haplorrhini; Catarrhini; Hominidae; Homo	XP_020962810.1^XP_020962810.1^Q:1-284,H:1-283^76.655%ID^E:1.59e-161^.^.	rRNA-processing protein UTP23 homolog isoform X1	AT2G34570.1^AT2G34570.1^Q:1-278,H:1-274^47.552%ID^E:1.31e-92^.^.	PF04900.12^Fcf1^Fcf1^53-149^E:4.6e-27	.	.	COG1412^small subunit (SSU) processome component, homolog	KEGG:hsa:84294`KO:K14773	GO:0005730^cellular_component^nucleolus`GO:0032040^cellular_component^small-subunit processome`GO:0003730^molecular_function^mRNA 3'-UTR binding`GO:0048027^molecular_function^mRNA 5'-UTR binding`GO:0003723^molecular_function^RNA binding`GO:0070181^molecular_function^small ribosomal subunit rRNA binding`GO:0000480^biological_process^endonucleolytic cleavage in 5'-ETS of tricistronic rRNA transcrip…	GO:0032040^cellular_component^small-subunit processome
DBOL_DN5639_c0_g1_i1.p1	.	XP_016184694.1^XP_016184694.1^Q:1-236,H:1-240^53.306%ID^E:6.62e-88^.^.	uncharacterized protein LOC107626343	AT1G01225.1^AT1G01225.1^Q:1-236,H:1-235^80.085%ID^E:9.78e-141^.^.	PF04970.13^LRAT^Lecithin retinol acyltransferase^12-162^E:2.4e-36	.	.	.	.	.	.
DBOL_DN5639_c1_g1_i1.p1	.	XP_020960313.1^XP_020960313.1^Q:2-101,H:1664-1771^49.074%ID^E:1.67e-25^.^.	uncharacterized protein LOC107647161 isoform X3	.	.	.	.	.	.	.	.
DBOL_DN5684_c0_g2_i2.p1	Y1497_ARATH^Y1497_ARATH^Q:17-666,H:23-662^57.295%ID^E:0^RecName: Full=Probable receptor-like protein kinase At1g49730;^Eukaryota; Viridiplantae; Streptophyta; Embryophyta; Tracheophyta; Spermatophyta; Magnoliophyta; eudicotyledons; Gunneridae; Pentapetalae; rosids; malvids; Brassicales; Brassicaceae; Camelineae; Arabidopsis	XP_020969476.1^XP_020969476.1^Q:3-667,H:26-691^88.889%ID^E:0^.^.	probable receptor-like protein kinase At1g49730 isoform X1	AT3G19300.1^AT3G19300.1^Q:17-666,H:25-662^61.621%ID^E:0^.^.	PF07714.17^Pkinase_Tyr^Protein tyrosine kinase^322-586^E:9e-45`PF00069.25^Pkinase^Protein kinase domain^323-585^E:9.9e-49	sigP:1^20^0.897^YES	ExpAA=26.89^PredHel=1^Topology=o246-268i	COG0515^Serine Threonine protein kinase	KEGG:ath:AT1G49730	GO:0016021^cellular_component^integral component of membrane`GO:0005886^cellular_component^plasma membrane`GO:0005524^molecular_function^ATP binding`GO:0004675^molecular_function^transmembrane receptor protein serine/threonine kinase activity`GO:0006468^biological_process^protein phosphorylation	GO:0004672^molecular_function^protein kinase activity`GO:0006468^biological_process^protein phosphorylation`GO:0005524^molecular_function^ATP binding
DBOL_DN5684_c0_g3_i1.p1	Y1497_ARATH^Y1497_ARATH^Q:2-84,H:126-210^50.588%ID^E:4.54e-20^RecName: Full=Probable receptor-like protein kinase At1g49730;^Eukaryota; Viridiplantae; Streptophyta; Embryophyta; Tracheophyta; Spermatophyta; Magnoliophyta; eudicotyledons; Gunneridae; Pentapetalae; rosids; malvids; Brassicales; Brassicaceae; Camelineae; Arabidopsis	XP_020969477.1^XP_020969477.1^Q:1-82,H:123-204^85.366%ID^E:1.13e-42^.^.	probable receptor-like protein kinase At1g49730 isoform X3	AT1G49730.3^AT1G49730.3^Q:2-84,H:70-154^50.588%ID^E:2.23e-21^.^.	.	.	.	COG0515^Serine Threonine protein kinase	KEGG:ath:AT1G49730	GO:0016021^cellular_component^integral component of membrane`GO:0005886^cellular_component^plasma membrane`GO:0005524^molecular_function^ATP binding`GO:0004675^molecular_function^transmembrane receptor protein serine/threonine kinase activity`GO:0006468^biological_process^protein phosphorylation	.
DBOL_DN5674_c0_g1_i1.p2	UP3_ARATH^UP3_ARATH^Q:62-155,H:41-134^34.021%ID^E:5.56e-08^RecName: Full=Stress-response A/B barrel domain-containing protein UP3 {ECO:0000305};^Eukaryota; Viridiplantae; Streptophyta; Embryophyta; Tracheophyta; Spermatophyta; Magnoliophyta; eudicotyledons; Gunneridae; Pentapetalae; rosids; malvids; Brassicales; Brassicaceae; Camelineae; Arabidopsis	XP_016189551.2^XP_016189551.2^Q:3-156,H:34-179^82.581%ID^E:6.6e-87^.^.	uncharacterized protein LOC107630818 isoform X1	AT2G32500.1^AT2G32500.1^Q:45-161,H:32-148^63.248%ID^E:1.85e-48^.^.	PF07876.12^Dabb^Stress responsive A/B Barrel Domain^70-155^E:2.8e-08	.	.	ENOG4111VSH^stress responsive A B Barrel domain containing protein, expressed	KEGG:ath:AT2G31670	GO:0009507^cellular_component^chloroplast`GO:0009570^cellular_component^chloroplast stroma`GO:0005777^cellular_component^peroxisome	.
DBOL_DN5667_c0_g1_i1.p1	NDUV1_ARATH^NDUV1_ARATH^Q:1-460,H:4-465^93.074%ID^E:0^RecName: Full=NADH dehydrogenase [ubiquinone] flavoprotein 1, mitochondrial;^Eukaryota; Viridiplantae; Streptophyta; Embryophyta; Tracheophyta; Spermatophyta; Magnoliophyta; eudicotyledons; Gunneridae; Pentapetalae; rosids; malvids; Brassicales; Brassicaceae; Camelineae; Arabidopsis	XP_016184002.1^XP_016184002.1^Q:1-481,H:1-483^96.066%ID^E:0^.^.	NADH dehydrogenase [ubiquinone] flavoprotein 1%2C mitochondrial	AT5G08530.1^AT5G08530.1^Q:1-460,H:4-465^93.074%ID^E:0^.^.	PF01512.17^Complex1_51K^Respiratory-chain NADH dehydrogenase 51 Kd subunit^98-267^E:2.6e-47`PF10531.9^SLBB^SLBB domain^294-343^E:7.2e-08`PF10589.9^NADH_4Fe-4S^NADH-ubiquinone oxidoreductase-F iron-sulfur binding region^384-466^E:5.2e-29	.	.	COG1894^Nadh dehydrogenase	KEGG:ath:AT5G08530`KO:K03942	GO:0005747^cellular_component^mitochondrial respiratory chain complex I`GO:0005739^cellular_component^mitochondrion`GO:0051539^molecular_function^4 iron, 4 sulfur cluster binding`GO:0010181^molecular_function^FMN binding`GO:0046872^molecular_function^metal ion binding`GO:0051287^molecular_function^NAD binding`GO:0008137^molecular_function^NADH dehydrogenase (ubiquinone) activity`GO:0045333^biolog…	GO:0051539^molecular_function^4 iron, 4 sulfur cluster binding
DBOL_DN5699_c0_g1_i7.p1	XPO7A_XENLA^XPO7A_XENLA^Q:1-1046,H:5-1068^41.187%ID^E:0^RecName: Full=Exportin-7-A;^Eukaryota; Metazoa; Chordata; Craniata; Vertebrata; Euteleostomi; Amphibia; Batrachia; Anura; Pipoidea; Pipidae; Xenopodinae; Xenopus; Xenopus	XP_016166041.1^XP_016166041.1^Q:4-1050,H:3-1050^71.211%ID^E:0^.^.	exportin-7-A isoform X2	AT5G06120.9^AT5G06120.9^Q:1-1050,H:1-1051^67.11%ID^E:0^.^.	PF03810.19^IBN_N^Importin-beta N-terminal domain^26-90^E:3.7e-07	.	.	.	KEGG:xla:407845`KO:K18460	GO:0005737^cellular_component^cytoplasm`GO:0005634^cellular_component^nucleus`GO:0008536^molecular_function^Ran GTPase binding`GO:0006886^biological_process^intracellular protein transport`GO:0051169^biological_process^nuclear transport	GO:0008536^molecular_function^Ran GTPase binding`GO:0006886^biological_process^intracellular protein transport
DBOL_DN5605_c0_g1_i15.p1	PUP5_ARATH^PUP5_ARATH^Q:21-349,H:14-340^71.733%ID^E:7.65e-149^RecName: Full=Probable purine permease 5;^Eukaryota; Viridiplantae; Streptophyta; Embryophyta; Tracheophyta; Spermatophyta; Magnoliophyta; eudicotyledons; Gunneridae; Pentapetalae; rosids; malvids; Brassicales; Brassicaceae; Camelineae; Arabidopsis	XP_016197193.1^XP_016197193.1^Q:3-361,H:5-364^86.667%ID^E:0^.^.	probable purine permease 5 isoform X2	AT2G24220.2^AT2G24220.2^Q:2-349,H:13-358^69.54%ID^E:2.36e-151^.^.	PF16913.5^PUNUT^Purine nucleobase transmembrane transport^47-359^E:2.7e-95	.	ExpAA=209.66^PredHel=10^Topology=i43-65o80-102i109-126o141-163i170-189o204-226i246-268o283-305i310-329o339-356i	ENOG410YF08^purine permease	KEGG:ath:AT2G24220	GO:0016021^cellular_component^integral component of membrane`GO:0016020^cellular_component^membrane`GO:0005345^molecular_function^purine nucleobase transmembrane transporter activity`GO:0006863^biological_process^purine nucleobase transport	.
DBOL_DN5635_c0_g1_i7.p1	TMVRN_NICGU^TMVRN_NICGU^Q:26-453,H:11-439^44.598%ID^E:2.65e-107^RecName: Full=TMV resistance protein N;^Eukaryota; Viridiplantae; Streptophyta; Embryophyta; Tracheophyta; Spermatophyta; Magnoliophyta; eudicotyledons; Gunneridae; Pentapetalae; asterids; lamiids; Solanales; Solanaceae; Nicotianoideae; Nicotianeae; Nicotiana	XP_016205522.1^XP_016205522.1^Q:23-453,H:17-448^71.991%ID^E:0^.^.	TMV resistance protein N-like isoform X3	AT5G17680.2^AT5G17680.2^Q:28-453,H:19-436^42.623%ID^E:7.56e-104^.^.	PF01582.20^TIR^TIR domain^27-195^E:1e-46`PF13676.6^TIR_2^TIR domain^29-126^E:7.1e-15`PF00931.22^NB-ARC^NB-ARC domain^210-431^E:1.1e-31	.	.	.	.	GO:0005737^cellular_component^cytoplasm`GO:0043531^molecular_function^ADP binding`GO:0005524^molecular_function^ATP binding`GO:0009626^biological_process^plant-type hypersensitive response`GO:0007165^biological_process^signal transduction	GO:0005515^molecular_function^protein binding`GO:0007165^biological_process^signal transduction`GO:0043531^molecular_function^ADP binding
DBOL_DN5635_c0_g2_i1.p1	RLM1A_ARATH^RLM1A_ARATH^Q:1-108,H:376-483^36.697%ID^E:5.07e-16^RecName: Full=Disease resistance protein RML1A {ECO:0000305};^Eukaryota; Viridiplantae; Streptophyta; Embryophyta; Tracheophyta; Spermatophyta; Magnoliophyta; eudicotyledons; Gunneridae; Pentapetalae; rosids; malvids; Brassicales; Brassicaceae; Camelineae; Arabidopsis	XP_020958711.1^XP_020958711.1^Q:1-105,H:390-495^61.321%ID^E:1.62e-36^.^.	TMV resistance protein N-like isoform X2	AT1G64070.1^AT1G64070.1^Q:1-108,H:376-483^36.697%ID^E:5.26e-17^.^.	.	.	.	ENOG410ZQRA^NB-ARC domain	KEGG:ath:AT1G64070	GO:0043531^molecular_function^ADP binding`GO:0005524^molecular_function^ATP binding`GO:0050832^biological_process^defense response to fungus`GO:0007165^biological_process^signal transduction	.
DBOL_DN5635_c1_g1_i11.p1	TMVRN_NICGU^TMVRN_NICGU^Q:2-163,H:403-558^35.802%ID^E:1.14e-23^RecName: Full=TMV resistance protein N;^Eukaryota; Viridiplantae; Streptophyta; Embryophyta; Tracheophyta; Spermatophyta; Magnoliophyta; eudicotyledons; Gunneridae; Pentapetalae; asterids; lamiids; Solanales; Solanaceae; Nicotianoideae; Nicotianeae; Nicotiana	XP_020958769.1^XP_020958769.1^Q:1-167,H:408-571^60.479%ID^E:5.01e-59^.^.	TMV resistance protein N isoform X1	AT5G17680.1^AT5G17680.1^Q:2-163,H:399-556^35.802%ID^E:9.95e-28^.^.	PF12872.7^OST-HTH^OST-HTH/LOTUS domain^47-106^E:0.1	.	.	.	.	GO:0005737^cellular_component^cytoplasm`GO:0043531^molecular_function^ADP binding`GO:0005524^molecular_function^ATP binding`GO:0009626^biological_process^plant-type hypersensitive response`GO:0007165^biological_process^signal transduction	.
DBOL_DN5635_c1_g2_i2.p1	RLM1A_ARATH^RLM1A_ARATH^Q:1-180,H:235-423^37.368%ID^E:5.11e-30^RecName: Full=Disease resistance protein RML1A {ECO:0000305};^Eukaryota; Viridiplantae; Streptophyta; Embryophyta; Tracheophyta; Spermatophyta; Magnoliophyta; eudicotyledons; Gunneridae; Pentapetalae; rosids; malvids; Brassicales; Brassicaceae; Camelineae; Arabidopsis	XP_020958770.1^XP_020958770.1^Q:1-181,H:148-336^65.608%ID^E:1.85e-75^.^.	TMV resistance protein N isoform X2	AT5G17680.1^AT5G17680.1^Q:1-181,H:233-422^41.579%ID^E:6.9e-38^.^.	PF00931.22^NB-ARC^NB-ARC domain^51-169^E:2.6e-18	.	.	ENOG410ZQRA^NB-ARC domain	KEGG:ath:AT1G64070	GO:0043531^molecular_function^ADP binding`GO:0005524^molecular_function^ATP binding`GO:0050832^biological_process^defense response to fungus`GO:0007165^biological_process^signal transduction	GO:0043531^molecular_function^ADP binding
DBOL_DN5686_c0_g1_i1.p1	ACCO_ACTDE^ACCO_ACTDE^Q:1-318,H:1-319^84.375%ID^E:0^RecName: Full=1-aminocyclopropane-1-carboxylate oxidase;^Eukaryota; Viridiplantae; Streptophyta; Embryophyta; Tracheophyta; Spermatophyta; Magnoliophyta; eudicotyledons; Gunneridae; Pentapetalae; asterids; Ericales; Actinidiaceae; Actinidia	XP_016197506.1^XP_016197506.1^Q:3-318,H:4-321^86.164%ID^E:0^.^.	1-aminocyclopropane-1-carboxylate oxidase	AT1G05010.1^AT1G05010.1^Q:1-318,H:1-323^72.136%ID^E:3.11e-178^.^.	PF14226.6^DIOX_N^non-haem dioxygenase in morphine synthesis N-terminal^5-91^E:1.7e-13`PF03171.20^2OG-FeII_Oxy^2OG-Fe(II) oxygenase superfamily^162-253^E:3.9e-26	.	.	.	.	GO:0009815^molecular_function^1-aminocyclopropane-1-carboxylate oxidase activity`GO:0031418^molecular_function^L-ascorbic acid binding`GO:0046872^molecular_function^metal ion binding`GO:0009693^biological_process^ethylene biosynthetic process`GO:0009835^biological_process^fruit ripening	GO:0016491^molecular_function^oxidoreductase activity`GO:0055114^biological_process^oxidation-reduction process
DBOL_DN5688_c0_g1_i21.p1	F214B_PONAB^F214B_PONAB^Q:409-554,H:343-465^34.247%ID^E:1.1e-12^RecName: Full=Protein FAM214B;^Eukaryota; Metazoa; Chordata; Craniata; Vertebrata; Euteleostomi; Mammalia; Eutheria; Euarchontoglires; Primates; Haplorrhini; Catarrhini; Hominidae; Pongo	XP_020960531.1^XP_020960531.1^Q:1-772,H:1-751^74.485%ID^E:0^.^.	uncharacterized protein LOC107604832	AT5G41110.2^AT5G41110.2^Q:124-771,H:102-621^40.396%ID^E:1.19e-127^.^.	PF13915.6^DUF4210^Domain of unknown function (DUF4210)^414-459^E:4.8e-05`PF13889.6^Chromosome_seg^Chromosome segregation during meiosis^692-771^E:1.8e-25	.	.	ENOG41115V6^family with sequence similarity 214, member	KEGG:pon:100172463	.	.
DBOL_DN5611_c0_g1_i1.p1	Y5371_ARATH^Y5371_ARATH^Q:6-595,H:23-614^67.116%ID^E:0^RecName: Full=Probable LRR receptor-like serine/threonine-protein kinase At5g63710;^Eukaryota; Viridiplantae; Streptophyta; Embryophyta; Tracheophyta; Spermatophyta; Magnoliophyta; eudicotyledons; Gunneridae; Pentapetalae; rosids; malvids; Brassicales; Brassicaceae; Camelineae; Arabidopsis	XP_016189680.1^XP_016189680.1^Q:1-595,H:1-596^85.235%ID^E:0^.^.	probable LRR receptor-like serine/threonine-protein kinase At5g63710	AT5G63710.1^AT5G63710.1^Q:6-595,H:23-614^67.116%ID^E:0^.^.	PF08263.12^LRRNT_2^Leucine rich repeat N-terminal domain^35-73^E:1.5e-08`PF00560.33^LRR_1^Leucine Rich Repeat^50-67^E:4800`PF13516.6^LRR_6^Leucine Rich repeat^50-56^E:3700`PF00560.33^LRR_1^Leucine Rich Repeat^99-123^E:67`PF13516.6^LRR_6^Leucine Rich repeat^101-114^E:810`PF13855.6^LRR_8^Leucine rich repeat^102-160^E:2.5e-07`PF13516.6^LRR_6^Leucine Rich repeat^124-138^E:13`PF00560.33^LRR_1^Leucine …	sigP:1^29^0.841^YES	.	COG0515^Serine Threonine protein kinase	KEGG:ath:AT5G63710	GO:0016021^cellular_component^integral component of membrane`GO:0005886^cellular_component^plasma membrane`GO:0005524^molecular_function^ATP binding`GO:0004675^molecular_function^transmembrane receptor protein serine/threonine kinase activity`GO:0006468^biological_process^protein phosphorylation	GO:0005515^molecular_function^protein binding`GO:0004672^molecular_function^protein kinase activity`GO:0005524^molecular_function^ATP binding`GO:0006468^biological_process^protein phosphorylation
DBOL_DN5623_c0_g1_i4.p1	MBF1A_ARATH^MBF1A_ARATH^Q:37-130,H:49-142^85.106%ID^E:5.72e-52^RecName: Full=Multiprotein-bridging factor 1a;^Eukaryota; Viridiplantae; Streptophyta; Embryophyta; Tracheophyta; Spermatophyta; Magnoliophyta; eudicotyledons; Gunneridae; Pentapetalae; rosids; malvids; Brassicales; Brassicaceae; Camelineae; Arabidopsis	XP_016169218.1^XP_016169218.1^Q:36-130,H:48-142^93.684%ID^E:1.09e-60^.^.	multiprotein-bridging factor 1b	AT2G42680.1^AT2G42680.1^Q:37-130,H:49-142^85.106%ID^E:5.93e-53^.^.	PF08523.10^MBF1^Multiprotein bridging factor 1^37-67^E:3.7e-05`PF01381.22^HTH_3^Helix-turn-helix^75-125^E:4.4e-13	.	.	COG1813^Factor 1	KEGG:ath:AT2G42680`KO:K03627	GO:0005730^cellular_component^nucleolus`GO:0005634^cellular_component^nucleus`GO:0003729^molecular_function^mRNA binding`GO:0043565^molecular_function^sequence-specific DNA binding`GO:0003713^molecular_function^transcription coactivator activity`GO:0045893^biological_process^positive regulation of transcription, DNA-templated	GO:0043565^molecular_function^sequence-specific DNA binding
DBOL_DN5689_c0_g1_i1.p1	.	XP_016174581.1^XP_016174581.1^Q:218-436,H:1277-1500^60.996%ID^E:1.09e-33^.^.	protein RNA-directed DNA methylation 3 isoform X2	.	.	.	.	.	.	.	.
DBOL_DN5629_c0_g1_i2.p1	EM514_ARATH^EM514_ARATH^Q:90-204,H:59-170^66.957%ID^E:2.2e-52^RecName: Full=Protein EMBRYO DEFECTIVE 514 {ECO:0000303|PubMed:15341625};^Eukaryota; Viridiplantae; Streptophyta; Embryophyta; Tracheophyta; Spermatophyta; Magnoliophyta; eudicotyledons; Gunneridae; Pentapetalae; rosids; malvids; Brassicales; Brassicaceae; Camelineae; Arabidopsis	XP_016162795.1^XP_016162795.1^Q:1-212,H:1-194^65.566%ID^E:1.55e-93^.^.	protein DCL%2C chloroplastic	AT5G62440.1^AT5G62440.1^Q:90-204,H:59-170^66.957%ID^E:2.28e-53^.^.	PF11523.8^DUF3223^Protein of unknown function (DUF3223)^120-192^E:6.6e-22	.	.	ENOG411208S^Encodes a protein DOMINO1 that belongs to a plant-specific gene family sharing a common motif present in the tomato DEFECTIVE CHLOROPLASTS AND LEAVES (LeDCL) protein. DOMINO1 is located in the nucleus. Arabidopsis embryos carrying the domino1 mutation grow slowly in comparison with wild type embryos and reach only the globular stage at desiccation. The primary defect of the mutation a…	KEGG:ath:AT5G62440	GO:0005634^cellular_component^nucleus`GO:0009793^biological_process^embryo development ending in seed dormancy`GO:0017126^biological_process^nucleologenesis`GO:0051302^biological_process^regulation of cell division	.
DBOL_DN5628_c0_g1_i2.p1	E1313_ARATH^E1313_ARATH^Q:108-560,H:23-456^41.758%ID^E:9.41e-120^RecName: Full=Glucan endo-1,3-beta-glucosidase 13;^Eukaryota; Viridiplantae; Streptophyta; Embryophyta; Tracheophyta; Spermatophyta; Magnoliophyta; eudicotyledons; Gunneridae; Pentapetalae; rosids; malvids; Brassicales; Brassicaceae; Camelineae; Arabidopsis	XP_016165907.1^XP_016165907.1^Q:88-561,H:1-480^87.708%ID^E:0^.^.	glucan endo-1%2C3-beta-glucosidase 12	AT2G05790.1^AT2G05790.1^Q:107-561,H:21-472^74.945%ID^E:0^.^.	PF00332.18^Glyco_hydro_17^Glycosyl hydrolases family 17^111-428^E:1.7e-94`PF07983.13^X8^X8 domain^472-543^E:8.8e-23	.	.	ENOG410YA1S^glucan endo-1-3-beta-glucosidase	KEGG:ath:AT5G56590	GO:0031225^cellular_component^anchored component of membrane`GO:0046658^cellular_component^anchored component of plasma membrane`GO:0005576^cellular_component^extracellular region`GO:0009505^cellular_component^plant-type cell wall`GO:0005886^cellular_component^plasma membrane`GO:0042973^molecular_function^glucan endo-1,3-beta-D-glucosidase activity`GO:0005975^biological_process^carbohydrate metab…	GO:0004553^molecular_function^hydrolase activity, hydrolyzing O-glycosyl compounds`GO:0005975^biological_process^carbohydrate metabolic process
DBOL_DN5631_c0_g1_i3.p1	MHPC_BURVG^MHPC_BURVG^Q:35-298,H:24-286^27.007%ID^E:1.06e-14^RecName: Full=2-hydroxy-6-oxononadienedioate/2-hydroxy-6-oxononatrienedioate hydrolase {ECO:0000255|HAMAP-Rule:MF_01654};^Bacteria; Proteobacteria; Betaproteobacteria; Burkholderiales; Burkholderiaceae; Burkholderia; Burkholderia cepacia complex	XP_016180878.1^XP_016180878.1^Q:2-302,H:4-311^76.948%ID^E:4.79e-178^.^.	uncharacterized protein LOC107623205 isoform X2	AT4G33180.1^AT4G33180.1^Q:2-298,H:3-304^58.086%ID^E:8e-125^.^.	PF12146.8^Hydrolase_4^Serine aminopeptidase, S33^50-285^E:9.3e-07`PF00561.20^Abhydrolase_1^alpha/beta hydrolase fold^51-287^E:1.6e-21`PF12697.7^Abhydrolase_6^Alpha/beta hydrolase family^53-291^E:6.8e-18	.	.	COG0596^Alpha beta hydrolase	KEGG:bvi:Bcep1808_5382`KO:K05714	GO:0005737^cellular_component^cytoplasm`GO:0052823^molecular_function^2-hydroxy-6-oxonona-2,4,7-trienedioate hydrolase activity`GO:0018771^molecular_function^2-hydroxy-6-oxonona-2,4-dienedioate hydrolase activity`GO:0042803^molecular_function^protein homodimerization activity`GO:0019380^biological_process^3-phenylpropionate catabolic process	.
DBOL_DN5626_c0_g1_i1.p1	CLH2_ORYSJ^CLH2_ORYSJ^Q:1-250,H:674-923^97.2%ID^E:3.36e-171^RecName: Full=Clathrin heavy chain 2;^Eukaryota; Viridiplantae; Streptophyta; Embryophyta; Tracheophyta; Spermatophyta; Magnoliophyta; Liliopsida; Poales; Poaceae; BOP clade; Oryzoideae; Oryzeae; Oryzinae; Oryza; Oryza sativa	XP_016166957.1^XP_016166957.1^Q:1-250,H:673-922^98.4%ID^E:3.41e-171^.^.	clathrin heavy chain 1-like	AT3G11130.1^AT3G11130.1^Q:2-250,H:675-923^96.386%ID^E:1.36e-168^.^.	PF00637.20^Clathrin^Region in Clathrin and VPS^28-167^E:1.7e-22`PF00637.20^Clathrin^Region in Clathrin and VPS^177-250^E:6.4e-14	.	.	ENOG410XPH1^clathrin heavy chain	KEGG:osa:4351255`KO:K04646	GO:0009507^cellular_component^chloroplast`GO:0030132^cellular_component^clathrin coat of coated pit`GO:0030130^cellular_component^clathrin coat of trans-Golgi network vesicle`GO:0071439^cellular_component^clathrin complex`GO:0005829^cellular_component^cytosol`GO:0005794^cellular_component^Golgi apparatus`GO:0005886^cellular_component^plasma membrane`GO:0009506^cellular_component^plasmodesma`GO:00…	GO:0006886^biological_process^intracellular protein transport`GO:0016192^biological_process^vesicle-mediated transport
DBOL_DN5626_c0_g2_i1.p1	CLH1_ORYSJ^CLH1_ORYSJ^Q:1-214,H:699-912^95.794%ID^E:4.46e-141^RecName: Full=Clathrin heavy chain 1;^Eukaryota; Viridiplantae; Streptophyta; Embryophyta; Tracheophyta; Spermatophyta; Magnoliophyta; Liliopsida; Poales; Poaceae; BOP clade; Oryzoideae; Oryzeae; Oryzinae; Oryza; Oryza sativa	XP_016179779.2^XP_016179779.2^Q:1-214,H:776-989^98.598%ID^E:1.08e-145^.^.	clathrin heavy chain 1	AT3G11130.1^AT3G11130.1^Q:3-214,H:701-912^96.698%ID^E:1.17e-141^.^.	PF00637.20^Clathrin^Region in Clathrin and VPS^3-142^E:1e-21`PF00637.20^Clathrin^Region in Clathrin and VPS^152-213^E:2.8e-10	.	.	ENOG410XPH1^clathrin heavy chain	KEGG:osa:4349546`KO:K04646	GO:0009507^cellular_component^chloroplast`GO:0030132^cellular_component^clathrin coat of coated pit`GO:0030130^cellular_component^clathrin coat of trans-Golgi network vesicle`GO:0071439^cellular_component^clathrin complex`GO:0005829^cellular_component^cytosol`GO:0005794^cellular_component^Golgi apparatus`GO:0005886^cellular_component^plasma membrane`GO:0009506^cellular_component^plasmodesma`GO:00…	GO:0006886^biological_process^intracellular protein transport`GO:0016192^biological_process^vesicle-mediated transport
DBOL_DN5694_c0_g1_i2.p1	PP241_ARATH^PP241_ARATH^Q:37-1466,H:25-1438^65.969%ID^E:0^RecName: Full=Pentatricopeptide repeat-containing protein At3g18110, chloroplastic;^Eukaryota; Viridiplantae; Streptophyta; Embryophyta; Tracheophyta; Spermatophyta; Magnoliophyta; eudicotyledons; Gunneridae; Pentapetalae; rosids; malvids; Brassicales; Brassicaceae; Camelineae; Arabidopsis	XP_016199299.1^XP_016199299.1^Q:1241-1487,H:33-283^84.462%ID^E:1.77e-136^.^.	pentatricopeptide repeat-containing protein At3g18110%2C chloroplastic	AT3G18110.1^AT3G18110.1^Q:37-1466,H:25-1438^65.969%ID^E:0^.^.	PF13812.6^PPR_3^Pentatricopeptide repeat domain^251-296^E:3.7e-07`PF13041.6^PPR_2^PPR repeat family^252-296^E:3.3e-11`PF01535.20^PPR^PPR repeat^254-283^E:3.3e-07`PF13041.6^PPR_2^PPR repeat family^286-334^E:2.5e-08`PF17177.4^PPR_long^Pentacotripeptide-repeat region of PRORP^308-448^E:1.1e-10`PF13812.6^PPR_3^Pentatricopeptide repeat domain^311-370^E:9.7e-17`PF12854.7^PPR_1^PPR repeat^319-351^E:2.1e…	.	.	ENOG410Z7Z7^Pentatricopeptide repeat-containing protein	KEGG:ath:AT3G18110	GO:0009507^cellular_component^chloroplast`GO:0005739^cellular_component^mitochondrion`GO:0009793^biological_process^embryo development ending in seed dormancy	.
DBOL_DN5602_c0_g1_i11.p1	P2A13_ARATH^P2A13_ARATH^Q:32-170,H:147-286^62.857%ID^E:2.2e-59^RecName: Full=F-box protein PP2-A13;^Eukaryota; Viridiplantae; Streptophyta; Embryophyta; Tracheophyta; Spermatophyta; Magnoliophyta; eudicotyledons; Gunneridae; Pentapetalae; rosids; malvids; Brassicales; Brassicaceae; Camelineae; Arabidopsis	XP_016182846.1^XP_016182846.1^Q:32-175,H:149-291^84.028%ID^E:1.33e-87^.^.	F-box protein PP2-A13	AT3G61060.1^AT3G61060.1^Q:32-170,H:147-286^62.857%ID^E:2.28e-60^.^.	PF14299.6^PP2^Phloem protein 2^17-162^E:6.8e-29	.	.	ENOG410Y934^F-box protein	KEGG:ath:AT3G61060	GO:0005634^cellular_component^nucleus`GO:0016567^biological_process^protein ubiquitination	.
DBOL_DN5615_c0_g1_i2.p1	EBF1_ARATH^EBF1_ARATH^Q:1-647,H:1-628^59.722%ID^E:0^RecName: Full=EIN3-binding F-box protein 1;^Eukaryota; Viridiplantae; Streptophyta; Embryophyta; Tracheophyta; Spermatophyta; Magnoliophyta; eudicotyledons; Gunneridae; Pentapetalae; rosids; malvids; Brassicales; Brassicaceae; Camelineae; Arabidopsis	XP_016162706.1^XP_016162706.1^Q:1-647,H:1-648^83.488%ID^E:0^.^.	EIN3-binding F-box protein 1	AT2G25490.1^AT2G25490.1^Q:1-647,H:1-628^59.722%ID^E:0^.^.	PF00646.33^F-box^F-box domain^67-107^E:1.2e-05`PF00560.33^LRR_1^Leucine Rich Repeat^194-202^E:17000`PF13516.6^LRR_6^Leucine Rich repeat^205-215^E:74`PF13516.6^LRR_6^Leucine Rich repeat^218-241^E:20`PF00560.33^LRR_1^Leucine Rich Repeat^220-230^E:100`PF13516.6^LRR_6^Leucine Rich repeat^243-266^E:0.0015`PF00560.33^LRR_1^Leucine Rich Repeat^246-259^E:37`PF13516.6^LRR_6^Leucine Rich repeat^270-292^E:8…	.	.	ENOG410XPA4^F-box and leucine-rich repeat protein 13	KEGG:ath:AT2G25490`KO:K14515	GO:0005634^cellular_component^nucleus`GO:0019005^cellular_component^SCF ubiquitin ligase complex`GO:0009873^biological_process^ethylene-activated signaling pathway`GO:0010105^biological_process^negative regulation of ethylene-activated signaling pathway`GO:0016567^biological_process^protein ubiquitination`GO:0009723^biological_process^response to ethylene`GO:0031146^biological_process^SCF-depende…	GO:0005515^molecular_function^protein binding
DBOL_DN5615_c0_g2_i2.p1	EBF1_ARATH^EBF1_ARATH^Q:1-644,H:1-627^58.76%ID^E:0^RecName: Full=EIN3-binding F-box protein 1;^Eukaryota; Viridiplantae; Streptophyta; Embryophyta; Tracheophyta; Spermatophyta; Magnoliophyta; eudicotyledons; Gunneridae; Pentapetalae; rosids; malvids; Brassicales; Brassicaceae; Camelineae; Arabidopsis	XP_016170079.1^XP_016170079.1^Q:1-644,H:1-641^83.101%ID^E:0^.^.	EIN3-binding F-box protein 1	AT2G25490.1^AT2G25490.1^Q:1-644,H:1-627^58.76%ID^E:0^.^.	PF00646.33^F-box^F-box domain^65-105^E:3.7e-06`PF12937.7^F-box-like^F-box-like^67-100^E:6.5e-06`PF00560.33^LRR_1^Leucine Rich Repeat^167-174^E:18000`PF13516.6^LRR_6^Leucine Rich repeat^204-213^E:450`PF13516.6^LRR_6^Leucine Rich repeat^216-239^E:46`PF00560.33^LRR_1^Leucine Rich Repeat^218-228^E:75`PF13516.6^LRR_6^Leucine Rich repeat^241-264^E:0.016`PF13516.6^LRR_6^Leucine Rich repeat^268-288^E:7.2…	.	.	ENOG410XPA4^F-box and leucine-rich repeat protein 13	KEGG:ath:AT2G25490`KO:K14515	GO:0005634^cellular_component^nucleus`GO:0019005^cellular_component^SCF ubiquitin ligase complex`GO:0009873^biological_process^ethylene-activated signaling pathway`GO:0010105^biological_process^negative regulation of ethylene-activated signaling pathway`GO:0016567^biological_process^protein ubiquitination`GO:0009723^biological_process^response to ethylene`GO:0031146^biological_process^SCF-depende…	GO:0005515^molecular_function^protein binding
DBOL_DN5615_c1_g1_i4.p1	M3K3A_ARATH^M3K3A_ARATH^Q:5-654,H:1-609^55.489%ID^E:0^RecName: Full=Mitogen-activated protein kinase kinase kinase 3 {ECO:0000303|PubMed:27679653};^Eukaryota; Viridiplantae; Streptophyta; Embryophyta; Tracheophyta; Spermatophyta; Magnoliophyta; eudicotyledons; Gunneridae; Pentapetalae; rosids; malvids; Brassicales; Brassicaceae; Camelineae; Arabidopsis	XP_016189721.1^XP_016189721.1^Q:5-567,H:1-544^75%ID^E:0^.^.	mitogen-activated protein kinase kinase kinase 3	AT1G53570.4^AT1G53570.4^Q:5-654,H:1-608^55.572%ID^E:0^.^.	PF00069.25^Pkinase^Protein kinase domain^249-504^E:2.9e-72`PF07714.17^Pkinase_Tyr^Protein tyrosine kinase^250-499^E:3.3e-46`PF14531.6^Kinase-like^Kinase-like^354-468^E:2e-06	.	.	ENOG410XQGS^mitogen-activated protein kinase kinase kinase	KEGG:ath:AT1G53570`KO:K04421	GO:0005737^cellular_component^cytoplasm`GO:0005524^molecular_function^ATP binding`GO:0004709^molecular_function^MAP kinase kinase kinase activity`GO:0004674^molecular_function^protein serine/threonine kinase activity`GO:0032147^biological_process^activation of protein kinase activity`GO:0002221^biological_process^pattern recognition receptor signaling pathway`GO:1900424^biological_process^regulat…	GO:0004672^molecular_function^protein kinase activity`GO:0005524^molecular_function^ATP binding`GO:0006468^biological_process^protein phosphorylation
DBOL_DN5615_c1_g2_i4.p1	DIT21_ARATH^DIT21_ARATH^Q:1-572,H:1-563^74.177%ID^E:0^RecName: Full=Dicarboxylate transporter 2.1, chloroplastic;^Eukaryota; Viridiplantae; Streptophyta; Embryophyta; Tracheophyta; Spermatophyta; Magnoliophyta; eudicotyledons; Gunneridae; Pentapetalae; rosids; malvids; Brassicales; Brassicaceae; Camelineae; Arabidopsis	XP_016181326.1^XP_016181326.1^Q:1-572,H:1-570^89.721%ID^E:0^.^.	dicarboxylate transporter 2.1%2C chloroplastic	AT5G64290.1^AT5G64290.1^Q:1-572,H:1-563^74.177%ID^E:0^.^.	PF00939.19^Na_sulph_symp^Sodium:sulfate symporter transmembrane region^109-571^E:5.4e-129`PF03600.16^CitMHS^Citrate transporter^146-511^E:6.6e-11	.	ExpAA=227.62^PredHel=10^Topology=o105-122i135-157o172-194i315-337o368-385i387-409o424-446i458-480o500-522i543-565o	COG0471^Transporter	KEGG:ath:AT5G64290	GO:0009507^cellular_component^chloroplast`GO:0009941^cellular_component^chloroplast envelope`GO:0009706^cellular_component^chloroplast inner membrane`GO:0009534^cellular_component^chloroplast thylakoid`GO:0016021^cellular_component^integral component of membrane`GO:0016020^cellular_component^membrane`GO:0009536^cellular_component^plastid`GO:0005313^molecular_function^L-glutamate transmembrane tra…	GO:0005215^molecular_function^transporter activity`GO:0006814^biological_process^sodium ion transport`GO:0055085^biological_process^transmembrane transport`GO:0016020^cellular_component^membrane`GO:0016021^cellular_component^integral component of membrane
DBOL_DN5615_c1_g3_i1.p1	AK10B_ARATH^AK10B_ARATH^Q:41-122,H:47-131^49.412%ID^E:1.48e-18^RecName: Full=RNA demethylase ALKBH10B {ECO:0000305};^Eukaryota; Viridiplantae; Streptophyta; Embryophyta; Tracheophyta; Spermatophyta; Magnoliophyta; eudicotyledons; Gunneridae; Pentapetalae; rosids; malvids; Brassicales; Brassicaceae; Camelineae; Arabidopsis`AK10B_ARATH^AK10B_ARATH^Q:267-345,H:223-300^46.835%ID^E:7.36e-14^RecName: F…	XP_016191206.1^XP_016191206.1^Q:1-361,H:1-365^63.78%ID^E:3.18e-148^.^.	uncharacterized protein LOC107632083 isoform X1	AT1G14710.2^AT1G14710.2^Q:1-354,H:1-328^42.659%ID^E:2.45e-80^.^.	.	.	.	ENOG410YEYR^2OG-Fe(II) oxygenase superfamily	KEGG:ath:AT4G02940	GO:0032451^molecular_function^demethylase activity`GO:0051213^molecular_function^dioxygenase activity`GO:0046872^molecular_function^metal ion binding`GO:0003729^molecular_function^mRNA binding`GO:1990931^molecular_function^RNA N6-methyladenosine dioxygenase activity`GO:0006402^biological_process^mRNA catabolic process`GO:0080167^biological_process^response to karrikin`GO:0010228^biological_proces…	.
DBOL_DN5615_c3_g1_i1.p1	.	.	.	.	.	.	.	.	.	.	.
DBOL_DN5615_c5_g1_i1.p1	.	.	.	.	.	.	.	.	.	.	.
DBOL_DN5615_c6_g1_i1.p1	.	XP_016165220.1^XP_016165220.1^Q:4-149,H:27-166^74.497%ID^E:1.25e-67^.^.	uncharacterized protein LOC107607833	AT4G08280.3^AT4G08280.3^Q:55-147,H:40-133^78.723%ID^E:6.76e-50^.^.	PF05768.14^DUF836^Glutaredoxin-like domain (DUF836)^57-143^E:9.8e-21	.	.	.	.	.	.
DBOL_DN5609_c0_g2_i8.p1	MORC4_ARATH^MORC4_ARATH^Q:1-824,H:1-794^53.469%ID^E:0^RecName: Full=Protein MICRORCHIDIA 4 {ECO:0000303|PubMed:24799676};^Eukaryota; Viridiplantae; Streptophyta; Embryophyta; Tracheophyta; Spermatophyta; Magnoliophyta; eudicotyledons; Gunneridae; Pentapetalae; rosids; malvids; Brassicales; Brassicaceae; Camelineae; Arabidopsis	XP_016189581.1^XP_016189581.1^Q:1-835,H:1-819^75.209%ID^E:0^.^.	LOW QUALITY PROTEIN: protein MICRORCHIDIA 7	AT5G50780.2^AT5G50780.2^Q:1-824,H:1-798^53.828%ID^E:0^.^.	PF13589.6^HATPase_c_3^Histidine kinase-, DNA gyrase B-, and HSP90-like ATPase^189-292^E:9.7e-16`PF17942.1^Morc6_S5^Morc6 ribosomal protein S5 domain 2-like^419-563^E:1.1e-58	.	.	ENOG411033B^MORC family CW-type zinc finger	KEGG:ath:AT5G50780	GO:0016604^cellular_component^nuclear body`GO:0005654^cellular_component^nucleoplasm`GO:0005634^cellular_component^nucleus`GO:0005524^molecular_function^ATP binding`GO:0016887^molecular_function^ATPase activity`GO:0003677^molecular_function^DNA binding`GO:0004519^molecular_function^endonuclease activity`GO:0016301^molecular_function^kinase activity`GO:0043621^molecular_function^protein self-assoc…	.
DBOL_DN37859_c0_g3_i2.p1	POL2_DROME^POL2_DROME^Q:1-124,H:225-353^51.938%ID^E:2.7e-38^RecName: Full=Retrovirus-related Pol polyprotein from transposon 297;^Eukaryota; Metazoa; Ecdysozoa; Arthropoda; Hexapoda; Insecta; Pterygota; Neoptera; Holometabola; Diptera; Brachycera; Muscomorpha; Ephydroidea; Drosophilidae; Drosophila; Sophophora	XP_020978583.1^XP_020978583.1^Q:1-124,H:257-380^76.613%ID^E:6.95e-68^.^.	uncharacterized protein LOC107642692 isoform X1	ATMG00850.1^ATMG00850.1^Q:4-32,H:51-79^58.621%ID^E:1.66e-06^.^.	PF00078.27^RVT_1^Reverse transcriptase (RNA-dependent DNA polymerase)^25-124^E:2.3e-16	.	.	.	.	GO:0004190^molecular_function^aspartic-type endopeptidase activity`GO:0004519^molecular_function^endonuclease activity`GO:0003676^molecular_function^nucleic acid binding`GO:0003964^molecular_function^RNA-directed DNA polymerase activity`GO:0015074^biological_process^DNA integration	.
DBOL_DN37859_c0_g4_i3.p1	YI31B_YEAST^YI31B_YEAST^Q:91-321,H:603-823^49.351%ID^E:2.92e-63^RecName: Full=Transposon Ty3-I Gag-Pol polyprotein;^Eukaryota; Fungi; Dikarya; Ascomycota; Saccharomycotina; Saccharomycetes; Saccharomycetales; Saccharomycetaceae; Saccharomyces	XP_020978583.1^XP_020978583.1^Q:4-321,H:149-441^61.95%ID^E:1.24e-140^.^.	uncharacterized protein LOC107642692 isoform X1	ATMG00850.1^ATMG00850.1^Q:130-167,H:41-78^47.368%ID^E:1.14e-06^.^.	PF00078.27^RVT_1^Reverse transcriptase (RNA-dependent DNA polymerase)^161-320^E:3.4e-33	.	.	.	KEGG:sce:YIL082W-A`KO:K07497	GO:0005737^cellular_component^cytoplasm`GO:0005634^cellular_component^nucleus`GO:0000943^cellular_component^retrotransposon nucleocapsid`GO:0004190^molecular_function^aspartic-type endopeptidase activity`GO:0005524^molecular_function^ATP binding`GO:0003677^molecular_function^DNA binding`GO:0003887^molecular_function^DNA-directed DNA polymerase activity`GO:0008233^molecular_function^peptidase acti…	.
DBOL_DN37859_c0_g5_i1.p1	YI31B_YEAST^YI31B_YEAST^Q:1-174,H:641-812^51.724%ID^E:8.5e-53^RecName: Full=Transposon Ty3-I Gag-Pol polyprotein;^Eukaryota; Fungi; Dikarya; Ascomycota; Saccharomycotina; Saccharomycetes; Saccharomycetales; Saccharomycetaceae; Saccharomyces	XP_020978583.1^XP_020978583.1^Q:1-175,H:257-431^79.429%ID^E:7.98e-100^.^.	uncharacterized protein LOC107642692 isoform X1	ATMG00850.1^ATMG00850.1^Q:4-32,H:51-79^65.517%ID^E:1.35e-07^.^.	PF00078.27^RVT_1^Reverse transcriptase (RNA-dependent DNA polymerase)^25-174^E:3.5e-30	.	.	.	KEGG:sce:YIL082W-A`KO:K07497	GO:0005737^cellular_component^cytoplasm`GO:0005634^cellular_component^nucleus`GO:0000943^cellular_component^retrotransposon nucleocapsid`GO:0004190^molecular_function^aspartic-type endopeptidase activity`GO:0005524^molecular_function^ATP binding`GO:0003677^molecular_function^DNA binding`GO:0003887^molecular_function^DNA-directed DNA polymerase activity`GO:0008233^molecular_function^peptidase acti…	.
DBOL_DN37844_c0_g1_i1.p1	.	.	.	.	.	.	.	.	.	.	.
DBOL_DN37886_c0_g1_i1.p1	RGL1_ARATH^RGL1_ARATH^Q:142-523,H:144-507^37.565%ID^E:1.63e-76^RecName: Full=DELLA protein RGL1;^Eukaryota; Viridiplantae; Streptophyta; Embryophyta; Tracheophyta; Spermatophyta; Magnoliophyta; eudicotyledons; Gunneridae; Pentapetalae; rosids; malvids; Brassicales; Brassicaceae; Camelineae; Arabidopsis	XP_016175981.1^XP_016175981.1^Q:9-523,H:11-533^70.37%ID^E:0^.^.	DELLA protein RGL1-like	AT1G66350.1^AT1G66350.1^Q:142-523,H:144-507^37.565%ID^E:1.69e-77^.^.	PF03514.14^GRAS^GRAS domain family^150-522^E:5e-112	.	.	ENOG41106AQ^Transcriptional regulator DELLA protein N terminal	KEGG:ath:AT1G66350`KO:K14494	GO:0005634^cellular_component^nucleus`GO:0003700^molecular_function^DNA-binding transcription factor activity`GO:0043565^molecular_function^sequence-specific DNA binding`GO:0003712^molecular_function^transcription coregulator activity`GO:0030154^biological_process^cell differentiation`GO:0009908^biological_process^flower development`GO:0009740^biological_process^gibberellic acid mediated signalin…	.
DBOL_DN37886_c0_g2_i3.p1	GAI1_VITVI^GAI1_VITVI^Q:1-133,H:375-510^35.766%ID^E:9.95e-25^RecName: Full=DELLA protein GAI1;^Eukaryota; Viridiplantae; Streptophyta; Embryophyta; Tracheophyta; Spermatophyta; Magnoliophyta; eudicotyledons; Gunneridae; Pentapetalae; rosids; Vitales; Vitaceae; Viteae; Vitis	XP_016175981.1^XP_016175981.1^Q:1-135,H:337-471^86.667%ID^E:1.7e-80^.^.	DELLA protein RGL1-like	AT2G01570.1^AT2G01570.1^Q:15-135,H:407-518^39.669%ID^E:7.5e-24^.^.	PF03514.14^GRAS^GRAS domain family^2-134^E:6.1e-40	.	.	ENOG410YBFY^DELLA protein	KEGG:vvi:100232937`KO:K14494	GO:0005634^cellular_component^nucleus`GO:0003712^molecular_function^transcription coregulator activity`GO:0009740^biological_process^gibberellic acid mediated signaling pathway	.
DBOL_DN37870_c0_g1_i1.p1	.	.	.	.	.	.	.	.	.	.	.
DBOL_DN37836_c0_g1_i3.p1	GDL71_ARATH^GDL71_ARATH^Q:22-352,H:19-352^47.493%ID^E:1.65e-101^RecName: Full=GDSL esterase/lipase At5g03610;^Eukaryota; Viridiplantae; Streptophyta; Embryophyta; Tracheophyta; Spermatophyta; Magnoliophyta; eudicotyledons; Gunneridae; Pentapetalae; rosids; malvids; Brassicales; Brassicaceae; Camelineae; Arabidopsis	XP_016174310.2^XP_016174310.2^Q:9-356,H:31-376^65.23%ID^E:1.85e-173^.^.	GDSL esterase/lipase At5g03610-like	AT5G03610.1^AT5G03610.1^Q:22-352,H:19-352^47.493%ID^E:1.71e-102^.^.	PF00657.22^Lipase_GDSL^GDSL-like Lipase/Acylhydrolase^51-341^E:1.2e-09	sigP:1^32^0.744^YES	ExpAA=20.09^PredHel=1^Topology=i13-30o	ENOG4111T31^GDSL esterase lipase	KEGG:ath:AT5G03610	GO:0005576^cellular_component^extracellular region`GO:0016788^molecular_function^hydrolase activity, acting on ester bonds`GO:0016042^biological_process^lipid catabolic process	GO:0016788^molecular_function^hydrolase activity, acting on ester bonds
DBOL_DN37821_c0_g1_i3.p1	.	XP_016179710.1^XP_016179710.1^Q:1-109,H:7-118^88.393%ID^E:3.38e-66^.^.	uncharacterized protein LOC107622355	AT1G28250.1^AT1G28250.1^Q:1-101,H:1-100^61.386%ID^E:1.11e-39^.^.	.	.	ExpAA=45.81^PredHel=2^Topology=o28-50i57-79o	.	.	.	.
DBOL_DN37840_c0_g1_i1.p1	TF29_SCHPO^TF29_SCHPO^Q:5-91,H:1071-1164^29.787%ID^E:3.22e-09^RecName: Full=Transposon Tf2-9 polyprotein;^Eukaryota; Fungi; Dikarya; Ascomycota; Taphrinomycotina; Schizosaccharomycetes; Schizosaccharomycetales; Schizosaccharomycetaceae; Schizosaccharomyces	XP_016171305.1^XP_016171305.1^Q:1-106,H:352-458^42.105%ID^E:1.75e-21^.^.	uncharacterized protein LOC107613707	.	.	.	.	.	KEGG:spo:SPAC167.08`KEGG:spo:SPAC26A3.13c`KEGG:spo:SPAC9.04`KEGG:spo:SPBC9B6.02c	GO:0005737^cellular_component^cytoplasm`GO:0005634^cellular_component^nucleus`GO:0004190^molecular_function^aspartic-type endopeptidase activity`GO:0003677^molecular_function^DNA binding`GO:0003887^molecular_function^DNA-directed DNA polymerase activity`GO:0004519^molecular_function^endonuclease activity`GO:0046872^molecular_function^metal ion binding`GO:0003723^molecular_function^RNA binding`GO:…	.
DBOL_DN37899_c0_g1_i2.p1	.	.	.	.	.	.	ExpAA=87.26^PredHel=4^Topology=i19-38o53-75i88-110o128-150i	.	.	.	.
DBOL_DN37875_c0_g1_i1.p1	.	.	.	.	.	.	.	.	.	.	.
DBOL_DN37845_c0_g1_i3.p1	ANL2_ARATH^ANL2_ARATH^Q:14-745,H:96-799^56.563%ID^E:0^RecName: Full=Homeobox-leucine zipper protein ANTHOCYANINLESS 2;^Eukaryota; Viridiplantae; Streptophyta; Embryophyta; Tracheophyta; Spermatophyta; Magnoliophyta; eudicotyledons; Gunneridae; Pentapetalae; rosids; malvids; Brassicales; Brassicaceae; Camelineae; Arabidopsis	XP_020979736.1^XP_020979736.1^Q:1-747,H:520-1252^76.738%ID^E:0^.^.`XP_020979736.1^XP_020979736.1^Q:1-459,H:35-454^70.153%ID^E:0^.^.	homeobox-leucine zipper protein ROC5-like	AT4G00730.1^AT4G00730.1^Q:14-745,H:96-799^56.563%ID^E:0^.^.	PF00046.29^Homeodomain^Homeodomain^55-110^E:2.4e-18`PF01852.19^START^START domain^265-479^E:4.5e-43	.	.	ENOG411107H^Homeobox-leucine zipper protein	KEGG:ath:AT4G00730`KO:K09338	GO:0005634^cellular_component^nucleus`GO:0003700^molecular_function^DNA-binding transcription factor activity`GO:0008289^molecular_function^lipid binding`GO:0043565^molecular_function^sequence-specific DNA binding`GO:0043481^biological_process^anthocyanin accumulation in tissues in response to UV light`GO:0042335^biological_process^cuticle development`GO:0009827^biological_process^plant-type cell…	GO:0003677^molecular_function^DNA binding`GO:0008289^molecular_function^lipid binding
DBOL_DN37841_c0_g1_i6.p1	.	XP_016194517.1^XP_016194517.1^Q:1-109,H:1-120^47.541%ID^E:3.34e-25^.^.	probable disease resistance protein At4g27220	AT1G79740.4^AT1G79740.4^Q:10-54,H:9-53^35.556%ID^E:2.78e-06^.^.	PF02892.15^zf-BED^BED zinc finger^8-41^E:3.8e-07`PF13913.6^zf-C2HC_2^zinc-finger of a C2HC-type^22-40^E:0.42	.	.	.	.	.	GO:0003677^molecular_function^DNA binding
DBOL_DN37896_c0_g3_i1.p2	.	.	.	.	.	.	.	.	.	.	.
DBOL_DN37896_c0_g4_i1.p2	.	.	.	.	.	.	.	.	.	.	.
DBOL_DN37896_c0_g1_i2.p2	.	.	.	.	.	.	.	.	.	.	.
DBOL_DN37900_c0_g1_i1.p1	EGLD_EMENI^EGLD_EMENI^Q:20-253,H:1-231^32.271%ID^E:2.43e-22^RecName: Full=Endo-beta-1,4-glucanase D;^Eukaryota; Fungi; Dikarya; Ascomycota; Pezizomycotina; Eurotiomycetes; Eurotiomycetidae; Eurotiales; Aspergillaceae; Aspergillus	.	.	.	PF03443.14^Glyco_hydro_61^Glycosyl hydrolase family 61^47-238^E:4.7e-43	.	.	.	KEGG:ani:AN1602.2`KO:K19356	GO:0005576^cellular_component^extracellular region`GO:0008810^molecular_function^cellulase activity`GO:0030248^molecular_function^cellulose binding`GO:0030245^biological_process^cellulose catabolic process`GO:0009251^biological_process^glucan catabolic process	.
DBOL_DN37812_c0_g1_i1.p1	.	XP_020976750.1^XP_020976750.1^Q:1-134,H:115-252^54.348%ID^E:3.64e-40^.^.	uncharacterized protein LOC107639221	AT5G35830.1^AT5G35830.1^Q:49-132,H:89-168^42.857%ID^E:2.39e-12^.^.	.	.	.	.	.	.	.
DBOL_DN37837_c0_g1_i1.p2	.	.	.	.	.	.	.	.	.	.	.
DBOL_DN37837_c0_g2_i1.p1	.	.	.	.	.	.	.	.	.	.	.
DBOL_DN37837_c0_g3_i1.p2	.	.	.	.	.	.	.	.	.	.	.
DBOL_DN37898_c0_g1_i1.p1	CESA3_ARATH^CESA3_ARATH^Q:1-218,H:1-210^68.95%ID^E:8.15e-97^RecName: Full=Cellulose synthase A catalytic subunit 3 [UDP-forming];^Eukaryota; Viridiplantae; Streptophyta; Embryophyta; Tracheophyta; Spermatophyta; Magnoliophyta; eudicotyledons; Gunneridae; Pentapetalae; rosids; malvids; Brassicales; Brassicaceae; Camelineae; Arabidopsis	XP_016169940.1^XP_016169940.1^Q:1-223,H:1-222^88.341%ID^E:4.34e-137^.^.	cellulose synthase A catalytic subunit 3 [UDP-forming]	AT5G05170.1^AT5G05170.1^Q:1-218,H:1-210^68.95%ID^E:8.46e-98^.^.	PF14569.6^zf-UDP^Zinc-binding RING-finger^10-85^E:2.7e-41	.	.	COG1215^Glycosyl transferase, family 2	KEGG:ath:AT5G05170`KO:K10999	GO:0005768^cellular_component^endosome`GO:0005794^cellular_component^Golgi apparatus`GO:0016021^cellular_component^integral component of membrane`GO:0005886^cellular_component^plasma membrane`GO:0009506^cellular_component^plasmodesma`GO:0005802^cellular_component^trans-Golgi network`GO:0016760^molecular_function^cellulose synthase (UDP-forming) activity`GO:0016759^molecular_function^cellulose syn…	.
DBOL_DN37804_c1_g1_i1.p1	.	.	.	.	.	.	.	.	.	.	.
DBOL_DN37860_c0_g1_i1.p1	YKZ2_SCHPO^YKZ2_SCHPO^Q:1-146,H:1-146^35.616%ID^E:6.79e-25^RecName: Full=UPF0591 membrane protein C15E1.02c;^Eukaryota; Fungi; Dikarya; Ascomycota; Taphrinomycotina; Schizosaccharomycetes; Schizosaccharomycetales; Schizosaccharomycetaceae; Schizosaccharomyces	.	.	.	PF08570.10^DUF1761^Protein of unknown function (DUF1761)^14-140^E:1.9e-26	.	ExpAA=82.69^PredHel=4^Topology=o15-34i55-77o92-114i121-143o	.	KEGG:spo:SPAC15E1.02c	GO:0016021^cellular_component^integral component of membrane	.
DBOL_DN37835_c0_g1_i1.p1	CALM_ELEEL^CALM_ELEEL^Q:3-150,H:2-149^76.351%ID^E:5.99e-79^RecName: Full=Calmodulin;^Eukaryota; Metazoa; Chordata; Craniata; Vertebrata; Euteleostomi; Actinopterygii; Neopterygii; Teleostei; Ostariophysi; Gymnotiformes; Gymnotoidei; Gymnotidae; Electrophorus	XP_016165945.1^XP_016165945.1^Q:3-150,H:2-149^69.595%ID^E:5e-73^.^.	calmodulin	AT5G37780.1^AT5G37780.1^Q:3-150,H:2-149^70.27%ID^E:1.16e-73^.^.	PF00036.32^EF-hand_1^EF hand^13-41^E:1.2e-09`PF13405.6^EF-hand_6^EF-hand domain^13-42^E:1.3e-09`PF13499.6^EF-hand_7^EF-hand domain pair^14-74^E:6.5e-15`PF13202.6^EF-hand_5^EF hand^15-38^E:2.4e-06`PF14658.6^EF-hand_9^EF-hand domain^17-76^E:5.6e-10`PF13833.6^EF-hand_8^EF-hand domain pair^26-76^E:1.4e-12`PF00036.32^EF-hand_1^EF hand^49-76^E:3.1e-09`PF13202.6^EF-hand_5^EF hand^50-74^E:1.5e-05`PF08726…	.	.	.	.	GO:0005509^molecular_function^calcium ion binding`GO:0019722^biological_process^calcium-mediated signaling	GO:0005509^molecular_function^calcium ion binding
DBOL_DN37819_c0_g1_i2.p1	PER2_ARAHY^PER2_ARAHY^Q:1-226,H:98-323^87.168%ID^E:4.79e-145^RecName: Full=Cationic peroxidase 2;^Eukaryota; Viridiplantae; Streptophyta; Embryophyta; Tracheophyta; Spermatophyta; Magnoliophyta; eudicotyledons; Gunneridae; Pentapetalae; rosids; fabids; Fabales; Fabaceae; Papilionoideae; 50 kb inversion clade; dalbergioids sensu lato; Dalbergieae; Pterocarpus clade; Arachis	XP_016179746.1^XP_016179746.1^Q:1-226,H:94-318^86.726%ID^E:1.47e-143^.^.	cationic peroxidase 2	AT2G41480.1^AT2G41480.1^Q:1-226,H:95-321^64.317%ID^E:4.8e-103^.^.	PF00141.23^peroxidase^Peroxidase^2-190^E:8.6e-60	.	.	.	.	GO:0005576^cellular_component^extracellular region`GO:0020037^molecular_function^heme binding`GO:0046872^molecular_function^metal ion binding`GO:0004601^molecular_function^peroxidase activity`GO:0042744^biological_process^hydrogen peroxide catabolic process`GO:0006979^biological_process^response to oxidative stress	GO:0004601^molecular_function^peroxidase activity`GO:0020037^molecular_function^heme binding`GO:0006979^biological_process^response to oxidative stress`GO:0055114^biological_process^oxidation-reduction process
DBOL_DN37849_c0_g1_i2.p1	PPA1_ARATH^PPA1_ARATH^Q:1-93,H:201-293^67.742%ID^E:6.81e-42^RecName: Full=Probable inactive purple acid phosphatase 1;^Eukaryota; Viridiplantae; Streptophyta; Embryophyta; Tracheophyta; Spermatophyta; Magnoliophyta; eudicotyledons; Gunneridae; Pentapetalae; rosids; malvids; Brassicales; Brassicaceae; Camelineae; Arabidopsis	XP_016170273.1^XP_016170273.1^Q:1-103,H:218-319^69.903%ID^E:2.74e-45^.^.	nucleotide pyrophosphatase/phosphodiesterase isoform X1	AT1G13750.1^AT1G13750.1^Q:1-93,H:201-293^67.742%ID^E:7.06e-43^.^.	.	.	.	COG1409^Hydrolyzes cAMP to 5'-AMP. Plays an important regulatory role in modulating the intracellular concentration of cAMP, thereby influencing cAMP-dependent processes (By similarity)	KEGG:ath:AT1G13750`KO:K22390	GO:0005576^cellular_component^extracellular region`GO:0003993^molecular_function^acid phosphatase activity`GO:0046872^molecular_function^metal ion binding	.
DBOL_DN37880_c0_g1_i1.p1	.	.	.	.	.	.	.	.	.	.	.
DBOL_DN79335_c0_g1_i1.p1	EF1A_CAEEL^EF1A_CAEEL^Q:1-101,H:50-150^98.02%ID^E:5.99e-67^RecName: Full=Elongation factor 1-alpha;^Eukaryota; Metazoa; Ecdysozoa; Nematoda; Chromadorea; Rhabditida; Rhabditina; Rhabditomorpha; Rhabditoidea; Rhabditidae; Peloderinae; Caenorhabditis	XP_020966331.1^XP_020966331.1^Q:2-100,H:51-149^85.859%ID^E:1.17e-56^.^.	elongation factor 1-alpha isoform X2	AT1G07930.2^AT1G07930.2^Q:2-100,H:51-149^85.859%ID^E:3.86e-57^.^.	PF00009.27^GTP_EFTU^Elongation factor Tu GTP binding domain^9-100^E:5.8e-29	.	.	COG5256^This protein promotes the GTP-dependent binding of aminoacyl-tRNA to the A-site of ribosomes during protein biosynthesis (By similarity)	KEGG:cel:CELE_F31E3.5`KEGG:cel:CELE_R03G5.1`KO:K03231	GO:0005737^cellular_component^cytoplasm`GO:0005525^molecular_function^GTP binding`GO:0003924^molecular_function^GTPase activity`GO:0003746^molecular_function^translation elongation factor activity`GO:0008135^molecular_function^translation factor activity, RNA binding`GO:0006412^biological_process^translation`GO:0006414^biological_process^translational elongation	GO:0003924^molecular_function^GTPase activity`GO:0005525^molecular_function^GTP binding
DBOL_DN79335_c0_g2_i2.p1	.	.	.	.	.	.	.	.	.	.	.
DBOL_DN79308_c0_g1_i1.p1	RL24_GILMI^RL24_GILMI^Q:8-125,H:6-123^56.78%ID^E:7.67e-44^RecName: Full=60S ribosomal protein L24;^Eukaryota; Metazoa; Chordata; Craniata; Vertebrata; Euteleostomi; Actinopterygii; Neopterygii; Teleostei; Neoteleostei; Acanthomorphata; Gobiaria; Gobiiformes; Gobioidei; Gobiidae; Gobionellinae; Gillichthys	XP_016208079.1^XP_016208079.1^Q:1-155,H:2-148^44.872%ID^E:4.47e-30^.^.	60S ribosomal protein L24	AT2G36620.1^AT2G36620.1^Q:1-116,H:2-117^51.282%ID^E:1.39e-29^.^.	PF01246.20^Ribosomal_L24e^Ribosomal protein L24e^7-68^E:3.5e-26	.	.	.	.	GO:0005840^cellular_component^ribosome	.
DBOL_DN79333_c0_g1_i2.p1	.	.	.	.	.	.	.	.	.	.	.
DBOL_DN79319_c0_g1_i6.p1	POL_MLVFF^POL_MLVFF^Q:4-107,H:1496-1598^37.143%ID^E:4.65e-12^RecName: Full=Gag-Pol polyprotein;^Viruses; Ortervirales; Retroviridae; Orthoretrovirinae; Gammaretrovirus; Murine leukemia virus	XP_016199770.1^XP_016199770.1^Q:3-110,H:219-326^55.556%ID^E:1.38e-39^.^.	uncharacterized protein LOC107640785	.	PF00665.26^rve^Integrase core domain^3-66^E:1.9e-10	.	.	.	KEGG:vg:1491877	GO:0044185^cellular_component^host cell late endosome membrane`GO:0020002^cellular_component^host cell plasma membrane`GO:0072494^cellular_component^host multivesicular body`GO:0016020^cellular_component^membrane`GO:0019013^cellular_component^viral nucleocapsid`GO:0004190^molecular_function^aspartic-type endopeptidase activity`GO:0003677^molecular_function^DNA binding`GO:0003887^molecular_functio…	GO:0015074^biological_process^DNA integration
DBOL_DN79338_c0_g1_i1.p1	POLX_TOBAC^POLX_TOBAC^Q:1-125,H:579-703^41.6%ID^E:2.51e-25^RecName: Full=Retrovirus-related Pol polyprotein from transposon TNT 1-94;^Eukaryota; Viridiplantae; Streptophyta; Embryophyta; Tracheophyta; Spermatophyta; Magnoliophyta; eudicotyledons; Gunneridae; Pentapetalae; asterids; lamiids; Solanales; Solanaceae; Nicotianoideae; Nicotianeae; Nicotiana	XP_020964045.1^XP_020964045.1^Q:24-124,H:174-274^55.446%ID^E:8.31e-36^.^.	uncharacterized protein LOC110265404	ATMG00710.1^ATMG00710.1^Q:14-93,H:5-81^35%ID^E:3.54e-11^.^.	.	.	.	.	.	GO:0000943^cellular_component^retrotransposon nucleocapsid`GO:0004190^molecular_function^aspartic-type endopeptidase activity`GO:0004519^molecular_function^endonuclease activity`GO:0003676^molecular_function^nucleic acid binding`GO:0003964^molecular_function^RNA-directed DNA polymerase activity`GO:0008270^molecular_function^zinc ion binding`GO:0015074^biological_process^DNA integration	.
DBOL_DN79375_c0_g1_i1.p1	VPS26_SCHPO^VPS26_SCHPO^Q:1-146,H:89-234^71.233%ID^E:1.23e-73^RecName: Full=Vacuolar protein sorting-associated protein 26;^Eukaryota; Fungi; Dikarya; Ascomycota; Taphrinomycotina; Schizosaccharomycetes; Schizosaccharomycetales; Schizosaccharomycetaceae; Schizosaccharomyces	XP_016175579.1^XP_016175579.1^Q:1-146,H:92-238^60.544%ID^E:5.77e-59^.^.	vacuolar protein sorting-associated protein 26A	AT4G27690.2^AT4G27690.2^Q:1-146,H:64-210^59.184%ID^E:6.34e-57^.^.	PF03643.15^Vps26^Vacuolar protein sorting-associated protein 26^1-146^E:2.6e-73	.	.	.	KEGG:spo:SPAC4G9.13c`KO:K18466	GO:0005829^cellular_component^cytosol`GO:0005768^cellular_component^endosome`GO:0005634^cellular_component^nucleus`GO:0030904^cellular_component^retromer complex`GO:0016787^molecular_function^hydrolase activity`GO:0008565^molecular_function^protein transporter activity`GO:0006886^biological_process^intracellular protein transport`GO:0042147^biological_process^retrograde transport, endosome to Gol…	.
DBOL_DN79339_c0_g3_i1.p1	FRS5_ARATH^FRS5_ARATH^Q:3-289,H:247-538^29.693%ID^E:4.05e-48^RecName: Full=Protein FAR1-RELATED SEQUENCE 5;^Eukaryota; Viridiplantae; Streptophyta; Embryophyta; Tracheophyta; Spermatophyta; Magnoliophyta; eudicotyledons; Gunneridae; Pentapetalae; rosids; malvids; Brassicales; Brassicaceae; Camelineae; Arabidopsis	XP_016185721.2^XP_016185721.2^Q:3-289,H:62-349^59.722%ID^E:3.57e-123^.^.	protein FAR1-RELATED SEQUENCE 5-like	AT4G38180.1^AT4G38180.1^Q:3-289,H:247-538^29.693%ID^E:4.2e-49^.^.	PF10551.9^MULE^MULE transposase domain^55-149^E:1.3e-25`PF00872.18^Transposase_mut^Transposase, Mutator family^69-165^E:5.2e-05	.	.	ENOG410ZJSX^protein FAR1-RELATED SEQUENCE 5-like	KEGG:ath:AT4G38180	GO:0005634^cellular_component^nucleus`GO:0008270^molecular_function^zinc ion binding`GO:0006355^biological_process^regulation of transcription, DNA-templated	GO:0003677^molecular_function^DNA binding`GO:0004803^molecular_function^transposase activity`GO:0006313^biological_process^transposition, DNA-mediated
DBOL_DN79324_c0_g1_i1.p1	EIX2_SOLLC^EIX2_SOLLC^Q:1-101,H:898-1000^35.577%ID^E:8.91e-08^RecName: Full=Receptor-like protein EIX2 {ECO:0000305};^Eukaryota; Viridiplantae; Streptophyta; Embryophyta; Tracheophyta; Spermatophyta; Magnoliophyta; eudicotyledons; Gunneridae; Pentapetalae; asterids; lamiids; Solanales; Solanaceae; Solanoideae; Solaneae; Solanum; Lycopersicon	XP_020978183.1^XP_020978183.1^Q:1-126,H:803-927^69.841%ID^E:2.3e-55^.^.	receptor-like protein 12	AT2G33030.1^AT2G33030.1^Q:1-85,H:114-198^35.294%ID^E:1.94e-08^.^.	.	.	ExpAA=22.37^PredHel=1^Topology=o65-87i	COG4886^leucine Rich Repeat	KEGG:sly:101263330`KO:K13466	GO:0016021^cellular_component^integral component of membrane`GO:0005886^cellular_component^plasma membrane`GO:0050832^biological_process^defense response to fungus	.
DBOL_DN79317_c0_g1_i1.p1	.	.	.	.	.	.	.	.	.	.	.
DBOL_DN79376_c0_g1_i1.p1	.	XP_016201573.1^XP_016201573.1^Q:2-203,H:297-495^47.317%ID^E:1.57e-41^.^.	uncharacterized protein LOC107642665	.	.	.	.	.	.	.	.
DBOL_DN79349_c0_g1_i1.p1	POLR1_ARATH^POLR1_ARATH^Q:91-209,H:278-380^32.773%ID^E:9.75e-06^RecName: Full=Retrovirus-related Pol polyprotein from transposon RE1;^Eukaryota; Viridiplantae; Streptophyta; Embryophyta; Tracheophyta; Spermatophyta; Magnoliophyta; eudicotyledons; Gunneridae; Pentapetalae; rosids; malvids; Brassicales; Brassicaceae; Camelineae; Arabidopsis	XP_016163061.1^XP_016163061.1^Q:1-191,H:188-397^45.024%ID^E:2.6e-48^.^.	uncharacterized protein LOC107605630	.	PF13917.6^zf-CCHC_3^Zinc knuckle^89-107^E:0.009	.	.	.	.	GO:0000943^cellular_component^retrotransposon nucleocapsid`GO:0004190^molecular_function^aspartic-type endopeptidase activity`GO:0004519^molecular_function^endonuclease activity`GO:0046872^molecular_function^metal ion binding`GO:0003676^molecular_function^nucleic acid binding`GO:0003964^molecular_function^RNA-directed DNA polymerase activity`GO:0015074^biological_process^DNA integration`GO:000631…	.
DBOL_DN63013_c0_g1_i2.p1	.	.	.	.	.	sigP:1^20^0.532^YES	ExpAA=40.55^PredHel=2^Topology=i5-22o110-132i	.	.	.	.
DBOL_DN63069_c0_g1_i1.p1	PP14_ARATH^PP14_ARATH^Q:1-108,H:206-313^80.556%ID^E:3.46e-62^RecName: Full=Serine/threonine-protein phosphatase PP1 isozyme 4 {ECO:0000305};^Eukaryota; Viridiplantae; Streptophyta; Embryophyta; Tracheophyta; Spermatophyta; Magnoliophyta; eudicotyledons; Gunneridae; Pentapetalae; rosids; malvids; Brassicales; Brassicaceae; Camelineae; Arabidopsis	XP_016186446.1^XP_016186446.1^Q:1-108,H:190-297^95.37%ID^E:2.13e-72^.^.	serine/threonine-protein phosphatase PP1 isozyme 1-like	AT2G39840.1^AT2G39840.1^Q:1-108,H:206-313^80.556%ID^E:3.58e-63^.^.	PF00149.28^Metallophos^Calcineurin-like phosphoesterase^4-55^E:0.00011	.	.	COG0639^serine threonine-protein phosphatase	KEGG:ath:AT2G39840`KO:K06269	GO:0005737^cellular_component^cytoplasm`GO:0005634^cellular_component^nucleus`GO:0000164^cellular_component^protein phosphatase type 1 complex`GO:0046872^molecular_function^metal ion binding`GO:0004722^molecular_function^protein serine/threonine phosphatase activity`GO:0006470^biological_process^protein dephosphorylation`GO:0006468^biological_process^protein phosphorylation`GO:0010161^biological_…	GO:0016787^molecular_function^hydrolase activity
DBOL_DN63016_c0_g1_i1.p1	.	.	.	.	.	.	.	.	.	.	.
DBOL_DN63016_c1_g1_i2.p1	.	.	.	.	.	.	.	.	.	.	.
DBOL_DN63076_c0_g1_i3.p1	Y1571_ARATH^Y1571_ARATH^Q:3-108,H:1017-1120^48.113%ID^E:7.8e-25^RecName: Full=Probable leucine-rich repeat receptor-like protein kinase At1g35710;^Eukaryota; Viridiplantae; Streptophyta; Embryophyta; Tracheophyta; Spermatophyta; Magnoliophyta; eudicotyledons; Gunneridae; Pentapetalae; rosids; malvids; Brassicales; Brassicaceae; Camelineae; Arabidopsis	XP_020971966.1^XP_020971966.1^Q:1-127,H:693-819^70.769%ID^E:1.49e-53^.^.	MDIS1-interacting receptor like kinase 2-like	AT1G35710.1^AT1G35710.1^Q:3-108,H:1017-1120^48.113%ID^E:8.09e-26^.^.	PF00069.25^Pkinase^Protein kinase domain^3-105^E:1.2e-08`PF07714.17^Pkinase_Tyr^Protein tyrosine kinase^7-107^E:3.8e-09	.	.	COG4886^leucine Rich Repeat	KEGG:ath:AT1G35710	GO:0016021^cellular_component^integral component of membrane`GO:0005886^cellular_component^plasma membrane`GO:0005524^molecular_function^ATP binding`GO:0004674^molecular_function^protein serine/threonine kinase activity	GO:0004672^molecular_function^protein kinase activity`GO:0005524^molecular_function^ATP binding`GO:0006468^biological_process^protein phosphorylation
DBOL_DN63053_c0_g1_i1.p1	.	.	.	.	.	.	.	.	.	.	.
DBOL_DN63100_c0_g1_i1.p1	GAI1_VITVI^GAI1_VITVI^Q:6-299,H:282-575^62.542%ID^E:3.95e-129^RecName: Full=DELLA protein GAI1;^Eukaryota; Viridiplantae; Streptophyta; Embryophyta; Tracheophyta; Spermatophyta; Magnoliophyta; eudicotyledons; Gunneridae; Pentapetalae; rosids; Vitales; Vitaceae; Viteae; Vitis	XP_016179954.1^XP_016179954.1^Q:2-310,H:188-491^91.262%ID^E:0^.^.	DELLA protein GAI1-like	AT1G14920.1^AT1G14920.1^Q:6-299,H:238-529^60.606%ID^E:8.72e-129^.^.	PF03514.14^GRAS^GRAS domain family^8-299^E:7e-117	.	.	ENOG410YBFY^DELLA protein	KEGG:vvi:100232937`KO:K14494	GO:0005634^cellular_component^nucleus`GO:0003712^molecular_function^transcription coregulator activity`GO:0009740^biological_process^gibberellic acid mediated signaling pathway	.
DBOL_DN63100_c2_g1_i1.p3	.	.	.	.	.	.	.	.	.	.	.
DBOL_DN63034_c0_g2_i1.p2	.	.	.	.	.	.	.	.	.	.	.
DBOL_DN63034_c0_g1_i3.p2	.	.	.	.	.	.	.	.	.	.	.
DBOL_DN63034_c1_g1_i3.p1	.	.	.	.	.	.	.	.	.	.	.
DBOL_DN63062_c0_g1_i1.p1	POLR1_ARATH^POLR1_ARATH^Q:2-120,H:1339-1457^51.261%ID^E:5.72e-32^RecName: Full=Retrovirus-related Pol polyprotein from transposon RE1;^Eukaryota; Viridiplantae; Streptophyta; Embryophyta; Tracheophyta; Spermatophyta; Magnoliophyta; eudicotyledons; Gunneridae; Pentapetalae; rosids; malvids; Brassicales; Brassicaceae; Camelineae; Arabidopsis	XP_016191993.1^XP_016191993.1^Q:1-120,H:117-236^61.667%ID^E:1.1e-49^.^.	uncharacterized protein LOC107632866	AT4G23160.3^AT4G23160.3^Q:1-88,H:471-558^42.045%ID^E:3.49e-18^.^.	.	.	.	.	.	GO:0000943^cellular_component^retrotransposon nucleocapsid`GO:0004190^molecular_function^aspartic-type endopeptidase activity`GO:0004519^molecular_function^endonuclease activity`GO:0046872^molecular_function^metal ion binding`GO:0003676^molecular_function^nucleic acid binding`GO:0003964^molecular_function^RNA-directed DNA polymerase activity`GO:0015074^biological_process^DNA integration`GO:000631…	.
DBOL_DN63019_c0_g1_i2.p1	.	.	.	.	.	.	.	.	.	.	.
DBOL_DN63082_c0_g1_i1.p1	.	.	.	.	.	.	.	.	.	.	.
DBOL_DN63051_c0_g1_i2.p1	YC58_SCHPO^YC58_SCHPO^Q:237-290,H:283-336^48.148%ID^E:9.42e-08^RecName: Full=Uncharacterized protein C1259.08;^Eukaryota; Fungi; Dikarya; Ascomycota; Taphrinomycotina; Schizosaccharomycetes; Schizosaccharomycetales; Schizosaccharomycetaceae; Schizosaccharomyces	.	.	.	PF10446.9^DUF2457^Protein of unknown function (DUF2457)^51-423^E:9.6e-135	.	.	.	KEGG:spo:SPCC1259.08	GO:0005634^cellular_component^nucleus	.
DBOL_DN63104_c0_g1_i3.p2	.	.	.	.	.	.	.	.	.	.	.
DBOL_DN63040_c0_g1_i2.p1	.	XP_016179137.1^XP_016179137.1^Q:17-182,H:47-212^27.647%ID^E:1.02e-13^.^.	uncharacterized protein LOC107621616	.	PF03732.17^Retrotrans_gag^Retrotransposon gag protein^52-145^E:2.3e-11	.	.	.	.	.	.
DBOL_DN63084_c0_g1_i1.p2	.	.	.	.	.	.	.	.	.	.	.
DBOL_DN63052_c0_g1_i4.p1	CACLC_ARATH^CACLC_ARATH^Q:1-647,H:1-646^66.358%ID^E:0^RecName: Full=Anoctamin-like protein At1g73020;^Eukaryota; Viridiplantae; Streptophyta; Embryophyta; Tracheophyta; Spermatophyta; Magnoliophyta; eudicotyledons; Gunneridae; Pentapetalae; rosids; malvids; Brassicales; Brassicaceae; Camelineae; Arabidopsis	XP_016177325.1^XP_016177325.1^Q:7-659,H:4-659^74.203%ID^E:0^.^.	anoctamin-like protein At1g73020	AT1G73020.3^AT1G73020.3^Q:1-647,H:1-646^66.358%ID^E:0^.^.	PF04547.12^Anoctamin^Calcium-activated chloride channel^190-628^E:1.1e-100	.	ExpAA=171.87^PredHel=8^Topology=i190-212o227-249i324-343o358-380i393-415o506-528i556-578o593-615i	ENOG410XPYE^Anoctamin	KEGG:ath:AT1G73020`KO:K19327	GO:0034707^cellular_component^chloride channel complex`GO:0005254^molecular_function^chloride channel activity	.
DBOL_DN63041_c0_g1_i2.p1	.	.	.	.	.	.	.	.	.	.	.
DBOL_DN63090_c0_g1_i2.p1	TE1_MAIZE^TE1_MAIZE^Q:444-615,H:405-584^69.613%ID^E:1.01e-79^RecName: Full=Protein terminal ear1;^Eukaryota; Viridiplantae; Streptophyta; Embryophyta; Tracheophyta; Spermatophyta; Magnoliophyta; Liliopsida; Poales; Poaceae; PACMAD clade; Panicoideae; Andropogonodae; Andropogoneae; Tripsacinae; Zea	XP_016182489.1^XP_016182489.1^Q:1-661,H:1-678^67.419%ID^E:0^.^.	protein terminal ear1	AT3G26120.1^AT3G26120.1^Q:10-613,H:9-554^47.756%ID^E:9.74e-163^.^.	PF13893.6^RRM_5^RNA recognition motif. (a.k.a. RRM, RBD, or RNP domain)^223-304^E:0.003`PF00076.22^RRM_1^RNA recognition motif. (a.k.a. RRM, RBD, or RNP domain)^231-295^E:1.4e-12`PF04059.12^RRM_2^RNA recognition motif 2^472-582^E:7.2e-34	.	.	ENOG4111R9F^Rna-binding protein	KEGG:zma:541683	GO:0016607^cellular_component^nuclear speck`GO:0003723^molecular_function^RNA binding`GO:0045292^biological_process^mRNA cis splicing, via spliceosome`GO:0007275^biological_process^multicellular organism development`GO:0000381^biological_process^regulation of alternative mRNA splicing, via spliceosome	GO:0003676^molecular_function^nucleic acid binding
DBOL_DN63090_c1_g1_i3.p1	.	.	.	.	.	.	.	.	.	.	.
DBOL_DN80279_c0_g1_i1.p3	.	.	.	.	.	.	.	.	.	.	.
DBOL_DN80293_c0_g2_i1.p1	.	.	.	.	.	.	.	.	.	.	.
DBOL_DN80267_c0_g1_i1.p1	.	XP_016206639.1^XP_016206639.1^Q:14-231,H:131-350^63.182%ID^E:3.84e-91^.^.	uncharacterized protein LOC107647019	.	.	.	.	.	.	.	.
DBOL_DN80275_c0_g1_i1.p1	POLR1_ARATH^POLR1_ARATH^Q:100-237,H:25-160^27.536%ID^E:5.16e-13^RecName: Full=Retrovirus-related Pol polyprotein from transposon RE1;^Eukaryota; Viridiplantae; Streptophyta; Embryophyta; Tracheophyta; Spermatophyta; Magnoliophyta; eudicotyledons; Gunneridae; Pentapetalae; rosids; malvids; Brassicales; Brassicaceae; Camelineae; Arabidopsis	XP_020978599.1^XP_020978599.1^Q:97-238,H:29-168^38.028%ID^E:3.97e-30^.^.	uncharacterized protein LOC107640052	AT1G21280.1^AT1G21280.1^Q:92-226,H:23-151^20.714%ID^E:3.49e-08^.^.	PF14223.6^Retrotran_gag_2^gag-polypeptide of LTR copia-type^154-238^E:3.8e-10	.	.	.	.	GO:0000943^cellular_component^retrotransposon nucleocapsid`GO:0004190^molecular_function^aspartic-type endopeptidase activity`GO:0004519^molecular_function^endonuclease activity`GO:0046872^molecular_function^metal ion binding`GO:0003676^molecular_function^nucleic acid binding`GO:0003964^molecular_function^RNA-directed DNA polymerase activity`GO:0015074^biological_process^DNA integration`GO:000631…	.
DBOL_DN80222_c0_g1_i2.p1	RL34B_YEAST^RL34B_YEAST^Q:6-113,H:1-108^63.889%ID^E:2.56e-46^RecName: Full=60S ribosomal protein L34-B {ECO:0000303|PubMed:9559554};^Eukaryota; Fungi; Dikarya; Ascomycota; Saccharomycotina; Saccharomycetes; Saccharomycetales; Saccharomycetaceae; Saccharomyces	XP_016194266.1^XP_016194266.1^Q:6-120,H:1-117^55.556%ID^E:1.4e-38^.^.	60S ribosomal protein L34	AT1G69620.1^AT1G69620.1^Q:6-120,H:1-117^57.265%ID^E:4.72e-40^.^.	PF01199.18^Ribosomal_L34e^Ribosomal protein L34e^6-99^E:1.2e-43	.	.	.	KEGG:sce:YIL052C`KO:K02915	GO:0022625^cellular_component^cytosolic large ribosomal subunit`GO:0003735^molecular_function^structural constituent of ribosome`GO:0002181^biological_process^cytoplasmic translation`GO:0042254^biological_process^ribosome biogenesis	GO:0003735^molecular_function^structural constituent of ribosome`GO:0006412^biological_process^translation`GO:0005622^cellular_component^intracellular`GO:0005840^cellular_component^ribosome
DBOL_DN80265_c0_g1_i1.p2	.	.	.	.	.	.	.	.	.	.	.
DBOL_DN80283_c0_g1_i1.p1	.	XP_016186375.1^XP_016186375.1^Q:38-152,H:273-386^49.565%ID^E:1.76e-27^.^.	uncharacterized protein LOC107628080	.	.	.	.	.	.	.	.
DBOL_DN80290_c0_g1_i1.p2	.	.	.	.	.	.	.	.	.	.	.
DBOL_DN80272_c0_g1_i10.p4	.	.	.	.	.	.	.	.	.	.	.
DBOL_DN28724_c0_g1_i1.p1	SD18_ARATH^SD18_ARATH^Q:1-177,H:287-454^47.191%ID^E:1.57e-54^RecName: Full=Receptor-like serine/threonine-protein kinase SD1-8;^Eukaryota; Viridiplantae; Streptophyta; Embryophyta; Tracheophyta; Spermatophyta; Magnoliophyta; eudicotyledons; Gunneridae; Pentapetalae; rosids; malvids; Brassicales; Brassicaceae; Camelineae; Arabidopsis	XP_016179015.1^XP_016179015.1^Q:1-178,H:285-463^73.184%ID^E:3.43e-89^.^.	receptor-like serine/threonine-protein kinase SD1-8	AT4G21380.1^AT4G21380.1^Q:1-177,H:287-454^47.191%ID^E:1.63e-55^.^.	PF00954.20^S_locus_glycop^S-locus glycoprotein domain^2-38^E:4.4e-12`PF08276.11^PAN_2^PAN-like domain^61-126^E:1.7e-22	.	.	COG0515^Serine Threonine protein kinase	KEGG:ath:AT4G21380	GO:0016021^cellular_component^integral component of membrane`GO:0005886^cellular_component^plasma membrane`GO:0009506^cellular_component^plasmodesma`GO:0005773^cellular_component^vacuole`GO:0005524^molecular_function^ATP binding`GO:0030246^molecular_function^carbohydrate binding`GO:0004674^molecular_function^protein serine/threonine kinase activity`GO:0004675^molecular_function^transmembrane rece…	GO:0048544^biological_process^recognition of pollen
DBOL_DN28763_c0_g1_i1.p1	SOSSB_DICDI^SOSSB_DICDI^Q:1-128,H:3-131^33.077%ID^E:9.01e-16^RecName: Full=SOSS complex subunit B homolog;^Eukaryota; Amoebozoa; Mycetozoa; Dictyostelids; Dictyosteliales; Dictyosteliaceae; Dictyostelium	XP_016193323.1^XP_016193323.1^Q:1-127,H:5-131^72.441%ID^E:6.94e-66^.^.	SOSS complex subunit B1 isoform X6	AT5G63690.2^AT5G63690.2^Q:4-127,H:5-129^62.4%ID^E:1.09e-54^.^.	.	.	.	ENOG4111MBP^nucleic acid binding protein	KEGG:ddi:DDB_G0279223	GO:0003677^molecular_function^DNA binding	.
DBOL_DN28798_c0_g1_i1.p1	OFP2_ARATH^OFP2_ARATH^Q:1-383,H:1-320^34.761%ID^E:2.1e-43^RecName: Full=Transcription repressor OFP2;^Eukaryota; Viridiplantae; Streptophyta; Embryophyta; Tracheophyta; Spermatophyta; Magnoliophyta; eudicotyledons; Gunneridae; Pentapetalae; rosids; malvids; Brassicales; Brassicaceae; Camelineae; Arabidopsis	XP_016165850.2^XP_016165850.2^Q:1-384,H:1-377^67.488%ID^E:1.32e-155^.^.	transcription repressor OFP4-like	AT2G30400.1^AT2G30400.1^Q:1-383,H:1-320^34.761%ID^E:2.18e-44^.^.	PF13724.6^DNA_binding_2^DNA-binding domain^1-46^E:3e-19`PF04844.13^Ovate^Transcriptional repressor, ovate^323-379^E:6.3e-25	.	.	ENOG410YV5M^DUF623 domain containing protein, expressed	KEGG:ath:AT2G30400	GO:0005634^cellular_component^nucleus`GO:0003677^molecular_function^DNA binding`GO:0045892^biological_process^negative regulation of transcription, DNA-templated	GO:0003677^molecular_function^DNA binding
DBOL_DN28798_c0_g2_i2.p1	OFP2_ARATH^OFP2_ARATH^Q:1-382,H:1-320^32.134%ID^E:8.06e-38^RecName: Full=Transcription repressor OFP2;^Eukaryota; Viridiplantae; Streptophyta; Embryophyta; Tracheophyta; Spermatophyta; Magnoliophyta; eudicotyledons; Gunneridae; Pentapetalae; rosids; malvids; Brassicales; Brassicaceae; Camelineae; Arabidopsis	XP_016203642.1^XP_016203642.1^Q:1-383,H:2-328^59.137%ID^E:3.49e-132^.^.	transcription repressor OFP1	AT2G30400.1^AT2G30400.1^Q:1-382,H:1-320^32.134%ID^E:8.36e-39^.^.	PF13724.6^DNA_binding_2^DNA-binding domain^1-48^E:1.5e-19`PF04844.13^Ovate^Transcriptional repressor, ovate^322-378^E:9.5e-25	.	.	ENOG410YV5M^DUF623 domain containing protein, expressed	KEGG:ath:AT2G30400	GO:0005634^cellular_component^nucleus`GO:0003677^molecular_function^DNA binding`GO:0045892^biological_process^negative regulation of transcription, DNA-templated	GO:0003677^molecular_function^DNA binding
DBOL_DN28723_c0_g1_i1.p1	RNHX1_ARATH^RNHX1_ARATH^Q:5-337,H:253-598^29.683%ID^E:5.92e-43^RecName: Full=Putative ribonuclease H protein At1g65750;^Eukaryota; Viridiplantae; Streptophyta; Embryophyta; Tracheophyta; Spermatophyta; Magnoliophyta; eudicotyledons; Gunneridae; Pentapetalae; rosids; malvids; Brassicales; Brassicaceae; Camelineae; Arabidopsis	XP_016168284.1^XP_016168284.1^Q:8-336,H:744-1071^33.929%ID^E:8.14e-48^.^.	uncharacterized protein LOC107610797	AT5G42905.1^AT5G42905.1^Q:65-305,H:2-254^26.953%ID^E:6.72e-23^.^.	PF13966.6^zf-RVT^zinc-binding in reverse transcriptase^17-104^E:6.2e-20`PF13456.6^RVT_3^Reverse transcriptase-like^202-322^E:1.8e-19	.	.	.	.	GO:0046872^molecular_function^metal ion binding`GO:0003676^molecular_function^nucleic acid binding`GO:0004523^molecular_function^RNA-DNA hybrid ribonuclease activity	GO:0003676^molecular_function^nucleic acid binding`GO:0004523^molecular_function^RNA-DNA hybrid ribonuclease activity
DBOL_DN28723_c0_g2_i5.p1	.	XP_016192448.1^XP_016192448.1^Q:1-150,H:584-733^38.667%ID^E:4.92e-27^.^.	uncharacterized protein LOC107633321	AT4G29090.1^AT4G29090.1^Q:1-99,H:44-143^33%ID^E:3.19e-10^.^.	.	.	.	.	.	.	.
DBOL_DN28741_c0_g1_i1.p1	TAS_SHIFL^TAS_SHIFL^Q:66-419,H:1-344^46.518%ID^E:1.31e-98^RecName: Full=Protein tas;^Bacteria; Proteobacteria; Gammaproteobacteria; Enterobacterales; Enterobacteriaceae; Shigella	XP_016183288.1^XP_016183288.1^Q:20-422,H:17-414^86.6%ID^E:0^.^.	uncharacterized protein LOC107625222	AT1G04420.1^AT1G04420.1^Q:37-420,H:12-410^74.436%ID^E:0^.^.	PF00248.21^Aldo_ket_red^Aldo/keto reductase family^80-410^E:4.5e-69	.	.	COG0667^Aldo keto reductase	KEGG:sfl:SF2844`KEGG:sfx:S3042	GO:0016491^molecular_function^oxidoreductase activity	.
DBOL_DN28732_c1_g1_i1.p1	HIP24_ARATH^HIP24_ARATH^Q:12-68,H:34-90^38.596%ID^E:1.07e-10^RecName: Full=Heavy metal-associated isoprenylated plant protein 24 {ECO:0000303|PubMed:21072340, ECO:0000303|PubMed:23368984};^Eukaryota; Viridiplantae; Streptophyta; Embryophyta; Tracheophyta; Spermatophyta; Magnoliophyta; eudicotyledons; Gunneridae; Pentapetalae; rosids; malvids; Brassicales; Brassicaceae; Camelineae; Arabidopsis	XP_016172206.1^XP_016172206.1^Q:1-244,H:1-215^56%ID^E:3.05e-81^.^.	heavy metal-associated isoprenylated plant protein 28-like	AT4G08570.1^AT4G08570.1^Q:12-68,H:34-90^38.596%ID^E:1.11e-11^.^.	PF00403.26^HMA^Heavy-metal-associated domain^10-62^E:2.6e-13	.	.	COG2608^heavy metal transport detoxification protein	KEGG:ath:AT4G08570	GO:0046872^molecular_function^metal ion binding`GO:0030001^biological_process^metal ion transport	GO:0046872^molecular_function^metal ion binding`GO:0030001^biological_process^metal ion transport
DBOL_DN28708_c0_g2_i1.p1	ZAT1_ARATH^ZAT1_ARATH^Q:486-548,H:206-259^55.556%ID^E:1.25e-11^RecName: Full=Zinc finger protein ZAT1;^Eukaryota; Viridiplantae; Streptophyta; Embryophyta; Tracheophyta; Spermatophyta; Magnoliophyta; eudicotyledons; Gunneridae; Pentapetalae; rosids; malvids; Brassicales; Brassicaceae; Camelineae; Arabidopsis	XP_020979475.1^XP_020979475.1^Q:1-548,H:1-462^50.704%ID^E:5.13e-127^.^.	putative cell division cycle ATPase isoform X1	AT1G26610.1^AT1G26610.1^Q:1-548,H:4-455^37.39%ID^E:2.46e-87^.^.	PF13912.6^zf-C2H2_6^C2H2-type zinc finger^6-31^E:1.9e-07`PF13912.6^zf-C2H2_6^C2H2-type zinc finger^111-133^E:6.3e-07`PF13912.6^zf-C2H2_6^C2H2-type zinc finger^489-511^E:2.1e-10	.	.	COG5048^Zinc finger protein	KEGG:ath:AT1G02030	GO:0005634^cellular_component^nucleus`GO:0003700^molecular_function^DNA-binding transcription factor activity`GO:0046872^molecular_function^metal ion binding`GO:0003676^molecular_function^nucleic acid binding`GO:0006355^biological_process^regulation of transcription, DNA-templated	.
DBOL_DN28758_c0_g1_i2.p1	DNJ10_ARATH^DNJ10_ARATH^Q:1-330,H:1-321^59.639%ID^E:1.96e-135^RecName: Full=Chaperone protein dnaJ 10;^Eukaryota; Viridiplantae; Streptophyta; Embryophyta; Tracheophyta; Spermatophyta; Magnoliophyta; eudicotyledons; Gunneridae; Pentapetalae; rosids; malvids; Brassicales; Brassicaceae; Camelineae; Arabidopsis	XP_016174955.1^XP_016174955.1^Q:1-376,H:1-374^87.234%ID^E:0^.^.	chaperone protein dnaJ 10	AT1G77020.1^AT1G77020.1^Q:1-382,H:1-379^70.757%ID^E:0^.^.	PF00226.31^DnaJ^DnaJ domain^6-68^E:4.3e-24`PF14308.6^DnaJ-X^X-domain of DnaJ-containing^131-322^E:3.2e-45	.	.	COG2214^DNAj domain protein	KEGG:ath:AT1G76700	.	.
DBOL_DN28726_c0_g1_i1.p1	UGT43_PUEML^UGT43_PUEML^Q:39-504,H:1-469^73.561%ID^E:0^RecName: Full=UDP-glycosyltransferase 43 {ECO:0000303|PubMed:27066037};^Eukaryota; Viridiplantae; Streptophyta; Embryophyta; Tracheophyta; Spermatophyta; Magnoliophyta; eudicotyledons; Gunneridae; Pentapetalae; rosids; fabids; Fabales; Fabaceae; Papilionoideae; 50 kb inversion clade; NPAAA clade; indigoferoid/millettioid clade; Phaseoleae; Pu…	XP_016192378.1^XP_016192378.1^Q:88-504,H:58-476^76.485%ID^E:0^.^.	UDP-glycosyltransferase 43-like	AT3G21760.1^AT3G21760.1^Q:41-504,H:2-482^43.496%ID^E:1.56e-121^.^.	PF00201.18^UDPGT^UDP-glucoronosyl and UDP-glucosyl transferase^301-438^E:2.3e-23	.	.	.	.	GO:0016758^molecular_function^transferase activity, transferring hexosyl groups	GO:0016758^molecular_function^transferase activity, transferring hexosyl groups
DBOL_DN28748_c0_g1_i1.p1	TDIF_ZINVI^TDIF_ZINVI^Q:1-119,H:1-132^37.037%ID^E:8.03e-12^RecName: Full=CLAVATA3/ESR (CLE)-related protein TDIF;^Eukaryota; Viridiplantae; Streptophyta; Embryophyta; Tracheophyta; Spermatophyta; Magnoliophyta; eudicotyledons; Gunneridae; Pentapetalae; asterids; campanulids; Asterales; Asteraceae; Asteroideae; Heliantheae alliance; Heliantheae; Zinnia	.	.	.	.	.	ExpAA=18.70^PredHel=1^Topology=o38-55i	.	.	GO:0048046^cellular_component^apoplast`GO:0005615^cellular_component^extracellular space`GO:0016021^cellular_component^integral component of membrane`GO:0005886^cellular_component^plasma membrane`GO:0033612^molecular_function^receptor serine/threonine kinase binding`GO:0045168^biological_process^cell-cell signaling involved in cell fate commitment`GO:0010087^biological_process^phloem or xylem his…	.
DBOL_DN28799_c0_g1_i5.p1	.	.	.	.	.	.	.	.	.	.	.
DBOL_DN28730_c1_g1_i2.p1	NFYB3_ARATH^NFYB3_ARATH^Q:1-125,H:1-123^81.6%ID^E:4.76e-69^RecName: Full=Nuclear transcription factor Y subunit B-3;^Eukaryota; Viridiplantae; Streptophyta; Embryophyta; Tracheophyta; Spermatophyta; Magnoliophyta; eudicotyledons; Gunneridae; Pentapetalae; rosids; malvids; Brassicales; Brassicaceae; Camelineae; Arabidopsis	XP_016197574.1^XP_016197574.1^Q:1-123,H:1-120^91.87%ID^E:4.35e-79^.^.	nuclear transcription factor Y subunit B-3	AT4G14540.1^AT4G14540.1^Q:1-125,H:1-123^81.6%ID^E:4.94e-70^.^.	PF00808.23^CBFD_NFYB_HMF^Histone-like transcription factor (CBF/NF-Y) and archaeal histone^27-91^E:2.6e-28	.	.	COG2036^Core component of nucleosome. Nucleosomes wrap and compact DNA into chromatin, limiting DNA accessibility to the cellular machineries which require DNA as a template. Histones thereby play a central role in transcription regulation, DNA repair, DNA replication and chromosomal stability. DNA accessibility is regulated via a complex set of post-translational modifications of histones, also …	KEGG:ath:AT4G14540	GO:0005634^cellular_component^nucleus`GO:0003700^molecular_function^DNA-binding transcription factor activity`GO:0046982^molecular_function^protein heterodimerization activity`GO:0043565^molecular_function^sequence-specific DNA binding`GO:0045893^biological_process^positive regulation of transcription, DNA-templated	.
DBOL_DN28716_c0_g1_i2.p1	BH030_ARATH^BH030_ARATH^Q:44-226,H:168-332^45.355%ID^E:3.03e-33^RecName: Full=Transcription factor bHLH30;^Eukaryota; Viridiplantae; Streptophyta; Embryophyta; Tracheophyta; Spermatophyta; Magnoliophyta; eudicotyledons; Gunneridae; Pentapetalae; rosids; malvids; Brassicales; Brassicaceae; Camelineae; Arabidopsis	XP_016165598.1^XP_016165598.1^Q:1-261,H:1-260^76.923%ID^E:1.74e-127^.^.	transcription factor bHLH30-like	AT1G68810.1^AT1G68810.1^Q:44-226,H:168-332^45.355%ID^E:3.14e-34^.^.	PF00010.26^HLH^Helix-loop-helix DNA-binding domain^51-98^E:1.9e-11	.	.	ENOG410YEFC^Transcription factor	KEGG:ath:AT1G68810	GO:0005634^cellular_component^nucleus`GO:0003677^molecular_function^DNA binding`GO:0003700^molecular_function^DNA-binding transcription factor activity`GO:0046983^molecular_function^protein dimerization activity`GO:0006355^biological_process^regulation of transcription, DNA-templated	GO:0046983^molecular_function^protein dimerization activity
DBOL_DN28775_c1_g1_i3.p1	.	XP_016202660.1^XP_016202660.1^Q:1-183,H:1-192^74.49%ID^E:1.87e-83^.^.	uncharacterized protein LOC107643506	AT1G60010.1^AT1G60010.1^Q:1-183,H:1-173^52.459%ID^E:7.03e-58^.^.	PF14009.6^DUF4228^Domain of unknown function (DUF4228)^1-180^E:1.1e-31	.	.	.	.	.	.
DBOL_DN28786_c0_g1_i2.p1	.	.	.	.	.	.	.	.	.	.	.
DBOL_DN28711_c0_g1_i2.p1	YTX2_XENLA^YTX2_XENLA^Q:6-114,H:476-584^32.11%ID^E:6.17e-14^RecName: Full=Transposon TX1 uncharacterized 149 kDa protein;^Eukaryota; Metazoa; Chordata; Craniata; Vertebrata; Euteleostomi; Amphibia; Batrachia; Anura; Pipoidea; Pipidae; Xenopodinae; Xenopus; Xenopus	XP_016186167.1^XP_016186167.1^Q:5-119,H:779-893^62.609%ID^E:9.88e-51^.^.	uncharacterized protein LOC107627863	AT4G20520.1^AT4G20520.1^Q:73-119,H:2-48^46.809%ID^E:4.56e-09^.^.	PF00078.27^RVT_1^Reverse transcriptase (RNA-dependent DNA polymerase)^43-121^E:1.5e-13	.	.	.	.	.	.
DBOL_DN28711_c0_g2_i1.p1	.	.	.	.	.	.	.	.	.	.	.
DBOL_DN28717_c0_g1_i2.p1	RPP13_ARATH^RPP13_ARATH^Q:4-172,H:475-638^36.158%ID^E:2.98e-11^RecName: Full=Disease resistance protein RPP13;^Eukaryota; Viridiplantae; Streptophyta; Embryophyta; Tracheophyta; Spermatophyta; Magnoliophyta; eudicotyledons; Gunneridae; Pentapetalae; rosids; malvids; Brassicales; Brassicaceae; Camelineae; Arabidopsis	XP_020977863.1^XP_020977863.1^Q:1-228,H:469-700^52.79%ID^E:1.2e-66^.^.	disease resistance protein RPP13-like	AT3G46530.1^AT3G46530.1^Q:4-172,H:475-638^36.158%ID^E:3.09e-12^.^.	.	.	.	COG4886^leucine Rich Repeat	KEGG:ath:AT3G46530	GO:0005737^cellular_component^cytoplasm`GO:0005886^cellular_component^plasma membrane`GO:0043531^molecular_function^ADP binding`GO:0005524^molecular_function^ATP binding`GO:0009814^biological_process^defense response, incompatible interaction`GO:0009626^biological_process^plant-type hypersensitive response	.
DBOL_DN28721_c0_g1_i1.p1	.	.	.	AT4G16447.1^AT4G16447.1^Q:11-39,H:12-40^72.414%ID^E:6.79e-07^.^.	.	.	.	.	.	.	.
DBOL_DN28706_c0_g1_i2.p1	PS1_ARATH^PS1_ARATH^Q:1-151,H:1239-1394^55.128%ID^E:4.05e-42^RecName: Full=FHA domain-containing protein PS1 {ECO:0000305};^Eukaryota; Viridiplantae; Streptophyta; Embryophyta; Tracheophyta; Spermatophyta; Magnoliophyta; eudicotyledons; Gunneridae; Pentapetalae; rosids; malvids; Brassicales; Brassicaceae; Camelineae; Arabidopsis	XP_016177261.1^XP_016177261.1^Q:1-151,H:903-1055^69.935%ID^E:1.4e-60^.^.	FHA domain-containing protein PS1-like	AT1G34355.2^AT1G34355.2^Q:1-151,H:1234-1389^55.128%ID^E:4.08e-43^.^.	PF13638.6^PIN_4^PIN domain^1-150^E:4.6e-18	.	.	ENOG4111R97^Forkhead-associated domain-containing protein FHA domain-containing protein	KEGG:ath:AT1G34355	GO:0051321^biological_process^meiotic cell cycle`GO:0009555^biological_process^pollen development	.
DBOL_DN28713_c0_g1_i8.p1	SAU32_ARATH^SAU32_ARATH^Q:6-74,H:27-101^42.667%ID^E:2.61e-11^RecName: Full=Auxin-responsive protein SAUR32 {ECO:0000305};^Eukaryota; Viridiplantae; Streptophyta; Embryophyta; Tracheophyta; Spermatophyta; Magnoliophyta; eudicotyledons; Gunneridae; Pentapetalae; rosids; malvids; Brassicales; Brassicaceae; Camelineae; Arabidopsis	XP_016184854.1^XP_016184854.1^Q:1-68,H:43-109^76.471%ID^E:2.22e-31^.^.	auxin-responsive protein SAUR72-like	AT3G09870.1^AT3G09870.1^Q:2-62,H:47-107^59.016%ID^E:1.38e-21^.^.	PF02519.14^Auxin_inducible^Auxin responsive protein^2-62^E:3.4e-15	.	.	ENOG410YXA2^Auxin-induced protein	KEGG:ath:AT2G46690`KO:K14488	GO:0005737^cellular_component^cytoplasm`GO:0005634^cellular_component^nucleus`GO:0009734^biological_process^auxin-activated signaling pathway`GO:0007275^biological_process^multicellular organism development`GO:0040008^biological_process^regulation of growth`GO:1900140^biological_process^regulation of seedling development	GO:0009733^biological_process^response to auxin
DBOL_DN28774_c0_g1_i3.p1	CCA31_ARATH^CCA31_ARATH^Q:3-178,H:12-178^53.672%ID^E:3.07e-53^RecName: Full=Putative cyclin-A3-1;^Eukaryota; Viridiplantae; Streptophyta; Embryophyta; Tracheophyta; Spermatophyta; Magnoliophyta; eudicotyledons; Gunneridae; Pentapetalae; rosids; malvids; Brassicales; Brassicaceae; Camelineae; Arabidopsis	XP_016165781.1^XP_016165781.1^Q:1-178,H:1-162^63.128%ID^E:6.66e-66^.^.	putative cyclin-A3-1	AT5G43080.2^AT5G43080.2^Q:3-178,H:12-178^53.672%ID^E:2.01e-54^.^.	PF00134.23^Cyclin_N^Cyclin, N-terminal domain^88-178^E:1e-25	.	.	COG5024^g2 mitotic-specific	KEGG:ath:AT5G43080`KO:K06627	GO:0000307^cellular_component^cyclin-dependent protein kinase holoenzyme complex`GO:0005737^cellular_component^cytoplasm`GO:0005634^cellular_component^nucleus`GO:0016538^molecular_function^cyclin-dependent protein serine/threonine kinase regulator activity`GO:0019901^molecular_function^protein kinase binding`GO:0051301^biological_process^cell division`GO:0000278^biological_process^mitotic cell cy…	.
DBOL_DN28756_c0_g1_i1.p1	CRR55_ARATH^CRR55_ARATH^Q:1-225,H:24-252^64.192%ID^E:8.59e-106^RecName: Full=Cysteine-rich repeat secretory protein 55;^Eukaryota; Viridiplantae; Streptophyta; Embryophyta; Tracheophyta; Spermatophyta; Magnoliophyta; eudicotyledons; Gunneridae; Pentapetalae; rosids; malvids; Brassicales; Brassicaceae; Camelineae; Arabidopsis	XP_016196605.1^XP_016196605.1^Q:1-234,H:27-261^79.574%ID^E:8.57e-143^.^.	cysteine-rich repeat secretory protein 55	AT5G48540.1^AT5G48540.1^Q:1-225,H:24-252^64.192%ID^E:8.91e-107^.^.	PF01657.17^Stress-antifung^Salt stress response/antifungal^5-98^E:9.4e-23`PF01657.17^Stress-antifung^Salt stress response/antifungal^118-211^E:1.5e-15	.	.	ENOG410YD44^cysteine-rich repeat secretory protein	KEGG:ath:AT5G48540	GO:0005576^cellular_component^extracellular region`GO:0080167^biological_process^response to karrikin	.
DBOL_DN28781_c1_g1_i1.p1	AOC_ORYSJ^AOC_ORYSJ^Q:10-184,H:66-240^80.114%ID^E:2.02e-100^RecName: Full=Allene oxide cyclase, chloroplastic {ECO:0000303|Ref.1, ECO:0000303|Ref.2};^Eukaryota; Viridiplantae; Streptophyta; Embryophyta; Tracheophyta; Spermatophyta; Magnoliophyta; Liliopsida; Poales; Poaceae; BOP clade; Oryzoideae; Oryzeae; Oryzinae; Oryza; Oryza sativa	XP_016202999.1^XP_016202999.1^Q:8-184,H:81-256^89.831%ID^E:1.72e-114^.^.	allene oxide cyclase%2C chloroplastic isoform X1	AT1G13280.1^AT1G13280.1^Q:10-184,H:79-254^71.591%ID^E:9.92e-90^.^.	PF06351.11^Allene_ox_cyc^Allene oxide cyclase^10-182^E:4.6e-98	.	.	ENOG4111X07^allene oxide cyclase	KEGG:osa:4333201`KO:K10525	GO:0009507^cellular_component^chloroplast`GO:0046423^molecular_function^allene-oxide cyclase activity`GO:0009734^biological_process^auxin-activated signaling pathway`GO:0007623^biological_process^circadian rhythm`GO:0050832^biological_process^defense response to fungus`GO:0080186^biological_process^developmental vegetative growth`GO:0009908^biological_process^flower development`GO:0009864^biologi…	GO:0016853^molecular_function^isomerase activity
DBOL_DN28782_c0_g1_i2.p2	.	.	.	.	.	.	.	.	.	.	.
DBOL_DN28738_c0_g1_i6.p1	.	.	.	.	.	.	.	.	.	.	.
DBOL_DN28769_c0_g1_i4.p1	SD113_ARATH^SD113_ARATH^Q:18-225,H:13-225^49.765%ID^E:9.81e-61^RecName: Full=G-type lectin S-receptor-like serine/threonine-protein kinase SD1-13;^Eukaryota; Viridiplantae; Streptophyta; Embryophyta; Tracheophyta; Spermatophyta; Magnoliophyta; eudicotyledons; Gunneridae; Pentapetalae; rosids; malvids; Brassicales; Brassicaceae; Camelineae; Arabidopsis	XP_020968804.1^XP_020968804.1^Q:1-233,H:3-241^71.25%ID^E:2.55e-110^.^.	G-type lectin S-receptor-like serine/threonine-protein kinase At1g11330	AT1G11330.3^AT1G11330.3^Q:39-232,H:44-244^49.751%ID^E:3.23e-62^.^.	PF01453.24^B_lectin^D-mannose binding lectin^74-176^E:2.3e-37	sigP:1^26^0.804^YES	.	COG0515^Serine Threonine protein kinase	KEGG:ath:AT1G11350	GO:0016021^cellular_component^integral component of membrane`GO:0005886^cellular_component^plasma membrane`GO:0005524^molecular_function^ATP binding`GO:0005516^molecular_function^calmodulin binding`GO:0030246^molecular_function^carbohydrate binding`GO:0004672^molecular_function^protein kinase activity`GO:0004674^molecular_function^protein serine/threonine kinase activity`GO:0031625^molecular_func…	.
DBOL_DN28722_c0_g1_i2.p2	.	.	.	.	.	.	.	.	.	.	.
DBOL_DN28735_c0_g1_i2.p1	BH086_ARATH^BH086_ARATH^Q:77-342,H:52-300^45.421%ID^E:1.24e-60^RecName: Full=Putative transcription factor bHLH086;^Eukaryota; Viridiplantae; Streptophyta; Embryophyta; Tracheophyta; Spermatophyta; Magnoliophyta; eudicotyledons; Gunneridae; Pentapetalae; rosids; malvids; Brassicales; Brassicaceae; Camelineae; Arabidopsis	XP_016193606.1^XP_016193606.1^Q:1-337,H:1-317^74.636%ID^E:1.21e-158^.^.	putative transcription factor bHLH086	AT5G37800.1^AT5G37800.1^Q:77-342,H:52-300^45.421%ID^E:1.28e-61^.^.	PF00010.26^HLH^Helix-loop-helix DNA-binding domain^259-300^E:1.2e-07	.	.	ENOG410YWET^Transcription factor	KEGG:ath:AT5G37800	GO:0005634^cellular_component^nucleus`GO:0003677^molecular_function^DNA binding`GO:0001228^molecular_function^DNA-binding transcription activator activity, RNA polymerase II-specific`GO:0003700^molecular_function^DNA-binding transcription factor activity`GO:0046983^molecular_function^protein dimerization activity`GO:0006355^biological_process^regulation of transcription, DNA-templated	GO:0046983^molecular_function^protein dimerization activity
DBOL_DN28757_c0_g1_i1.p1	.	.	.	.	.	.	.	.	.	.	.
DBOL_DN28767_c0_g1_i2.p1	.	.	.	.	.	.	.	.	.	.	.
DBOL_DN28731_c0_g1_i1.p1	.	.	.	.	.	.	ExpAA=39.93^PredHel=2^Topology=o38-60i67-89o	.	.	.	.
DBOL_DN28729_c0_g1_i4.p1	ACON_ASPFU^ACON_ASPFU^Q:13-487,H:8-478^77.053%ID^E:0^RecName: Full=Aconitate hydratase, mitochondrial;^Eukaryota; Fungi; Dikarya; Ascomycota; Pezizomycotina; Eurotiomycetes; Eurotiomycetidae; Eurotiales; Aspergillaceae; Aspergillus	XP_016170065.1^XP_016170065.1^Q:100-468,H:170-606^29.345%ID^E:4.2e-38^.^.	aconitate hydratase%2C cytoplasmic	AT4G26970.1^AT4G26970.1^Q:100-468,H:174-610^30.822%ID^E:7.33e-40^.^.	PF00330.20^Aconitase^Aconitase family (aconitate hydratase)^81-487^E:3e-137	.	.	.	KEGG:afm:AFUA_6G12930`KO:K01681	GO:0005829^cellular_component^cytosol`GO:0005739^cellular_component^mitochondrion`GO:0051539^molecular_function^4 iron, 4 sulfur cluster binding`GO:0003994^molecular_function^aconitate hydratase activity`GO:0046872^molecular_function^metal ion binding`GO:0019878^biological_process^lysine biosynthetic process via aminoadipic acid`GO:0006099^biological_process^tricarboxylic acid cycle	.
DBOL_DN28789_c0_g2_i1.p1	.	XP_016196639.1^XP_016196639.1^Q:1-50,H:66-115^42%ID^E:9.8e-09^.^.	uncharacterized protein LOC107637898	.	.	.	.	.	.	.	.
DBOL_DN28773_c0_g1_i2.p1	CRK9_ARATH^CRK9_ARATH^Q:23-246,H:23-247^36.522%ID^E:4.32e-41^RecName: Full=Putative cysteine-rich receptor-like protein kinase 9;^Eukaryota; Viridiplantae; Streptophyta; Embryophyta; Tracheophyta; Spermatophyta; Magnoliophyta; eudicotyledons; Gunneridae; Pentapetalae; rosids; malvids; Brassicales; Brassicaceae; Camelineae; Arabidopsis	XP_020967758.1^XP_020967758.1^Q:1-245,H:265-506^60.816%ID^E:7.14e-90^.^.`XP_020967758.1^XP_020967758.1^Q:18-244,H:675-904^38.655%ID^E:9.88e-39^.^.`XP_020967758.1^XP_020967758.1^Q:18-245,H:26-256^38.912%ID^E:1.34e-38^.^.	LOW QUALITY PROTEIN: uncharacterized protein LOC107616499	AT4G23170.1^AT4G23170.1^Q:23-246,H:23-247^36.522%ID^E:4.48e-42^.^.	PF01657.17^Stress-antifung^Salt stress response/antifungal^33-124^E:2.2e-18`PF01657.17^Stress-antifung^Salt stress response/antifungal^152-239^E:1.3e-10	.	.	.	KEGG:ath:AT4G23170	GO:0048046^cellular_component^apoplast`GO:0012501^biological_process^programmed cell death`GO:0009751^biological_process^response to salicylic acid`GO:0009627^biological_process^systemic acquired resistance	.
DBOL_DN28773_c0_g2_i2.p1	CRK25_ARATH^CRK25_ARATH^Q:9-252,H:11-250^39.357%ID^E:9.03e-41^RecName: Full=Cysteine-rich receptor-like protein kinase 25;^Eukaryota; Viridiplantae; Streptophyta; Embryophyta; Tracheophyta; Spermatophyta; Magnoliophyta; eudicotyledons; Gunneridae; Pentapetalae; rosids; malvids; Brassicales; Brassicaceae; Camelineae; Arabidopsis	XP_020967758.1^XP_020967758.1^Q:26-269,H:283-521^50.8%ID^E:2.5e-66^.^.`XP_020967758.1^XP_020967758.1^Q:23-273,H:26-274^44.747%ID^E:1.14e-57^.^.`XP_020967758.1^XP_020967758.1^Q:23-272,H:675-919^45.525%ID^E:1.7e-56^.^.	LOW QUALITY PROTEIN: uncharacterized protein LOC107616499	AT4G05200.2^AT4G05200.2^Q:9-252,H:29-268^39.357%ID^E:8.96e-42^.^.	PF01657.17^Stress-antifung^Salt stress response/antifungal^38-133^E:9e-21`PF01657.17^Stress-antifung^Salt stress response/antifungal^159-245^E:1.3e-09	sigP:1^23^0.929^YES	.	COG0515^Serine Threonine protein kinase	KEGG:ath:AT4G05200	GO:0016021^cellular_component^integral component of membrane`GO:0005886^cellular_component^plasma membrane`GO:0005524^molecular_function^ATP binding`GO:0004674^molecular_function^protein serine/threonine kinase activity`GO:0042742^biological_process^defense response to bacterium`GO:0006468^biological_process^protein phosphorylation	.
DBOL_DN79429_c0_g1_i1.p1	.	.	.	.	.	.	.	.	.	.	.
DBOL_DN79489_c0_g2_i3.p1	SAT2_ORYSJ^SAT2_ORYSJ^Q:12-49,H:210-249^77.5%ID^E:4.99e-11^RecName: Full=Probable serine acetyltransferase 2;^Eukaryota; Viridiplantae; Streptophyta; Embryophyta; Tracheophyta; Spermatophyta; Magnoliophyta; Liliopsida; Poales; Poaceae; BOP clade; Oryzoideae; Oryzeae; Oryzinae; Oryza; Oryza sativa	XP_016201393.1^XP_016201393.1^Q:12-49,H:218-257^77.5%ID^E:6.4e-13^.^.	serine acetyltransferase 2	AT4G35640.1^AT4G35640.1^Q:12-49,H:203-242^67.5%ID^E:1.94e-10^.^.	.	sigP:1^19^0.627^YES	.	COG1045^serine acetyltransferase	KEGG:osa:4331528`KO:K00640	GO:0005829^cellular_component^cytosol`GO:0009001^molecular_function^serine O-acetyltransferase activity`GO:0006535^biological_process^cysteine biosynthetic process from serine	.
DBOL_DN79460_c0_g1_i1.p1	.	.	.	.	.	.	.	.	.	.	.
DBOL_DN79432_c0_g1_i2.p1	.	.	.	.	.	.	.	.	.	.	.
DBOL_DN79485_c0_g1_i1.p1	.	XP_016176977.1^XP_016176977.1^Q:28-118,H:670-760^72.527%ID^E:4.4e-36^.^.	uncharacterized protein LOC107619104 isoform X3	AT5G55040.2^AT5G55040.2^Q:20-113,H:748-849^46.667%ID^E:5.13e-13^.^.	.	.	.	.	.	.	.
DBOL_DN79464_c0_g1_i1.p1	POLX_TOBAC^POLX_TOBAC^Q:2-100,H:437-535^28.283%ID^E:3.65e-12^RecName: Full=Retrovirus-related Pol polyprotein from transposon TNT 1-94;^Eukaryota; Viridiplantae; Streptophyta; Embryophyta; Tracheophyta; Spermatophyta; Magnoliophyta; eudicotyledons; Gunneridae; Pentapetalae; asterids; lamiids; Solanales; Solanaceae; Nicotianoideae; Nicotianeae; Nicotiana	XP_016168907.1^XP_016168907.1^Q:29-100,H:313-384^37.5%ID^E:4.91e-14^.^.	uncharacterized protein LOC107611507	.	.	.	.	.	.	GO:0000943^cellular_component^retrotransposon nucleocapsid`GO:0004190^molecular_function^aspartic-type endopeptidase activity`GO:0004519^molecular_function^endonuclease activity`GO:0003676^molecular_function^nucleic acid binding`GO:0003964^molecular_function^RNA-directed DNA polymerase activity`GO:0008270^molecular_function^zinc ion binding`GO:0015074^biological_process^DNA integration	.
DBOL_DN79414_c0_g1_i1.p2	.	.	.	.	.	sigP:1^16^0.539^YES	.	.	.	.	.
DBOL_DN79465_c0_g1_i1.p1	AGDC_ASPFU^AGDC_ASPFU^Q:1-220,H:346-574^53.879%ID^E:2.8e-76^RecName: Full=Probable alpha/beta-glucosidase agdC;^Eukaryota; Fungi; Dikarya; Ascomycota; Pezizomycotina; Eurotiomycetes; Eurotiomycetidae; Eurotiales; Aspergillaceae; Aspergillus	XP_020966696.1^XP_020966696.1^Q:1-218,H:371-571^34.545%ID^E:2.4e-37^.^.	alpha-xylosidase 1-like	AT1G68560.1^AT1G68560.1^Q:3-218,H:369-564^33.945%ID^E:1.25e-32^.^.	PF01055.26^Glyco_hydro_31^Glycosyl hydrolases family 31^1-220^E:1.4e-39	.	.	.	KEGG:afm:AFUA_1G16250`KO:K01187	GO:0005576^cellular_component^extracellular region`GO:0004558^molecular_function^alpha-1,4-glucosidase activity`GO:0008422^molecular_function^beta-glucosidase activity`GO:0030246^molecular_function^carbohydrate binding`GO:0032450^molecular_function^maltose alpha-glucosidase activity`GO:0102483^molecular_function^scopolin beta-glucosidase activity`GO:0071555^biological_process^cell wall organizati…	GO:0004553^molecular_function^hydrolase activity, hydrolyzing O-glycosyl compounds`GO:0005975^biological_process^carbohydrate metabolic process
DBOL_DN79440_c0_g1_i1.p1	.	.	.	.	.	.	.	.	.	.	.
DBOL_DN12463_c1_g1_i1.p1	WAKLO_ARATH^WAKLO_ARATH^Q:1-211,H:505-706^63.981%ID^E:1.21e-80^RecName: Full=Wall-associated receptor kinase-like 14;^Eukaryota; Viridiplantae; Streptophyta; Embryophyta; Tracheophyta; Spermatophyta; Magnoliophyta; eudicotyledons; Gunneridae; Pentapetalae; rosids; malvids; Brassicales; Brassicaceae; Camelineae; Arabidopsis	XP_016184467.1^XP_016184467.1^Q:1-213,H:297-501^79.907%ID^E:5.97e-118^.^.	wall-associated receptor kinase-like 14 isoform X2	AT2G23450.2^AT2G23450.2^Q:1-211,H:505-706^63.981%ID^E:1.26e-81^.^.	PF07714.17^Pkinase_Tyr^Protein tyrosine kinase^13-116^E:7.9e-06	.	.	COG0515^Serine Threonine protein kinase	KEGG:ath:AT2G23450	GO:0016021^cellular_component^integral component of membrane`GO:0005886^cellular_component^plasma membrane`GO:0005524^molecular_function^ATP binding`GO:0004674^molecular_function^protein serine/threonine kinase activity	GO:0004672^molecular_function^protein kinase activity`GO:0006468^biological_process^protein phosphorylation
DBOL_DN12498_c0_g1_i5.p1	HMG15_ARATH^HMG15_ARATH^Q:1-368,H:1-363^62.533%ID^E:7.75e-142^RecName: Full=High mobility group B protein 15;^Eukaryota; Viridiplantae; Streptophyta; Embryophyta; Tracheophyta; Spermatophyta; Magnoliophyta; eudicotyledons; Gunneridae; Pentapetalae; rosids; malvids; Brassicales; Brassicaceae; Camelineae; Arabidopsis	XP_016177372.1^XP_016177372.1^Q:1-399,H:1-398^79.557%ID^E:0^.^.	high mobility group B protein 15	AT1G04880.1^AT1G04880.1^Q:1-368,H:1-363^62.533%ID^E:8.04e-143^.^.	PF01388.21^ARID^ARID/BRIGHT DNA binding domain^43-125^E:1.4e-18`PF09011.10^HMG_box_2^HMG-box domain^266-334^E:1.4e-10`PF00505.19^HMG_box^HMG (high mobility group) box^268-335^E:5.5e-15	.	.	ENOG410Y2AP^At rich interactive domain	KEGG:ath:AT1G04880	GO:0005634^cellular_component^nucleus`GO:0090406^cellular_component^pollen tube`GO:0003700^molecular_function^DNA-binding transcription factor activity`GO:0000400^molecular_function^four-way junction DNA binding`GO:0043565^molecular_function^sequence-specific DNA binding`GO:0008134^molecular_function^transcription factor binding`GO:0044212^molecular_function^transcription regulatory region DNA bi…	GO:0003677^molecular_function^DNA binding
DBOL_DN12464_c0_g1_i3.p1	.	.	.	.	.	.	ExpAA=23.32^PredHel=1^Topology=i122-144o	.	.	.	.
DBOL_DN12423_c0_g2_i2.p1	AT4_ORYSJ^AT4_ORYSJ^Q:4-428,H:3-436^40.757%ID^E:1.15e-110^RecName: Full=Acyl transferase 4 {ECO:0000305};^Eukaryota; Viridiplantae; Streptophyta; Embryophyta; Tracheophyta; Spermatophyta; Magnoliophyta; Liliopsida; Poales; Poaceae; BOP clade; Oryzoideae; Oryzeae; Oryzinae; Oryza; Oryza sativa	XP_016206237.1^XP_016206237.1^Q:1-369,H:2-351^63.904%ID^E:8.57e-160^.^.	acyl transferase 5	AT3G62160.1^AT3G62160.1^Q:4-431,H:3-423^58.275%ID^E:2.44e-177^.^.	PF02458.15^Transferase^Transferase family^5-386^E:2e-63	.	.	ENOG410YE2Y^3-N-debenzoyl-2-deoxytaxol	KEGG:osa:4325160	GO:0016747^molecular_function^transferase activity, transferring acyl groups other than amino-acyl groups`GO:0009809^biological_process^lignin biosynthetic process	GO:0016747^molecular_function^transferase activity, transferring acyl groups other than amino-acyl groups
DBOL_DN12421_c0_g1_i1.p1	VITH4_ARATH^VITH4_ARATH^Q:17-223,H:1-198^64.929%ID^E:3.5e-95^RecName: Full=Vacuolar iron transporter homolog 4;^Eukaryota; Viridiplantae; Streptophyta; Embryophyta; Tracheophyta; Spermatophyta; Magnoliophyta; eudicotyledons; Gunneridae; Pentapetalae; rosids; malvids; Brassicales; Brassicaceae; Camelineae; Arabidopsis	XP_016204380.1^XP_016204380.1^Q:1-223,H:1-244^68.033%ID^E:3.83e-101^.^.	vacuolar iron transporter homolog 3 isoform X2	AT3G43660.1^AT3G43660.1^Q:17-223,H:1-198^64.929%ID^E:3.63e-96^.^.	PF01988.19^VIT1^VIT family^41-113^E:3.2e-25`PF01988.19^VIT1^VIT family^123-215^E:6.4e-18	.	ExpAA=101.79^PredHel=4^Topology=i74-96o138-160i167-189o199-221i	COG1814^integral membrane protein	KEGG:ath:AT3G43660`KO:K22736	GO:0016021^cellular_component^integral component of membrane`GO:0016020^cellular_component^membrane`GO:0005774^cellular_component^vacuolar membrane`GO:0005381^molecular_function^iron ion transmembrane transporter activity`GO:0005384^molecular_function^manganese ion transmembrane transporter activity`GO:0030026^biological_process^cellular manganese ion homeostasis`GO:0006880^biological_process^int…	.
DBOL_DN12412_c0_g1_i1.p2	.	XP_016183297.1^XP_016183297.1^Q:1-129,H:362-494^71.852%ID^E:3.09e-23^.^.	zinc finger CCCH domain-containing protein 4	.	.	.	.	.	.	.	.
DBOL_DN12449_c0_g1_i2.p1	RCH1_ARATH^RCH1_ARATH^Q:25-1134,H:7-1104^66.338%ID^E:0^RecName: Full=LRR receptor-like serine/threonine-protein kinase RCH1;^Eukaryota; Viridiplantae; Streptophyta; Embryophyta; Tracheophyta; Spermatophyta; Magnoliophyta; eudicotyledons; Gunneridae; Pentapetalae; rosids; malvids; Brassicales; Brassicaceae; Camelineae; Arabidopsis	XP_016183708.1^XP_016183708.1^Q:1-1159,H:1-1154^80.706%ID^E:0^.^.	LRR receptor-like serine/threonine-protein kinase RCH1	AT5G48940.1^AT5G48940.1^Q:25-1134,H:7-1104^66.338%ID^E:0^.^.	PF08263.12^LRRNT_2^Leucine rich repeat N-terminal domain^59-100^E:0.00014`PF00560.33^LRR_1^Leucine Rich Repeat^129-150^E:990`PF13855.6^LRR_8^Leucine rich repeat^151-211^E:3.3e-07`PF00560.33^LRR_1^Leucine Rich Repeat^153-174^E:21`PF00560.33^LRR_1^Leucine Rich Repeat^176-196^E:37`PF00560.33^LRR_1^Leucine Rich Repeat^200-218^E:620`PF00560.33^LRR_1^Leucine Rich Repeat^321-343^E:2300`PF13855.6^LRR_8^L…	.	.	COG4886^leucine Rich Repeat	KEGG:ath:AT5G48940	GO:0016021^cellular_component^integral component of membrane`GO:0005886^cellular_component^plasma membrane`GO:0005524^molecular_function^ATP binding`GO:0004674^molecular_function^protein serine/threonine kinase activity	GO:0005515^molecular_function^protein binding`GO:0004672^molecular_function^protein kinase activity`GO:0005524^molecular_function^ATP binding`GO:0006468^biological_process^protein phosphorylation
DBOL_DN12449_c0_g2_i1.p1	RCH2_ARATH^RCH2_ARATH^Q:1-142,H:965-1094^64.789%ID^E:2.13e-55^RecName: Full=Receptor-like protein kinase 2;^Eukaryota; Viridiplantae; Streptophyta; Embryophyta; Tracheophyta; Spermatophyta; Magnoliophyta; eudicotyledons; Gunneridae; Pentapetalae; rosids; malvids; Brassicales; Brassicaceae; Camelineae; Arabidopsis	XP_016183708.1^XP_016183708.1^Q:1-151,H:993-1136^76.974%ID^E:1.7e-71^.^.	LRR receptor-like serine/threonine-protein kinase RCH1	AT3G24240.1^AT3G24240.1^Q:1-142,H:965-1094^64.789%ID^E:2.21e-56^.^.	PF07714.17^Pkinase_Tyr^Protein tyrosine kinase^2-97^E:3.4e-07	.	.	COG4886^leucine Rich Repeat	KEGG:ath:AT3G24240	GO:0016021^cellular_component^integral component of membrane`GO:0005886^cellular_component^plasma membrane`GO:0005524^molecular_function^ATP binding`GO:0004674^molecular_function^protein serine/threonine kinase activity`GO:0010449^biological_process^root meristem growth`GO:0016032^biological_process^viral process	GO:0004672^molecular_function^protein kinase activity`GO:0006468^biological_process^protein phosphorylation
DBOL_DN12484_c0_g1_i8.p1	TERT_ARATH^TERT_ARATH^Q:1-1264,H:1-1123^38.963%ID^E:0^RecName: Full=Telomerase reverse transcriptase;^Eukaryota; Viridiplantae; Streptophyta; Embryophyta; Tracheophyta; Spermatophyta; Magnoliophyta; eudicotyledons; Gunneridae; Pentapetalae; rosids; malvids; Brassicales; Brassicaceae; Camelineae; Arabidopsis	XP_016168755.1^XP_016168755.1^Q:1-1264,H:1-1239^73.239%ID^E:0^.^.	telomerase reverse transcriptase	AT5G16850.1^AT5G16850.1^Q:1-1264,H:1-1123^38.963%ID^E:0^.^.	PF12009.8^Telomerase_RBD^Telomerase ribonucleoprotein complex - RNA binding domain^534-686^E:8.8e-34	.	.	ENOG410XQJH^Telomerase reverse transcriptase	KEGG:ath:AT5G16850`KO:K11126	GO:0000781^cellular_component^chromosome, telomeric region`GO:0005634^cellular_component^nucleus`GO:0000333^cellular_component^telomerase catalytic core complex`GO:0046872^molecular_function^metal ion binding`GO:0003720^molecular_function^telomerase activity`GO:0070034^molecular_function^telomerase RNA binding`GO:0003721^molecular_function^telomerase RNA reverse transcriptase activity`GO:0042162^…	GO:0003964^molecular_function^RNA-directed DNA polymerase activity
DBOL_DN12440_c0_g1_i2.p1	SDEH4_ARATH^SDEH4_ARATH^Q:3-185,H:203-384^66.304%ID^E:4.58e-85^RecName: Full=Senescence/dehydration-associated protein At4g35985, chloroplastic {ECO:0000305};^Eukaryota; Viridiplantae; Streptophyta; Embryophyta; Tracheophyta; Spermatophyta; Magnoliophyta; eudicotyledons; Gunneridae; Pentapetalae; rosids; malvids; Brassicales; Brassicaceae; Camelineae; Arabidopsis	XP_016186855.1^XP_016186855.1^Q:4-185,H:139-321^82.514%ID^E:1.36e-107^.^.	protein EARLY-RESPONSIVE TO DEHYDRATION 7%2C chloroplastic	AT4G35985.3^AT4G35985.3^Q:3-185,H:203-384^66.304%ID^E:7.75e-87^.^.	PF06911.12^Senescence^Senescence-associated protein^50-185^E:6.9e-32	.	.	ENOG410ZEPM^Spastic paraplegia 20 (Troyer syndrome)	KEGG:ath:AT4G35985	GO:0009507^cellular_component^chloroplast`GO:0005886^cellular_component^plasma membrane`GO:0009409^biological_process^response to cold`GO:0002239^biological_process^response to oomycetes`GO:0009651^biological_process^response to salt stress	.
DBOL_DN12440_c0_g2_i3.p1	AAP2_ARATH^AAP2_ARATH^Q:67-529,H:36-493^72.845%ID^E:0^RecName: Full=Amino acid permease 2;^Eukaryota; Viridiplantae; Streptophyta; Embryophyta; Tracheophyta; Spermatophyta; Magnoliophyta; eudicotyledons; Gunneridae; Pentapetalae; rosids; malvids; Brassicales; Brassicaceae; Camelineae; Arabidopsis	XP_016186854.2^XP_016186854.2^Q:18-529,H:1-513^87.329%ID^E:0^.^.	LOW QUALITY PROTEIN: amino acid permease 4-like	AT5G09220.1^AT5G09220.1^Q:67-529,H:36-493^72.845%ID^E:0^.^.	PF01490.18^Aa_trans^Transmembrane amino acid transporter protein^77-516^E:4.2e-111	.	ExpAA=221.94^PredHel=9^Topology=i83-105o109-131i169-190o233-255i331-353o368-390i433-452o456-474i495-517o	COG0814^amino acid transport	KEGG:ath:AT5G09220	GO:0005887^cellular_component^integral component of plasma membrane`GO:0005886^cellular_component^plasma membrane`GO:0015171^molecular_function^amino acid transmembrane transporter activity`GO:0015293^molecular_function^symporter activity`GO:0015800^biological_process^acidic amino acid transport`GO:0003333^biological_process^amino acid transmembrane transport`GO:0015804^biological_process^neutral…	.
DBOL_DN12496_c0_g1_i7.p1	YJCL_BACSU^YJCL_BACSU^Q:79-446,H:4-389^31.538%ID^E:3.35e-53^RecName: Full=Uncharacterized membrane protein YjcL;^Bacteria; Firmicutes; Bacilli; Bacillales; Bacillaceae; Bacillus	XP_016174003.1^XP_016174003.1^Q:1-453,H:1-450^83.188%ID^E:0^.^.	uncharacterized protein LOC107616568 isoform X1	AT5G52540.1^AT5G52540.1^Q:29-453,H:29-461^67.898%ID^E:0^.^.	PF05684.12^DUF819^Protein of unknown function (DUF819)^90-451^E:1.2e-122	.	ExpAA=194.85^PredHel=8^Topology=i107-129o139-156i168-190o230-252i304-326o341-363i368-390o428-450i	COG5505^Protein of unknown function (DUF819)	KEGG:bsu:BSU11900	GO:0016021^cellular_component^integral component of membrane`GO:0005886^cellular_component^plasma membrane	.
DBOL_DN12425_c0_g1_i1.p1	.	XP_016174938.2^XP_016174938.2^Q:2-132,H:309-437^63.359%ID^E:5.31e-49^.^.	uncharacterized protein LOC107617639	AT5G04700.1^AT5G04700.1^Q:1-126,H:429-556^34.615%ID^E:2.75e-13^.^.	.	.	ExpAA=40.45^PredHel=2^Topology=i81-103o113-132i	.	.	.	.
DBOL_DN12420_c0_g1_i1.p1	TF211_SCHPO^TF211_SCHPO^Q:10-198,H:1071-1256^32.124%ID^E:5.17e-18^RecName: Full=Transposon Tf2-11 polyprotein;^Eukaryota; Fungi; Dikarya; Ascomycota; Taphrinomycotina; Schizosaccharomycetes; Schizosaccharomycetales; Schizosaccharomycetaceae; Schizosaccharomyces	XP_020967449.1^XP_020967449.1^Q:19-277,H:141-400^41.603%ID^E:3.06e-60^.^.	uncharacterized protein LOC110266778	.	.	.	.	.	KEGG:spo:SPBC1289.17	GO:0005634^cellular_component^nucleus`GO:0004190^molecular_function^aspartic-type endopeptidase activity`GO:0003677^molecular_function^DNA binding`GO:0003887^molecular_function^DNA-directed DNA polymerase activity`GO:0004519^molecular_function^endonuclease activity`GO:0046872^molecular_function^metal ion binding`GO:0003723^molecular_function^RNA binding`GO:0003964^molecular_function^RNA-directed …	.
DBOL_DN12417_c0_g1_i1.p1	CVIF2_ARATH^CVIF2_ARATH^Q:1-175,H:1-178^48.876%ID^E:4.48e-57^RecName: Full=Cell wall / vacuolar inhibitor of fructosidase 2;^Eukaryota; Viridiplantae; Streptophyta; Embryophyta; Tracheophyta; Spermatophyta; Magnoliophyta; eudicotyledons; Gunneridae; Pentapetalae; rosids; malvids; Brassicales; Brassicaceae; Camelineae; Arabidopsis	XP_016189771.1^XP_016189771.1^Q:18-178,H:21-183^73.62%ID^E:4.4e-89^.^.	cell wall / vacuolar inhibitor of fructosidase 2	AT5G64620.1^AT5G64620.1^Q:1-175,H:1-178^48.876%ID^E:4.65e-58^.^.	PF04043.15^PMEI^Plant invertase/pectin methylesterase inhibitor^28-171^E:4.9e-28	sigP:1^21^0.518^YES	.	ENOG410YWNR^cell wall vacuolar inhibitor of fructosidase	KEGG:ath:AT5G64620	GO:0005773^cellular_component^vacuole`GO:0004857^molecular_function^enzyme inhibitor activity`GO:0043086^biological_process^negative regulation of catalytic activity`GO:0080167^biological_process^response to karrikin	GO:0004857^molecular_function^enzyme inhibitor activity
DBOL_DN12417_c1_g1_i1.p1	CVIF2_ARATH^CVIF2_ARATH^Q:1-176,H:1-178^51.955%ID^E:3.03e-63^RecName: Full=Cell wall / vacuolar inhibitor of fructosidase 2;^Eukaryota; Viridiplantae; Streptophyta; Embryophyta; Tracheophyta; Spermatophyta; Magnoliophyta; eudicotyledons; Gunneridae; Pentapetalae; rosids; malvids; Brassicales; Brassicaceae; Camelineae; Arabidopsis	XP_016179162.1^XP_016179162.1^Q:1-178,H:1-178^86.034%ID^E:3.07e-100^.^.	cell wall / vacuolar inhibitor of fructosidase 2	AT5G64620.1^AT5G64620.1^Q:1-176,H:1-178^51.955%ID^E:3.14e-64^.^.	PF04043.15^PMEI^Plant invertase/pectin methylesterase inhibitor^28-172^E:4.3e-28	sigP:1^16^0.737^YES	.	ENOG410YWNR^cell wall vacuolar inhibitor of fructosidase	KEGG:ath:AT5G64620	GO:0005773^cellular_component^vacuole`GO:0004857^molecular_function^enzyme inhibitor activity`GO:0043086^biological_process^negative regulation of catalytic activity`GO:0080167^biological_process^response to karrikin	GO:0004857^molecular_function^enzyme inhibitor activity
DBOL_DN12455_c0_g1_i2.p1	.	XP_016194710.1^XP_016194710.1^Q:20-229,H:24-236^81.944%ID^E:3.08e-123^.^.	uncharacterized protein LOC107635678	AT3G55420.1^AT3G55420.1^Q:26-229,H:18-216^66.346%ID^E:9.67e-88^.^.	.	.	.	.	.	.	.
DBOL_DN12455_c0_g2_i4.p1	.	XP_016194710.1^XP_016194710.1^Q:16-223,H:24-236^71.889%ID^E:6.3e-104^.^.	uncharacterized protein LOC107635678	AT3G55420.1^AT3G55420.1^Q:24-223,H:19-216^65.366%ID^E:6.87e-84^.^.	.	.	.	.	.	.	.
DBOL_DN12472_c0_g1_i3.p1	MGST3_BOVIN^MGST3_BOVIN^Q:1-86,H:40-123^48.837%ID^E:1.82e-22^RecName: Full=Microsomal glutathione S-transferase 3 {ECO:0000250|UniProtKB:O14880};^Eukaryota; Metazoa; Chordata; Craniata; Vertebrata; Euteleostomi; Mammalia; Eutheria; Laurasiatheria; Cetartiodactyla; Ruminantia; Pecora; Bovidae; Bovinae; Bos	XP_016166424.1^XP_016166424.1^Q:1-86,H:45-131^77.011%ID^E:2.43e-47^.^.	microsomal glutathione S-transferase 3	AT1G65820.3^AT1G65820.3^Q:1-93,H:44-136^68.817%ID^E:2.88e-46^.^.	PF01124.18^MAPEG^MAPEG family^9-93^E:1.9e-15	.	ExpAA=43.55^PredHel=2^Topology=o33-55i76-98o	ENOG4111URX^microsomal glutathione S-transferase	KEGG:bta:507346`KO:K00799	GO:0005783^cellular_component^endoplasmic reticulum`GO:0005789^cellular_component^endoplasmic reticulum membrane`GO:0016021^cellular_component^integral component of membrane`GO:0005635^cellular_component^nuclear envelope`GO:0031090^cellular_component^organelle membrane`GO:0004602^molecular_function^glutathione peroxidase activity`GO:0004364^molecular_function^glutathione transferase activity`GO:0…	.
DBOL_DN12403_c0_g1_i4.p1	.	XP_020974949.1^XP_020974949.1^Q:57-137,H:132-212^42.169%ID^E:4.78e-12^.^.	uncharacterized protein LOC107633611	.	.	.	.	.	.	.	.
DBOL_DN12465_c0_g1_i1.p1	.	.	.	.	.	.	.	.	.	.	.
DBOL_DN12465_c0_g3_i1.p1	.	.	.	.	.	.	.	.	.	.	.
DBOL_DN12482_c0_g1_i1.p1	MYO15_ARATH^MYO15_ARATH^Q:1-161,H:310-470^78.882%ID^E:1.09e-84^RecName: Full=Myosin-15;^Eukaryota; Viridiplantae; Streptophyta; Embryophyta; Tracheophyta; Spermatophyta; Magnoliophyta; eudicotyledons; Gunneridae; Pentapetalae; rosids; malvids; Brassicales; Brassicaceae; Camelineae; Arabidopsis	XP_016162859.1^XP_016162859.1^Q:1-161,H:311-471^92.547%ID^E:1.74e-103^.^.	myosin-15 isoform X2	AT4G33200.1^AT4G33200.1^Q:1-161,H:310-470^78.882%ID^E:1.13e-85^.^.	PF00063.21^Myosin_head^Myosin head (motor domain)^1-161^E:2.6e-53	.	.	COG5022^myosin heavy chain	KEGG:ath:AT4G33200`KO:K10357	GO:0005737^cellular_component^cytoplasm`GO:0016459^cellular_component^myosin complex`GO:0031965^cellular_component^nuclear membrane`GO:0051015^molecular_function^actin filament binding`GO:0005524^molecular_function^ATP binding`GO:0005516^molecular_function^calmodulin binding`GO:0003774^molecular_function^motor activity`GO:0007015^biological_process^actin filament organization`GO:0030048^biologica…	GO:0003774^molecular_function^motor activity`GO:0005524^molecular_function^ATP binding`GO:0016459^cellular_component^myosin complex
DBOL_DN12458_c0_g1_i8.p1	AATPI_ARATH^AATPI_ARATH^Q:1-495,H:1-499^53.125%ID^E:0^RecName: Full=AAA-ATPase At5g17760;^Eukaryota; Viridiplantae; Streptophyta; Embryophyta; Tracheophyta; Spermatophyta; Magnoliophyta; eudicotyledons; Gunneridae; Pentapetalae; rosids; malvids; Brassicales; Brassicaceae; Camelineae; Arabidopsis	XP_016201900.1^XP_016201900.1^Q:1-499,H:1-508^82.549%ID^E:0^.^.	AAA-ATPase At5g17760	AT5G17760.1^AT5G17760.1^Q:1-495,H:1-499^53.125%ID^E:0^.^.	PF14363.6^AAA_assoc^Domain associated at C-terminal with AAA^35-128^E:8.8e-19`PF05496.12^RuvB_N^Holliday junction DNA helicase RuvB P-loop domain^252-309^E:0.00012`PF00004.29^AAA^ATPase family associated with various cellular activities (AAA)^253-380^E:1.3e-18	.	.	COG0465^Acts as a processive, ATP-dependent zinc metallopeptidase for both cytoplasmic and membrane proteins. Plays a role in the quality control of integral membrane proteins (By similarity)	KEGG:ath:AT5G17760	GO:0016021^cellular_component^integral component of membrane`GO:0005886^cellular_component^plasma membrane`GO:0005524^molecular_function^ATP binding`GO:0016887^molecular_function^ATPase activity	GO:0009378^molecular_function^four-way junction helicase activity`GO:0006281^biological_process^DNA repair`GO:0006310^biological_process^DNA recombination`GO:0005524^molecular_function^ATP binding
DBOL_DN12473_c0_g1_i1.p1	STOP1_ARATH^STOP1_ARATH^Q:17-306,H:77-393^41.64%ID^E:2.69e-79^RecName: Full=Protein SENSITIVE TO PROTON RHIZOTOXICITY 1 {ECO:0000303|PubMed:17535918};^Eukaryota; Viridiplantae; Streptophyta; Embryophyta; Tracheophyta; Spermatophyta; Magnoliophyta; eudicotyledons; Gunneridae; Pentapetalae; rosids; malvids; Brassicales; Brassicaceae; Camelineae; Arabidopsis	XP_016181939.1^XP_016181939.1^Q:1-360,H:1-332^67.76%ID^E:9.66e-166^.^.	zinc finger protein STOP1 homolog	AT1G34370.2^AT1G34370.2^Q:17-306,H:77-393^41.64%ID^E:2.79e-80^.^.	PF13912.6^zf-C2H2_6^C2H2-type zinc finger^160-182^E:0.0078`PF00096.26^zf-C2H2^Zinc finger, C2H2 type^161-182^E:0.00024`PF12874.7^zf-met^Zinc-finger of C2H2 type^161-180^E:0.0082	.	.	COG5048^Zinc finger protein	KEGG:ath:AT1G34370	GO:0005634^cellular_component^nucleus`GO:0003700^molecular_function^DNA-binding transcription factor activity`GO:0046872^molecular_function^metal ion binding`GO:0003676^molecular_function^nucleic acid binding`GO:0006355^biological_process^regulation of transcription, DNA-templated`GO:0010447^biological_process^response to acidic pH`GO:0010044^biological_process^response to aluminum ion	GO:0003676^molecular_function^nucleic acid binding
DBOL_DN12479_c0_g1_i3.p1	FRS3_ARATH^FRS3_ARATH^Q:22-122,H:214-314^46.535%ID^E:4.89e-26^RecName: Full=Protein FAR1-RELATED SEQUENCE 3;^Eukaryota; Viridiplantae; Streptophyta; Embryophyta; Tracheophyta; Spermatophyta; Magnoliophyta; eudicotyledons; Gunneridae; Pentapetalae; rosids; malvids; Brassicales; Brassicaceae; Camelineae; Arabidopsis	XP_016178496.1^XP_016178496.1^Q:22-122,H:248-348^54.455%ID^E:8.5e-32^.^.	protein FAR1-RELATED SEQUENCE 5-like	AT2G27110.2^AT2G27110.2^Q:22-122,H:214-314^46.535%ID^E:5.07e-27^.^.	PF10551.9^MULE^MULE transposase domain^54-124^E:9.5e-13	.	.	ENOG410ZPZY^protein FAR1-RELATED SEQUENCE 3-like	KEGG:ath:AT2G27110	GO:0005634^cellular_component^nucleus`GO:0009506^cellular_component^plasmodesma`GO:0008270^molecular_function^zinc ion binding`GO:0006355^biological_process^regulation of transcription, DNA-templated	.
DBOL_DN12457_c0_g1_i7.p1	PP355_ARATH^PP355_ARATH^Q:24-359,H:75-406^36.202%ID^E:4.43e-67^RecName: Full=Pentatricopeptide repeat-containing protein At4g38010;^Eukaryota; Viridiplantae; Streptophyta; Embryophyta; Tracheophyta; Spermatophyta; Magnoliophyta; eudicotyledons; Gunneridae; Pentapetalae; rosids; malvids; Brassicales; Brassicaceae; Camelineae; Arabidopsis`PP355_ARATH^PP355_ARATH^Q:37-278,H:189-427^30.328%ID^E:8.69e…	XP_016180744.1^XP_016180744.1^Q:2-360,H:3-358^80.501%ID^E:0^.^.`XP_016180744.1^XP_016180744.1^Q:14-305,H:212-471^23.906%ID^E:1.42e-10^.^.	pentatricopeptide repeat-containing protein At1g08070%2C chloroplastic-like	AT4G38010.1^AT4G38010.1^Q:24-359,H:75-406^36.202%ID^E:4.59e-68^.^.`AT4G38010.1^AT4G38010.1^Q:37-278,H:189-427^30.328%ID^E:9.01e-26^.^.	PF01535.20^PPR^PPR repeat^122-144^E:0.18`PF01535.20^PPR^PPR repeat^195-221^E:0.099`PF12854.7^PPR_1^PPR repeat^218-249^E:3.8e-06`PF13812.6^PPR_3^Pentatricopeptide repeat domain^220-268^E:0.0015`PF13041.6^PPR_2^PPR repeat family^221-269^E:5.3e-08`PF01535.20^PPR^PPR repeat^223-252^E:6.1e-09`PF01535.20^PPR^PPR repeat^298-323^E:0.015`PF01535.20^PPR^PPR repeat^326-356^E:0.00068	.	.	ENOG410Z7Z7^Pentatricopeptide repeat-containing protein	KEGG:ath:AT4G38010	GO:0009451^biological_process^RNA modification	.
DBOL_DN12457_c1_g2_i1.p1	POLR2_ARATH^POLR2_ARATH^Q:1-141,H:1315-1455^42.553%ID^E:9.38e-32^RecName: Full=Retrovirus-related Pol polyprotein from transposon RE2;^Eukaryota; Viridiplantae; Streptophyta; Embryophyta; Tracheophyta; Spermatophyta; Magnoliophyta; eudicotyledons; Gunneridae; Pentapetalae; rosids; malvids; Brassicales; Brassicaceae; Camelineae; Arabidopsis	XP_016204964.1^XP_016204964.1^Q:1-130,H:134-263^59.231%ID^E:1.52e-49^.^.	uncharacterized protein LOC107645449	AT4G23160.3^AT4G23160.3^Q:1-116,H:465-579^39.316%ID^E:1.22e-19^.^.	.	.	.	.	.	GO:0000943^cellular_component^retrotransposon nucleocapsid`GO:0004190^molecular_function^aspartic-type endopeptidase activity`GO:0004519^molecular_function^endonuclease activity`GO:0046872^molecular_function^metal ion binding`GO:0003676^molecular_function^nucleic acid binding`GO:0003964^molecular_function^RNA-directed DNA polymerase activity`GO:0015074^biological_process^DNA integration`GO:000631…	.
DBOL_DN12400_c0_g1_i2.p1	FB129_ARATH^FB129_ARATH^Q:21-389,H:19-387^39.2%ID^E:1.86e-69^RecName: Full=F-box protein At2g39490;^Eukaryota; Viridiplantae; Streptophyta; Embryophyta; Tracheophyta; Spermatophyta; Magnoliophyta; eudicotyledons; Gunneridae; Pentapetalae; rosids; malvids; Brassicales; Brassicaceae; Camelineae; Arabidopsis	XP_016174878.1^XP_016174878.1^Q:10-392,H:13-408^60.453%ID^E:4.18e-153^.^.	F-box protein At2g39490	AT2G39490.1^AT2G39490.1^Q:21-389,H:19-387^39.2%ID^E:1.92e-70^.^.	PF00646.33^F-box^F-box domain^10-46^E:2e-06	.	.	ENOG4111ACM^F-box protein	KEGG:ath:AT2G39490	.	GO:0005515^molecular_function^protein binding
DBOL_DN12441_c0_g1_i1.p1	URT1_FRAAN^URT1_FRAAN^Q:1-204,H:95-311^46.789%ID^E:3.97e-54^RecName: Full=Putative UDP-rhamnose:rhamnosyltransferase 1;^Eukaryota; Viridiplantae; Streptophyta; Embryophyta; Tracheophyta; Spermatophyta; Magnoliophyta; eudicotyledons; Gunneridae; Pentapetalae; rosids; fabids; Rosales; Rosaceae; Rosoideae; Potentilleae; Fragariinae; Fragaria	XP_016194187.1^XP_016194187.1^Q:1-204,H:91-295^69.082%ID^E:1.38e-93^.^.	putative UDP-rhamnose:rhamnosyltransferase 1	AT2G22590.1^AT2G22590.1^Q:1-204,H:99-307^40.93%ID^E:1.73e-41^.^.	.	.	.	.	.	GO:0016021^cellular_component^integral component of membrane`GO:0016758^molecular_function^transferase activity, transferring hexosyl groups	.
DBOL_DN12441_c0_g2_i1.p1	URT1_FRAAN^URT1_FRAAN^Q:1-252,H:97-363^47.94%ID^E:2.08e-73^RecName: Full=Putative UDP-rhamnose:rhamnosyltransferase 1;^Eukaryota; Viridiplantae; Streptophyta; Embryophyta; Tracheophyta; Spermatophyta; Magnoliophyta; eudicotyledons; Gunneridae; Pentapetalae; rosids; fabids; Rosales; Rosaceae; Rosoideae; Potentilleae; Fragariinae; Fragaria	XP_016194187.1^XP_016194187.1^Q:1-252,H:93-338^64.706%ID^E:5.42e-109^.^.	putative UDP-rhamnose:rhamnosyltransferase 1	AT2G22590.1^AT2G22590.1^Q:1-252,H:101-358^40.304%ID^E:6.59e-56^.^.	.	.	.	.	.	GO:0016021^cellular_component^integral component of membrane`GO:0016758^molecular_function^transferase activity, transferring hexosyl groups	.
DBOL_DN12441_c0_g3_i1.p1	URT1_FRAAN^URT1_FRAAN^Q:2-236,H:231-467^57.563%ID^E:2.39e-87^RecName: Full=Putative UDP-rhamnose:rhamnosyltransferase 1;^Eukaryota; Viridiplantae; Streptophyta; Embryophyta; Tracheophyta; Spermatophyta; Magnoliophyta; eudicotyledons; Gunneridae; Pentapetalae; rosids; fabids; Rosales; Rosaceae; Rosoideae; Potentilleae; Fragariinae; Fragaria	XP_016196778.1^XP_016196778.1^Q:1-236,H:35-265^69.874%ID^E:5.87e-118^.^.	putative UDP-rhamnose:rhamnosyltransferase 1	AT2G22590.1^AT2G22590.1^Q:2-236,H:231-463^45.532%ID^E:4.01e-70^.^.	PF00201.18^UDPGT^UDP-glucoronosyl and UDP-glucosyl transferase^52-226^E:2.9e-20	.	.	.	.	GO:0016021^cellular_component^integral component of membrane`GO:0016758^molecular_function^transferase activity, transferring hexosyl groups	GO:0016758^molecular_function^transferase activity, transferring hexosyl groups
DBOL_DN12477_c0_g1_i3.p1	ERF92_ARATH^ERF92_ARATH^Q:84-276,H:41-209^50.259%ID^E:2.51e-53^RecName: Full=Ethylene-responsive transcription factor 1B;^Eukaryota; Viridiplantae; Streptophyta; Embryophyta; Tracheophyta; Spermatophyta; Magnoliophyta; eudicotyledons; Gunneridae; Pentapetalae; rosids; malvids; Brassicales; Brassicaceae; Camelineae; Arabidopsis	XP_016186480.1^XP_016186480.1^Q:1-284,H:1-302^56.25%ID^E:6.13e-64^.^.	ethylene-responsive transcription factor 1B-like	AT3G23240.1^AT3G23240.1^Q:84-276,H:41-209^50.259%ID^E:2.61e-54^.^.	PF00847.20^AP2^AP2 domain^135-184^E:5.3e-12	.	.	ENOG410YJNR^Transcription factor	KEGG:ath:AT3G23240`KO:K14516	GO:0005634^cellular_component^nucleus`GO:0003677^molecular_function^DNA binding`GO:0003700^molecular_function^DNA-binding transcription factor activity`GO:0006952^biological_process^defense response`GO:0009873^biological_process^ethylene-activated signaling pathway`GO:0009867^biological_process^jasmonic acid mediated signaling pathway	GO:0003700^molecular_function^DNA-binding transcription factor activity`GO:0006355^biological_process^regulation of transcription, DNA-templated
DBOL_DN12430_c0_g1_i4.p1	.	XP_020977346.1^XP_020977346.1^Q:2-190,H:741-926^54.974%ID^E:8.87e-52^.^.	disease resistance protein RGA2-like	.	.	.	.	.	.	.	.
DBOL_DN12428_c0_g1_i15.p1	CSA1_ARATH^CSA1_ARATH^Q:4-225,H:750-1006^24.818%ID^E:3.5e-07^RecName: Full=Disease resistance-like protein CSA1 {ECO:0000305};^Eukaryota; Viridiplantae; Streptophyta; Embryophyta; Tracheophyta; Spermatophyta; Magnoliophyta; eudicotyledons; Gunneridae; Pentapetalae; rosids; malvids; Brassicales; Brassicaceae; Camelineae; Arabidopsis	XP_016205520.1^XP_016205520.1^Q:1-366,H:731-1064^54.223%ID^E:2.53e-108^.^.	TMV resistance protein N-like isoform X1	AT5G17880.2^AT5G17880.2^Q:4-225,H:750-1006^24.818%ID^E:3.56e-08^.^.	.	.	.	COG4886^leucine Rich Repeat	KEGG:ath:AT5G17880	GO:0043531^molecular_function^ADP binding`GO:0005524^molecular_function^ATP binding`GO:0042742^biological_process^defense response to bacterium`GO:0007275^biological_process^multicellular organism development`GO:0009416^biological_process^response to light stimulus`GO:0010114^biological_process^response to red light`GO:0007165^biological_process^signal transduction	.
DBOL_DN12426_c0_g1_i10.p1	.	XP_020965369.1^XP_020965369.1^Q:1-232,H:39-271^39.916%ID^E:7.62e-55^.^.	uncharacterized protein LOC110266021	AT1G06740.1^AT1G06740.1^Q:16-215,H:437-635^27.363%ID^E:1.73e-20^.^.	PF04434.17^SWIM^SWIM zinc finger^184-212^E:0.0014	.	.	.	.	.	GO:0008270^molecular_function^zinc ion binding
DBOL_DN12426_c0_g2_i1.p1	.	XP_016186198.1^XP_016186198.1^Q:38-250,H:149-350^30.734%ID^E:2.33e-20^.^.	uncharacterized protein LOC107627902	AT3G05850.1^AT3G05850.1^Q:86-244,H:206-364^31.677%ID^E:1.51e-13^.^.	PF03108.15^DBD_Tnp_Mut^MuDR family transposase^82-146^E:1.2e-07	.	.	.	.	.	.
DBOL_DN12478_c0_g1_i1.p1	BGL24_ORYSJ^BGL24_ORYSJ^Q:40-514,H:28-502^63.579%ID^E:0^RecName: Full=Beta-glucosidase 24;^Eukaryota; Viridiplantae; Streptophyta; Embryophyta; Tracheophyta; Spermatophyta; Magnoliophyta; Liliopsida; Poales; Poaceae; BOP clade; Oryzoideae; Oryzeae; Oryzinae; Oryza; Oryza sativa	XP_016170575.2^XP_016170575.2^Q:34-516,H:40-522^72.464%ID^E:0^.^.	beta-glucosidase 12	AT2G44480.3^AT2G44480.3^Q:38-518,H:64-543^56.133%ID^E:0^.^.	PF00232.18^Glyco_hydro_1^Glycosyl hydrolase family 1^43-516^E:3.6e-160	sigP:1^17^0.86^YES	.	COG2723^beta-glucosidase	KEGG:osa:4340890`KO:K01188	GO:0008422^molecular_function^beta-glucosidase activity`GO:0102483^molecular_function^scopolin beta-glucosidase activity`GO:0005975^biological_process^carbohydrate metabolic process	GO:0004553^molecular_function^hydrolase activity, hydrolyzing O-glycosyl compounds`GO:0005975^biological_process^carbohydrate metabolic process
DBOL_DN12478_c1_g1_i6.p1	BGLT_TRIRP^BGLT_TRIRP^Q:1-118,H:85-202^80.508%ID^E:3.75e-68^RecName: Full=Cyanogenic beta-glucosidase;^Eukaryota; Viridiplantae; Streptophyta; Embryophyta; Tracheophyta; Spermatophyta; Magnoliophyta; eudicotyledons; Gunneridae; Pentapetalae; rosids; fabids; Fabales; Fabaceae; Papilionoideae; 50 kb inversion clade; NPAAA clade; Hologalegina; IRL clade; Trifolieae; Trifolium	XP_020969766.1^XP_020969766.1^Q:1-118,H:100-217^86.441%ID^E:9.81e-73^.^.	beta-glucosidase 12-like	AT5G42260.1^AT5G42260.1^Q:2-118,H:92-208^70.085%ID^E:3.29e-57^.^.	PF00232.18^Glyco_hydro_1^Glycosyl hydrolase family 1^1-116^E:1.9e-51	.	.	.	.	GO:0008422^molecular_function^beta-glucosidase activity`GO:0102483^molecular_function^scopolin beta-glucosidase activity`GO:0005975^biological_process^carbohydrate metabolic process	GO:0004553^molecular_function^hydrolase activity, hydrolyzing O-glycosyl compounds`GO:0005975^biological_process^carbohydrate metabolic process
DBOL_DN12486_c0_g1_i1.p1	BAME3_ARATH^BAME3_ARATH^Q:1-246,H:384-631^66.129%ID^E:1.03e-101^RecName: Full=Leucine-rich repeat receptor-like serine/threonine-protein kinase BAM3;^Eukaryota; Viridiplantae; Streptophyta; Embryophyta; Tracheophyta; Spermatophyta; Magnoliophyta; eudicotyledons; Gunneridae; Pentapetalae; rosids; malvids; Brassicales; Brassicaceae; Camelineae; Arabidopsis`BAME3_ARATH^BAME3_ARATH^Q:13-219,H:252-457…	XP_016166915.1^XP_016166915.1^Q:1-246,H:391-636^82.927%ID^E:1.79e-140^.^.`XP_016166915.1^XP_016166915.1^Q:8-219,H:157-392^32.203%ID^E:1.23e-23^.^.`XP_016166915.1^XP_016166915.1^Q:9-218,H:206-439^35.714%ID^E:6.53e-21^.^.`XP_016166915.1^XP_016166915.1^Q:5-218,H:79-295^33.641%ID^E:8.07e-20^.^.`XP_016166915.1^XP_016166915.1^Q:13-219,H:259-464^34.783%ID^E:3.04e-18^.^.	leucine-rich repeat receptor-like serine/threonine-protein kinase BAM3	AT4G20270.1^AT4G20270.1^Q:1-246,H:384-631^66.129%ID^E:1.07e-102^.^.`AT4G20270.1^AT4G20270.1^Q:13-219,H:252-457^37.198%ID^E:2.11e-26^.^.`AT4G20270.1^AT4G20270.1^Q:9-219,H:175-385^34.434%ID^E:3.09e-26^.^.`AT4G20270.1^AT4G20270.1^Q:8-218,H:271-531^31.298%ID^E:6.77e-24^.^.`AT4G20270.1^AT4G20270.1^Q:39-234,H:108-305^31.313%ID^E:2.33e-18^.^.`AT4G20270.1^AT4G20270.1^Q:66-218,H:61-215^29.677%ID^E:1.69e-1…	PF00560.33^LRR_1^Leucine Rich Repeat^9-30^E:90`PF13516.6^LRR_6^Leucine Rich repeat^31-42^E:10000`PF00560.33^LRR_1^Leucine Rich Repeat^34-53^E:78`PF00560.33^LRR_1^Leucine Rich Repeat^60-72^E:2400`PF13516.6^LRR_6^Leucine Rich repeat^81-95^E:48`PF00560.33^LRR_1^Leucine Rich Repeat^83-104^E:0.8`PF00560.33^LRR_1^Leucine Rich Repeat^106-127^E:16`PF13516.6^LRR_6^Leucine Rich repeat^130-143^E:490`PF00560…	sigP:1^25^0.62^YES	.	COG4886^leucine Rich Repeat	KEGG:ath:AT4G20270	GO:0016021^cellular_component^integral component of membrane`GO:0005886^cellular_component^plasma membrane`GO:0005524^molecular_function^ATP binding`GO:0042802^molecular_function^identical protein binding`GO:0004674^molecular_function^protein serine/threonine kinase activity`GO:0033612^molecular_function^receptor serine/threonine kinase binding`GO:0030154^biological_process^cell differentiation`G…	GO:0005515^molecular_function^protein binding
DBOL_DN12442_c0_g2_i1.p1	CAD1_ARATH^CAD1_ARATH^Q:6-566,H:10-561^74.866%ID^E:0^RecName: Full=MACPF domain-containing protein CAD1;^Eukaryota; Viridiplantae; Streptophyta; Embryophyta; Tracheophyta; Spermatophyta; Magnoliophyta; eudicotyledons; Gunneridae; Pentapetalae; rosids; malvids; Brassicales; Brassicaceae; Camelineae; Arabidopsis	XP_016181199.1^XP_016181199.1^Q:1-566,H:3-568^92.593%ID^E:0^.^.	MACPF domain-containing protein CAD1	AT1G29690.1^AT1G29690.1^Q:6-566,H:10-561^74.866%ID^E:0^.^.	PF01823.19^MACPF^MAC/Perforin domain^112-298^E:7.3e-28	.	.	ENOG410XRQR^MAC Perforin domain containing protein	KEGG:ath:AT1G29690	GO:0005886^cellular_component^plasma membrane`GO:0008219^biological_process^cell death`GO:0006955^biological_process^immune response`GO:0009626^biological_process^plant-type hypersensitive response`GO:0010337^biological_process^regulation of salicylic acid metabolic process	.
DBOL_DN12438_c0_g3_i1.p1	GOLS1_ARATH^GOLS1_ARATH^Q:1-335,H:1-344^80.523%ID^E:0^RecName: Full=Galactinol synthase 1;^Eukaryota; Viridiplantae; Streptophyta; Embryophyta; Tracheophyta; Spermatophyta; Magnoliophyta; eudicotyledons; Gunneridae; Pentapetalae; rosids; malvids; Brassicales; Brassicaceae; Camelineae; Arabidopsis	XP_016205726.1^XP_016205726.1^Q:3-335,H:4-334^84.57%ID^E:0^.^.	galactinol synthase 1 isoform X2	AT2G47180.1^AT2G47180.1^Q:1-335,H:1-344^80.523%ID^E:0^.^.	PF01501.20^Glyco_transf_8^Glycosyl transferase family 8^26-268^E:4.7e-40	.	.	COG5597^Glycosyl Transferase	KEGG:ath:AT2G47180`KO:K18819	GO:0005737^cellular_component^cytoplasm`GO:0047216^molecular_function^inositol 3-alpha-galactosyltransferase activity`GO:0046872^molecular_function^metal ion binding`GO:0006012^biological_process^galactose metabolic process`GO:0009737^biological_process^response to abscisic acid`GO:0009409^biological_process^response to cold`GO:0009408^biological_process^response to heat`GO:0009644^biological_pro…	GO:0016757^molecular_function^transferase activity, transferring glycosyl groups
DBOL_DN12447_c0_g1_i2.p1	.	XP_020976582.1^XP_020976582.1^Q:38-369,H:7-338^66.566%ID^E:1.53e-160^.^.	uncharacterized protein LOC107639065	AT5G07900.1^AT5G07900.1^Q:40-363,H:69-399^30.514%ID^E:2.38e-54^.^.	PF02536.14^mTERF^mTERF^76-227^E:4.4e-18`PF02536.14^mTERF^mTERF^244-344^E:1.2e-09	.	.	.	.	.	GO:0003690^molecular_function^double-stranded DNA binding`GO:0006355^biological_process^regulation of transcription, DNA-templated
DBOL_DN12499_c0_g1_i1.p1	BRAT1_ARATH^BRAT1_ARATH^Q:10-471,H:8-457^48.745%ID^E:2.02e-144^RecName: Full=Brassinosteroid-related acyltransferase 1 {ECO:0000303|PubMed:23020607};^Eukaryota; Viridiplantae; Streptophyta; Embryophyta; Tracheophyta; Spermatophyta; Magnoliophyta; eudicotyledons; Gunneridae; Pentapetalae; rosids; malvids; Brassicales; Brassicaceae; Camelineae; Arabidopsis	XP_020960857.1^XP_020960857.1^Q:1-471,H:1-502^72.332%ID^E:0^.^.	brassinosteroid-related acyltransferase 1	AT4G31910.1^AT4G31910.1^Q:10-471,H:8-457^48.745%ID^E:2.1e-145^.^.	PF02458.15^Transferase^Transferase family^17-467^E:2.7e-65	.	.	ENOG410YHR3^Transferase family	KEGG:ath:AT4G31910	GO:0005783^cellular_component^endoplasmic reticulum`GO:0005634^cellular_component^nucleus`GO:0003996^molecular_function^acyl-CoA ligase activity`GO:0016747^molecular_function^transferase activity, transferring acyl groups other than amino-acyl groups`GO:0016132^biological_process^brassinosteroid biosynthetic process`GO:0010087^biological_process^phloem or xylem histogenesis`GO:0001558^biological_…	GO:0016747^molecular_function^transferase activity, transferring acyl groups other than amino-acyl groups
DBOL_DN12408_c0_g1_i9.p1	KN14Q_ARATH^KN14Q_ARATH^Q:227-1033,H:343-1203^59.977%ID^E:0^RecName: Full=Kinesin-like protein KIN-14Q {ECO:0000305};^Eukaryota; Viridiplantae; Streptophyta; Embryophyta; Tracheophyta; Spermatophyta; Magnoliophyta; eudicotyledons; Gunneridae; Pentapetalae; rosids; malvids; Brassicales; Brassicaceae; Camelineae; Arabidopsis`KN14Q_ARATH^KN14Q_ARATH^Q:13-186,H:6-162^40.341%ID^E:1.57e-19^RecName: Ful…	XP_020965141.1^XP_020965141.1^Q:4-1033,H:3-1032^84.808%ID^E:0^.^.	kinesin-like protein KIN-14Q isoform X2	AT1G72250.2^AT1G72250.2^Q:227-1033,H:344-1204^59.977%ID^E:0^.^.`AT1G72250.2^AT1G72250.2^Q:13-186,H:6-163^40.909%ID^E:3.74e-21^.^.	PF16796.5^Microtub_bd^Microtubule binding^366-524^E:1.7e-46`PF00225.23^Kinesin^Kinesin motor domain^389-709^E:1.6e-108	.	.	COG5059^Kinesin family member	KEGG:ath:AT1G72250`KO:K10406	GO:0005871^cellular_component^kinesin complex`GO:0005874^cellular_component^microtubule`GO:0005524^molecular_function^ATP binding`GO:0016887^molecular_function^ATPase activity`GO:0008017^molecular_function^microtubule binding`GO:0003777^molecular_function^microtubule motor activity`GO:0007018^biological_process^microtubule-based movement	GO:0008017^molecular_function^microtubule binding`GO:0003777^molecular_function^microtubule motor activity`GO:0005524^molecular_function^ATP binding`GO:0007018^biological_process^microtubule-based movement
DBOL_DN12408_c0_g2_i1.p1	KN14Q_ARATH^KN14Q_ARATH^Q:37-234,H:1021-1203^36.842%ID^E:3.18e-18^RecName: Full=Kinesin-like protein KIN-14Q {ECO:0000305};^Eukaryota; Viridiplantae; Streptophyta; Embryophyta; Tracheophyta; Spermatophyta; Magnoliophyta; eudicotyledons; Gunneridae; Pentapetalae; rosids; malvids; Brassicales; Brassicaceae; Camelineae; Arabidopsis	XP_020965141.1^XP_020965141.1^Q:1-234,H:792-1032^77.459%ID^E:4.54e-122^.^.	kinesin-like protein KIN-14Q isoform X2	AT1G72250.3^AT1G72250.3^Q:37-234,H:1034-1216^36.842%ID^E:3.15e-19^.^.	.	.	.	COG5059^Kinesin family member	KEGG:ath:AT1G72250`KO:K10406	GO:0005871^cellular_component^kinesin complex`GO:0005874^cellular_component^microtubule`GO:0005524^molecular_function^ATP binding`GO:0016887^molecular_function^ATPase activity`GO:0008017^molecular_function^microtubule binding`GO:0003777^molecular_function^microtubule motor activity`GO:0007018^biological_process^microtubule-based movement	.
DBOL_DN12450_c0_g1_i1.p1	AP3D_ARATH^AP3D_ARATH^Q:1-855,H:1-795^55.176%ID^E:0^RecName: Full=AP-3 complex subunit delta;^Eukaryota; Viridiplantae; Streptophyta; Embryophyta; Tracheophyta; Spermatophyta; Magnoliophyta; eudicotyledons; Gunneridae; Pentapetalae; rosids; malvids; Brassicales; Brassicaceae; Camelineae; Arabidopsis	XP_016188928.1^XP_016188928.1^Q:4-971,H:2-965^83.197%ID^E:0^.^.	AP-3 complex subunit delta	AT1G48760.3^AT1G48760.3^Q:1-855,H:1-795^55.176%ID^E:0^.^.	PF01602.20^Adaptin_N^Adaptin N terminal region^33-494^E:9e-84`PF12717.7^Cnd1^non-SMC mitotic condensation complex subunit 1^129-271^E:2.8e-08	.	.	ENOG410XQFB^Adaptor-related protein complex 3, delta 1 subunit	KEGG:ath:AT1G48760`KO:K12396	GO:0030123^cellular_component^AP-3 adaptor complex`GO:0010008^cellular_component^endosome membrane`GO:0005794^cellular_component^Golgi apparatus`GO:0000139^cellular_component^Golgi membrane`GO:0007032^biological_process^endosome organization`GO:0006896^biological_process^Golgi to vacuole transport`GO:0006886^biological_process^intracellular protein transport`GO:0080171^biological_process^lytic va…	GO:0006886^biological_process^intracellular protein transport`GO:0016192^biological_process^vesicle-mediated transport`GO:0030117^cellular_component^membrane coat
DBOL_DN12487_c0_g1_i2.p1	.	XP_020967753.1^XP_020967753.1^Q:3-296,H:1-284^56.291%ID^E:1.47e-94^.^.	uncharacterized protein LOC110266982	AT1G68440.1^AT1G68440.1^Q:25-294,H:20-304^27.389%ID^E:2.05e-09^.^.	.	.	ExpAA=20.71^PredHel=1^Topology=o34-56i	.	.	.	.
DBOL_DN12485_c0_g1_i7.p1	.	XP_020961015.1^XP_020961015.1^Q:5-1011,H:2-1012^90.603%ID^E:0^.^.	uncharacterized protein LOC107605692	AT4G11800.1^AT4G11800.1^Q:6-1011,H:3-1009^78.394%ID^E:0^.^.	PF00149.28^Metallophos^Calcineurin-like phosphoesterase^388-593^E:7.4e-10	.	ExpAA=221.48^PredHel=8^Topology=o39-61i68-90o100-117i130-152o689-708i744-763o773-795i888-910o	.	.	.	GO:0016787^molecular_function^hydrolase activity
DBOL_DN12451_c0_g1_i18.p1	.	XP_020979049.1^XP_020979049.1^Q:1-246,H:17-259^73.092%ID^E:9.37e-109^.^.	uncharacterized protein LOC107643346 isoform X2	AT1G70505.2^AT1G70505.2^Q:1-246,H:1-245^53.386%ID^E:2.35e-85^.^.	.	.	ExpAA=104.25^PredHel=5^Topology=i13-35o74-96i109-131o190-212i224-243o	.	.	.	.
DBOL_DN12451_c0_g2_i2.p1	.	XP_016190245.1^XP_016190245.1^Q:1-344,H:1-332^73.487%ID^E:0^.^.	uncharacterized protein LOC107631338 isoform X1	AT1G70505.4^AT1G70505.4^Q:2-336,H:13-348^56.598%ID^E:7.06e-134^.^.	.	.	ExpAA=153.52^PredHel=7^Topology=o26-48i91-110o120-142i201-223o233-252i264-283o303-325i	.	.	.	.
DBOL_DN12402_c0_g1_i5.p1	PAP4_ARATH^PAP4_ARATH^Q:28-241,H:27-242^63.761%ID^E:4.23e-97^RecName: Full=Probable plastid-lipid-associated protein 4, chloroplastic;^Eukaryota; Viridiplantae; Streptophyta; Embryophyta; Tracheophyta; Spermatophyta; Magnoliophyta; eudicotyledons; Gunneridae; Pentapetalae; rosids; malvids; Brassicales; Brassicaceae; Camelineae; Arabidopsis	XP_016181951.1^XP_016181951.1^Q:1-241,H:1-248^75.889%ID^E:7.32e-130^.^.	probable plastid-lipid-associated protein 4%2C chloroplastic	AT3G26070.1^AT3G26070.1^Q:28-241,H:27-242^63.761%ID^E:4.39e-98^.^.	PF04755.12^PAP_fibrillin^PAP_fibrillin^72-231^E:6.7e-40	.	.	ENOG4111HBZ^plastid-lipid-associated protein 4	KEGG:ath:AT3G26070	GO:0009507^cellular_component^chloroplast`GO:0009534^cellular_component^chloroplast thylakoid`GO:0009535^cellular_component^chloroplast thylakoid membrane`GO:0010287^cellular_component^plastoglobule	.
DBOL_DN12402_c1_g1_i3.p1	IPT5_ARATH^IPT5_ARATH^Q:13-305,H:7-297^62.5%ID^E:8.2e-119^RecName: Full=Adenylate isopentenyltransferase 5, chloroplastic;^Eukaryota; Viridiplantae; Streptophyta; Embryophyta; Tracheophyta; Spermatophyta; Magnoliophyta; eudicotyledons; Gunneridae; Pentapetalae; rosids; malvids; Brassicales; Brassicaceae; Camelineae; Arabidopsis	XP_016197399.1^XP_016197399.1^Q:7-321,H:4-320^76.101%ID^E:0^.^.	adenylate isopentenyltransferase 5%2C chloroplastic	AT5G19040.3^AT5G19040.3^Q:13-305,H:7-297^62.5%ID^E:8.51e-120^.^.	PF01745.16^IPT^Isopentenyl transferase^44-151^E:3.6e-07`PF01715.17^IPPT^IPP transferase^77-151^E:5.7e-22`PF01715.17^IPPT^IPP transferase^160-256^E:4.3e-10	.	.	COG0324^Catalyzes the transfer of a dimethylallyl group onto the adenine at position 37 in tRNAs that read codons beginning with uridine, leading to the formation of N6-(dimethylallyl)adenosine (i(6)A) (By similarity)	KEGG:ath:AT5G19040`KO:K10760	GO:0009507^cellular_component^chloroplast`GO:0005739^cellular_component^mitochondrion`GO:0009536^cellular_component^plastid`GO:0052623^molecular_function^ADP dimethylallyltransferase activity`GO:0009824^molecular_function^AMP dimethylallyltransferase activity`GO:0005524^molecular_function^ATP binding`GO:0052622^molecular_function^ATP dimethylallyltransferase activity`GO:0052381^molecular_function…	GO:0008033^biological_process^tRNA processing
DBOL_DN12439_c0_g1_i2.p1	GRXS2_ARATH^GRXS2_ARATH^Q:1-102,H:1-102^82.353%ID^E:1.1e-58^RecName: Full=Monothiol glutaredoxin-S2;^Eukaryota; Viridiplantae; Streptophyta; Embryophyta; Tracheophyta; Spermatophyta; Magnoliophyta; eudicotyledons; Gunneridae; Pentapetalae; rosids; malvids; Brassicales; Brassicaceae; Camelineae; Arabidopsis	XP_016177719.1^XP_016177719.1^Q:1-102,H:1-102^93.137%ID^E:2.4e-68^.^.	monothiol glutaredoxin-S2	AT5G18600.1^AT5G18600.1^Q:1-102,H:1-102^82.353%ID^E:1.14e-59^.^.	PF00462.24^Glutaredoxin^Glutaredoxin^13-75^E:1.1e-13	.	.	COG0695^Glutaredoxin	KEGG:ath:AT5G18600`KO:K03676	GO:0005737^cellular_component^cytoplasm`GO:0051537^molecular_function^2 iron, 2 sulfur cluster binding`GO:0009055^molecular_function^electron transfer activity`GO:0046872^molecular_function^metal ion binding`GO:0015035^molecular_function^protein disulfide oxidoreductase activity`GO:0045454^biological_process^cell redox homeostasis`GO:0000122^biological_process^negative regulation of transcription…	GO:0009055^molecular_function^electron transfer activity`GO:0015035^molecular_function^protein disulfide oxidoreductase activity`GO:0045454^biological_process^cell redox homeostasis
DBOL_DN12439_c0_g2_i1.p1	GRXS2_ARATH^GRXS2_ARATH^Q:1-102,H:1-102^82.353%ID^E:4.99e-59^RecName: Full=Monothiol glutaredoxin-S2;^Eukaryota; Viridiplantae; Streptophyta; Embryophyta; Tracheophyta; Spermatophyta; Magnoliophyta; eudicotyledons; Gunneridae; Pentapetalae; rosids; malvids; Brassicales; Brassicaceae; Camelineae; Arabidopsis	XP_016179273.1^XP_016179273.1^Q:1-102,H:1-102^90.196%ID^E:1.01e-66^.^.	monothiol glutaredoxin-S2	AT5G18600.1^AT5G18600.1^Q:1-102,H:1-102^82.353%ID^E:5.18e-60^.^.	PF00462.24^Glutaredoxin^Glutaredoxin^13-75^E:1.2e-14	.	.	COG0695^Glutaredoxin	KEGG:ath:AT5G18600`KO:K03676	GO:0005737^cellular_component^cytoplasm`GO:0051537^molecular_function^2 iron, 2 sulfur cluster binding`GO:0009055^molecular_function^electron transfer activity`GO:0046872^molecular_function^metal ion binding`GO:0015035^molecular_function^protein disulfide oxidoreductase activity`GO:0045454^biological_process^cell redox homeostasis`GO:0000122^biological_process^negative regulation of transcription…	GO:0009055^molecular_function^electron transfer activity`GO:0015035^molecular_function^protein disulfide oxidoreductase activity`GO:0045454^biological_process^cell redox homeostasis
DBOL_DN12439_c1_g1_i2.p1	.	.	.	.	.	.	.	.	.	.	.
DBOL_DN12491_c0_g1_i1.p1	STAD6_ARATH^STAD6_ARATH^Q:35-388,H:32-389^78.492%ID^E:0^RecName: Full=Stearoyl-[acyl-carrier-protein] 9-desaturase 6, chloroplastic;^Eukaryota; Viridiplantae; Streptophyta; Embryophyta; Tracheophyta; Spermatophyta; Magnoliophyta; eudicotyledons; Gunneridae; Pentapetalae; rosids; malvids; Brassicales; Brassicaceae; Camelineae; Arabidopsis	XP_016162580.2^XP_016162580.2^Q:1-390,H:19-403^84.91%ID^E:0^.^.	stearoyl-[acyl-carrier-protein] 9-desaturase 6%2C chloroplastic	AT1G43800.1^AT1G43800.1^Q:35-388,H:32-389^78.492%ID^E:0^.^.	PF03405.14^FA_desaturase_2^Fatty acid desaturase^58-384^E:6.9e-150	.	.	ENOG410XPNS^Converts stearoyl-ACP to oleoyl-ACP by introduction of a cis double bond between carbons Delta(9) and Delta(10) of the acyl chain	KEGG:ath:AT1G43800`KO:K03921	GO:0009570^cellular_component^chloroplast stroma`GO:0016020^cellular_component^membrane`GO:0045300^molecular_function^acyl-[acyl-carrier-protein] desaturase activity`GO:0046872^molecular_function^metal ion binding`GO:0102786^molecular_function^stearoyl-[acp] desaturase activity`GO:0006633^biological_process^fatty acid biosynthetic process`GO:0006631^biological_process^fatty acid metabolic process	GO:0045300^molecular_function^acyl-[acyl-carrier-protein] desaturase activity`GO:0006631^biological_process^fatty acid metabolic process`GO:0055114^biological_process^oxidation-reduction process
DBOL_DN12459_c0_g2_i4.p1	.	XP_016184229.1^XP_016184229.1^Q:1-185,H:687-893^58.852%ID^E:9.22e-58^.^.	myosin-11	AT2G45460.1^AT2G45460.1^Q:32-179,H:732-915^39.459%ID^E:2.14e-17^.^.	.	.	.	.	.	.	.
DBOL_DN12453_c0_g3_i1.p1	CXE1_ACTER^CXE1_ACTER^Q:3-152,H:182-333^50.658%ID^E:3.41e-46^RecName: Full=Carboxylesterase 1;^Eukaryota; Viridiplantae; Streptophyta; Embryophyta; Tracheophyta; Spermatophyta; Magnoliophyta; eudicotyledons; Gunneridae; Pentapetalae; asterids; Ericales; Actinidiaceae; Actinidia	XP_016204163.1^XP_016204163.1^Q:1-148,H:169-316^72.297%ID^E:2.83e-73^.^.	carboxylesterase 1	AT5G62180.1^AT5G62180.1^Q:3-148,H:179-325^48.299%ID^E:5.92e-44^.^.	PF07859.13^Abhydrolase_3^alpha/beta hydrolase fold^12-127^E:1.1e-11	.	.	.	.	GO:0080030^molecular_function^methyl indole-3-acetate esterase activity	GO:0016787^molecular_function^hydrolase activity
DBOL_DN12474_c0_g1_i1.p1	.	.	.	.	.	.	.	.	.	.	.
DBOL_DN12437_c0_g1_i4.p1	R13L1_ARATH^R13L1_ARATH^Q:2-284,H:605-898^31.438%ID^E:1.16e-32^RecName: Full=Putative disease resistance RPP13-like protein 1;^Eukaryota; Viridiplantae; Streptophyta; Embryophyta; Tracheophyta; Spermatophyta; Magnoliophyta; eudicotyledons; Gunneridae; Pentapetalae; rosids; malvids; Brassicales; Brassicaceae; Camelineae; Arabidopsis	XP_016181019.1^XP_016181019.1^Q:1-287,H:386-686^54.817%ID^E:1.85e-87^.^.	putative disease resistance protein RGA1	AT3G14470.2^AT3G14470.2^Q:2-284,H:605-898^31.438%ID^E:1.21e-33^.^.	PF00560.33^LRR_1^Leucine Rich Repeat^1-20^E:41`PF13516.6^LRR_6^Leucine Rich repeat^1-10^E:21`PF00560.33^LRR_1^Leucine Rich Repeat^24-46^E:0.12`PF13516.6^LRR_6^Leucine Rich repeat^24-34^E:53`PF13516.6^LRR_6^Leucine Rich repeat^46-54^E:920`PF00560.33^LRR_1^Leucine Rich Repeat^48-54^E:350`PF00560.33^LRR_1^Leucine Rich Repeat^179-190^E:8400`PF13516.6^LRR_6^Leucine Rich repeat^180-188^E:11000`PF00560.…	.	.	COG4886^leucine Rich Repeat	KEGG:ath:AT3G14470	GO:0043531^molecular_function^ADP binding`GO:0005524^molecular_function^ATP binding`GO:0006952^biological_process^defense response	GO:0005515^molecular_function^protein binding
DBOL_DN12448_c0_g1_i2.p1	POL2_DROME^POL2_DROME^Q:100-455,H:211-575^47.956%ID^E:1.08e-108^RecName: Full=Retrovirus-related Pol polyprotein from transposon 297;^Eukaryota; Metazoa; Ecdysozoa; Arthropoda; Hexapoda; Insecta; Pterygota; Neoptera; Holometabola; Diptera; Brachycera; Muscomorpha; Ephydroidea; Drosophilidae; Drosophila; Sophophora	XP_020978583.1^XP_020978583.1^Q:4-352,H:149-497^70.201%ID^E:0^.^.	uncharacterized protein LOC107642692 isoform X1	ATMG00860.1^ATMG00860.1^Q:261-389,H:2-132^54.962%ID^E:6.02e-44^.^.	PF00078.27^RVT_1^Reverse transcriptase (RNA-dependent DNA polymerase)^136-295^E:1.6e-32`PF17919.1^RT_RNaseH_2^RNase H-like domain found in reverse transcriptase^358-452^E:7.3e-34`PF17917.1^RT_RNaseH^RNase H-like domain found in reverse transcriptase^384-455^E:7.8e-23	.	.	.	.	GO:0004190^molecular_function^aspartic-type endopeptidase activity`GO:0004519^molecular_function^endonuclease activity`GO:0003676^molecular_function^nucleic acid binding`GO:0003964^molecular_function^RNA-directed DNA polymerase activity`GO:0015074^biological_process^DNA integration	.
DBOL_DN12445_c0_g1_i5.p1	.	XP_016200470.1^XP_016200470.1^Q:1-541,H:1-544^79.412%ID^E:0^.^.	uncharacterized protein LOC107641491	AT4G30780.1^AT4G30780.1^Q:1-541,H:1-589^48.544%ID^E:6.8e-162^.^.	.	.	.	.	.	.	.
DBOL_DN12401_c0_g1_i1.p1	SPL9_ARATH^SPL9_ARATH^Q:29-364,H:32-375^44.875%ID^E:6.36e-68^RecName: Full=Squamosa promoter-binding-like protein 9;^Eukaryota; Viridiplantae; Streptophyta; Embryophyta; Tracheophyta; Spermatophyta; Magnoliophyta; eudicotyledons; Gunneridae; Pentapetalae; rosids; malvids; Brassicales; Brassicaceae; Camelineae; Arabidopsis	XP_016207446.1^XP_016207446.1^Q:1-352,H:1-343^67.397%ID^E:2.49e-146^.^.	squamosa promoter-binding-like protein 17	AT2G42200.1^AT2G42200.1^Q:29-364,H:32-375^44.875%ID^E:6.6e-69^.^.	PF03110.14^SBP^SBP domain^71-144^E:1.1e-32	.	.	ENOG410YVZE^Squamosa promoter-binding-like protein	KEGG:ath:AT2G42200	GO:0005737^cellular_component^cytoplasm`GO:0005634^cellular_component^nucleus`GO:0003677^molecular_function^DNA binding`GO:0003700^molecular_function^DNA-binding transcription factor activity`GO:0046872^molecular_function^metal ion binding`GO:0048653^biological_process^anther development`GO:0048366^biological_process^leaf development`GO:2000025^biological_process^regulation of leaf formation`GO:0…	GO:0003677^molecular_function^DNA binding`GO:0005634^cellular_component^nucleus
DBOL_DN12401_c1_g1_i3.p1	BC10_ORYSJ^BC10_ORYSJ^Q:110-391,H:81-389^28.527%ID^E:1.66e-26^RecName: Full=Glycosyltransferase BC10 {ECO:0000305};^Eukaryota; Viridiplantae; Streptophyta; Embryophyta; Tracheophyta; Spermatophyta; Magnoliophyta; Liliopsida; Poales; Poaceae; BOP clade; Oryzoideae; Oryzeae; Oryzinae; Oryza; Oryza sativa	XP_016169350.1^XP_016169350.1^Q:1-398,H:1-400^72.525%ID^E:1.65e-177^.^.	uncharacterized protein LOC107612019	AT5G25330.1^AT5G25330.1^Q:7-398,H:2-362^53.652%ID^E:1.38e-132^.^.	PF02485.21^Branch^Core-2/I-Branching enzyme^116-352^E:1.8e-68	sigP:1^24^0.831^YES	ExpAA=26.09^PredHel=1^Topology=i7-29o	ENOG410Y97A^Core-2/I-Branching enzyme	KEGG:osa:4337935	GO:0000139^cellular_component^Golgi membrane`GO:0016021^cellular_component^integral component of membrane`GO:0008375^molecular_function^acetylglucosaminyltransferase activity`GO:0016757^molecular_function^transferase activity, transferring glycosyl groups`GO:0030244^biological_process^cellulose biosynthetic process`GO:0009664^biological_process^plant-type cell wall organization	GO:0008375^molecular_function^acetylglucosaminyltransferase activity`GO:0016020^cellular_component^membrane
DBOL_DN12436_c0_g2_i1.p1	.	XP_016187197.1^XP_016187197.1^Q:1-259,H:1-253^66.787%ID^E:9.08e-13^.^.	extensin-2	.	.	sigP:1^28^0.86^YES	.	.	.	.	.
DBOL_DN12460_c0_g2_i1.p1	BGL24_ORYSJ^BGL24_ORYSJ^Q:1-131,H:283-413^62.595%ID^E:4.03e-52^RecName: Full=Beta-glucosidase 24;^Eukaryota; Viridiplantae; Streptophyta; Embryophyta; Tracheophyta; Spermatophyta; Magnoliophyta; Liliopsida; Poales; Poaceae; BOP clade; Oryzoideae; Oryzeae; Oryzinae; Oryza; Oryza sativa	XP_016170575.2^XP_016170575.2^Q:2-131,H:302-431^66.154%ID^E:8.98e-58^.^.	beta-glucosidase 12	AT2G44480.5^AT2G44480.5^Q:1-131,H:83-213^51.145%ID^E:1.24e-46^.^.	PF00232.18^Glyco_hydro_1^Glycosyl hydrolase family 1^1-131^E:2.9e-25	.	.	COG2723^beta-glucosidase	KEGG:osa:4340890`KO:K01188	GO:0008422^molecular_function^beta-glucosidase activity`GO:0102483^molecular_function^scopolin beta-glucosidase activity`GO:0005975^biological_process^carbohydrate metabolic process	GO:0004553^molecular_function^hydrolase activity, hydrolyzing O-glycosyl compounds`GO:0005975^biological_process^carbohydrate metabolic process
DBOL_DN12411_c0_g1_i2.p1	FRS8_ARATH^FRS8_ARATH^Q:72-728,H:65-723^54.559%ID^E:0^RecName: Full=Protein FAR1-RELATED SEQUENCE 8;^Eukaryota; Viridiplantae; Streptophyta; Embryophyta; Tracheophyta; Spermatophyta; Magnoliophyta; eudicotyledons; Gunneridae; Pentapetalae; rosids; malvids; Brassicales; Brassicaceae; Camelineae; Arabidopsis	XP_016195012.1^XP_016195012.1^Q:47-730,H:689-1373^84.964%ID^E:0^.^.`XP_016195012.1^XP_016195012.1^Q:71-722,H:29-680^52.432%ID^E:0^.^.	uncharacterized protein LOC107635980	AT1G80010.1^AT1G80010.1^Q:72-728,H:65-723^54.559%ID^E:0^.^.	PF03101.15^FAR1^FAR1 DNA-binding domain^121-205^E:5.6e-25`PF04434.17^SWIM^SWIM zinc finger^154-160^E:5300`PF10551.9^MULE^MULE transposase domain^326-419^E:1.4e-27`PF04434.17^SWIM^SWIM zinc finger^621-641^E:5.7e-05	.	.	ENOG410Y5UH^protein FAR1-RELATED SEQUENCE	KEGG:ath:AT1G80010`KO:K17604	GO:0005634^cellular_component^nucleus`GO:0008270^molecular_function^zinc ion binding`GO:0006355^biological_process^regulation of transcription, DNA-templated	GO:0008270^molecular_function^zinc ion binding
DBOL_DN12490_c0_g1_i2.p1	PP376_ARATH^PP376_ARATH^Q:54-795,H:57-803^45.6%ID^E:0^RecName: Full=Pentatricopeptide repeat-containing protein At5g12100, mitochondrial;^Eukaryota; Viridiplantae; Streptophyta; Embryophyta; Tracheophyta; Spermatophyta; Magnoliophyta; eudicotyledons; Gunneridae; Pentapetalae; rosids; malvids; Brassicales; Brassicaceae; Camelineae; Arabidopsis	XP_016208107.1^XP_016208107.1^Q:1-795,H:1-792^76.875%ID^E:0^.^.	pentatricopeptide repeat-containing protein At5g12100%2C mitochondrial isoform X1	AT5G12100.1^AT5G12100.1^Q:54-795,H:57-803^45.6%ID^E:0^.^.	PF13812.6^PPR_3^Pentatricopeptide repeat domain^155-213^E:3.7e-07`PF12854.7^PPR_1^PPR repeat^198-229^E:2.4e-07`PF13041.6^PPR_2^PPR repeat family^201-245^E:8e-13`PF01535.20^PPR^PPR repeat^205-233^E:3.4e-05`PF17177.4^PPR_long^Pentacotripeptide-repeat region of PRORP^215-303^E:7.7e-07`PF13812.6^PPR_3^Pentatricopeptide repeat domain^225-281^E:2.4e-13`PF12854.7^PPR_1^PPR repeat^233-265^E:9.1e-12`PF130…	.	.	ENOG410Z7Z7^Pentatricopeptide repeat-containing protein	KEGG:ath:AT5G12100	GO:0005739^cellular_component^mitochondrion`GO:0008270^molecular_function^zinc ion binding	.
DBOL_DN12461_c0_g1_i18.p1	KN14U_ARATH^KN14U_ARATH^Q:1-291,H:1-283^61.856%ID^E:9.47e-128^RecName: Full=Kinesin-like protein KIN-14U {ECO:0000305};^Eukaryota; Viridiplantae; Streptophyta; Embryophyta; Tracheophyta; Spermatophyta; Magnoliophyta; eudicotyledons; Gunneridae; Pentapetalae; rosids; malvids; Brassicales; Brassicaceae; Camelineae; Arabidopsis	XP_016175995.1^XP_016175995.1^Q:18-300,H:7-290^85.915%ID^E:1.11e-169^.^.	kinesin-like protein KIN-14U isoform X1	AT5G27950.1^AT5G27950.1^Q:1-291,H:1-283^61.856%ID^E:9.82e-129^.^.	PF16796.5^Microtub_bd^Microtubule binding^71-222^E:4.8e-41`PF00225.23^Kinesin^Kinesin motor domain^93-292^E:2e-52	.	.	COG5059^Kinesin family member	KEGG:ath:AT5G27950	GO:0005871^cellular_component^kinesin complex`GO:0005874^cellular_component^microtubule`GO:0005524^molecular_function^ATP binding`GO:0016887^molecular_function^ATPase activity`GO:0008017^molecular_function^microtubule binding`GO:0003777^molecular_function^microtubule motor activity`GO:0007018^biological_process^microtubule-based movement	GO:0008017^molecular_function^microtubule binding`GO:0003777^molecular_function^microtubule motor activity`GO:0005524^molecular_function^ATP binding`GO:0007018^biological_process^microtubule-based movement
DBOL_DN12492_c0_g1_i3.p2	.	.	.	.	.	.	.	.	.	.	.
DBOL_DN12424_c0_g1_i3.p1	AB10C_ARATH^AB10C_ARATH^Q:1-213,H:1131-1343^78.404%ID^E:1.52e-115^RecName: Full=ABC transporter C family member 10;^Eukaryota; Viridiplantae; Streptophyta; Embryophyta; Tracheophyta; Spermatophyta; Magnoliophyta; eudicotyledons; Gunneridae; Pentapetalae; rosids; malvids; Brassicales; Brassicaceae; Camelineae; Arabidopsis	XP_016204348.1^XP_016204348.1^Q:1-213,H:78-290^84.038%ID^E:1.93e-132^.^.	ABC transporter C family member 10	AT3G59140.1^AT3G59140.1^Q:1-213,H:1131-1343^78.404%ID^E:1.57e-116^.^.	PF00005.27^ABC_tran^ABC transporter^94-196^E:5.8e-19	.	ExpAA=16.37^PredHel=1^Topology=o10-32i	COG1132^(ABC) transporter	KEGG:ath:AT3G59140	GO:0016021^cellular_component^integral component of membrane`GO:0016020^cellular_component^membrane`GO:0000325^cellular_component^plant-type vacuole`GO:0005774^cellular_component^vacuolar membrane`GO:0005524^molecular_function^ATP binding`GO:0042626^molecular_function^ATPase activity, coupled to transmembrane movement of substances`GO:0055085^biological_process^transmembrane transport	GO:0005524^molecular_function^ATP binding`GO:0016887^molecular_function^ATPase activity
DBOL_DN12424_c0_g2_i1.p1	AB10C_ARATH^AB10C_ARATH^Q:17-121,H:1213-1317^82.857%ID^E:1.92e-58^RecName: Full=ABC transporter C family member 10;^Eukaryota; Viridiplantae; Streptophyta; Embryophyta; Tracheophyta; Spermatophyta; Magnoliophyta; eudicotyledons; Gunneridae; Pentapetalae; rosids; malvids; Brassicales; Brassicaceae; Camelineae; Arabidopsis	XP_016174160.1^XP_016174160.1^Q:17-121,H:1228-1332^91.429%ID^E:6.64e-65^.^.	ABC transporter C family member 10 isoform X2	AT3G59140.1^AT3G59140.1^Q:17-121,H:1213-1317^82.857%ID^E:1.99e-59^.^.	PF00005.27^ABC_tran^ABC transporter^28-120^E:2.4e-17	.	.	COG1132^(ABC) transporter	KEGG:ath:AT3G59140	GO:0016021^cellular_component^integral component of membrane`GO:0016020^cellular_component^membrane`GO:0000325^cellular_component^plant-type vacuole`GO:0005774^cellular_component^vacuolar membrane`GO:0005524^molecular_function^ATP binding`GO:0042626^molecular_function^ATPase activity, coupled to transmembrane movement of substances`GO:0055085^biological_process^transmembrane transport	GO:0005524^molecular_function^ATP binding`GO:0016887^molecular_function^ATPase activity
DBOL_DN12462_c0_g1_i4.p1	GUN17_ARATH^GUN17_ARATH^Q:43-511,H:48-516^83.369%ID^E:0^RecName: Full=Endoglucanase 17;^Eukaryota; Viridiplantae; Streptophyta; Embryophyta; Tracheophyta; Spermatophyta; Magnoliophyta; eudicotyledons; Gunneridae; Pentapetalae; rosids; malvids; Brassicales; Brassicaceae; Camelineae; Arabidopsis	XP_016205219.1^XP_016205219.1^Q:37-511,H:48-523^92.857%ID^E:0^.^.	endoglucanase 17	AT4G02290.1^AT4G02290.1^Q:43-511,H:48-516^83.369%ID^E:0^.^.	PF00759.19^Glyco_hydro_9^Glycosyl hydrolase family 9^48-501^E:2.8e-145	sigP:1^27^0.68^YES	.	ENOG410XPC9^hydrolase family	KEGG:ath:AT4G02290	GO:0005576^cellular_component^extracellular region`GO:0008810^molecular_function^cellulase activity`GO:0071555^biological_process^cell wall organization`GO:0030245^biological_process^cellulose catabolic process	GO:0004553^molecular_function^hydrolase activity, hydrolyzing O-glycosyl compounds`GO:0005975^biological_process^carbohydrate metabolic process
DBOL_DN12462_c0_g2_i1.p1	GUN17_ARATH^GUN17_ARATH^Q:72-538,H:48-516^83.369%ID^E:0^RecName: Full=Endoglucanase 17;^Eukaryota; Viridiplantae; Streptophyta; Embryophyta; Tracheophyta; Spermatophyta; Magnoliophyta; eudicotyledons; Gunneridae; Pentapetalae; rosids; malvids; Brassicales; Brassicaceae; Camelineae; Arabidopsis	XP_016205219.1^XP_016205219.1^Q:55-538,H:40-523^86.626%ID^E:0^.^.	endoglucanase 17	AT4G02290.1^AT4G02290.1^Q:72-538,H:48-516^83.369%ID^E:0^.^.	PF00759.19^Glyco_hydro_9^Glycosyl hydrolase family 9^77-528^E:1.1e-141	.	ExpAA=43.63^PredHel=2^Topology=o5-24i31-50o	ENOG410XPC9^hydrolase family	KEGG:ath:AT4G02290	GO:0005576^cellular_component^extracellular region`GO:0008810^molecular_function^cellulase activity`GO:0071555^biological_process^cell wall organization`GO:0030245^biological_process^cellulose catabolic process	GO:0004553^molecular_function^hydrolase activity, hydrolyzing O-glycosyl compounds`GO:0005975^biological_process^carbohydrate metabolic process
DBOL_DN12495_c0_g1_i13.p1	PP358_ARATH^PP358_ARATH^Q:13-466,H:17-471^68.421%ID^E:0^RecName: Full=Pentatricopeptide repeat-containing protein At4g39620, chloroplastic {ECO:0000305};^Eukaryota; Viridiplantae; Streptophyta; Embryophyta; Tracheophyta; Spermatophyta; Magnoliophyta; eudicotyledons; Gunneridae; Pentapetalae; rosids; malvids; Brassicales; Brassicaceae; Camelineae; Arabidopsis	XP_016171001.1^XP_016171001.1^Q:15-485,H:2-467^81.184%ID^E:0^.^.	pentatricopeptide repeat-containing protein At4g39620%2C chloroplastic	AT4G39620.1^AT4G39620.1^Q:13-466,H:17-471^68.421%ID^E:0^.^.	PF13041.6^PPR_2^PPR repeat family^131-173^E:2.5e-08`PF01535.20^PPR^PPR repeat^131-160^E:3.6e-05`PF13812.6^PPR_3^Pentatricopeptide repeat domain^132-173^E:0.00011`PF17177.4^PPR_long^Pentacotripeptide-repeat region of PRORP^138-286^E:2.3e-08`PF13041.6^PPR_2^PPR repeat family^162-215^E:1.9e-10`PF13812.6^PPR_3^Pentatricopeptide repeat domain^167-214^E:2.8e-06`PF13812.6^PPR_3^Pentatricopeptide repeat …	.	.	ENOG410Z7Z7^Pentatricopeptide repeat-containing protein	KEGG:ath:AT4G39620	GO:0009507^cellular_component^chloroplast`GO:0005739^cellular_component^mitochondrion`GO:0009793^biological_process^embryo development ending in seed dormancy	.
DBOL_DN12468_c0_g1_i5.p1	FUT1_ARATH^FUT1_ARATH^Q:148-615,H:91-557^50.106%ID^E:1.97e-160^RecName: Full=Galactoside 2-alpha-L-fucosyltransferase;^Eukaryota; Viridiplantae; Streptophyta; Embryophyta; Tracheophyta; Spermatophyta; Magnoliophyta; eudicotyledons; Gunneridae; Pentapetalae; rosids; malvids; Brassicales; Brassicaceae; Camelineae; Arabidopsis	XP_016174441.1^XP_016174441.1^Q:4-615,H:3-622^59.4%ID^E:0^.^.	probable fucosyltransferase 8	AT2G03220.1^AT2G03220.1^Q:148-615,H:91-557^50.106%ID^E:2.04e-161^.^.	PF03254.13^XG_FTase^Xyloglucan fucosyltransferase^136-588^E:2e-183	.	ExpAA=24.60^PredHel=1^Topology=i21-40o	ENOG410XXHE^fucosyltransferase	KEGG:ath:AT2G03220`KO:K13681	GO:0005794^cellular_component^Golgi apparatus`GO:0032580^cellular_component^Golgi cisterna membrane`GO:0016021^cellular_component^integral component of membrane`GO:0008417^molecular_function^fucosyltransferase activity`GO:0008107^molecular_function^galactoside 2-alpha-L-fucosyltransferase activity`GO:0042803^molecular_function^protein homodimerization activity`GO:0071555^biological_process^cell w…	GO:0008107^molecular_function^galactoside 2-alpha-L-fucosyltransferase activity`GO:0042546^biological_process^cell wall biogenesis`GO:0016020^cellular_component^membrane
DBOL_DN12444_c0_g1_i2.p1	ISAM1_ARATH^ISAM1_ARATH^Q:2-133,H:3-134^74.242%ID^E:7.15e-73^RecName: Full=Iron-sulfur assembly protein IscA-like 1, mitochondrial;^Eukaryota; Viridiplantae; Streptophyta; Embryophyta; Tracheophyta; Spermatophyta; Magnoliophyta; eudicotyledons; Gunneridae; Pentapetalae; rosids; malvids; Brassicales; Brassicaceae; Camelineae; Arabidopsis	XP_016182110.1^XP_016182110.1^Q:1-134,H:1-134^91.791%ID^E:7.96e-91^.^.	iron-sulfur assembly protein IscA-like 1%2C mitochondrial isoform X2	AT2G16710.1^AT2G16710.1^Q:2-133,H:3-134^74.242%ID^E:7.42e-74^.^.	PF01521.20^Fe-S_biosyn^Iron-sulphur cluster biosynthesis^22-121^E:1.2e-19	.	.	COG0316^Iron--sulfur cluster	KEGG:ath:AT2G16710`KO:K22063	GO:0005739^cellular_component^mitochondrion`GO:0051537^molecular_function^2 iron, 2 sulfur cluster binding`GO:0046872^molecular_function^metal ion binding`GO:0005198^molecular_function^structural molecule activity`GO:0016226^biological_process^iron-sulfur cluster assembly`GO:0097428^biological_process^protein maturation by iron-sulfur cluster transfer	.
DBOL_DN12416_c0_g1_i16.p1	2ABB_ARATH^2ABB_ARATH^Q:4-517,H:3-501^77.071%ID^E:0^RecName: Full=Serine/threonine protein phosphatase 2A 55 kDa regulatory subunit B beta isoform;^Eukaryota; Viridiplantae; Streptophyta; Embryophyta; Tracheophyta; Spermatophyta; Magnoliophyta; eudicotyledons; Gunneridae; Pentapetalae; rosids; malvids; Brassicales; Brassicaceae; Camelineae; Arabidopsis	XP_016175322.1^XP_016175322.1^Q:1-517,H:1-500^79.884%ID^E:0^.^.	serine/threonine protein phosphatase 2A 55 kDa regulatory subunit B beta isoform isoform X1	AT1G17720.1^AT1G17720.1^Q:4-517,H:3-501^77.071%ID^E:0^.^.	PF00400.32^WD40^WD domain, G-beta repeat^228-264^E:0.14	.	.	COG5170^protein phosphatase type 2A regulator activity	KEGG:ath:AT1G17720`KO:K04354	GO:0005829^cellular_component^cytosol`GO:0000159^cellular_component^protein phosphatase type 2A complex`GO:0019888^molecular_function^protein phosphatase regulator activity`GO:0000278^biological_process^mitotic cell cycle`GO:0070262^biological_process^peptidyl-serine dephosphorylation`GO:0006470^biological_process^protein dephosphorylation	GO:0005515^molecular_function^protein binding
DBOL_DN12416_c1_g1_i1.p1	MAK3_ARATH^MAK3_ARATH^Q:18-180,H:11-172^85.89%ID^E:9.75e-103^RecName: Full=N-alpha-acetyltransferase MAK3;^Eukaryota; Viridiplantae; Streptophyta; Embryophyta; Tracheophyta; Spermatophyta; Magnoliophyta; eudicotyledons; Gunneridae; Pentapetalae; rosids; malvids; Brassicales; Brassicaceae; Camelineae; Arabidopsis	XP_016204298.1^XP_016204298.1^Q:3-200,H:1-199^90.955%ID^E:4.48e-133^.^.	N-alpha-acetyltransferase MAK3-like	AT2G38130.2^AT2G38130.2^Q:18-180,H:11-172^85.89%ID^E:1.01e-103^.^.	PF00583.25^Acetyltransf_1^Acetyltransferase (GNAT) family^58-147^E:1.3e-16`PF13302.7^Acetyltransf_3^Acetyltransferase (GNAT) domain^64-147^E:1.3e-05`PF13508.7^Acetyltransf_7^Acetyltransferase (GNAT) domain^66-148^E:6e-10`PF13673.7^Acetyltransf_10^Acetyltransferase (GNAT) domain^66-154^E:1.3e-09`PF08445.10^FR47^FR47-like protein^88-150^E:3.7e-06	.	.	COG0456^acetyltransferase	KEGG:ath:AT2G38130`KO:K00670	GO:0005737^cellular_component^cytoplasm`GO:0031417^cellular_component^NatC complex`GO:0004596^molecular_function^peptide alpha-N-acetyltransferase activity`GO:0017196^biological_process^N-terminal peptidyl-methionine acetylation	GO:0016747^molecular_function^transferase activity, transferring acyl groups other than amino-acyl groups
DBOL_DN12405_c0_g1_i1.p1	SBT11_ARATH^SBT11_ARATH^Q:3-751,H:41-774^56.192%ID^E:0^RecName: Full=Subtilisin-like protease SBT1.1 {ECO:0000303|PubMed:16193095};^Eukaryota; Viridiplantae; Streptophyta; Embryophyta; Tracheophyta; Spermatophyta; Magnoliophyta; eudicotyledons; Gunneridae; Pentapetalae; rosids; malvids; Brassicales; Brassicaceae; Camelineae; Arabidopsis	XP_016196708.1^XP_016196708.1^Q:1-751,H:21-773^79.814%ID^E:0^.^.	subtilisin-like protease SBT1.1 isoform X2	AT1G01900.1^AT1G01900.1^Q:3-751,H:41-774^56.192%ID^E:0^.^.	PF05922.16^Inhibitor_I9^Peptidase inhibitor I9^5-96^E:9.1e-05`PF00082.22^Peptidase_S8^Subtilase family^120-590^E:3.8e-55`PF02225.22^PA^PA domain^369-439^E:1.4e-06`PF17766.1^fn3_6^Fibronectin type-III domain^645-748^E:2.5e-27	.	.	COG1404^peptidase (S8 and S53, subtilisin, kexin, sedolisin	KEGG:ath:AT1G01900	GO:0005618^cellular_component^cell wall`GO:0031012^cellular_component^extracellular matrix`GO:0004252^molecular_function^serine-type endopeptidase activity`GO:0006508^biological_process^proteolysis	GO:0004252^molecular_function^serine-type endopeptidase activity`GO:0006508^biological_process^proteolysis
DBOL_DN12405_c0_g2_i3.p1	SBT11_ARATH^SBT11_ARATH^Q:23-768,H:41-774^56.894%ID^E:0^RecName: Full=Subtilisin-like protease SBT1.1 {ECO:0000303|PubMed:16193095};^Eukaryota; Viridiplantae; Streptophyta; Embryophyta; Tracheophyta; Spermatophyta; Magnoliophyta; eudicotyledons; Gunneridae; Pentapetalae; rosids; malvids; Brassicales; Brassicaceae; Camelineae; Arabidopsis	XP_016184283.1^XP_016184283.1^Q:1-768,H:5-750^81.25%ID^E:0^.^.	LOW QUALITY PROTEIN: subtilisin-like protease SBT1.1	AT1G01900.1^AT1G01900.1^Q:23-768,H:41-774^56.894%ID^E:0^.^.	PF05922.16^Inhibitor_I9^Peptidase inhibitor I9^25-113^E:1.1e-08`PF00082.22^Peptidase_S8^Subtilase family^137-595^E:8.7e-57`PF02225.22^PA^PA domain^374-457^E:5.8e-06`PF17766.1^fn3_6^Fibronectin type-III domain^664-765^E:5.8e-30	sigP:1^19^0.826^YES	.	COG1404^peptidase (S8 and S53, subtilisin, kexin, sedolisin	KEGG:ath:AT1G01900	GO:0005618^cellular_component^cell wall`GO:0031012^cellular_component^extracellular matrix`GO:0004252^molecular_function^serine-type endopeptidase activity`GO:0006508^biological_process^proteolysis	GO:0004252^molecular_function^serine-type endopeptidase activity`GO:0006508^biological_process^proteolysis
DBOL_DN12435_c1_g1_i1.p1	Y3136_ARATH^Y3136_ARATH^Q:16-321,H:14-330^38.871%ID^E:1.58e-74^RecName: Full=Clavaminate synthase-like protein At3g21360;^Eukaryota; Viridiplantae; Streptophyta; Embryophyta; Tracheophyta; Spermatophyta; Magnoliophyta; eudicotyledons; Gunneridae; Pentapetalae; rosids; malvids; Brassicales; Brassicaceae; Camelineae; Arabidopsis	XP_016200813.1^XP_016200813.1^Q:1-321,H:1-321^89.408%ID^E:0^.^.	clavaminate synthase-like protein At3g21360	AT3G21360.1^AT3G21360.1^Q:16-321,H:14-330^38.871%ID^E:1.64e-75^.^.	PF02668.16^TauD^Taurine catabolism dioxygenase TauD, TfdA family^37-316^E:2.7e-29	.	.	ENOG410XPT7^taurine catabolism dioxygenase taud tfda	KEGG:ath:AT3G21360	GO:0005634^cellular_component^nucleus`GO:0046872^molecular_function^metal ion binding`GO:0016702^molecular_function^oxidoreductase activity, acting on single donors with incorporation of molecular oxygen, incorporation of two atoms of oxygen	GO:0016491^molecular_function^oxidoreductase activity`GO:0055114^biological_process^oxidation-reduction process
DBOL_DN12469_c0_g1_i3.p1	PTR6_ARATH^PTR6_ARATH^Q:1-114,H:459-572^56.14%ID^E:5.13e-38^RecName: Full=Protein NRT1/ PTR FAMILY 1.2;^Eukaryota; Viridiplantae; Streptophyta; Embryophyta; Tracheophyta; Spermatophyta; Magnoliophyta; eudicotyledons; Gunneridae; Pentapetalae; rosids; malvids; Brassicales; Brassicaceae; Camelineae; Arabidopsis	XP_020966376.1^XP_020966376.1^Q:1-117,H:449-565^82.906%ID^E:6.54e-63^.^.	protein NRT1/ PTR FAMILY 1.2-like isoform X2	AT1G52190.1^AT1G52190.1^Q:1-114,H:459-572^56.14%ID^E:5.32e-39^.^.	PF00854.21^PTR2^POT family^1-74^E:2.4e-07	sigP:1^17^0.504^YES	.	COG3104^transporter	KEGG:ath:AT1G52190	GO:0016021^cellular_component^integral component of membrane`GO:0005886^cellular_component^plasma membrane`GO:0080054^molecular_function^low-affinity nitrate transmembrane transporter activity`GO:0035673^molecular_function^oligopeptide transmembrane transporter activity`GO:1904680^molecular_function^peptide transmembrane transporter activity`GO:0015333^molecular_function^peptide:proton symporter …	GO:0022857^molecular_function^transmembrane transporter activity`GO:0055085^biological_process^transmembrane transport`GO:0016020^cellular_component^membrane
DBOL_DN12469_c0_g2_i1.p1	.	.	.	.	.	.	.	.	.	.	.
DBOL_DN12480_c0_g1_i1.p1	.	XP_016181938.1^XP_016181938.1^Q:134-193,H:92-151^76.667%ID^E:3.66e-19^.^.	glycine-rich cell wall structural protein 1.0	AT1G61255.1^AT1G61255.1^Q:76-193,H:40-143^48.305%ID^E:1.51e-14^.^.	.	.	ExpAA=22.60^PredHel=1^Topology=o37-59i	.	.	.	.
DBOL_DN12480_c0_g2_i1.p1	.	XP_016181938.1^XP_016181938.1^Q:159-218,H:92-151^76.667%ID^E:1.33e-18^.^.	glycine-rich cell wall structural protein 1.0	AT4G21620.2^AT4G21620.2^Q:162-218,H:42-98^75.439%ID^E:3.31e-14^.^.	.	.	ExpAA=22.39^PredHel=1^Topology=o62-84i	.	.	.	.
DBOL_DN12480_c1_g1_i6.p1	ABI5_ARATH^ABI5_ARATH^Q:15-450,H:13-442^48.95%ID^E:4.04e-109^RecName: Full=Protein ABSCISIC ACID-INSENSITIVE 5;^Eukaryota; Viridiplantae; Streptophyta; Embryophyta; Tracheophyta; Spermatophyta; Magnoliophyta; eudicotyledons; Gunneridae; Pentapetalae; rosids; malvids; Brassicales; Brassicaceae; Camelineae; Arabidopsis	XP_020960229.1^XP_020960229.1^Q:1-450,H:1-382^53.118%ID^E:3.89e-119^.^.	protein ABSCISIC ACID-INSENSITIVE 5	AT2G36270.2^AT2G36270.2^Q:15-450,H:13-442^48.95%ID^E:4.18e-110^.^.	PF07716.15^bZIP_2^Basic region leucine zipper^364-414^E:1.9e-11`PF00170.21^bZIP_1^bZIP transcription factor^365-415^E:2.4e-10	.	.	ENOG4110YI4^Protein ABSCISIC ACID-INSENSITIVE	KEGG:ath:AT2G36270`KO:K14432	GO:0005634^cellular_component^nucleus`GO:0003677^molecular_function^DNA binding`GO:0003700^molecular_function^DNA-binding transcription factor activity`GO:0009738^biological_process^abscisic acid-activated signaling pathway`GO:0010187^biological_process^negative regulation of seed germination`GO:0045893^biological_process^positive regulation of transcription, DNA-templated`GO:0006355^biological_p…	GO:0003700^molecular_function^DNA-binding transcription factor activity`GO:0006355^biological_process^regulation of transcription, DNA-templated
DBOL_DN12409_c0_g1_i6.p1	.	XP_020970522.1^XP_020970522.1^Q:13-250,H:18-244^62.185%ID^E:3.16e-86^.^.	uncharacterized protein LOC107622883 isoform X2	AT1G77620.1^AT1G77620.1^Q:24-187,H:37-206^41.714%ID^E:1.71e-30^.^.	.	.	.	.	.	.	.
DBOL_DN12488_c0_g1_i2.p1	CUCM1_CUCME^CUCM1_CUCME^Q:34-105,H:34-105^54.167%ID^E:7.3e-17^RecName: Full=Cucumisin {ECO:0000303|PubMed:7806492};^Eukaryota; Viridiplantae; Streptophyta; Embryophyta; Tracheophyta; Spermatophyta; Magnoliophyta; eudicotyledons; Gunneridae; Pentapetalae; rosids; fabids; Cucurbitales; Cucurbitaceae; Benincaseae; Cucumis	XP_016166969.1^XP_016166969.1^Q:12-105,H:11-109^44.444%ID^E:6.14e-20^.^.	cucumisin	AT5G58820.1^AT5G58820.1^Q:13-104,H:6-101^46.465%ID^E:1.38e-13^.^.	PF05922.16^Inhibitor_I9^Peptidase inhibitor I9^33-104^E:1.7e-11	sigP:1^25^0.793^YES	ExpAA=21.39^PredHel=1^Topology=i7-29o	.	.	GO:0005576^cellular_component^extracellular region`GO:0004252^molecular_function^serine-type endopeptidase activity	.
DBOL_DN12407_c0_g2_i3.p1	WEX_ARATH^WEX_ARATH^Q:158-301,H:130-272^38.095%ID^E:8.23e-18^RecName: Full=Werner Syndrome-like exonuclease;^Eukaryota; Viridiplantae; Streptophyta; Embryophyta; Tracheophyta; Spermatophyta; Magnoliophyta; eudicotyledons; Gunneridae; Pentapetalae; rosids; malvids; Brassicales; Brassicaceae; Camelineae; Arabidopsis	XP_016184712.1^XP_016184712.1^Q:90-309,H:16-232^71.364%ID^E:1.71e-101^.^.	Werner Syndrome-like exonuclease	AT3G12460.1^AT3G12460.1^Q:109-304,H:13-231^29.018%ID^E:1.01e-21^.^.	PF01612.20^DNA_pol_A_exo1^3'-5' exonuclease^151-303^E:4.5e-15	.	.	ENOG410XS63^Exonuclease 3'-5' domain containing 2	KEGG:ath:AT4G13870	GO:0005634^cellular_component^nucleus`GO:0008408^molecular_function^3'-5' exonuclease activity`GO:0003677^molecular_function^DNA binding`GO:0046872^molecular_function^metal ion binding	GO:0003676^molecular_function^nucleic acid binding`GO:0008408^molecular_function^3'-5' exonuclease activity`GO:0006139^biological_process^nucleobase-containing compound metabolic process
DBOL_DN12433_c0_g1_i1.p1	NMAT3_ARATH^NMAT3_ARATH^Q:1-761,H:1-722^58.801%ID^E:0^RecName: Full=Nuclear intron maturase 3, mitochondrial {ECO:0000303|PubMed:19946041};^Eukaryota; Viridiplantae; Streptophyta; Embryophyta; Tracheophyta; Spermatophyta; Magnoliophyta; eudicotyledons; Gunneridae; Pentapetalae; rosids; malvids; Brassicales; Brassicaceae; Camelineae; Arabidopsis	XP_020977945.1^XP_020977945.1^Q:48-762,H:35-753^81.641%ID^E:0^.^.	uncharacterized protein LOC107635740	AT5G04050.1^AT5G04050.1^Q:1-601,H:1-597^61.12%ID^E:0^.^.	PF01348.21^Intron_maturas2^Type II intron maturase^536-642^E:6.2e-16	.	.	COG3344^RNA-directed DNA polymerase	KEGG:ath:AT5G04050	GO:0005739^cellular_component^mitochondrion`GO:0003677^molecular_function^DNA binding`GO:0004519^molecular_function^endonuclease activity`GO:0046872^molecular_function^metal ion binding`GO:0003964^molecular_function^RNA-directed DNA polymerase activity`GO:0000373^biological_process^Group II intron splicing`GO:0006314^biological_process^intron homing`GO:0090615^biological_process^mitochondrial mRN…	GO:0006397^biological_process^mRNA processing
DBOL_DN12494_c0_g2_i12.p1	YI31B_YEAST^YI31B_YEAST^Q:564-654,H:612-702^41.758%ID^E:4.93e-13^RecName: Full=Transposon Ty3-I Gag-Pol polyprotein;^Eukaryota; Fungi; Dikarya; Ascomycota; Saccharomycotina; Saccharomycetes; Saccharomycetales; Saccharomycetaceae; Saccharomyces	XP_016182574.1^XP_016182574.1^Q:7-656,H:2-674^40.996%ID^E:8.42e-176^.^.	uncharacterized protein LOC107624629	AT3G29750.1^AT3G29750.1^Q:362-494,H:115-249^30.37%ID^E:1.64e-08^.^.	PF03732.17^Retrotrans_gag^Retrotransposon gag protein^112-200^E:2.8e-08`PF13975.6^gag-asp_proteas^gag-polyprotein putative aspartyl protease^374-464^E:1.2e-10`PF13650.6^Asp_protease_2^Aspartyl protease^374-461^E:1.2e-06`PF08284.11^RVP_2^Retroviral aspartyl protease^375-465^E:2.6e-10	.	.	.	KEGG:sce:YIL082W-A`KO:K07497	GO:0005737^cellular_component^cytoplasm`GO:0005634^cellular_component^nucleus`GO:0000943^cellular_component^retrotransposon nucleocapsid`GO:0004190^molecular_function^aspartic-type endopeptidase activity`GO:0005524^molecular_function^ATP binding`GO:0003677^molecular_function^DNA binding`GO:0003887^molecular_function^DNA-directed DNA polymerase activity`GO:0008233^molecular_function^peptidase acti…	.
DBOL_DN12470_c0_g1_i1.p1	ASAT1_ARATH^ASAT1_ARATH^Q:15-397,H:11-332^45.833%ID^E:6.04e-105^RecName: Full=Acyl-CoA--sterol O-acyltransferase 1;^Eukaryota; Viridiplantae; Streptophyta; Embryophyta; Tracheophyta; Spermatophyta; Magnoliophyta; eudicotyledons; Gunneridae; Pentapetalae; rosids; malvids; Brassicales; Brassicaceae; Camelineae; Arabidopsis	XP_016187989.1^XP_016187989.1^Q:1-405,H:1-387^71.007%ID^E:0^.^.	acyl-CoA--sterol O-acyltransferase 1-like	AT3G51970.1^AT3G51970.1^Q:15-397,H:11-332^45.833%ID^E:6.26e-106^.^.	PF13813.6^MBOAT_2^Membrane bound O-acyl transferase family^245-331^E:2e-15	.	ExpAA=146.18^PredHel=7^Topology=o5-24i36-58o62-79i212-234o292-314i321-343o353-375i	ENOG410Y3K5^long-chain-alcohol O-fatty-acyltransferase	KEGG:ath:AT3G51970	GO:0016021^cellular_component^integral component of membrane`GO:0008374^molecular_function^O-acyltransferase activity`GO:0016127^biological_process^sterol catabolic process`GO:0034434^biological_process^sterol esterification	.
DBOL_DN12470_c0_g2_i2.p1	WAXS5_ARATH^WAXS5_ARATH^Q:9-344,H:1-331^46.746%ID^E:1.29e-90^RecName: Full=Probable long-chain-alcohol O-fatty-acyltransferase 5;^Eukaryota; Viridiplantae; Streptophyta; Embryophyta; Tracheophyta; Spermatophyta; Magnoliophyta; eudicotyledons; Gunneridae; Pentapetalae; rosids; malvids; Brassicales; Brassicaceae; Camelineae; Arabidopsis	XP_016165365.1^XP_016165365.1^Q:65-346,H:11-308^75.92%ID^E:7.54e-157^.^.	probable long-chain-alcohol O-fatty-acyltransferase 5	AT5G55340.1^AT5G55340.1^Q:9-344,H:1-331^46.746%ID^E:1.34e-91^.^.	PF13813.6^MBOAT_2^Membrane bound O-acyl transferase family^195-277^E:1.4e-14	.	ExpAA=170.99^PredHel=8^Topology=o15-37i42-64o68-87i127-146o156-178i233-255o270-292i299-321o	ENOG410Y3K5^long-chain-alcohol O-fatty-acyltransferase	KEGG:ath:AT5G55340	GO:0016021^cellular_component^integral component of membrane`GO:0102966^molecular_function^arachidoyl-CoA:1-dodecanol O-acyltransferase activity`GO:0047196^molecular_function^long-chain-alcohol O-fatty-acyltransferase activity`GO:0103095^molecular_function^wax ester synthase activity`GO:0006629^biological_process^lipid metabolic process	.
DBOL_DN12410_c1_g1_i4.p1	WAK5_ARATH^WAK5_ARATH^Q:6-135,H:191-330^42.857%ID^E:4.19e-28^RecName: Full=Wall-associated receptor kinase 5;^Eukaryota; Viridiplantae; Streptophyta; Embryophyta; Tracheophyta; Spermatophyta; Magnoliophyta; eudicotyledons; Gunneridae; Pentapetalae; rosids; malvids; Brassicales; Brassicaceae; Camelineae; Arabidopsis	XP_020961376.1^XP_020961376.1^Q:1-145,H:200-355^59.615%ID^E:4.23e-57^.^.	wall-associated receptor kinase 2-like	AT1G21230.1^AT1G21230.1^Q:6-135,H:191-330^42.857%ID^E:4.34e-29^.^.	PF12661.7^hEGF^Human growth factor-like EGF^49-72^E:0.0073`PF07645.15^EGF_CA^Calcium-binding EGF domain^84-126^E:2.6e-09	.	.	COG0515^Serine Threonine protein kinase	KEGG:ath:AT1G21230	GO:0016021^cellular_component^integral component of membrane`GO:0005886^cellular_component^plasma membrane`GO:0005524^molecular_function^ATP binding`GO:0005509^molecular_function^calcium ion binding`GO:0030247^molecular_function^polysaccharide binding`GO:0004674^molecular_function^protein serine/threonine kinase activity	GO:0005509^molecular_function^calcium ion binding
DBOL_DN12410_c1_g2_i3.p1	WAK5_ARATH^WAK5_ARATH^Q:12-200,H:156-362^36.364%ID^E:4.36e-31^RecName: Full=Wall-associated receptor kinase 5;^Eukaryota; Viridiplantae; Streptophyta; Embryophyta; Tracheophyta; Spermatophyta; Magnoliophyta; eudicotyledons; Gunneridae; Pentapetalae; rosids; malvids; Brassicales; Brassicaceae; Camelineae; Arabidopsis	XP_016162677.1^XP_016162677.1^Q:1-201,H:169-375^61.722%ID^E:5.06e-83^.^.	wall-associated receptor kinase 5 isoform X1	AT1G21230.1^AT1G21230.1^Q:12-200,H:156-362^36.364%ID^E:4.52e-32^.^.	PF12661.7^hEGF^Human growth factor-like EGF^88-109^E:0.0078`PF07645.15^EGF_CA^Calcium-binding EGF domain^121-165^E:8.3e-07	.	ExpAA=22.44^PredHel=1^Topology=o174-196i	COG0515^Serine Threonine protein kinase	KEGG:ath:AT1G21230	GO:0016021^cellular_component^integral component of membrane`GO:0005886^cellular_component^plasma membrane`GO:0005524^molecular_function^ATP binding`GO:0005509^molecular_function^calcium ion binding`GO:0030247^molecular_function^polysaccharide binding`GO:0004674^molecular_function^protein serine/threonine kinase activity	GO:0005509^molecular_function^calcium ion binding
DBOL_DN12410_c2_g1_i1.p1	WAK2_ARATH^WAK2_ARATH^Q:25-136,H:107-212^39.286%ID^E:3.86e-15^RecName: Full=Wall-associated receptor kinase 2;^Eukaryota; Viridiplantae; Streptophyta; Embryophyta; Tracheophyta; Spermatophyta; Magnoliophyta; eudicotyledons; Gunneridae; Pentapetalae; rosids; malvids; Brassicales; Brassicaceae; Camelineae; Arabidopsis	XP_020960816.1^XP_020960816.1^Q:1-145,H:100-244^64.828%ID^E:4.59e-60^.^.	wall-associated receptor kinase 5-like	AT1G21270.1^AT1G21270.1^Q:25-136,H:107-212^39.286%ID^E:4e-16^.^.	.	.	.	COG0515^Serine Threonine protein kinase	KEGG:ath:AT1G21270	GO:0016021^cellular_component^integral component of membrane`GO:0005886^cellular_component^plasma membrane`GO:0005524^molecular_function^ATP binding`GO:0005509^molecular_function^calcium ion binding`GO:0030247^molecular_function^polysaccharide binding`GO:0004674^molecular_function^protein serine/threonine kinase activity`GO:0009992^biological_process^cellular water homeostasis`GO:0009311^biologic…	.
DBOL_DN12432_c0_g1_i1.p1	U72B1_ARATH^U72B1_ARATH^Q:13-166,H:317-469^51.299%ID^E:1.84e-48^RecName: Full=UDP-glycosyltransferase 72B1;^Eukaryota; Viridiplantae; Streptophyta; Embryophyta; Tracheophyta; Spermatophyta; Magnoliophyta; eudicotyledons; Gunneridae; Pentapetalae; rosids; malvids; Brassicales; Brassicaceae; Camelineae; Arabidopsis	XP_016177665.2^XP_016177665.2^Q:24-163,H:54-187^68.571%ID^E:7.94e-62^.^.	anthocyanidin 3-O-glucosyltransferase 5-like	AT4G01070.1^AT4G01070.1^Q:13-166,H:317-469^51.299%ID^E:1.91e-49^.^.	PF00201.18^UDPGT^UDP-glucoronosyl and UDP-glucosyl transferase^38-100^E:1.7e-20	.	.	COG1819^Transferase	KEGG:ath:AT4G01070`KO:K08237	GO:0043231^cellular_component^intracellular membrane-bounded organelle`GO:0050505^molecular_function^hydroquinone glucosyltransferase activity`GO:0080043^molecular_function^quercetin 3-O-glucosyltransferase activity`GO:0080044^molecular_function^quercetin 7-O-glucosyltransferase activity`GO:0035251^molecular_function^UDP-glucosyltransferase activity`GO:0008194^molecular_function^UDP-glycosyltrans…	GO:0016758^molecular_function^transferase activity, transferring hexosyl groups
DBOL_DN12432_c0_g2_i1.p1	HQGT_RAUSE^HQGT_RAUSE^Q:8-162,H:232-373^49.032%ID^E:3.35e-45^RecName: Full=Hydroquinone glucosyltransferase;^Eukaryota; Viridiplantae; Streptophyta; Embryophyta; Tracheophyta; Spermatophyta; Magnoliophyta; eudicotyledons; Gunneridae; Pentapetalae; asterids; lamiids; Gentianales; Apocynaceae; Rauvolfioideae; Vinceae; Rauvolfiinae; Rauvolfia	XP_016197915.1^XP_016197915.1^Q:1-162,H:29-161^63.19%ID^E:5.14e-61^.^.	anthocyanidin 3-O-glucosyltransferase 5-like	AT3G50740.1^AT3G50740.1^Q:3-162,H:233-381^49.375%ID^E:1.25e-44^.^.	PF00201.18^UDPGT^UDP-glucoronosyl and UDP-glucosyl transferase^127-162^E:1e-09	.	.	.	KEGG:ag:CAC35167`KO:K08237	GO:0050505^molecular_function^hydroquinone glucosyltransferase activity	GO:0016758^molecular_function^transferase activity, transferring hexosyl groups
DBOL_DN12446_c0_g1_i6.p1	UBIQ1_CAEEL^UBIQ1_CAEEL^Q:1-307,H:58-364^96.091%ID^E:0^RecName: Full=Polyubiquitin-A;^Eukaryota; Metazoa; Ecdysozoa; Nematoda; Chromadorea; Rhabditida; Rhabditina; Rhabditomorpha; Rhabditoidea; Rhabditidae; Peloderinae; Caenorhabditis`UBIQ1_CAEEL^UBIQ1_CAEEL^Q:1-307,H:438-744^96.091%ID^E:0^RecName: Full=Polyubiquitin-A;^Eukaryota; Metazoa; Ecdysozoa; Nematoda; Chromadorea; Rhabditida; Rhabditina;…	XP_016188709.1^XP_016188709.1^Q:1-307,H:58-364^93.485%ID^E:0^.^.`XP_016188709.1^XP_016188709.1^Q:1-307,H:134-440^93.485%ID^E:0^.^.`XP_016188709.1^XP_016188709.1^Q:20-307,H:1-288^93.056%ID^E:0^.^.`XP_016188709.1^XP_016188709.1^Q:1-248,H:210-457^93.548%ID^E:3.48e-163^.^.	polyubiquitin	AT4G05320.4^AT4G05320.4^Q:1-307,H:58-364^93.485%ID^E:0^.^.`AT4G05320.4^AT4G05320.4^Q:1-307,H:134-440^93.485%ID^E:0^.^.`AT4G05320.4^AT4G05320.4^Q:20-307,H:1-288^93.056%ID^E:0^.^.`AT4G05320.4^AT4G05320.4^Q:1-248,H:210-457^93.548%ID^E:3e-163^.^.	PF11976.8^Rad60-SLD^Ubiquitin-2 like Rad60 SUMO-like^20-90^E:1.3e-15`PF00240.23^ubiquitin^Ubiquitin family^22-93^E:5.5e-33`PF13881.6^Rad60-SLD_2^Ubiquitin-2 like Rad60 SUMO-like^29-90^E:0.038`PF14560.6^Ubiquitin_2^Ubiquitin-like domain^32-88^E:0.00021`PF11976.8^Rad60-SLD^Ubiquitin-2 like Rad60 SUMO-like^96-166^E:1.3e-15`PF00240.23^ubiquitin^Ubiquitin family^98-169^E:5.5e-33`PF13881.6^Rad60-SLD_2^…	.	.	COG5272^ubiquitin	KEGG:cel:CELE_F25B5.4`KO:K08770	GO:0005737^cellular_component^cytoplasm`GO:0005634^cellular_component^nucleus`GO:0031386^molecular_function^protein tag`GO:0031625^molecular_function^ubiquitin protein ligase binding`GO:0019941^biological_process^modification-dependent protein catabolic process`GO:0016567^biological_process^protein ubiquitination	GO:0005515^molecular_function^protein binding
DBOL_DN12446_c1_g1_i1.p1	WIT1_ARATH^WIT1_ARATH^Q:39-658,H:51-697^42.424%ID^E:1.83e-139^RecName: Full=WPP domain-interacting tail-anchored protein 1;^Eukaryota; Viridiplantae; Streptophyta; Embryophyta; Tracheophyta; Spermatophyta; Magnoliophyta; eudicotyledons; Gunneridae; Pentapetalae; rosids; malvids; Brassicales; Brassicaceae; Camelineae; Arabidopsis	XP_016194471.1^XP_016194471.1^Q:1-669,H:1-612^67.761%ID^E:0^.^.	WPP domain-interacting tail-anchored protein 1	AT5G11390.1^AT5G11390.1^Q:39-658,H:51-697^42.424%ID^E:1.9e-140^.^.	.	.	ExpAA=21.28^PredHel=1^Topology=o638-660i	ENOG410YFHB^WPP domain-interacting tail-anchored protein	KEGG:ath:AT5G11390	GO:0016021^cellular_component^integral component of membrane`GO:0005635^cellular_component^nuclear envelope`GO:0031965^cellular_component^nuclear membrane	.
DBOL_DN96630_c0_g1_i1.p3	.	.	.	.	.	.	.	.	.	.	.
DBOL_DN96631_c0_g1_i5.p1	Y3475_ARATH^Y3475_ARATH^Q:2-436,H:128-560^43.218%ID^E:5.74e-99^RecName: Full=Probable LRR receptor-like serine/threonine-protein kinase At3g47570;^Eukaryota; Viridiplantae; Streptophyta; Embryophyta; Tracheophyta; Spermatophyta; Magnoliophyta; eudicotyledons; Gunneridae; Pentapetalae; rosids; malvids; Brassicales; Brassicaceae; Camelineae; Arabidopsis`Y3475_ARATH^Y3475_ARATH^Q:37-436,H:67-441^34.…	XP_020978353.1^XP_020978353.1^Q:2-436,H:162-559^63.678%ID^E:9.65e-169^.^.`XP_020978353.1^XP_020978353.1^Q:2-191,H:420-608^35.602%ID^E:6.91e-21^.^.`XP_020978353.1^XP_020978353.1^Q:243-435,H:109-324^32.569%ID^E:6.06e-18^.^.	probable LRR receptor-like serine/threonine-protein kinase At3g47570	AT3G47570.1^AT3G47570.1^Q:2-436,H:128-560^43.218%ID^E:5.95e-100^.^.`AT3G47570.1^AT3G47570.1^Q:37-436,H:67-441^34.913%ID^E:1.78e-47^.^.`AT3G47570.1^AT3G47570.1^Q:2-348,H:176-593^31.616%ID^E:4.26e-41^.^.`AT3G47570.1^AT3G47570.1^Q:2-251,H:375-616^31.6%ID^E:2.58e-23^.^.`AT3G47570.1^AT3G47570.1^Q:231-427,H:62-257^37.186%ID^E:4.41e-23^.^.	PF00560.33^LRR_1^Leucine Rich Repeat^13-33^E:3.2`PF00560.33^LRR_1^Leucine Rich Repeat^37-59^E:120`PF00560.33^LRR_1^Leucine Rich Repeat^61-82^E:440`PF00560.33^LRR_1^Leucine Rich Repeat^179-179^E:7000`PF00560.33^LRR_1^Leucine Rich Repeat^211-233^E:1.2`PF00560.33^LRR_1^Leucine Rich Repeat^238-258^E:62`PF00560.33^LRR_1^Leucine Rich Repeat^261-282^E:590`PF00560.33^LRR_1^Leucine Rich Repeat^288-306^E:3…	.	.	COG0515^Serine Threonine protein kinase`COG4886^leucine Rich Repeat	KEGG:ath:AT3G47570	GO:0016021^cellular_component^integral component of membrane`GO:0005886^cellular_component^plasma membrane`GO:0005524^molecular_function^ATP binding`GO:0004674^molecular_function^protein serine/threonine kinase activity	GO:0005515^molecular_function^protein binding
DBOL_DN96680_c0_g1_i1.p1	HQGT_RAUSE^HQGT_RAUSE^Q:1-98,H:182-274^55.102%ID^E:5.2e-32^RecName: Full=Hydroquinone glucosyltransferase;^Eukaryota; Viridiplantae; Streptophyta; Embryophyta; Tracheophyta; Spermatophyta; Magnoliophyta; eudicotyledons; Gunneridae; Pentapetalae; asterids; lamiids; Gentianales; Apocynaceae; Rauvolfioideae; Vinceae; Rauvolfiinae; Rauvolfia	XP_016181161.1^XP_016181161.1^Q:1-99,H:190-284^70.707%ID^E:5.05e-43^.^.	hydroquinone glucosyltransferase	AT4G01070.2^AT4G01070.2^Q:1-99,H:185-280^55.882%ID^E:3.31e-31^.^.	.	.	.	.	KEGG:ag:CAC35167`KO:K08237	GO:0050505^molecular_function^hydroquinone glucosyltransferase activity	.
DBOL_DN96672_c0_g1_i3.p1	ARTA_ASPFN^ARTA_ASPFN^Q:1-173,H:60-232^77.457%ID^E:3.44e-96^RecName: Full=14-3-3 family protein artA {ECO:0000303|PubMed:29247055};^Eukaryota; Fungi; Dikarya; Ascomycota; Pezizomycotina; Eurotiomycetes; Eurotiomycetidae; Eurotiales; Aspergillaceae; Aspergillus	XP_016167550.1^XP_016167550.1^Q:1-187,H:68-254^70.588%ID^E:8.31e-95^.^.	14-3-3-like protein	AT1G35160.1^AT1G35160.1^Q:1-187,H:70-256^68.984%ID^E:3.63e-93^.^.	PF00244.20^14-3-3^14-3-3 protein^1-172^E:1.8e-78	.	.	.	KEGG:afv:AFLA_092450`KO:K06630	GO:0019904^molecular_function^protein domain specific binding	.
DBOL_DN96703_c0_g1_i1.p1	.	.	.	.	.	.	.	.	.	.	.
DBOL_DN96663_c0_g1_i1.p1	.	XP_016197291.1^XP_016197291.1^Q:26-100,H:349-424^61.842%ID^E:6.43e-10^.^.	bromodomain-containing protein 4	.	.	.	.	.	.	.	.
DBOL_DN96689_c0_g1_i1.p2	RL3_BOVIN^RL3_BOVIN^Q:1-102,H:1-102^67.647%ID^E:1.64e-43^RecName: Full=60S ribosomal protein L3;^Eukaryota; Metazoa; Chordata; Craniata; Vertebrata; Euteleostomi; Mammalia; Eutheria; Laurasiatheria; Cetartiodactyla; Ruminantia; Pecora; Bovidae; Bovinae; Bos	XP_016175365.1^XP_016175365.1^Q:1-102,H:1-102^64.706%ID^E:3.68e-42^.^.	60S ribosomal protein L3-1	AT1G61580.1^AT1G61580.1^Q:1-102,H:1-102^67.647%ID^E:1.73e-37^.^.	PF00297.22^Ribosomal_L3^Ribosomal protein L3^1-102^E:5.9e-41	.	.	COG0087^One of the primary rRNA binding proteins, it binds directly near the 3'-end of the 23S rRNA, where it nucleates assembly of the 50S subunit (By similarity)	KEGG:bta:282688`KO:K02925	GO:0022625^cellular_component^cytosolic large ribosomal subunit`GO:0005730^cellular_component^nucleolus`GO:0003735^molecular_function^structural constituent of ribosome`GO:0000027^biological_process^ribosomal large subunit assembly`GO:0006412^biological_process^translation	GO:0003735^molecular_function^structural constituent of ribosome`GO:0006412^biological_process^translation`GO:0005622^cellular_component^intracellular`GO:0005840^cellular_component^ribosome
DBOL_DN4725_c0_g2_i6.p1	PTA12_ARATH^PTA12_ARATH^Q:26-520,H:35-524^66.994%ID^E:0^RecName: Full=Protein PLASTID TRANSCRIPTIONALLY ACTIVE 12, chloroplastic {ECO:0000303|PubMed:16326926};^Eukaryota; Viridiplantae; Streptophyta; Embryophyta; Tracheophyta; Spermatophyta; Magnoliophyta; eudicotyledons; Gunneridae; Pentapetalae; rosids; malvids; Brassicales; Brassicaceae; Camelineae; Arabidopsis	XP_016179658.1^XP_016179658.1^Q:1-521,H:1-521^82.732%ID^E:0^.^.	protein PLASTID TRANSCRIPTIONALLY ACTIVE 12	AT2G34640.1^AT2G34640.1^Q:26-520,H:35-524^66.994%ID^E:0^.^.	.	.	.	ENOG4111FQI^NA	KEGG:ath:AT2G34640	GO:0009507^cellular_component^chloroplast`GO:0009295^cellular_component^nucleoid`GO:0005634^cellular_component^nucleus`GO:0009508^cellular_component^plastid chromosome`GO:0000427^cellular_component^plastid-encoded plastid RNA polymerase complex`GO:0042793^biological_process^plastid transcription`GO:0090228^biological_process^positive regulation of red or far-red light signaling pathway`GO:0045893…	.
DBOL_DN4795_c0_g1_i1.p1	DTX27_ARATH^DTX27_ARATH^Q:22-495,H:14-484^68.565%ID^E:0^RecName: Full=Protein DETOXIFICATION 27 {ECO:0000303|PubMed:11739388};^Eukaryota; Viridiplantae; Streptophyta; Embryophyta; Tracheophyta; Spermatophyta; Magnoliophyta; eudicotyledons; Gunneridae; Pentapetalae; rosids; malvids; Brassicales; Brassicaceae; Camelineae; Arabidopsis	XP_016163666.1^XP_016163666.1^Q:1-504,H:1-491^82.609%ID^E:0^.^.	protein DETOXIFICATION 27	AT5G65380.1^AT5G65380.1^Q:22-495,H:14-484^68.565%ID^E:0^.^.	PF01554.18^MatE^MatE^58-218^E:3.3e-32`PF01554.18^MatE^MatE^280-440^E:1.9e-25	.	ExpAA=239.85^PredHel=9^Topology=o85-107i133-155o170-192i199-221o236-258i358-380o395-417i424-446o450-472i	COG0534^Mate efflux family protein	KEGG:ath:AT5G65380`KO:K03327	GO:0016021^cellular_component^integral component of membrane`GO:0015297^molecular_function^antiporter activity`GO:0015238^molecular_function^drug transmembrane transporter activity`GO:0006855^biological_process^drug transmembrane transport	GO:0015238^molecular_function^drug transmembrane transporter activity`GO:0015297^molecular_function^antiporter activity`GO:0006855^biological_process^drug transmembrane transport`GO:0055085^biological_process^transmembrane transport`GO:0016020^cellular_component^membrane
DBOL_DN4795_c0_g2_i2.p2	.	.	.	.	.	.	.	.	.	.	.
DBOL_DN4747_c0_g1_i3.p1	GALM_PIG^GALM_PIG^Q:9-338,H:20-341^45.482%ID^E:9.82e-92^RecName: Full=Aldose 1-epimerase;^Eukaryota; Metazoa; Chordata; Craniata; Vertebrata; Euteleostomi; Mammalia; Eutheria; Laurasiatheria; Cetartiodactyla; Suina; Suidae; Sus	XP_016182187.1^XP_016182187.1^Q:1-339,H:1-339^91.445%ID^E:0^.^.	LOW QUALITY PROTEIN: aldose 1-epimerase-like	AT3G17940.1^AT3G17940.1^Q:1-338,H:1-341^77.126%ID^E:0^.^.	PF01263.20^Aldose_epim^Aldose 1-epimerase^11-334^E:2e-92	.	.	COG2017^converts alpha-aldose to the beta-anomer. It is active on D-glucose, L-arabinose, D-xylose, D-galactose, maltose and lactose (By similarity)	KEGG:ssc:399536`KO:K01785	GO:0005737^cellular_component^cytoplasm`GO:0004034^molecular_function^aldose 1-epimerase activity`GO:0030246^molecular_function^carbohydrate binding`GO:0033499^biological_process^galactose catabolic process via UDP-galactose`GO:0006006^biological_process^glucose metabolic process	GO:0016853^molecular_function^isomerase activity`GO:0005975^biological_process^carbohydrate metabolic process
DBOL_DN4709_c0_g1_i1.p1	TBL27_ARATH^TBL27_ARATH^Q:1-420,H:1-414^47.005%ID^E:5.79e-132^RecName: Full=Protein ALTERED XYLOGLUCAN 4;^Eukaryota; Viridiplantae; Streptophyta; Embryophyta; Tracheophyta; Spermatophyta; Magnoliophyta; eudicotyledons; Gunneridae; Pentapetalae; rosids; malvids; Brassicales; Brassicaceae; Camelineae; Arabidopsis	XP_016200750.1^XP_016200750.1^Q:4-420,H:5-472^55.532%ID^E:1.45e-180^.^.	protein ALTERED XYLOGLUCAN 4-like	AT1G70230.1^AT1G70230.1^Q:1-420,H:1-414^47.005%ID^E:6.01e-133^.^.	PF14416.6^PMR5N^PMR5 N terminal Domain^72-125^E:1.8e-17`PF13839.6^PC-Esterase^GDSL/SGNH-like Acyl-Esterase family found in Pmr5 and Cas1p^127-416^E:5e-90	.	ExpAA=18.83^PredHel=1^Topology=i17-39o	ENOG410YAVP^Pfam:DUF231	KEGG:ath:AT1G70230	GO:0005794^cellular_component^Golgi apparatus`GO:0000139^cellular_component^Golgi membrane`GO:0016021^cellular_component^integral component of membrane`GO:0016413^molecular_function^O-acetyltransferase activity`GO:0010411^biological_process^xyloglucan metabolic process	.
DBOL_DN4706_c0_g1_i12.p1	MA657_ARATH^MA657_ARATH^Q:1-602,H:1-600^67.216%ID^E:0^RecName: Full=65-kDa microtubule-associated protein 7;^Eukaryota; Viridiplantae; Streptophyta; Embryophyta; Tracheophyta; Spermatophyta; Magnoliophyta; eudicotyledons; Gunneridae; Pentapetalae; rosids; malvids; Brassicales; Brassicaceae; Camelineae; Arabidopsis	XP_016180498.1^XP_016180498.1^Q:1-604,H:1-600^86.799%ID^E:0^.^.	65-kDa microtubule-associated protein 6 isoform X1	AT1G14690.2^AT1G14690.2^Q:1-602,H:1-600^67.216%ID^E:0^.^.	PF03999.12^MAP65_ASE1^Microtubule associated protein (MAP65/ASE1 family)^53-542^E:7.2e-89	.	.	ENOG410YZBK^protein regulator of cytokinesis	KEGG:ath:AT1G14690`KO:K16732	GO:0005737^cellular_component^cytoplasm`GO:0005874^cellular_component^microtubule`GO:0005634^cellular_component^nucleus`GO:0000922^cellular_component^spindle pole`GO:0008017^molecular_function^microtubule binding`GO:0000226^biological_process^microtubule cytoskeleton organization	.
DBOL_DN4715_c0_g1_i8.p1	RH3B_MAIZE^RH3B_MAIZE^Q:72-792,H:41-743^71.093%ID^E:0^RecName: Full=DEAD-box ATP-dependent RNA helicase 3B, chloroplastic {ECO:0000305};^Eukaryota; Viridiplantae; Streptophyta; Embryophyta; Tracheophyta; Spermatophyta; Magnoliophyta; Liliopsida; Poales; Poaceae; PACMAD clade; Panicoideae; Andropogonodae; Andropogoneae; Tripsacinae; Zea	XP_016205657.1^XP_016205657.1^Q:1-796,H:1-770^80.846%ID^E:0^.^.	DEAD-box ATP-dependent RNA helicase 3%2C chloroplastic	AT5G26742.2^AT5G26742.2^Q:1-669,H:1-649^72.363%ID^E:0^.^.	PF00270.29^DEAD^DEAD/DEAH box helicase^148-321^E:1.6e-46`PF04851.15^ResIII^Type III restriction enzyme, res subunit^163-314^E:2.2e-06`PF00271.31^Helicase_C^Helicase conserved C-terminal domain^358-466^E:6.2e-31`PF08152.12^GUCT^GUCT (NUC152) domain^553-652^E:5.8e-17`PF14392.6^zf-CCHC_4^Zinc knuckle^774-790^E:0.64`PF00098.23^zf-CCHC^Zinc knuckle^775-791^E:3.2e-07	.	.	COG0513^purine NTP-dependent helicase activity	KEGG:zma:100191761`KO:K16911	GO:0009570^cellular_component^chloroplast stroma`GO:0005634^cellular_component^nucleus`GO:0005524^molecular_function^ATP binding`GO:0004386^molecular_function^helicase activity`GO:0003723^molecular_function^RNA binding`GO:0008270^molecular_function^zinc ion binding`GO:0009658^biological_process^chloroplast organization`GO:0000373^biological_process^Group II intron splicing`GO:0042254^biological_p…	GO:0003676^molecular_function^nucleic acid binding`GO:0005524^molecular_function^ATP binding`GO:0003677^molecular_function^DNA binding`GO:0016787^molecular_function^hydrolase activity`GO:0003723^molecular_function^RNA binding`GO:0004386^molecular_function^helicase activity`GO:0005634^cellular_component^nucleus`GO:0008270^molecular_function^zinc ion binding
DBOL_DN4715_c1_g1_i4.p1	FTSH9_ARATH^FTSH9_ARATH^Q:1-849,H:1-805^70.383%ID^E:0^RecName: Full=ATP-dependent zinc metalloprotease FTSH 9, chloroplastic;^Eukaryota; Viridiplantae; Streptophyta; Embryophyta; Tracheophyta; Spermatophyta; Magnoliophyta; eudicotyledons; Gunneridae; Pentapetalae; rosids; malvids; Brassicales; Brassicaceae; Camelineae; Arabidopsis	XP_016166167.1^XP_016166167.1^Q:1-847,H:1-826^90.094%ID^E:0^.^.	ATP-dependent zinc metalloprotease FTSH 9%2C chloroplastic	AT5G58870.1^AT5G58870.1^Q:1-849,H:1-805^70.383%ID^E:0^.^.	PF06480.15^FtsH_ext^FtsH Extracellular^173-309^E:9.3e-07`PF00004.29^AAA^ATPase family associated with various cellular activities (AAA)^408-541^E:4.4e-43`PF07724.14^AAA_2^AAA domain (Cdc48 subfamily)^408-500^E:0.00022`PF17862.1^AAA_lid_3^AAA+ lid domain^566-595^E:6.5e-11`PF01434.18^Peptidase_M41^Peptidase family M41^627-820^E:3.7e-36	.	.	COG0465^Acts as a processive, ATP-dependent zinc metallopeptidase for both cytoplasmic and membrane proteins. Plays a role in the quality control of integral membrane proteins (By similarity)	KEGG:ath:AT5G58870`KO:K03798	GO:0009507^cellular_component^chloroplast`GO:0009941^cellular_component^chloroplast envelope`GO:0009535^cellular_component^chloroplast thylakoid membrane`GO:0016021^cellular_component^integral component of membrane`GO:0005739^cellular_component^mitochondrion`GO:0005524^molecular_function^ATP binding`GO:0004176^molecular_function^ATP-dependent peptidase activity`GO:0004222^molecular_function^metal…	GO:0004222^molecular_function^metalloendopeptidase activity`GO:0005524^molecular_function^ATP binding`GO:0008270^molecular_function^zinc ion binding`GO:0016021^cellular_component^integral component of membrane`GO:0006508^biological_process^proteolysis
DBOL_DN4722_c0_g1_i4.p1	.	.	.	.	.	.	.	.	.	.	.
DBOL_DN4775_c0_g1_i5.p1	CSLD3_ARATH^CSLD3_ARATH^Q:16-1125,H:44-1145^77.837%ID^E:0^RecName: Full=Cellulose synthase-like protein D3;^Eukaryota; Viridiplantae; Streptophyta; Embryophyta; Tracheophyta; Spermatophyta; Magnoliophyta; eudicotyledons; Gunneridae; Pentapetalae; rosids; malvids; Brassicales; Brassicaceae; Camelineae; Arabidopsis	XP_020978422.1^XP_020978422.1^Q:1-1125,H:1-1128^92.212%ID^E:0^.^.	cellulose synthase-like protein D3	AT3G03050.1^AT3G03050.1^Q:16-1125,H:44-1145^77.837%ID^E:0^.^.	PF14570.6^zf-RING_4^RING/Ubox like zinc-binding domain^110-159^E:4.7e-17`PF03552.14^Cellulose_synt^Cellulose synthase^355-1114^E:0`PF13632.6^Glyco_trans_2_3^Glycosyl transferase family group 2^819-944^E:2.8e-06	.	ExpAA=169.08^PredHel=8^Topology=o267-289i296-315o902-924i937-956o971-990i1023-1045o1055-1077i1090-1109o	COG1215^Glycosyl transferase, family 2	KEGG:ath:AT3G03050`KO:K20924	GO:0005783^cellular_component^endoplasmic reticulum`GO:0005768^cellular_component^endosome`GO:0005794^cellular_component^Golgi apparatus`GO:0000139^cellular_component^Golgi membrane`GO:0016021^cellular_component^integral component of membrane`GO:0005886^cellular_component^plasma membrane`GO:0005802^cellular_component^trans-Golgi network`GO:0016760^molecular_function^cellulose synthase (UDP-formin…	GO:0016760^molecular_function^cellulose synthase (UDP-forming) activity`GO:0030244^biological_process^cellulose biosynthetic process`GO:0016020^cellular_component^membrane
DBOL_DN4791_c0_g1_i4.p1	FDL21_ARATH^FDL21_ARATH^Q:4-325,H:111-440^30.321%ID^E:1.85e-19^RecName: Full=F-box/FBD/LRR-repeat protein At3g52680;^Eukaryota; Viridiplantae; Streptophyta; Embryophyta; Tracheophyta; Spermatophyta; Magnoliophyta; eudicotyledons; Gunneridae; Pentapetalae; rosids; malvids; Brassicales; Brassicaceae; Camelineae; Arabidopsis	XP_020967024.1^XP_020967024.1^Q:3-325,H:95-431^44.798%ID^E:1.44e-76^.^.	putative FBD-associated F-box protein At5g56440 isoform X2	AT3G52680.1^AT3G52680.1^Q:4-325,H:111-440^30.321%ID^E:1.92e-20^.^.	PF08387.10^FBD^FBD^253-297^E:1.5e-11	.	.	ENOG410YTU9^NA	KEGG:ath:AT3G52680	.	.
DBOL_DN4746_c0_g1_i1.p1	RPB9A_ARATH^RPB9A_ARATH^Q:44-157,H:1-114^77.193%ID^E:2.81e-66^RecName: Full=DNA-directed RNA polymerases II, IV and V subunit 9A;^Eukaryota; Viridiplantae; Streptophyta; Embryophyta; Tracheophyta; Spermatophyta; Magnoliophyta; eudicotyledons; Gunneridae; Pentapetalae; rosids; malvids; Brassicales; Brassicaceae; Camelineae; Arabidopsis	XP_016197885.1^XP_016197885.1^Q:39-157,H:8-126^81.513%ID^E:1.1e-73^.^.	DNA-directed RNA polymerases II%2C IV and V subunit 9A	AT3G16980.1^AT3G16980.1^Q:44-157,H:1-114^77.193%ID^E:2.91e-67^.^.	PF02150.16^RNA_POL_M_15KD^RNA polymerases M/15 Kd subunit^47-82^E:3.1e-12`PF01096.18^TFIIS_C^Transcription factor S-II (TFIIS)^118-156^E:2e-08	.	.	COG1594^DNA-dependent RNA polymerase catalyzes the transcription of DNA into RNA using the four ribonucleoside triphosphates as substrates (By similarity)	KEGG:ath:AT3G16980`KO:K03017	GO:0005730^cellular_component^nucleolus`GO:0005665^cellular_component^RNA polymerase II, core complex`GO:0000419^cellular_component^RNA polymerase V complex`GO:0003899^molecular_function^DNA-directed 5'-3' RNA polymerase activity`GO:0003676^molecular_function^nucleic acid binding`GO:0008270^molecular_function^zinc ion binding`GO:0001193^biological_process^maintenance of transcriptional fidelity d…	GO:0006351^biological_process^transcription, DNA-templated`GO:0003676^molecular_function^nucleic acid binding`GO:0008270^molecular_function^zinc ion binding
DBOL_DN4703_c0_g1_i11.p1	ARF_DUGJA^ARF_DUGJA^Q:1-180,H:1-180^64.444%ID^E:9.47e-86^RecName: Full=ADP-ribosylation factor;^Eukaryota; Metazoa; Platyhelminthes; Rhabditophora; Seriata; Tricladida; Continenticola; Geoplanoidea; Dugesiidae; Dugesia	XP_016187838.1^XP_016187838.1^Q:1-195,H:1-195^98.462%ID^E:1.16e-143^.^.	ADP-ribosylation factor	AT3G03120.1^AT3G03120.1^Q:1-189,H:1-189^90.476%ID^E:1.31e-129^.^.	PF00025.21^Arf^ADP-ribosylation factor family^6-176^E:2.1e-68`PF09439.10^SRPRB^Signal recognition particle receptor beta subunit^17-140^E:3.1e-10`PF08477.13^Roc^Ras of Complex, Roc, domain of DAPkinase^19-129^E:4.2e-13`PF00071.22^Ras^Ras family^19-132^E:7.5e-12`PF04670.12^Gtr1_RagA^Gtr1/RagA G protein conserved region^19-130^E:4.9e-09	.	.	.	.	GO:0005794^cellular_component^Golgi apparatus`GO:0005525^molecular_function^GTP binding`GO:0015031^biological_process^protein transport`GO:0016192^biological_process^vesicle-mediated transport	GO:0005525^molecular_function^GTP binding`GO:0003924^molecular_function^GTPase activity
DBOL_DN4760_c0_g1_i4.p1	MUTS2_SYNY3^MUTS2_SYNY3^Q:63-823,H:4-706^31.801%ID^E:1.41e-102^RecName: Full=Endonuclease MutS2 {ECO:0000255|HAMAP-Rule:MF_00092};^Bacteria; Cyanobacteria; Synechococcales; Merismopediaceae; Synechocystis	XP_016164409.1^XP_016164409.1^Q:5-825,H:8-817^79.543%ID^E:0^.^.	uncharacterized protein LOC107606920	AT5G54090.1^AT5G54090.1^Q:40-822,H:11-794^53.798%ID^E:0^.^.	PF00488.21^MutS_V^MutS domain V^455-636^E:2.5e-34	.	.	.	KEGG:syn:sll1772`KO:K07456	GO:0032300^cellular_component^mismatch repair complex`GO:0005524^molecular_function^ATP binding`GO:0003684^molecular_function^damaged DNA binding`GO:0008094^molecular_function^DNA-dependent ATPase activity`GO:0004519^molecular_function^endonuclease activity`GO:0030983^molecular_function^mismatched DNA binding`GO:0006298^biological_process^mismatch repair`GO:0045910^biological_process^negative reg…	GO:0005524^molecular_function^ATP binding`GO:0030983^molecular_function^mismatched DNA binding`GO:0006298^biological_process^mismatch repair
DBOL_DN4749_c0_g1_i3.p1	E137_ARATH^E137_ARATH^Q:14-476,H:9-447^66.595%ID^E:0^RecName: Full=Glucan endo-1,3-beta-glucosidase 7;^Eukaryota; Viridiplantae; Streptophyta; Embryophyta; Tracheophyta; Spermatophyta; Magnoliophyta; eudicotyledons; Gunneridae; Pentapetalae; rosids; malvids; Brassicales; Brassicaceae; Camelineae; Arabidopsis	XP_016163201.1^XP_016163201.1^Q:8-481,H:2-474^88.309%ID^E:0^.^.	glucan endo-1%2C3-beta-glucosidase 7 isoform X1	AT4G34480.1^AT4G34480.1^Q:14-476,H:9-447^66.595%ID^E:0^.^.	PF00332.18^Glyco_hydro_17^Glycosyl hydrolases family 17^30-347^E:3.4e-84`PF07983.13^X8^X8 domain^393-462^E:2.1e-19	sigP:1^26^0.891^YES	.	ENOG410YAGI^glucan endo-1,3-beta-glucosidase	KEGG:ath:AT4G34480	GO:0046658^cellular_component^anchored component of plasma membrane`GO:0005618^cellular_component^cell wall`GO:0005576^cellular_component^extracellular region`GO:0042973^molecular_function^glucan endo-1,3-beta-D-glucosidase activity`GO:0005975^biological_process^carbohydrate metabolic process`GO:0071555^biological_process^cell wall organization	GO:0004553^molecular_function^hydrolase activity, hydrolyzing O-glycosyl compounds`GO:0005975^biological_process^carbohydrate metabolic process
DBOL_DN4749_c0_g2_i2.p1	ALL9_OLEEU^ALL9_OLEEU^Q:27-106,H:370-449^68.75%ID^E:1.22e-32^RecName: Full=Glucan endo-1,3-beta-D-glucosidase;^Eukaryota; Viridiplantae; Streptophyta; Embryophyta; Tracheophyta; Spermatophyta; Magnoliophyta; eudicotyledons; Gunneridae; Pentapetalae; asterids; lamiids; Lamiales; Oleaceae; Oleeae; Olea	XP_016163201.1^XP_016163201.1^Q:1-106,H:364-463^83.962%ID^E:4.04e-56^.^.	glucan endo-1%2C3-beta-glucosidase 7 isoform X1	AT4G34480.3^AT4G34480.3^Q:19-119,H:243-337^53.465%ID^E:5.37e-32^.^.	PF07983.13^X8^X8 domain^28-98^E:4.2e-20	.	.	.	.	GO:0005576^cellular_component^extracellular region`GO:0042973^molecular_function^glucan endo-1,3-beta-D-glucosidase activity`GO:0042803^molecular_function^protein homodimerization activity`GO:0006076^biological_process^(1->3)-beta-D-glucan catabolic process	.
DBOL_DN4773_c0_g1_i1.p1	PCR10_ARATH^PCR10_ARATH^Q:1-188,H:1-188^63.158%ID^E:4.06e-85^RecName: Full=Protein PLANT CADMIUM RESISTANCE 10;^Eukaryota; Viridiplantae; Streptophyta; Embryophyta; Tracheophyta; Spermatophyta; Magnoliophyta; eudicotyledons; Gunneridae; Pentapetalae; rosids; malvids; Brassicales; Brassicaceae; Camelineae; Arabidopsis	XP_020978871.1^XP_020978871.1^Q:1-191,H:1-191^83.246%ID^E:1.9e-122^.^.	protein PLANT CADMIUM RESISTANCE 10 isoform X2	AT2G40935.9^AT2G40935.9^Q:1-188,H:1-188^63.158%ID^E:4.21e-86^.^.	PF04749.17^PLAC8^PLAC8 family^47-160^E:3.1e-25	.	.	ENOG410XX4J^Protein PLANT CADMIUM RESISTANCE	KEGG:ath:AT2G40935	GO:0016021^cellular_component^integral component of membrane	.
DBOL_DN4718_c0_g1_i4.p1	OTU_ARATH^OTU_ARATH^Q:163-304,H:164-303^59.859%ID^E:7.47e-58^RecName: Full=OTU domain-containing protein At3g57810;^Eukaryota; Viridiplantae; Streptophyta; Embryophyta; Tracheophyta; Spermatophyta; Magnoliophyta; eudicotyledons; Gunneridae; Pentapetalae; rosids; malvids; Brassicales; Brassicaceae; Camelineae; Arabidopsis	XP_016177333.1^XP_016177333.1^Q:1-310,H:1-320^80.675%ID^E:7.69e-179^.^.	uncharacterized protein LOC107619558	AT3G57810.4^AT3G57810.4^Q:163-304,H:164-303^59.859%ID^E:7.75e-59^.^.	PF02338.19^OTU^OTU-like cysteine protease^174-297^E:5.6e-22	.	.	COG5539^otu domain-containing protein	KEGG:ath:AT3G57810	GO:0009507^cellular_component^chloroplast`GO:0004843^molecular_function^thiol-dependent ubiquitin-specific protease activity`GO:0016579^biological_process^protein deubiquitination	.
DBOL_DN4751_c0_g1_i2.p1	ARFQ_ARATH^ARFQ_ARATH^Q:16-558,H:15-560^50.266%ID^E:2.1e-176^RecName: Full=Auxin response factor 17;^Eukaryota; Viridiplantae; Streptophyta; Embryophyta; Tracheophyta; Spermatophyta; Magnoliophyta; eudicotyledons; Gunneridae; Pentapetalae; rosids; malvids; Brassicales; Brassicaceae; Camelineae; Arabidopsis	XP_016181952.1^XP_016181952.1^Q:1-591,H:1-590^77.592%ID^E:0^.^.	auxin response factor 17	AT1G77850.2^AT1G77850.2^Q:16-558,H:15-560^50.266%ID^E:1.9e-177^.^.	PF02362.21^B3^B3 DNA binding domain^123-224^E:6.1e-22`PF06507.13^Auxin_resp^Auxin response factor^272-355^E:3.8e-29	.	.	ENOG410ZJKK^auxin response factor	KEGG:ath:AT1G77850	GO:0005634^cellular_component^nucleus`GO:0003700^molecular_function^DNA-binding transcription factor activity`GO:0000987^molecular_function^proximal promoter sequence-specific DNA binding`GO:0048830^biological_process^adventitious root development`GO:0009653^biological_process^anatomical structure morphogenesis`GO:0009734^biological_process^auxin-activated signaling pathway`GO:0052543^biological_…	GO:0003677^molecular_function^DNA binding`GO:0006355^biological_process^regulation of transcription, DNA-templated`GO:0009725^biological_process^response to hormone`GO:0005634^cellular_component^nucleus
DBOL_DN4726_c0_g1_i8.p1	.	.	.	.	.	sigP:1^21^0.542^YES	.	.	.	.	.
DBOL_DN4727_c0_g1_i1.p1	NDUS7_BRAOL^NDUS7_BRAOL^Q:1-214,H:1-215^82.791%ID^E:9.9e-134^RecName: Full=NADH dehydrogenase [ubiquinone] iron-sulfur protein 7, mitochondrial;^Eukaryota; Viridiplantae; Streptophyta; Embryophyta; Tracheophyta; Spermatophyta; Magnoliophyta; eudicotyledons; Gunneridae; Pentapetalae; rosids; malvids; Brassicales; Brassicaceae; Brassiceae; Brassica	XP_016162938.1^XP_016162938.1^Q:1-214,H:1-213^85.185%ID^E:6.79e-127^.^.	NADH dehydrogenase [ubiquinone] iron-sulfur protein 7%2C mitochondrial	AT5G11770.1^AT5G11770.1^Q:1-214,H:1-218^81.193%ID^E:5.84e-125^.^.	PF01058.22^Oxidored_q6^NADH ubiquinone oxidoreductase, 20 Kd subunit^89-198^E:4.9e-22	.	.	.	.	GO:0005739^cellular_component^mitochondrion`GO:0070469^cellular_component^respirasome`GO:0051539^molecular_function^4 iron, 4 sulfur cluster binding`GO:0046872^molecular_function^metal ion binding`GO:0008137^molecular_function^NADH dehydrogenase (ubiquinone) activity`GO:0048038^molecular_function^quinone binding	GO:0051536^molecular_function^iron-sulfur cluster binding`GO:0055114^biological_process^oxidation-reduction process
DBOL_DN4724_c0_g1_i5.p1	CASP6_SOYBN^CASP6_SOYBN^Q:1-117,H:1-116^78.632%ID^E:1.3e-59^RecName: Full=CASP-like protein 6;^Eukaryota; Viridiplantae; Streptophyta; Embryophyta; Tracheophyta; Spermatophyta; Magnoliophyta; eudicotyledons; Gunneridae; Pentapetalae; rosids; fabids; Fabales; Fabaceae; Papilionoideae; 50 kb inversion clade; NPAAA clade; indigoferoid/millettioid clade; Phaseoleae; Glycine; Soja	XP_016193684.1^XP_016193684.1^Q:1-117,H:1-117^71.795%ID^E:1.64e-56^.^.	casparian strip membrane protein 2	AT5G15290.1^AT5G15290.1^Q:1-115,H:1-114^50.862%ID^E:3.74e-34^.^.	PF04535.12^DUF588^Domain of unknown function (DUF588)^24-121^E:7e-21	.	ExpAA=44.59^PredHel=2^Topology=i25-47o74-96i	ENOG410YGEC^cell wall deposition. Required for establishment of the Casparian strip membrane domain (CSD) and the subsequent formation of Casparian strips, a cell wall modification of the root endodermis that determines an apoplastic barrier between the intraorganismal apoplasm and the extraorganismal apoplasm and prevents lateral diffusion	KEGG:gmx:100527420	GO:0016021^cellular_component^integral component of membrane`GO:0005886^cellular_component^plasma membrane`GO:0051539^molecular_function^4 iron, 4 sulfur cluster binding`GO:0042545^biological_process^cell wall modification`GO:0007043^biological_process^cell-cell junction assembly	.
DBOL_DN4778_c0_g1_i3.p1	NLTL2_ARATH^NLTL2_ARATH^Q:9-124,H:5-123^36.975%ID^E:3.35e-17^RecName: Full=Non-specific lipid-transfer protein-like protein At2g13820;^Eukaryota; Viridiplantae; Streptophyta; Embryophyta; Tracheophyta; Spermatophyta; Magnoliophyta; eudicotyledons; Gunneridae; Pentapetalae; rosids; malvids; Brassicales; Brassicaceae; Camelineae; Arabidopsis	XP_016174022.1^XP_016174022.1^Q:11-128,H:6-116^63.115%ID^E:1e-40^.^.	non-specific lipid transfer protein GPI-anchored 2 isoform X1	AT3G22600.1^AT3G22600.1^Q:8-130,H:5-126^53.6%ID^E:5.13e-35^.^.	PF14368.6^LTP_2^Probable lipid transfer^13-106^E:8e-17`PF00234.22^Tryp_alpha_amyl^Protease inhibitor/seed storage/LTP family^30-106^E:1.7e-08	sigP:1^26^0.881^YES	.	ENOG410Z3NP^Non-specific lipid-transfer protein-like protein	KEGG:ath:AT2G13820	GO:0046658^cellular_component^anchored component of plasma membrane`GO:0005576^cellular_component^extracellular region`GO:0005886^cellular_component^plasma membrane`GO:0008289^molecular_function^lipid binding`GO:0006869^biological_process^lipid transport	.
DBOL_DN4778_c1_g1_i15.p1	.	.	.	.	.	.	ExpAA=27.92^PredHel=1^Topology=i12-34o	.	.	.	.
DBOL_DN4766_c0_g1_i7.p1	AKH_BUCBP^AKH_BUCBP^Q:3-305,H:466-747^31.922%ID^E:2.48e-40^RecName: Full=Bifunctional aspartokinase/homoserine dehydrogenase;^Bacteria; Proteobacteria; Gammaproteobacteria; Enterobacterales; Erwiniaceae; Buchnera	XP_016203219.1^XP_016203219.1^Q:1-306,H:1-306^88.562%ID^E:0^.^.	homoserine dehydrogenase isoform X1	AT5G21060.1^AT5G21060.1^Q:1-306,H:1-306^67.647%ID^E:1.73e-148^.^.	PF00742.19^Homoserine_dh^Homoserine dehydrogenase^171-305^E:3.2e-29	.	.	COG0460^homoserine dehydrogenase`COG0527^Aspartokinase	KEGG:bab:bbp_183`KO:K12524	GO:0004072^molecular_function^aspartate kinase activity`GO:0005524^molecular_function^ATP binding`GO:0004412^molecular_function^homoserine dehydrogenase activity`GO:0050661^molecular_function^NADP binding`GO:0009089^biological_process^lysine biosynthetic process via diaminopimelate`GO:0009088^biological_process^threonine biosynthetic process	GO:0006520^biological_process^cellular amino acid metabolic process`GO:0055114^biological_process^oxidation-reduction process
DBOL_DN4776_c0_g1_i5.p1	.	XP_016204629.1^XP_016204629.1^Q:1-304,H:704-1007^68.889%ID^E:1.4e-108^.^.	protein TIME FOR COFFEE	AT3G63180.1^AT3G63180.1^Q:18-304,H:737-978^32.765%ID^E:4.48e-20^.^.	.	.	.	.	.	.	.
DBOL_DN4764_c0_g1_i1.p1	FBK77_ARATH^FBK77_ARATH^Q:1-405,H:1-411^62.981%ID^E:0^RecName: Full=F-box/kelch-repeat protein At3g61590;^Eukaryota; Viridiplantae; Streptophyta; Embryophyta; Tracheophyta; Spermatophyta; Magnoliophyta; eudicotyledons; Gunneridae; Pentapetalae; rosids; malvids; Brassicales; Brassicaceae; Camelineae; Arabidopsis	XP_016180514.1^XP_016180514.1^Q:1-405,H:1-405^88.395%ID^E:0^.^.	F-box/kelch-repeat protein At3g61590	AT3G61590.1^AT3G61590.1^Q:1-405,H:1-411^62.981%ID^E:0^.^.	PF12937.7^F-box-like^F-box-like^45-84^E:3.7e-10`PF00646.33^F-box^F-box domain^45-83^E:1.2e-09	.	.	ENOG410XPZA^F-box Kelch-repeat protein	KEGG:ath:AT3G61590	GO:0019005^cellular_component^SCF ubiquitin ligase complex`GO:0004842^molecular_function^ubiquitin-protein transferase activity`GO:0035195^biological_process^gene silencing by miRNA`GO:0099402^biological_process^plant organ development`GO:0031146^biological_process^SCF-dependent proteasomal ubiquitin-dependent protein catabolic process	GO:0005515^molecular_function^protein binding
DBOL_DN4764_c1_g1_i5.p1	.	XP_016193645.1^XP_016193645.1^Q:13-161,H:5-153^90.604%ID^E:1.53e-85^.^.	uncharacterized protein LOC107634737	AT5G64180.2^AT5G64180.2^Q:12-160,H:6-154^73.826%ID^E:8.18e-69^.^.	.	.	.	.	.	.	.
DBOL_DN4762_c0_g1_i1.p1	RK191_ARATH^RK191_ARATH^Q:10-232,H:2-225^61.638%ID^E:7.53e-78^RecName: Full=50S ribosomal protein L19-1, chloroplastic;^Eukaryota; Viridiplantae; Streptophyta; Embryophyta; Tracheophyta; Spermatophyta; Magnoliophyta; eudicotyledons; Gunneridae; Pentapetalae; rosids; malvids; Brassicales; Brassicaceae; Camelineae; Arabidopsis	XP_016191778.1^XP_016191778.1^Q:1-232,H:1-240^68.145%ID^E:2.14e-100^.^.	50S ribosomal protein L19-1%2C chloroplastic isoform X1	AT4G17560.1^AT4G17560.1^Q:10-232,H:2-225^61.638%ID^E:7.8e-79^.^.	PF01245.20^Ribosomal_L19^Ribosomal protein L19^129-225^E:1.3e-30	.	.	COG0335^This protein is located at the 30S-50S ribosomal subunit interface and may play a role in the structure and function of the aminoacyl-tRNA binding site (By similarity)	KEGG:ath:AT4G17560`KO:K02884	GO:0009507^cellular_component^chloroplast`GO:0009941^cellular_component^chloroplast envelope`GO:0009570^cellular_component^chloroplast stroma`GO:0016020^cellular_component^membrane`GO:0005840^cellular_component^ribosome`GO:0019843^molecular_function^rRNA binding`GO:0003735^molecular_function^structural constituent of ribosome`GO:0006412^biological_process^translation	GO:0003735^molecular_function^structural constituent of ribosome`GO:0006412^biological_process^translation`GO:0005622^cellular_component^intracellular`GO:0005840^cellular_component^ribosome
DBOL_DN4721_c1_g1_i3.p1	MSH6_ARATH^MSH6_ARATH^Q:1-1253,H:1-1276^64.988%ID^E:0^RecName: Full=DNA mismatch repair protein MSH6;^Eukaryota; Viridiplantae; Streptophyta; Embryophyta; Tracheophyta; Spermatophyta; Magnoliophyta; eudicotyledons; Gunneridae; Pentapetalae; rosids; malvids; Brassicales; Brassicaceae; Camelineae; Arabidopsis	XP_016205758.1^XP_016205758.1^Q:5-1311,H:2-1286^83.881%ID^E:0^.^.	DNA mismatch repair protein MSH6	AT4G02070.1^AT4G02070.1^Q:1-1253,H:1-1276^64.988%ID^E:0^.^.	PF01624.20^MutS_I^MutS domain I^368-480^E:4.4e-32`PF05188.17^MutS_II^MutS domain II^507-643^E:4.2e-09`PF05192.18^MutS_III^MutS domain III^677-993^E:2.8e-34`PF05190.18^MutS_IV^MutS family domain IV^862-953^E:4.7e-16`PF00488.21^MutS_V^MutS domain V^1057-1247^E:3.4e-67	.	.	COG0249^that it carries out the mismatch recognition step. This protein has a weak ATPase activity (By similarity)	KEGG:ath:AT4G02070`KO:K08737	GO:0032300^cellular_component^mismatch repair complex`GO:0032301^cellular_component^MutSalpha complex`GO:0005524^molecular_function^ATP binding`GO:0003684^molecular_function^damaged DNA binding`GO:0008094^molecular_function^DNA-dependent ATPase activity`GO:0000400^molecular_function^four-way junction DNA binding`GO:0035064^molecular_function^methylated histone binding`GO:0030983^molecular_functio…	GO:0005524^molecular_function^ATP binding`GO:0030983^molecular_function^mismatched DNA binding`GO:0006298^biological_process^mismatch repair
DBOL_DN4721_c1_g2_i2.p1	PUM7_ARATH^PUM7_ARATH^Q:412-738,H:326-650^63.609%ID^E:4.77e-147^RecName: Full=Putative pumilio homolog 7, chloroplastic;^Eukaryota; Viridiplantae; Streptophyta; Embryophyta; Tracheophyta; Spermatophyta; Magnoliophyta; eudicotyledons; Gunneridae; Pentapetalae; rosids; malvids; Brassicales; Brassicaceae; Camelineae; Arabidopsis	XP_016179743.1^XP_016179743.1^Q:2-738,H:1-742^71.296%ID^E:0^.^.	mRNA-binding protein puf3-like	AT1G78160.2^AT1G78160.2^Q:412-738,H:328-652^63.609%ID^E:4.77e-148^.^.	PF00806.19^PUF^Pumilio-family RNA binding repeat^427-450^E:0.0002`PF00806.19^PUF^Pumilio-family RNA binding repeat^455-489^E:2e-10`PF00806.19^PUF^Pumilio-family RNA binding repeat^499-524^E:6.8e-05`PF00806.19^PUF^Pumilio-family RNA binding repeat^533-565^E:7.6e-06`PF00806.19^PUF^Pumilio-family RNA binding repeat^570-599^E:1.4e-06`PF00806.19^PUF^Pumilio-family RNA binding repeat^604-627^E:3.1e-05	.	.	COG5099^pumilio homolog	KEGG:ath:AT1G78160	GO:0009507^cellular_component^chloroplast`GO:0005737^cellular_component^cytoplasm`GO:0003723^molecular_function^RNA binding`GO:0006417^biological_process^regulation of translation	GO:0003723^molecular_function^RNA binding
DBOL_DN4758_c0_g1_i2.p1	Y2241_ARATH^Y2241_ARATH^Q:64-968,H:51-960^66.923%ID^E:0^RecName: Full=Putative leucine-rich repeat receptor-like serine/threonine-protein kinase At2g24130;^Eukaryota; Viridiplantae; Streptophyta; Embryophyta; Tracheophyta; Spermatophyta; Magnoliophyta; eudicotyledons; Gunneridae; Pentapetalae; rosids; malvids; Brassicales; Brassicaceae; Camelineae; Arabidopsis	XP_016200413.1^XP_016200413.1^Q:13-973,H:9-972^75.776%ID^E:0^.^.	putative leucine-rich repeat receptor-like serine/threonine-protein kinase At2g24130	AT2G24130.2^AT2G24130.2^Q:36-968,H:31-975^65.82%ID^E:0^.^.	PF08263.12^LRRNT_2^Leucine rich repeat N-terminal domain^37-75^E:4.8e-08`PF00560.33^LRR_1^Leucine Rich Repeat^82-102^E:420`PF13516.6^LRR_6^Leucine Rich repeat^102-113^E:330`PF00560.33^LRR_1^Leucine Rich Repeat^104-126^E:18`PF00560.33^LRR_1^Leucine Rich Repeat^128-149^E:1.1`PF13516.6^LRR_6^Leucine Rich repeat^129-137^E:800`PF00560.33^LRR_1^Leucine Rich Repeat^152-171^E:6`PF13516.6^LRR_6^Leucine Ri…	sigP:1^29^0.513^YES	ExpAA=47.46^PredHel=2^Topology=i7-29o601-623i	COG0515^Serine Threonine protein kinase`COG4886^leucine Rich Repeat	KEGG:ath:AT2G24130	GO:0016021^cellular_component^integral component of membrane`GO:0005886^cellular_component^plasma membrane`GO:0005524^molecular_function^ATP binding`GO:0004674^molecular_function^protein serine/threonine kinase activity	GO:0005515^molecular_function^protein binding`GO:0004672^molecular_function^protein kinase activity`GO:0005524^molecular_function^ATP binding`GO:0006468^biological_process^protein phosphorylation
DBOL_DN4758_c1_g1_i1.p1	.	.	.	.	.	sigP:1^17^0.642^YES	ExpAA=32.67^PredHel=1^Topology=o4-26i	.	.	.	.
DBOL_DN4758_c2_g1_i4.p1	RLP13_ARATH^RLP13_ARATH^Q:108-595,H:544-1028^37.228%ID^E:3.34e-79^RecName: Full=Receptor-like protein 13 {ECO:0000303|PubMed:18434605};^Eukaryota; Viridiplantae; Streptophyta; Embryophyta; Tracheophyta; Spermatophyta; Magnoliophyta; eudicotyledons; Gunneridae; Pentapetalae; rosids; malvids; Brassicales; Brassicaceae; Camelineae; Arabidopsis`RLP13_ARATH^RLP13_ARATH^Q:79-502,H:267-707^29.263%ID^E:3…	XP_016169240.1^XP_016169240.1^Q:1-605,H:1-581^57.767%ID^E:0^.^.	LRR receptor-like serine/threonine-protein kinase RCH1	AT1G74170.1^AT1G74170.1^Q:108-595,H:476-960^37.228%ID^E:1.29e-80^.^.`AT1G74170.1^AT1G74170.1^Q:79-502,H:199-639^29.263%ID^E:3.82e-35^.^.`AT1G74170.1^AT1G74170.1^Q:81-517,H:66-540^26.423%ID^E:7.25e-19^.^.	PF08263.12^LRRNT_2^Leucine rich repeat N-terminal domain^31-69^E:1.2e-08`PF00560.33^LRR_1^Leucine Rich Repeat^110-123^E:20`PF13516.6^LRR_6^Leucine Rich repeat^110-120^E:18`PF00560.33^LRR_1^Leucine Rich Repeat^134-156^E:150`PF13516.6^LRR_6^Leucine Rich repeat^134-146^E:18`PF13516.6^LRR_6^Leucine Rich repeat^156-167^E:68`PF13855.6^LRR_8^Leucine rich repeat^158-218^E:2.9e-07`PF00560.33^LRR_1^Leucine…	sigP:1^23^0.776^YES	ExpAA=24.97^PredHel=1^Topology=o555-577i	COG4886^leucine Rich Repeat	KEGG:ath:AT1G74170	GO:0016021^cellular_component^integral component of membrane`GO:0005886^cellular_component^plasma membrane	GO:0005515^molecular_function^protein binding
DBOL_DN4758_c3_g1_i1.p1	.	XP_016188845.1^XP_016188845.1^Q:1-171,H:1-155^51.705%ID^E:1.16e-42^.^.	probable glycosyltransferase At3g07620	.	.	sigP:1^22^0.682^YES	ExpAA=18.90^PredHel=1^Topology=i7-29o	.	.	.	.
DBOL_DN4785_c0_g1_i3.p1	BEH4_ARATH^BEH4_ARATH^Q:9-296,H:31-325^63%ID^E:1.98e-107^RecName: Full=BES1/BZR1 homolog protein 4;^Eukaryota; Viridiplantae; Streptophyta; Embryophyta; Tracheophyta; Spermatophyta; Magnoliophyta; eudicotyledons; Gunneridae; Pentapetalae; rosids; malvids; Brassicales; Brassicaceae; Camelineae; Arabidopsis	XP_016171299.1^XP_016171299.1^Q:9-300,H:30-320^82.534%ID^E:1.42e-157^.^.	BES1/BZR1 homolog protein 4 isoform X1	AT1G78700.1^AT1G78700.1^Q:9-296,H:31-325^63%ID^E:2.05e-108^.^.	PF05687.13^BES1_N^BES1/BZR1 plant transcription factor, N-terminal^1-117^E:7.9e-51	.	.	ENOG410YESP^BES1 BZR1 homolog protein	KEGG:ath:AT1G78700	GO:0003677^molecular_function^DNA binding`GO:0003700^molecular_function^DNA-binding transcription factor activity`GO:0009742^biological_process^brassinosteroid mediated signaling pathway`GO:0006355^biological_process^regulation of transcription, DNA-templated`GO:0006351^biological_process^transcription, DNA-templated	.
DBOL_DN4796_c0_g1_i6.p1	UAF30_SCHPO^UAF30_SCHPO^Q:158-254,H:105-205^43.564%ID^E:5.21e-16^RecName: Full=Upstream activation factor subunit spp27;^Eukaryota; Fungi; Dikarya; Ascomycota; Taphrinomycotina; Schizosaccharomycetes; Schizosaccharomycetales; Schizosaccharomycetaceae; Schizosaccharomyces`UAF30_SCHPO^UAF30_SCHPO^Q:273-341,H:121-187^28.986%ID^E:2.58e-06^RecName: Full=Upstream activation factor subunit spp27;^Eukary…	XP_016195619.1^XP_016195619.1^Q:1-350,H:1-358^55.586%ID^E:7.67e-106^.^.	YLP motif-containing protein 1	AT4G22360.1^AT4G22360.1^Q:148-350,H:177-385^60.748%ID^E:1.34e-86^.^.	PF08766.11^DEK_C^DEK C terminal domain^2-65^E:7.3e-08`PF02201.18^SWIB^SWIB/MDM2 domain^171-242^E:1.1e-26`PF02201.18^SWIB^SWIB/MDM2 domain^273-344^E:2.8e-19	.	.	.	KEGG:spo:SPCC285.17`KO:K15223	GO:0005829^cellular_component^cytosol`GO:0005634^cellular_component^nucleus`GO:0000500^cellular_component^RNA polymerase I upstream activating factor complex`GO:0001181^molecular_function^RNA polymerase I general transcription initiation factor activity`GO:0006361^biological_process^transcription initiation from RNA polymerase I promoter	GO:0005515^molecular_function^protein binding
DBOL_DN4781_c0_g1_i2.p1	IMA1A_ORYSJ^IMA1A_ORYSJ^Q:1-200,H:33-232^88.06%ID^E:2.62e-122^RecName: Full=Importin subunit alpha-1a;^Eukaryota; Viridiplantae; Streptophyta; Embryophyta; Tracheophyta; Spermatophyta; Magnoliophyta; Liliopsida; Poales; Poaceae; BOP clade; Oryzoideae; Oryzeae; Oryzinae; Oryza; Oryza sativa`IMA1A_ORYSJ^IMA1A_ORYSJ^Q:42-199,H:244-399^27.673%ID^E:6.66e-11^RecName: Full=Importin subunit alpha-1a;^Euk…	XP_016175970.1^XP_016175970.1^Q:1-200,H:35-234^94%ID^E:1.65e-137^.^.`XP_016175970.1^XP_016175970.1^Q:42-199,H:246-401^28.302%ID^E:5.23e-13^.^.	importin subunit alpha-1a	AT4G16143.2^AT4G16143.2^Q:1-200,H:33-237^84.39%ID^E:1.42e-119^.^.`AT4G16143.2^AT4G16143.2^Q:103-199,H:266-362^38.144%ID^E:1.59e-09^.^.`AT4G16143.2^AT4G16143.2^Q:76-199,H:282-404^30.4%ID^E:9.68e-09^.^.	PF01749.20^IBB^Importin beta binding domain^1-62^E:6.2e-14`PF00514.23^Arm^Armadillo/beta-catenin-like repeat^73-113^E:2.4e-10`PF13646.6^HEAT_2^HEAT repeats^88-158^E:5e-07`PF13513.6^HEAT_EZ^HEAT-like repeat^98-152^E:5.9e-09`PF00514.23^Arm^Armadillo/beta-catenin-like repeat^115-154^E:1.6e-13`PF02985.22^HEAT^HEAT repeat^128-154^E:2.6e-05`PF00514.23^Arm^Armadillo/beta-catenin-like repeat^157-198^E:3.…	.	.	COG5064^importin subunit alpha	KEGG:osa:4327117	GO:0005829^cellular_component^cytosol`GO:0005643^cellular_component^nuclear pore`GO:0005654^cellular_component^nucleoplasm`GO:0048471^cellular_component^perinuclear region of cytoplasm`GO:0061608^molecular_function^nuclear import signal receptor activity`GO:0008139^molecular_function^nuclear localization sequence binding`GO:0008565^molecular_function^protein transporter activity`GO:0006607^biolog…	GO:0061608^molecular_function^nuclear import signal receptor activity`GO:0006606^biological_process^protein import into nucleus`GO:0005515^molecular_function^protein binding
DBOL_DN4788_c0_g1_i1.p1	HS906_ARATH^HS906_ARATH^Q:1-779,H:1-784^78.018%ID^E:0^RecName: Full=Heat shock protein 90-6, mitochondrial {ECO:0000305};^Eukaryota; Viridiplantae; Streptophyta; Embryophyta; Tracheophyta; Spermatophyta; Magnoliophyta; eudicotyledons; Gunneridae; Pentapetalae; rosids; malvids; Brassicales; Brassicaceae; Camelineae; Arabidopsis	XP_020962496.1^XP_020962496.1^Q:1-794,H:1-790^91.572%ID^E:0^.^.	heat shock protein 90-6%2C mitochondrial isoform X1	AT3G07770.3^AT3G07770.3^Q:1-779,H:1-784^78.018%ID^E:0^.^.	PF13589.6^HATPase_c_3^Histidine kinase-, DNA gyrase B-, and HSP90-like ATPase^112-252^E:1.1e-10`PF02518.26^HATPase_c^Histidine kinase-, DNA gyrase B-, and HSP90-like ATPase^114-274^E:1.3e-11`PF00183.18^HSP90^Hsp90 protein^279-762^E:1.4e-191	.	.	COG0326^Molecular chaperone. Has ATPase activity (By similarity)	KEGG:ath:AT3G07770`KO:K09487	GO:0005618^cellular_component^cell wall`GO:0009570^cellular_component^chloroplast stroma`GO:0005783^cellular_component^endoplasmic reticulum`GO:0005739^cellular_component^mitochondrion`GO:0048471^cellular_component^perinuclear region of cytoplasm`GO:0005524^molecular_function^ATP binding`GO:0051082^molecular_function^unfolded protein binding`GO:0006457^biological_process^protein folding	GO:0005524^molecular_function^ATP binding`GO:0051082^molecular_function^unfolded protein binding`GO:0006457^biological_process^protein folding
DBOL_DN4788_c1_g1_i3.p1	GTE8_ARATH^GTE8_ARATH^Q:8-733,H:9-708^53.125%ID^E:0^RecName: Full=Transcription factor GTE8;^Eukaryota; Viridiplantae; Streptophyta; Embryophyta; Tracheophyta; Spermatophyta; Magnoliophyta; eudicotyledons; Gunneridae; Pentapetalae; rosids; malvids; Brassicales; Brassicaceae; Camelineae; Arabidopsis`GTE8_ARATH^GTE8_ARATH^Q:687-743,H:757-813^64.912%ID^E:1.37e-12^RecName: Full=Transcription factor G…	XP_016162272.1^XP_016162272.1^Q:1-743,H:1-741^84.118%ID^E:0^.^.	transcription factor GTE8	AT3G27260.4^AT3G27260.4^Q:8-743,H:9-718^53.619%ID^E:0^.^.	PF00439.25^Bromodomain^Bromodomain^182-265^E:1.9e-20`PF17035.5^BET^Bromodomain extra-terminal - transcription regulation^333-395^E:3.6e-17	.	.	COG5076^bromodomain	KEGG:ath:AT3G27260	GO:0009507^cellular_component^chloroplast`GO:0005634^cellular_component^nucleus	GO:0005515^molecular_function^protein binding
DBOL_DN4759_c0_g1_i2.p1	IP5PF_ARATH^IP5PF_ARATH^Q:2-995,H:149-1101^62.004%ID^E:0^RecName: Full=Type II inositol polyphosphate 5-phosphatase 15 {ECO:0000305};^Eukaryota; Viridiplantae; Streptophyta; Embryophyta; Tracheophyta; Spermatophyta; Magnoliophyta; eudicotyledons; Gunneridae; Pentapetalae; rosids; malvids; Brassicales; Brassicaceae; Camelineae; Arabidopsis	XP_016175214.1^XP_016175214.1^Q:1-995,H:142-1111^82.803%ID^E:0^.^.	type II inositol polyphosphate 5-phosphatase 15 isoform X1	AT1G65580.1^AT1G65580.1^Q:2-995,H:149-1101^62.004%ID^E:0^.^.	PF03372.23^Exo_endo_phos^Endonuclease/Exonuclease/phosphatase family^408-769^E:1e-15	.	ExpAA=56.25^PredHel=2^Topology=o581-603i608-627o	COG5411^inositol	KEGG:ath:AT1G65580	GO:0046872^molecular_function^metal ion binding`GO:0004439^molecular_function^phosphatidylinositol-4,5-bisphosphate 5-phosphatase activity`GO:0046855^biological_process^inositol phosphate dephosphorylation`GO:0046856^biological_process^phosphatidylinositol dephosphorylation	.
DBOL_DN4759_c0_g2_i1.p1	SKOR_ARATH^SKOR_ARATH^Q:61-866,H:23-828^74.597%ID^E:0^RecName: Full=Potassium channel SKOR;^Eukaryota; Viridiplantae; Streptophyta; Embryophyta; Tracheophyta; Spermatophyta; Magnoliophyta; eudicotyledons; Gunneridae; Pentapetalae; rosids; malvids; Brassicales; Brassicaceae; Camelineae; Arabidopsis	XP_016166648.1^XP_016166648.1^Q:9-867,H:2-855^85.598%ID^E:0^.^.	potassium channel SKOR	AT3G02850.1^AT3G02850.1^Q:61-866,H:23-828^74.597%ID^E:0^.^.	PF00520.31^Ion_trans^Ion transport protein^122-367^E:1.3e-24`PF07885.16^Ion_trans_2^Ion channel^309-366^E:2e-07`PF00027.29^cNMP_binding^Cyclic nucleotide-binding domain^462-546^E:3.8e-17`PF13637.6^Ank_4^Ankyrin repeats (many copies)^593-639^E:7.4e-06`PF12796.7^Ank_2^Ankyrin repeats (3 copies)^593-680^E:3.1e-12`PF13857.6^Ank_5^Ankyrin repeats (many copies)^605-656^E:2.5e-10`PF13606.6^Ank_3^Ankyrin…	.	ExpAA=110.69^PredHel=5^Topology=i127-149o154-176i260-282o316-338i345-367o	ENOG410XPSE^Potassium voltage-gated channel, subfamily H (Eag-related), member	KEGG:ath:AT3G02850`KO:K21867	GO:0016021^cellular_component^integral component of membrane`GO:0015271^molecular_function^outward rectifier potassium channel activity`GO:0055075^biological_process^potassium ion homeostasis`GO:0006813^biological_process^potassium ion transport`GO:0034765^biological_process^regulation of ion transmembrane transport	GO:0005216^molecular_function^ion channel activity`GO:0006811^biological_process^ion transport`GO:0055085^biological_process^transmembrane transport`GO:0016020^cellular_component^membrane`GO:0005515^molecular_function^protein binding
DBOL_DN4743_c0_g2_i3.p1	AGUB_SOLTU^AGUB_SOLTU^Q:26-324,H:1-299^85.619%ID^E:0^RecName: Full=N-carbamoylputrescine amidase;^Eukaryota; Viridiplantae; Streptophyta; Embryophyta; Tracheophyta; Spermatophyta; Magnoliophyta; eudicotyledons; Gunneridae; Pentapetalae; asterids; lamiids; Solanales; Solanaceae; Solanoideae; Solaneae; Solanum	XP_020971788.1^XP_020971788.1^Q:31-325,H:3-294^89.153%ID^E:0^.^.	N-carbamoylputrescine amidase	AT2G27450.1^AT2G27450.1^Q:24-321,H:1-298^85.906%ID^E:0^.^.	PF00795.22^CN_hydrolase^Carbon-nitrogen hydrolase^41-298^E:9.2e-54	sigP:1^16^0.66^YES	.	COG0388^nitrilase cyanide hydratase and apolipoprotein n-acyltransferase	KEGG:sot:102600318`KO:K12251	GO:0050126^molecular_function^N-carbamoylputrescine amidase activity`GO:0033388^biological_process^putrescine biosynthetic process from arginine	GO:0006807^biological_process^nitrogen compound metabolic process
DBOL_DN4789_c0_g1_i10.p1	JMJ25_ARATH^JMJ25_ARATH^Q:326-1080,H:154-895^47.388%ID^E:0^RecName: Full=Lysine-specific demethylase JMJ25;^Eukaryota; Viridiplantae; Streptophyta; Embryophyta; Tracheophyta; Spermatophyta; Magnoliophyta; eudicotyledons; Gunneridae; Pentapetalae; rosids; malvids; Brassicales; Brassicaceae; Camelineae; Arabidopsis	XP_016175268.1^XP_016175268.1^Q:18-1085,H:24-1038^59.375%ID^E:0^.^.	lysine-specific demethylase JMJ25	AT3G07610.1^AT3G07610.1^Q:326-1080,H:154-895^47.388%ID^E:0^.^.	PF10497.9^zf-4CXXC_R1^Zinc-finger domain of monoamine-oxidase A repressor R1^322-392^E:1.6e-05`PF02373.22^JmjC^JmjC domain, hydroxylase^920-1028^E:1e-14	.	.	ENOG410XTAA^lysine (K)-specific demethylase	KEGG:ath:AT3G07610`KO:K15601	GO:0000785^cellular_component^chromatin`GO:0005634^cellular_component^nucleus`GO:0031490^molecular_function^chromatin DNA binding`GO:0051213^molecular_function^dioxygenase activity`GO:0032454^molecular_function^histone demethylase activity (H3-K9 specific)`GO:0046872^molecular_function^metal ion binding`GO:0000976^molecular_function^transcription regulatory region sequence-specific DNA binding`GO…	.
DBOL_DN4707_c0_g1_i3.p1	U74F1_ARATH^U74F1_ARATH^Q:6-453,H:7-447^52.863%ID^E:8.56e-168^RecName: Full=Flavonol 7-O-beta-glucosyltransferase UGT74F1 {ECO:0000305};^Eukaryota; Viridiplantae; Streptophyta; Embryophyta; Tracheophyta; Spermatophyta; Magnoliophyta; eudicotyledons; Gunneridae; Pentapetalae; rosids; malvids; Brassicales; Brassicaceae; Camelineae; Arabidopsis	XP_016190763.1^XP_016190763.1^Q:1-453,H:11-466^75.055%ID^E:0^.^.	UDP-glycosyltransferase 74F1	AT2G43840.2^AT2G43840.2^Q:6-453,H:7-447^53.084%ID^E:1.06e-169^.^.	PF00201.18^UDPGT^UDP-glucoronosyl and UDP-glucosyl transferase^266-416^E:3e-28	.	.	COG1819^Transferase	KEGG:ath:AT2G43840`KO:K13691	GO:0043231^cellular_component^intracellular membrane-bounded organelle`GO:0033836^molecular_function^flavonol 7-O-beta-glucosyltransferase activity`GO:0080043^molecular_function^quercetin 3-O-glucosyltransferase activity`GO:0080044^molecular_function^quercetin 7-O-glucosyltransferase activity`GO:0008194^molecular_function^UDP-glycosyltransferase activity	GO:0016758^molecular_function^transferase activity, transferring hexosyl groups
DBOL_DN4748_c0_g1_i1.p1	SAC3C_ARATH^SAC3C_ARATH^Q:79-273,H:70-263^66.154%ID^E:6e-90^RecName: Full=SAC3 family protein C {ECO:0000303|PubMed:19843313};^Eukaryota; Viridiplantae; Streptophyta; Embryophyta; Tracheophyta; Spermatophyta; Magnoliophyta; eudicotyledons; Gunneridae; Pentapetalae; rosids; malvids; Brassicales; Brassicaceae; Camelineae; Arabidopsis	XP_020965432.1^XP_020965432.1^Q:1-273,H:1-267^73.455%ID^E:6.81e-134^.^.	SAC3 family protein C	AT3G54380.1^AT3G54380.1^Q:79-273,H:70-263^66.154%ID^E:6.22e-91^.^.	PF03399.16^SAC3_GANP^SAC3/GANP family^81-265^E:9.8e-60	.	.	COG5079^minichromosome maintenance complex component 3 associated protein	KEGG:ath:AT3G54380	GO:0005737^cellular_component^cytoplasm`GO:0005634^cellular_component^nucleus`GO:0070390^cellular_component^transcription export complex 2`GO:0006406^biological_process^mRNA export from nucleus`GO:0016973^biological_process^poly(A)+ mRNA export from nucleus	.
DBOL_DN4761_c0_g1_i2.p1	KPYG_TOBAC^KPYG_TOBAC^Q:88-558,H:91-561^85.987%ID^E:0^RecName: Full=Pyruvate kinase isozyme G, chloroplastic;^Eukaryota; Viridiplantae; Streptophyta; Embryophyta; Tracheophyta; Spermatophyta; Magnoliophyta; eudicotyledons; Gunneridae; Pentapetalae; asterids; lamiids; Solanales; Solanaceae; Nicotianoideae; Nicotianeae; Nicotiana	XP_016201537.1^XP_016201537.1^Q:11-559,H:8-565^85.943%ID^E:0^.^.	pyruvate kinase isozyme G%2C chloroplastic	AT1G32440.1^AT1G32440.1^Q:80-557,H:91-567^80.753%ID^E:0^.^.	PF00224.21^PK^Pyruvate kinase, barrel domain^88-426^E:2.9e-118`PF02887.16^PK_C^Pyruvate kinase, alpha/beta domain^457-538^E:2.7e-15	.	.	.	KEGG:nta:107822892`KO:K00873	GO:0009507^cellular_component^chloroplast`GO:0005524^molecular_function^ATP binding`GO:0016301^molecular_function^kinase activity`GO:0000287^molecular_function^magnesium ion binding`GO:0030955^molecular_function^potassium ion binding`GO:0004743^molecular_function^pyruvate kinase activity	GO:0000287^molecular_function^magnesium ion binding`GO:0004743^molecular_function^pyruvate kinase activity`GO:0030955^molecular_function^potassium ion binding`GO:0006096^biological_process^glycolytic process
DBOL_DN4761_c1_g1_i1.p1	PTR14_ARATH^PTR14_ARATH^Q:1-99,H:496-594^85.859%ID^E:6.14e-55^RecName: Full=Protein NRT1/ PTR FAMILY 7.3;^Eukaryota; Viridiplantae; Streptophyta; Embryophyta; Tracheophyta; Spermatophyta; Magnoliophyta; eudicotyledons; Gunneridae; Pentapetalae; rosids; malvids; Brassicales; Brassicaceae; Camelineae; Arabidopsis	XP_020978561.1^XP_020978561.1^Q:1-106,H:490-595^92.453%ID^E:1.26e-65^.^.	protein NRT1/ PTR FAMILY 7.3-like isoform X2	AT1G32450.1^AT1G32450.1^Q:1-99,H:496-594^85.859%ID^E:6.37e-56^.^.	.	.	ExpAA=40.29^PredHel=2^Topology=o15-37i64-86o	COG3104^transporter	KEGG:ath:AT1G32450	GO:0016021^cellular_component^integral component of membrane`GO:0005886^cellular_component^plasma membrane`GO:0015112^molecular_function^nitrate transmembrane transporter activity`GO:0015386^molecular_function^potassium:proton antiporter activity`GO:0015293^molecular_function^symporter activity`GO:0010150^biological_process^leaf senescence`GO:0015706^biological_process^nitrate transport`GO:005507…	.
DBOL_DN4794_c0_g4_i2.p1	PTC52_ARATH^PTC52_ARATH^Q:3-529,H:4-557^59.609%ID^E:0^RecName: Full=Protochlorophyllide-dependent translocon component 52, chloroplastic;^Eukaryota; Viridiplantae; Streptophyta; Embryophyta; Tracheophyta; Spermatophyta; Magnoliophyta; eudicotyledons; Gunneridae; Pentapetalae; rosids; malvids; Brassicales; Brassicaceae; Camelineae; Arabidopsis	XP_016187753.1^XP_016187753.1^Q:1-531,H:1-540^85.609%ID^E:0^.^.	protochlorophyllide-dependent translocon component 52%2C chloroplastic	AT4G25650.1^AT4G25650.1^Q:3-529,H:4-534^62.152%ID^E:0^.^.	PF00355.26^Rieske^Rieske [2Fe-2S] domain^87-171^E:1.8e-18`PF08417.12^PaO^Pheophorbide a oxygenase^300-392^E:2.3e-29	.	.	COG4638^rieske 2fe-2S domain-containing protein	KEGG:ath:AT4G25650	GO:0009507^cellular_component^chloroplast`GO:0009941^cellular_component^chloroplast envelope`GO:0009706^cellular_component^chloroplast inner membrane`GO:0016021^cellular_component^integral component of membrane`GO:0009536^cellular_component^plastid`GO:0051537^molecular_function^2 iron, 2 sulfur cluster binding`GO:0010277^molecular_function^chlorophyllide a oxygenase [overall] activity`GO:0046872^…	GO:0016491^molecular_function^oxidoreductase activity`GO:0051537^molecular_function^2 iron, 2 sulfur cluster binding`GO:0055114^biological_process^oxidation-reduction process`GO:0010277^molecular_function^chlorophyllide a oxygenase [overall] activity
DBOL_DN4799_c0_g1_i1.p1	G3BP_SCHPO^G3BP_SCHPO^Q:13-400,H:18-422^27.907%ID^E:5.41e-27^RecName: Full=Putative G3BP-like protein;^Eukaryota; Fungi; Dikarya; Ascomycota; Taphrinomycotina; Schizosaccharomycetes; Schizosaccharomycetales; Schizosaccharomycetaceae; Schizosaccharomyces	XP_016190882.1^XP_016190882.1^Q:1-440,H:1-459^77.778%ID^E:0^.^.	ras GTPase-activating protein-binding protein 2	AT2G03640.2^AT2G03640.2^Q:10-406,H:12-401^41.262%ID^E:2.76e-89^.^.	PF02136.20^NTF2^Nuclear transport factor 2 (NTF2) domain^13-129^E:1.2e-32`PF00076.22^RRM_1^RNA recognition motif. (a.k.a. RRM, RBD, or RNP domain)^290-359^E:1.4e-15	.	.	.	KEGG:spo:SPBP8B7.11	GO:0010494^cellular_component^cytoplasmic stress granule`GO:0005829^cellular_component^cytosol`GO:1990904^cellular_component^ribonucleoprotein complex`GO:1990861^cellular_component^Ubp3-Bre5 deubiquitination complex`GO:0003729^molecular_function^mRNA binding`GO:1905538^molecular_function^polysome binding`GO:0003723^molecular_function^RNA binding`GO:0051028^biological_process^mRNA transport`GO:001…	GO:0003676^molecular_function^nucleic acid binding
DBOL_DN4772_c0_g1_i4.p1	ADH1_ORYSJ^ADH1_ORYSJ^Q:38-415,H:2-379^83.333%ID^E:0^RecName: Full=Alcohol dehydrogenase 1;^Eukaryota; Viridiplantae; Streptophyta; Embryophyta; Tracheophyta; Spermatophyta; Magnoliophyta; Liliopsida; Poales; Poaceae; BOP clade; Oryzoideae; Oryzeae; Oryzinae; Oryza; Oryza sativa	XP_016183707.1^XP_016183707.1^Q:1-415,H:4-418^90.602%ID^E:0^.^.	alcohol dehydrogenase 1	AT1G77120.1^AT1G77120.1^Q:38-413,H:2-377^78.723%ID^E:0^.^.	PF08240.12^ADH_N^Alcohol dehydrogenase GroES-like domain^72-195^E:4.9e-26`PF00107.26^ADH_zinc_N^Zinc-binding dehydrogenase^241-373^E:3.6e-24	.	.	COG1062^alcohol dehydrogenase	KEGG:osa:4350053`KO:K18857	GO:0005829^cellular_component^cytosol`GO:0004024^molecular_function^alcohol dehydrogenase activity, zinc-dependent`GO:0051903^molecular_function^S-(hydroxymethyl)glutathione dehydrogenase activity`GO:0008270^molecular_function^zinc ion binding`GO:0046294^biological_process^formaldehyde catabolic process	GO:0055114^biological_process^oxidation-reduction process
DBOL_DN4772_c1_g1_i3.p1	.	.	.	.	.	.	ExpAA=43.41^PredHel=2^Topology=i35-57o89-111i	.	.	.	.
DBOL_DN4786_c0_g1_i8.p1	TSR3_MOUSE^TSR3_MOUSE^Q:1-226,H:1-229^47.826%ID^E:1.71e-65^RecName: Full=Ribosome biogenesis protein TSR3 homolog {ECO:0000255|HAMAP-Rule:MF_03146};^Eukaryota; Metazoa; Chordata; Craniata; Vertebrata; Euteleostomi; Mammalia; Eutheria; Euarchontoglires; Glires; Rodentia; Myomorpha; Muroidea; Muridae; Murinae; Mus; Mus	XP_016189935.1^XP_016189935.1^Q:2-273,H:3-271^76.449%ID^E:9.53e-150^.^.	ribosome biogenesis protein TSR3 homolog isoform X1	AT5G10070.2^AT5G10070.2^Q:9-265,H:3-257^66.284%ID^E:6.63e-118^.^.	PF04068.15^RLI^Possible Fer4-like domain in RNase L inhibitor, RLI^56-86^E:7.8e-12`PF04034.13^Ribo_biogen_C^Ribosome biogenesis protein, C-terminal^93-219^E:1.6e-51	.	.	COG2042^pre-rRNA processing protein involved in ribosome biogenesis (By similarity)	KEGG:mmu:68327`KO:K09140	GO:0016740^molecular_function^transferase activity`GO:0030490^biological_process^maturation of SSU-rRNA	.
DBOL_DN4787_c0_g2_i1.p1	PHL7_ARATH^PHL7_ARATH^Q:36-322,H:9-286^67.797%ID^E:5.84e-119^RecName: Full=Myb family transcription factor PHL7 {ECO:0000305};^Eukaryota; Viridiplantae; Streptophyta; Embryophyta; Tracheophyta; Spermatophyta; Magnoliophyta; eudicotyledons; Gunneridae; Pentapetalae; rosids; malvids; Brassicales; Brassicaceae; Camelineae; Arabidopsis	XP_020976319.1^XP_020976319.1^Q:1-322,H:1-319^87.616%ID^E:0^.^.	myb family transcription factor PHL7 isoform X1	AT2G01060.1^AT2G01060.1^Q:36-322,H:9-286^67.797%ID^E:6.05e-120^.^.	PF00249.31^Myb_DNA-binding^Myb-like DNA-binding domain^45-95^E:1.8e-08`PF14379.6^Myb_CC_LHEQLE^MYB-CC type transfactor, LHEQLE motif^129-175^E:4.4e-23	.	.	ENOG4111GBR^Myb-like DNA-binding domain	KEGG:ath:AT2G01060	GO:0005634^cellular_component^nucleus`GO:0003677^molecular_function^DNA binding`GO:0003700^molecular_function^DNA-binding transcription factor activity`GO:0006355^biological_process^regulation of transcription, DNA-templated	.
DBOL_DN4720_c0_g3_i1.p1	.	.	.	.	.	.	ExpAA=40.50^PredHel=2^Topology=i5-24o39-61i	.	.	.	.
DBOL_DN4700_c0_g1_i6.p1	AAH2_SOYBN^AAH2_SOYBN^Q:39-511,H:11-483^92.6%ID^E:0^RecName: Full=Allantoate deiminase 2 {ECO:0000305};^Eukaryota; Viridiplantae; Streptophyta; Embryophyta; Tracheophyta; Spermatophyta; Magnoliophyta; eudicotyledons; Gunneridae; Pentapetalae; rosids; fabids; Fabales; Fabaceae; Papilionoideae; 50 kb inversion clade; NPAAA clade; indigoferoid/millettioid clade; Phaseoleae; Glycine; Soja	XP_016198011.1^XP_016198011.1^Q:1-415,H:1-407^87.321%ID^E:0^.^.	allantoate deiminase 2 isoform X1	AT4G20070.1^AT4G20070.1^Q:72-509,H:86-523^74.886%ID^E:0^.^.	PF04389.17^Peptidase_M28^Peptidase family M28^133-216^E:1.5e-05`PF01546.28^Peptidase_M20^Peptidase family M20/M25/M40^149-499^E:9.9e-22`PF07687.14^M20_dimer^Peptidase dimerisation domain^289-401^E:3.2e-06	.	.	COG0624^succinyl-diaminopimelate desuccinylase activity	.	GO:0005783^cellular_component^endoplasmic reticulum`GO:0047652^molecular_function^allantoate deiminase activity`GO:0046872^molecular_function^metal ion binding`GO:0008237^molecular_function^metallopeptidase activity`GO:0006144^biological_process^purine nucleobase metabolic process	GO:0016787^molecular_function^hydrolase activity
DBOL_DN4700_c1_g2_i1.p1	RPE1_ORYSJ^RPE1_ORYSJ^Q:6-224,H:8-226^83.562%ID^E:4.81e-139^RecName: Full=Ribulose-phosphate 3-epimerase, cytoplasmic isoform;^Eukaryota; Viridiplantae; Streptophyta; Embryophyta; Tracheophyta; Spermatophyta; Magnoliophyta; Liliopsida; Poales; Poaceae; BOP clade; Oryzoideae; Oryzeae; Oryzinae; Oryza; Oryza sativa	XP_016181158.1^XP_016181158.1^Q:1-224,H:1-224^90.179%ID^E:3.1e-152^.^.	ribulose-phosphate 3-epimerase%2C cytoplasmic isoform	AT3G01850.2^AT3G01850.2^Q:3-225,H:2-224^82.063%ID^E:1.3e-140^.^.	PF00834.19^Ribul_P_3_epim^Ribulose-phosphate 3 epimerase family^6-203^E:2.9e-69	.	.	COG0036^ribulose-phosphate 3-epimerase activity	KEGG:osa:4347508`KO:K01783	GO:0005829^cellular_component^cytosol`GO:0046872^molecular_function^metal ion binding`GO:0004750^molecular_function^ribulose-phosphate 3-epimerase activity`GO:0044262^biological_process^cellular carbohydrate metabolic process`GO:0019323^biological_process^pentose catabolic process`GO:0009052^biological_process^pentose-phosphate shunt, non-oxidative branch	GO:0016857^molecular_function^racemase and epimerase activity, acting on carbohydrates and derivatives`GO:0005975^biological_process^carbohydrate metabolic process
DBOL_DN4729_c0_g1_i11.p1	.	XP_020959563.1^XP_020959563.1^Q:1-589,H:1-588^82.799%ID^E:0^.^.	LOW QUALITY PROTEIN: calponin homology domain-containing protein DDB_G0272472	AT2G47350.1^AT2G47350.1^Q:1-587,H:1-484^43.973%ID^E:2.57e-120^.^.	PF04795.12^PAPA-1^PAPA-1-like conserved region^447-532^E:6.1e-21`PF04438.16^zf-HIT^HIT zinc finger^548-579^E:2.8e-06	.	.	.	.	.	GO:0031011^cellular_component^Ino80 complex
DBOL_DN4729_c1_g1_i4.p1	WTF1_ARATH^WTF1_ARATH^Q:1-529,H:1-528^62.799%ID^E:0^RecName: Full=Protein WHAT'S THIS FACTOR 1 homolog, chloroplastic {ECO:0000305};^Eukaryota; Viridiplantae; Streptophyta; Embryophyta; Tracheophyta; Spermatophyta; Magnoliophyta; eudicotyledons; Gunneridae; Pentapetalae; rosids; malvids; Brassicales; Brassicaceae; Camelineae; Arabidopsis	XP_016205272.1^XP_016205272.1^Q:1-529,H:3-531^83.427%ID^E:0^.^.	protein ROOT PRIMORDIUM DEFECTIVE 1	AT4G01037.1^AT4G01037.1^Q:1-529,H:1-528^62.799%ID^E:0^.^.	PF11955.8^PORR^Plant organelle RNA recognition domain^85-414^E:3.1e-109	.	.	ENOG4111S5T^Plant organelle RNA recognition domain	KEGG:ath:AT4G01037	GO:0009507^cellular_component^chloroplast`GO:0003723^molecular_function^RNA binding`GO:0000373^biological_process^Group II intron splicing`GO:0006397^biological_process^mRNA processing`GO:0015979^biological_process^photosynthesis	.
DBOL_DN4729_c2_g1_i1.p1	BIG1A_ARATH^BIG1A_ARATH^Q:176-228,H:304-357^64.815%ID^E:2.17e-14^RecName: Full=Protein BIG GRAIN 1-like A {ECO:0000305};^Eukaryota; Viridiplantae; Streptophyta; Embryophyta; Tracheophyta; Spermatophyta; Magnoliophyta; eudicotyledons; Gunneridae; Pentapetalae; rosids; malvids; Brassicales; Brassicaceae; Camelineae; Arabidopsis	XP_016207855.1^XP_016207855.1^Q:1-228,H:240-484^43.728%ID^E:1.16e-35^.^.	protein BIG GRAIN 1-like B	AT3G13980.1^AT3G13980.1^Q:176-228,H:304-357^64.815%ID^E:2.25e-15^.^.	.	.	.	ENOG410YYWK^NA	KEGG:ath:AT3G13980	GO:0005886^cellular_component^plasma membrane`GO:0060918^biological_process^auxin transport`GO:0009734^biological_process^auxin-activated signaling pathway`GO:0010929^biological_process^positive regulation of auxin mediated signaling pathway	.
DBOL_DN4729_c3_g1_i1.p1	.	XP_020963293.1^XP_020963293.1^Q:1-85,H:1716-1800^78.824%ID^E:1.34e-37^.^.	E3 ubiquitin-protein ligase UPL1 isoform X1	.	.	.	.	.	.	.	.
DBOL_DN4755_c0_g1_i6.p1	CSK2E_ARATH^CSK2E_ARATH^Q:17-268,H:24-280^75.479%ID^E:1.43e-142^RecName: Full=Putative casein kinase II subunit beta-4;^Eukaryota; Viridiplantae; Streptophyta; Embryophyta; Tracheophyta; Spermatophyta; Magnoliophyta; eudicotyledons; Gunneridae; Pentapetalae; rosids; malvids; Brassicales; Brassicaceae; Camelineae; Arabidopsis	XP_016201505.1^XP_016201505.1^Q:1-270,H:1-267^87.179%ID^E:7.14e-172^.^.	putative casein kinase II subunit beta-4 isoform X2	AT2G44680.2^AT2G44680.2^Q:17-268,H:24-279^76.154%ID^E:4.97e-146^.^.	PF01214.18^CK_II_beta^Casein kinase II regulatory subunit^84-266^E:1.4e-79	.	.	COG5041^casein kinase ii	KEGG:ath:AT2G44680`KO:K03115	GO:0005737^cellular_component^cytoplasm`GO:0005829^cellular_component^cytosol`GO:0005634^cellular_component^nucleus`GO:0005956^cellular_component^protein kinase CK2 complex`GO:0019887^molecular_function^protein kinase regulator activity`GO:0004674^molecular_function^protein serine/threonine kinase activity`GO:0007623^biological_process^circadian rhythm`GO:0048573^biological_process^photoperiodism…	GO:0019887^molecular_function^protein kinase regulator activity`GO:0005956^cellular_component^protein kinase CK2 complex
DBOL_DN4780_c0_g1_i12.p1	.	XP_016183472.1^XP_016183472.1^Q:1-780,H:1-767^72.98%ID^E:0^.^.	uncharacterized protein LOC107625362	.	.	.	.	.	.	.	.
DBOL_DN4734_c0_g1_i10.p1	BASS5_ORYSJ^BASS5_ORYSJ^Q:5-288,H:118-401^77.113%ID^E:5.06e-155^RecName: Full=Probable sodium/metabolite cotransporter BASS5, chloroplastic;^Eukaryota; Viridiplantae; Streptophyta; Embryophyta; Tracheophyta; Spermatophyta; Magnoliophyta; Liliopsida; Poales; Poaceae; BOP clade; Oryzoideae; Oryzeae; Oryzinae; Oryza; Oryza sativa	XP_016202017.1^XP_016202017.1^Q:6-287,H:131-410^87.589%ID^E:9.66e-173^.^.	probable sodium/metabolite cotransporter BASS5%2C chloroplastic isoform X2	AT4G22840.1^AT4G22840.1^Q:5-288,H:124-407^74.648%ID^E:2.06e-153^.^.	PF01758.16^SBF^Sodium Bile acid symporter family^10-192^E:1.2e-40	.	ExpAA=160.39^PredHel=8^Topology=i2-21o36-58i63-85o100-122i134-156o166-188i195-217o260-282i	COG0385^bile acid	KEGG:osa:4347609	GO:0009941^cellular_component^chloroplast envelope`GO:0016021^cellular_component^integral component of membrane	GO:0016020^cellular_component^membrane
DBOL_DN4765_c0_g1_i1.p1	.	XP_016166338.1^XP_016166338.1^Q:1-98,H:1-104^65.385%ID^E:6.66e-37^.^.	uncharacterized protein LOC107609034	.	.	.	.	.	.	.	.
[truncated: 43,378 more rows]
