# Supplementary material for: Reference transcriptomes and comparative analyses of six species in the threatened rosewood genus Dalbergia
Source: Sci Rep. 2020 Oct 20;10:17749. doi: 10.1038/s41598-020-74814-2 (PMC7576600; doi:10.1038/s41598-020-74814-2)
Supplement: Supplementary file 7 — Supplementary Data 1e. [file 41598_2020_74814_MOESM7_ESM.xlsx]

## Sheet: SD1f - Dalbergia_sissoo_gene_an
gene_id	sprot_Top_BLASTP_hit	Araip1.1_BLASTP	Araip1.1_gene_description	Araport11_BLASTP	Pfam	SignalP	TmHMM	eggnog	Kegg	gene_ontology_blast	gene_ontology_pfam
DBSI_DN88497_c0_g1_i1.p1	YJ55_YEAST^YJ55_YEAST^Q:21-117,H:5-102^37.755%ID^E:1.32e-09^RecName: Full=TMEM14 protein homolog YJR085C;^Eukaryota; Fungi; Dikarya; Ascomycota; Saccharomycotina; Saccharomycetes; Saccharomycetales; Saccharomycetaceae; Saccharomyces	.	.	.	PF03647.13^Tmemb_14^Transmembrane proteins 14C^21-109^E:1.1e-18	.	ExpAA=63.25^PredHel=3^Topology=o15-37i42-64o96-115i	.	KEGG:sce:YJR085C	GO:0016021^cellular_component^integral component of membrane`GO:0005739^cellular_component^mitochondrion	GO:0016020^cellular_component^membrane
DBSI_DN88437_c0_g1_i1.p1	GAP1_ORYSJ^GAP1_ORYSJ^Q:20-89,H:28-95^34.286%ID^E:2.95e-08^RecName: Full=GTPase activating protein 1 {ECO:0000303|PubMed:19086295};^Eukaryota; Viridiplantae; Streptophyta; Embryophyta; Tracheophyta; Spermatophyta; Magnoliophyta; Liliopsida; Poales; Poaceae; BOP clade; Oryzoideae; Oryzeae; Oryzinae; Oryza; Oryza sativa	XP_016196711.1^XP_016196711.1^Q:5-100,H:11-106^30.928%ID^E:1.15e-08^.^.	C2 domain-containing protein At1g63220-like isoform X2	AT1G63220.1^AT1G63220.1^Q:5-84,H:11-90^28.395%ID^E:1.16e-07^.^.	PF00168.30^C2^C2 domain^4-100^E:5.2e-16	.	.	COG5038^Domain-Containing protein	KEGG:osa:4329192	GO:0005829^cellular_component^cytosol`GO:0005634^cellular_component^nucleus`GO:0005886^cellular_component^plasma membrane`GO:0005096^molecular_function^GTPase activator activity`GO:0008289^molecular_function^lipid binding`GO:0046872^molecular_function^metal ion binding`GO:0009738^biological_process^abscisic acid-activated signaling pathway`GO:0006952^biological_process^defense response`GO:1902479…	.
DBSI_DN88446_c0_g1_i1.p1	YLX7_SCHPO^YLX7_SCHPO^Q:1-144,H:272-417^45.89%ID^E:4.94e-36^RecName: Full=Putative aldehyde dehydrogenase-like protein C922.07c;^Eukaryota; Fungi; Dikarya; Ascomycota; Taphrinomycotina; Schizosaccharomycetes; Schizosaccharomycetales; Schizosaccharomycetaceae; Schizosaccharomyces	XP_016192112.1^XP_016192112.1^Q:1-141,H:269-411^37.762%ID^E:9.02e-28^.^.	betaine aldehyde dehydrogenase 1%2C chloroplastic isoform X2	AT3G24503.1^AT3G24503.1^Q:1-144,H:277-420^37.5%ID^E:2.1e-29^.^.	PF00171.22^Aldedh^Aldehyde dehydrogenase family^1-144^E:2.4e-44	.	.	.	KEGG:spo:SPAC922.07c`KO:K00129	GO:0005829^cellular_component^cytosol`GO:0005634^cellular_component^nucleus`GO:0004028^molecular_function^3-chloroallyl aldehyde dehydrogenase activity`GO:0019483^biological_process^beta-alanine biosynthetic process`GO:0006081^biological_process^cellular aldehyde metabolic process`GO:0006598^biological_process^polyamine catabolic process	GO:0016491^molecular_function^oxidoreductase activity`GO:0055114^biological_process^oxidation-reduction process
DBSI_DN88426_c0_g1_i1.p1	.	.	.	.	.	.	ExpAA=34.93^PredHel=1^Topology=o15-36i	.	.	.	.
DBSI_DN88430_c0_g1_i1.p1	NAA15_ARATH^NAA15_ARATH^Q:1-93,H:88-180^46.237%ID^E:2.29e-24^RecName: Full=N-terminal acetyltransferase A complex auxiliary subunit NAA15 {ECO:0000303|PubMed:25966763};^Eukaryota; Viridiplantae; Streptophyta; Embryophyta; Tracheophyta; Spermatophyta; Magnoliophyta; eudicotyledons; Gunneridae; Pentapetalae; rosids; malvids; Brassicales; Brassicaceae; Camelineae; Arabidopsis	XP_016174913.1^XP_016174913.1^Q:1-93,H:88-180^46.237%ID^E:5.61e-26^.^.	N-terminal acetyltransferase A complex auxiliary subunit NAA15	AT1G80410.1^AT1G80410.1^Q:1-93,H:88-180^46.237%ID^E:2.37e-25^.^.	PF13181.6^TPR_8^Tetratricopeptide repeat^2-22^E:0.0053`PF13432.6^TPR_16^Tetratricopeptide repeat^3-34^E:0.0093`PF07720.12^TPR_3^Tetratricopeptide repeat^3-21^E:0.11`PF07721.14^TPR_4^Tetratricopeptide repeat^63-78^E:0.024	.	.	ENOG410XR7D^NatA auxiliary subunit	KEGG:ath:AT1G80410`KO:K20792	GO:0005737^cellular_component^cytoplasm`GO:0017196^biological_process^N-terminal peptidyl-methionine acetylation	GO:0005515^molecular_function^protein binding`GO:0042802^molecular_function^identical protein binding
DBSI_DN88427_c0_g1_i1.p1	YFCG_ECOLI^YFCG_ECOLI^Q:29-101,H:2-81^46.25%ID^E:1.05e-13^RecName: Full=Disulfide-bond oxidoreductase YfcG;^Bacteria; Proteobacteria; Gammaproteobacteria; Enterobacterales; Enterobacteriaceae; Escherichia	XP_016184413.1^XP_016184413.1^Q:36-101,H:12-77^37.879%ID^E:1.29e-10^.^.	glutathione S-transferase	AT2G30870.1^AT2G30870.1^Q:29-101,H:3-75^38.356%ID^E:6.91e-12^.^.	PF02798.20^GST_N^Glutathione S-transferase, N-terminal domain^28-101^E:1.9e-18`PF13417.6^GST_N_3^Glutathione S-transferase, N-terminal domain^31-100^E:1.8e-14`PF13409.6^GST_N_2^Glutathione S-transferase, N-terminal domain^41-101^E:4.2e-11	.	.	COG0625^glutathione Stransferase	KEGG:ecj:JW2299`KEGG:eco:b2302`KO:K11209	GO:0015036^molecular_function^disulfide oxidoreductase activity`GO:0004601^molecular_function^peroxidase activity`GO:0006979^biological_process^response to oxidative stress	GO:0005515^molecular_function^protein binding
DBSI_DN88496_c0_g1_i1.p2	.	.	.	.	.	.	.	.	.	.	.
DBSI_DN21452_c0_g1_i1.p1	ADHL2_ARATH^ADHL2_ARATH^Q:12-386,H:9-384^66.489%ID^E:0^RecName: Full=Alcohol dehydrogenase-like 2;^Eukaryota; Viridiplantae; Streptophyta; Embryophyta; Tracheophyta; Spermatophyta; Magnoliophyta; eudicotyledons; Gunneridae; Pentapetalae; rosids; malvids; Brassicales; Brassicaceae; Camelineae; Arabidopsis	XP_016163655.1^XP_016163655.1^Q:9-386,H:7-385^81.53%ID^E:0^.^.	alcohol dehydrogenase-like 2	AT1G22440.1^AT1G22440.1^Q:12-386,H:9-384^66.489%ID^E:0^.^.	PF08240.12^ADH_N^Alcohol dehydrogenase GroES-like domain^43-171^E:1.3e-24`PF00107.26^ADH_zinc_N^Zinc-binding dehydrogenase^213-336^E:9.6e-23	.	.	COG1062^alcohol dehydrogenase	KEGG:ath:AT1G22440`KO:K00121	GO:0005829^cellular_component^cytosol`GO:0004024^molecular_function^alcohol dehydrogenase activity, zinc-dependent`GO:0051903^molecular_function^S-(hydroxymethyl)glutathione dehydrogenase activity`GO:0008270^molecular_function^zinc ion binding`GO:0046294^biological_process^formaldehyde catabolic process	GO:0055114^biological_process^oxidation-reduction process
DBSI_DN21483_c0_g1_i2.p1	POLR1_ARATH^POLR1_ARATH^Q:72-263,H:26-219^19%ID^E:9.76e-07^RecName: Full=Retrovirus-related Pol polyprotein from transposon RE1;^Eukaryota; Viridiplantae; Streptophyta; Embryophyta; Tracheophyta; Spermatophyta; Magnoliophyta; eudicotyledons; Gunneridae; Pentapetalae; rosids; malvids; Brassicales; Brassicaceae; Camelineae; Arabidopsis	XP_016195153.1^XP_016195153.1^Q:51-276,H:17-250^45.726%ID^E:8.07e-70^.^.	uncharacterized protein LOC107636140	AT1G21280.1^AT1G21280.1^Q:50-251,H:13-229^31.364%ID^E:1.53e-29^.^.	PF14244.6^Retrotran_gag_3^gag-polypeptide of LTR copia-type^58-104^E:1.6e-15`PF14223.6^Retrotran_gag_2^gag-polypeptide of LTR copia-type^115-254^E:2.4e-10`PF03732.17^Retrotrans_gag^Retrotransposon gag protein^123-222^E:6.3e-15	.	ExpAA=21.85^PredHel=1^Topology=i25-47o	.	.	GO:0000943^cellular_component^retrotransposon nucleocapsid`GO:0004190^molecular_function^aspartic-type endopeptidase activity`GO:0004519^molecular_function^endonuclease activity`GO:0046872^molecular_function^metal ion binding`GO:0003676^molecular_function^nucleic acid binding`GO:0003964^molecular_function^RNA-directed DNA polymerase activity`GO:0015074^biological_process^DNA integration`GO:000631…	.
DBSI_DN21454_c0_g1_i1.p1	.	.	.	AT5G19151.1^AT5G19151.1^Q:48-80,H:8-40^69.697%ID^E:1.19e-11^.^.	.	.	ExpAA=24.69^PredHel=1^Topology=o49-71i	.	.	.	.
DBSI_DN21435_c0_g1_i1.p1	PDRP1_ARATH^PDRP1_ARATH^Q:36-392,H:43-403^64.187%ID^E:5.19e-166^RecName: Full=Pyruvate, phosphate dikinase regulatory protein 1, chloroplastic;^Eukaryota; Viridiplantae; Streptophyta; Embryophyta; Tracheophyta; Spermatophyta; Magnoliophyta; eudicotyledons; Gunneridae; Pentapetalae; rosids; malvids; Brassicales; Brassicaceae; Camelineae; Arabidopsis	XP_016175191.1^XP_016175191.1^Q:1-392,H:1-389^83.544%ID^E:0^.^.	probable pyruvate%2C phosphate dikinase regulatory protein%2C chloroplastic	AT4G21210.1^AT4G21210.1^Q:36-392,H:43-403^64.187%ID^E:5.39e-167^.^.	PF03618.14^Kinase-PPPase^Kinase/pyrophosphorylase^105-373^E:4.2e-92	.	.	COG1806^Bifunctional serine threonine kinase and phosphorylase involved in the regulation of the pyruvate, phosphate dikinase (PPDK) by catalyzing its phosphorylation dephosphorylation (By similarity)	KEGG:ath:AT4G21210`KO:K20115	GO:0009507^cellular_component^chloroplast`GO:0009570^cellular_component^chloroplast stroma`GO:0005524^molecular_function^ATP binding`GO:0004721^molecular_function^phosphoprotein phosphatase activity`GO:0016776^molecular_function^phosphotransferase activity, phosphate group as acceptor`GO:0004672^molecular_function^protein kinase activity`GO:0004674^molecular_function^protein serine/threonine kina…	GO:0005524^molecular_function^ATP binding`GO:0016772^molecular_function^transferase activity, transferring phosphorus-containing groups
DBSI_DN21443_c0_g1_i2.p1	.	XP_016165509.1^XP_016165509.1^Q:1-497,H:1-510^78.627%ID^E:0^.^.	uncharacterized protein LOC107608141	AT2G40390.1^AT2G40390.1^Q:1-497,H:1-495^57.315%ID^E:0^.^.	.	.	.	.	.	.	.
DBSI_DN21414_c0_g1_i1.p1	.	XP_020973930.1^XP_020973930.1^Q:3-356,H:7-353^65.084%ID^E:4.01e-159^.^.	uncharacterized protein LOC107629774 isoform X1	AT5G42670.1^AT5G42670.1^Q:4-176,H:29-192^43.931%ID^E:6.69e-45^.^.`AT5G42670.1^AT5G42670.1^Q:256-356,H:203-296^33.663%ID^E:2.26e-07^.^.	PF05641.12^Agenet^Agenet domain^10-85^E:1.4e-10	.	.	.	.	.	.
DBSI_DN21437_c0_g1_i1.p1	ASY3_ARATH^ASY3_ARATH^Q:10-599,H:180-792^31.401%ID^E:4.77e-64^RecName: Full=Meiosis-specific protein ASY3 {ECO:0000305};^Eukaryota; Viridiplantae; Streptophyta; Embryophyta; Tracheophyta; Spermatophyta; Magnoliophyta; eudicotyledons; Gunneridae; Pentapetalae; rosids; malvids; Brassicales; Brassicaceae; Camelineae; Arabidopsis	XP_020967483.1^XP_020967483.1^Q:1-603,H:197-801^66.667%ID^E:0^.^.	meiosis-specific protein ASY3 isoform X2	AT2G46980.2^AT2G46980.2^Q:10-599,H:180-792^31.401%ID^E:4.95e-65^.^.	.	.	.	ENOG410YPP3^NA	KEGG:ath:AT2G46980	GO:0005694^cellular_component^chromosome`GO:0005730^cellular_component^nucleolus`GO:0051321^biological_process^meiotic cell cycle`GO:0090173^biological_process^regulation of synaptonemal complex assembly	.
DBSI_DN21420_c0_g1_i1.p1	LOX21_SOLTU^LOX21_SOLTU^Q:1-222,H:1-202^40.088%ID^E:5.59e-44^RecName: Full=Linoleate 13S-lipoxygenase 2-1, chloroplastic;^Eukaryota; Viridiplantae; Streptophyta; Embryophyta; Tracheophyta; Spermatophyta; Magnoliophyta; eudicotyledons; Gunneridae; Pentapetalae; asterids; lamiids; Solanales; Solanaceae; Solanoideae; Solaneae; Solanum	XP_016187150.1^XP_016187150.1^Q:1-223,H:1-240^52.823%ID^E:1.02e-66^.^.	linoleate 13S-lipoxygenase 2-1%2C chloroplastic	AT3G45140.1^AT3G45140.1^Q:38-222,H:22-201^32.258%ID^E:3.5e-27^.^.	PF01477.23^PLAT^PLAT/LH2 domain^146-219^E:7.2e-09	.	.	ENOG410YN4N^Plant lipoxygenase may be involved in a number of diverse aspects of plant physiology including growth and development, pest resistance, and senescence or responses to wounding (By similarity)	KEGG:sot:102596122`KO:K00454	GO:0009570^cellular_component^chloroplast stroma`GO:0009534^cellular_component^chloroplast thylakoid`GO:0016165^molecular_function^linoleate 13S-lipoxygenase activity`GO:0046872^molecular_function^metal ion binding`GO:0010597^biological_process^green leaf volatile biosynthetic process`GO:0031408^biological_process^oxylipin biosynthetic process	GO:0005515^molecular_function^protein binding
DBSI_DN21436_c0_g1_i1.p1	ACR4L_ARATH^ACR4L_ARATH^Q:19-753,H:181-895^68.25%ID^E:0^RecName: Full=Serine/threonine-protein kinase-like protein ACR4;^Eukaryota; Viridiplantae; Streptophyta; Embryophyta; Tracheophyta; Spermatophyta; Magnoliophyta; eudicotyledons; Gunneridae; Pentapetalae; rosids; malvids; Brassicales; Brassicaceae; Camelineae; Arabidopsis	XP_016187129.1^XP_016187129.1^Q:19-753,H:182-927^84.28%ID^E:0^.^.`XP_016187129.1^XP_016187129.1^Q:28-176,H:104-249^29.268%ID^E:8.73e-08^.^.	serine/threonine-protein kinase-like protein ACR4	AT3G59420.1^AT3G59420.1^Q:19-753,H:181-895^68.25%ID^E:0^.^.	PF00020.18^TNFR_c6^TNFR/NGFR cysteine-rich region^185-232^E:2.5e-05`PF00069.25^Pkinase^Protein kinase domain^353-622^E:1.2e-44`PF07714.17^Pkinase_Tyr^Protein tyrosine kinase^356-625^E:5.5e-44	.	ExpAA=20.40^PredHel=1^Topology=i270-292o	COG0515^Serine Threonine protein kinase	KEGG:ath:AT3G59420	GO:0009986^cellular_component^cell surface`GO:0030139^cellular_component^endocytic vesicle`GO:0016021^cellular_component^integral component of membrane`GO:0032585^cellular_component^multivesicular body membrane`GO:0005886^cellular_component^plasma membrane`GO:0005524^molecular_function^ATP binding`GO:0042803^molecular_function^protein homodimerization activity`GO:0004674^molecular_function^protei…	GO:0005515^molecular_function^protein binding`GO:0004672^molecular_function^protein kinase activity`GO:0005524^molecular_function^ATP binding`GO:0006468^biological_process^protein phosphorylation
DBSI_DN21416_c0_g1_i1.p1	PGLR_VITVI^PGLR_VITVI^Q:2-422,H:61-485^68.235%ID^E:0^RecName: Full=Probable polygalacturonase;^Eukaryota; Viridiplantae; Streptophyta; Embryophyta; Tracheophyta; Spermatophyta; Magnoliophyta; eudicotyledons; Gunneridae; Pentapetalae; rosids; Vitales; Vitaceae; Viteae; Vitis	XP_016201006.1^XP_016201006.1^Q:2-425,H:51-476^88.967%ID^E:0^.^.	probable polygalacturonase	AT3G61490.4^AT3G61490.4^Q:1-423,H:155-587^67.206%ID^E:0^.^.	PF12708.7^Pectate_lyase_3^Pectate lyase superfamily protein^7-243^E:1.4e-07`PF00295.17^Glyco_hydro_28^Glycosyl hydrolases family 28^100-380^E:3.3e-41	.	.	COG5434^Glycoside hydrolase family 28	.	GO:0016021^cellular_component^integral component of membrane`GO:0004650^molecular_function^polygalacturonase activity`GO:0005975^biological_process^carbohydrate metabolic process	GO:0004650^molecular_function^polygalacturonase activity`GO:0005975^biological_process^carbohydrate metabolic process
DBSI_DN21451_c0_g1_i1.p1	SDHB_ZYMTR^SDHB_ZYMTR^Q:13-245,H:61-293^85.408%ID^E:1.52e-151^RecName: Full=Succinate dehydrogenase [ubiquinone] iron-sulfur subunit, mitochondrial;^Eukaryota; Fungi; Dikarya; Ascomycota; Pezizomycotina; Dothideomycetes; Dothideomycetidae; Capnodiales; Mycosphaerellaceae; Zymoseptoria	XP_016194164.1^XP_016194164.1^Q:6-244,H:26-273^62.55%ID^E:7.11e-112^.^.	succinate dehydrogenase [ubiquinone] iron-sulfur subunit 2%2C mitochondrial	AT5G40650.1^AT5G40650.1^Q:1-244,H:34-276^63.673%ID^E:1e-113^.^.	PF13085.6^Fer2_3^2Fe-2S iron-sulfur cluster binding domain^18-122^E:9.9e-31`PF00111.27^Fer2^2Fe-2S iron-sulfur cluster binding domain^60-92^E:0.0069`PF13183.6^Fer4_8^4Fe-4S dicluster domain^158-231^E:1.3e-07`PF13534.6^Fer4_17^4Fe-4S dicluster domain^160-233^E:3e-08`PF13237.6^Fer4_10^4Fe-4S dicluster domain^160-229^E:1.5e-07	.	.	.	.	GO:0005743^cellular_component^mitochondrial inner membrane`GO:0051537^molecular_function^2 iron, 2 sulfur cluster binding`GO:0051538^molecular_function^3 iron, 4 sulfur cluster binding`GO:0051539^molecular_function^4 iron, 4 sulfur cluster binding`GO:0009055^molecular_function^electron transfer activity`GO:0046872^molecular_function^metal ion binding`GO:0008177^molecular_function^succinate dehydr…	GO:0009055^molecular_function^electron transfer activity`GO:0051536^molecular_function^iron-sulfur cluster binding
DBSI_DN21426_c0_g1_i1.p1	PP167_ARATH^PP167_ARATH^Q:22-556,H:11-547^55.39%ID^E:0^RecName: Full=Pentatricopeptide repeat-containing protein At2g21090;^Eukaryota; Viridiplantae; Streptophyta; Embryophyta; Tracheophyta; Spermatophyta; Magnoliophyta; eudicotyledons; Gunneridae; Pentapetalae; rosids; malvids; Brassicales; Brassicaceae; Camelineae; Arabidopsis	XP_016186835.1^XP_016186835.1^Q:1-555,H:1-552^77.658%ID^E:0^.^.	LOW QUALITY PROTEIN: pentatricopeptide repeat-containing protein At2g21090	AT2G21090.1^AT2G21090.1^Q:22-556,H:11-547^55.39%ID^E:0^.^.	PF01535.20^PPR^PPR repeat^94-120^E:0.03`PF01535.20^PPR^PPR repeat^122-151^E:4.4e-07`PF01535.20^PPR^PPR repeat^153-181^E:0.00017`PF01535.20^PPR^PPR repeat^226-252^E:1.2e-05`PF01535.20^PPR^PPR repeat^255-281^E:7.3e-05`PF13041.6^PPR_2^PPR repeat family^282-330^E:9.4e-11`PF13812.6^PPR_3^Pentatricopeptide repeat domain^283-329^E:0.00086`PF01535.20^PPR^PPR repeat^285-315^E:5.3e-08`PF01535.20^PPR^PPR re…	.	.	ENOG410Z7Z7^Pentatricopeptide repeat-containing protein	KEGG:ath:AT2G21090	GO:0009451^biological_process^RNA modification	.
DBSI_DN21489_c0_g1_i12.p1	EFMT3_XENTR^EFMT3_XENTR^Q:21-173,H:17-170^28.302%ID^E:2.56e-11^RecName: Full=EEF1A lysine methyltransferase 3 {ECO:0000250|UniProtKB:Q96AZ1};^Eukaryota; Metazoa; Chordata; Craniata; Vertebrata; Euteleostomi; Amphibia; Batrachia; Anura; Pipoidea; Pipidae; Xenopodinae; Xenopus; Silurana	XP_016183935.1^XP_016183935.1^Q:1-247,H:1-246^86.694%ID^E:1.75e-161^.^.	protein-lysine methyltransferase METTL21B isoform X1	AT5G01470.2^AT5G01470.2^Q:1-242,H:1-239^67.49%ID^E:2.68e-121^.^.	PF10294.9^Methyltransf_16^Lysine methyltransferase^55-175^E:2.1e-13	.	.	ENOG4111N17^Methyltransferase like 21B	KEGG:xtr:549414`KO:K21803	GO:0005813^cellular_component^centrosome`GO:0005737^cellular_component^cytoplasm`GO:0008168^molecular_function^methyltransferase activity`GO:0016279^molecular_function^protein-lysine N-methyltransferase activity`GO:0018022^biological_process^peptidyl-lysine methylation	.
DBSI_DN21427_c0_g1_i3.p1	.	.	.	.	.	sigP:1^24^0.453^YES	.	.	.	.	.
DBSI_DN21427_c0_g3_i1.p1	.	.	.	.	.	.	ExpAA=22.69^PredHel=1^Topology=i107-129o	.	.	.	.
DBSI_DN21450_c0_g1_i1.p1	.	.	.	.	.	.	.	.	.	.	.
DBSI_DN21486_c0_g1_i2.p1	RL23_TOBAC^RL23_TOBAC^Q:9-145,H:4-140^80.292%ID^E:1e-79^RecName: Full=60S ribosomal protein L23;^Eukaryota; Viridiplantae; Streptophyta; Embryophyta; Tracheophyta; Spermatophyta; Magnoliophyta; eudicotyledons; Gunneridae; Pentapetalae; asterids; lamiids; Solanales; Solanaceae; Nicotianoideae; Nicotianeae; Nicotiana	XP_016207366.1^XP_016207366.1^Q:9-145,H:5-141^79.562%ID^E:1.12e-78^.^.	60S ribosomal protein L23	AT3G04400.1^AT3G04400.1^Q:9-145,H:4-140^81.022%ID^E:1.43e-80^.^.	PF00238.19^Ribosomal_L14^Ribosomal protein L14p/L23e^27-145^E:1.5e-35	.	.	.	.	GO:0005840^cellular_component^ribosome`GO:0003735^molecular_function^structural constituent of ribosome`GO:0006412^biological_process^translation	GO:0003735^molecular_function^structural constituent of ribosome`GO:0006412^biological_process^translation`GO:0005840^cellular_component^ribosome
DBSI_DN21449_c0_g1_i1.p1	.	.	.	.	.	.	.	.	.	.	.
DBSI_DN21429_c0_g1_i2.p1	ZAT9_ARATH^ZAT9_ARATH^Q:1-341,H:1-286^34.247%ID^E:9.36e-42^RecName: Full=Zinc finger protein ZAT9;^Eukaryota; Viridiplantae; Streptophyta; Embryophyta; Tracheophyta; Spermatophyta; Magnoliophyta; eudicotyledons; Gunneridae; Pentapetalae; rosids; malvids; Brassicales; Brassicaceae; Camelineae; Arabidopsis	XP_016202069.2^XP_016202069.2^Q:1-344,H:54-362^52.286%ID^E:4.72e-106^.^.	zinc finger protein ZAT9	AT3G60580.1^AT3G60580.1^Q:1-341,H:1-286^34.247%ID^E:9.71e-43^.^.	PF13913.6^zf-C2HC_2^zinc-finger of a C2HC-type^2-14^E:0.3`PF13912.6^zf-C2H2_6^C2H2-type zinc finger^3-28^E:2.1e-07`PF13894.6^zf-C2H2_4^C2H2-type zinc finger^4-26^E:0.00095`PF13913.6^zf-C2HC_2^zinc-finger of a C2HC-type^239-261^E:0.06`PF13912.6^zf-C2H2_6^C2H2-type zinc finger^241-259^E:0.029`PF13912.6^zf-C2H2_6^C2H2-type zinc finger^272-295^E:2.9e-11	.	.	COG5048^Zinc finger protein	KEGG:ath:AT3G60580	GO:0005634^cellular_component^nucleus`GO:0003700^molecular_function^DNA-binding transcription factor activity`GO:0046872^molecular_function^metal ion binding`GO:0044212^molecular_function^transcription regulatory region DNA binding`GO:0006355^biological_process^regulation of transcription, DNA-templated	.
DBSI_DN21466_c0_g1_i1.p1	Y1133_ARATH^Y1133_ARATH^Q:12-156,H:296-439^47.26%ID^E:1.13e-39^RecName: Full=G-type lectin S-receptor-like serine/threonine-protein kinase At1g11330;^Eukaryota; Viridiplantae; Streptophyta; Embryophyta; Tracheophyta; Spermatophyta; Magnoliophyta; eudicotyledons; Gunneridae; Pentapetalae; rosids; malvids; Brassicales; Brassicaceae; Camelineae; Arabidopsis	XP_016179608.2^XP_016179608.2^Q:5-157,H:279-417^54.902%ID^E:1.44e-52^.^.	G-type lectin S-receptor-like serine/threonine-protein kinase At1g11330	AT1G11330.2^AT1G11330.2^Q:12-156,H:296-439^47.26%ID^E:1.18e-40^.^.	PF00954.20^S_locus_glycop^S-locus glycoprotein domain^10-43^E:2.7e-10`PF08276.11^PAN_2^PAN-like domain^77-137^E:1.1e-17`PF14295.6^PAN_4^PAN domain^99-124^E:1.1	.	.	COG0515^Serine Threonine protein kinase	KEGG:ath:AT1G11330	GO:0016021^cellular_component^integral component of membrane`GO:0005886^cellular_component^plasma membrane`GO:0005524^molecular_function^ATP binding`GO:0005516^molecular_function^calmodulin binding`GO:0030246^molecular_function^carbohydrate binding`GO:0004674^molecular_function^protein serine/threonine kinase activity`GO:0006468^biological_process^protein phosphorylation`GO:0048544^biological_pro…	GO:0048544^biological_process^recognition of pollen
DBSI_DN21430_c0_g1_i1.p1	AKT1_ARATH^AKT1_ARATH^Q:2-421,H:63-462^56.905%ID^E:7.33e-162^RecName: Full=Potassium channel AKT1;^Eukaryota; Viridiplantae; Streptophyta; Embryophyta; Tracheophyta; Spermatophyta; Magnoliophyta; eudicotyledons; Gunneridae; Pentapetalae; rosids; malvids; Brassicales; Brassicaceae; Camelineae; Arabidopsis	XP_020969505.1^XP_020969505.1^Q:2-421,H:16-418^62.857%ID^E:0^.^.	potassium channel AKT1 isoform X2	AT2G26650.1^AT2G26650.1^Q:2-421,H:63-462^56.905%ID^E:7.61e-163^.^.	PF00520.31^Ion_trans^Ion transport protein^2-242^E:1.1e-23`PF07885.16^Ion_trans_2^Ion channel^141-235^E:4.8e-13	sigP:1^15^0.523^YES	ExpAA=128.73^PredHel=6^Topology=i2-21o31-53i74-96o135-157i178-200o215-237i	ENOG410XPSE^Potassium voltage-gated channel, subfamily H (Eag-related), member	KEGG:ath:AT2G26650`KO:K21867	GO:0016021^cellular_component^integral component of membrane`GO:0005886^cellular_component^plasma membrane`GO:0042802^molecular_function^identical protein binding`GO:0005242^molecular_function^inward rectifier potassium channel activity`GO:1990573^biological_process^potassium ion import across plasma membrane`GO:0006813^biological_process^potassium ion transport`GO:0034765^biological_process^regu…	GO:0005216^molecular_function^ion channel activity`GO:0006811^biological_process^ion transport`GO:0055085^biological_process^transmembrane transport`GO:0016020^cellular_component^membrane
DBSI_DN21497_c0_g1_i2.p1	.	XP_016191419.1^XP_016191419.1^Q:1-101,H:267-360^35.294%ID^E:7.28e-12^.^.	uncharacterized protein LOC107632230	.	.	.	.	.	.	.	.
DBSI_DN21418_c0_g1_i1.p2	.	.	.	.	.	.	.	.	.	.	.
DBSI_DN5656_c0_g1_i13.p1	DEG15_ARATH^DEG15_ARATH^Q:1-733,H:1-708^51.081%ID^E:0^RecName: Full=Glyoxysomal processing protease, glyoxysomal;^Eukaryota; Viridiplantae; Streptophyta; Embryophyta; Tracheophyta; Spermatophyta; Magnoliophyta; eudicotyledons; Gunneridae; Pentapetalae; rosids; malvids; Brassicales; Brassicaceae; Camelineae; Arabidopsis	XP_016180560.1^XP_016180560.1^Q:1-740,H:1-734^79.004%ID^E:0^.^.	glyoxysomal processing protease%2C glyoxysomal	AT1G28320.1^AT1G28320.1^Q:1-733,H:1-708^51.081%ID^E:0^.^.	PF13365.6^Trypsin_2^Trypsin-like peptidase domain^394-620^E:1.6e-24	.	.	COG0265^Serine protease	KEGG:ath:AT1G28320`KO:K23012	GO:0005777^cellular_component^peroxisome`GO:0004175^molecular_function^endopeptidase activity`GO:0004252^molecular_function^serine-type endopeptidase activity`GO:0016485^biological_process^protein processing	.
DBSI_DN5656_c1_g1_i3.p1	AB26B_ARATH^AB26B_ARATH^Q:132-781,H:59-699^74.462%ID^E:0^RecName: Full=ABC transporter B family member 26, chloroplastic;^Eukaryota; Viridiplantae; Streptophyta; Embryophyta; Tracheophyta; Spermatophyta; Magnoliophyta; eudicotyledons; Gunneridae; Pentapetalae; rosids; malvids; Brassicales; Brassicaceae; Camelineae; Arabidopsis	XP_016193826.1^XP_016193826.1^Q:227-777,H:66-623^37.083%ID^E:6.97e-110^.^.	ABC transporter B family member 25	AT1G70610.1^AT1G70610.1^Q:132-781,H:59-699^74.462%ID^E:0^.^.	PF00664.23^ABC_membrane^ABC transporter transmembrane region^228-488^E:8.7e-38`PF00005.27^ABC_tran^ABC transporter^556-703^E:2.4e-34	.	ExpAA=107.95^PredHel=3^Topology=i219-241o263-285i351-373o	COG1132^(ABC) transporter	KEGG:ath:AT1G70610	GO:0009507^cellular_component^chloroplast`GO:0009941^cellular_component^chloroplast envelope`GO:0031969^cellular_component^chloroplast membrane`GO:0016021^cellular_component^integral component of membrane`GO:0005524^molecular_function^ATP binding`GO:0042626^molecular_function^ATPase activity, coupled to transmembrane movement of substances`GO:0005215^molecular_function^transporter activity	GO:0005524^molecular_function^ATP binding`GO:0042626^molecular_function^ATPase activity, coupled to transmembrane movement of substances`GO:0055085^biological_process^transmembrane transport`GO:0016021^cellular_component^integral component of membrane`GO:0016887^molecular_function^ATPase activity
DBSI_DN5656_c2_g1_i1.p1	MBS1_ARATH^MBS1_ARATH^Q:1-104,H:1-105^74.286%ID^E:3.29e-51^RecName: Full=Protein METHYLENE BLUE SENSITIVITY 1 {ECO:0000303|PubMed:24151292};^Eukaryota; Viridiplantae; Streptophyta; Embryophyta; Tracheophyta; Spermatophyta; Magnoliophyta; eudicotyledons; Gunneridae; Pentapetalae; rosids; malvids; Brassicales; Brassicaceae; Camelineae; Arabidopsis	XP_016194007.1^XP_016194007.1^Q:1-104,H:1-104^82.692%ID^E:1.56e-60^.^.	uncharacterized protein LOC107635143	AT3G02790.1^AT3G02790.1^Q:1-104,H:1-105^74.286%ID^E:3.42e-52^.^.	.	.	.	ENOG41121RP^zinc finger	KEGG:ath:AT3G02790	GO:0005737^cellular_component^cytoplasm`GO:0010494^cellular_component^cytoplasmic stress granule`GO:0005634^cellular_component^nucleus`GO:0003700^molecular_function^DNA-binding transcription factor activity`GO:0071452^biological_process^cellular response to singlet oxygen`GO:0009631^biological_process^cold acclimation`GO:1900055^biological_process^regulation of leaf senescence`GO:0006355^biologic…	.
DBSI_DN5625_c0_g1_i2.p1	ASCC1_MOUSE^ASCC1_MOUSE^Q:330-511,H:161-355^30.457%ID^E:1.05e-19^RecName: Full=Activating signal cointegrator 1 complex subunit 1;^Eukaryota; Metazoa; Chordata; Craniata; Vertebrata; Euteleostomi; Mammalia; Eutheria; Euarchontoglires; Glires; Rodentia; Myomorpha; Muroidea; Muridae; Murinae; Mus; Mus	XP_020964119.1^XP_020964119.1^Q:1-518,H:1-502^73.106%ID^E:0^.^.	uncharacterized protein LOC107613223	AT3G16230.2^AT3G16230.2^Q:1-512,H:1-444^52.115%ID^E:9.55e-165^.^.	PF00013.29^KH_1^KH domain^159-218^E:1.8e-11`PF10469.9^AKAP7_NLS^AKAP7 2'5' RNA ligase-like domain^232-511^E:1.1e-73	.	.	ENOG4111FMP^activating signal cointegrator 1 complex subunit	KEGG:mmu:69090`KO:K18666	GO:0031594^cellular_component^neuromuscular junction`GO:0016607^cellular_component^nuclear speck`GO:0005634^cellular_component^nucleus`GO:0005667^cellular_component^transcription factor complex`GO:0003723^molecular_function^RNA binding`GO:0006281^biological_process^DNA repair`GO:0006355^biological_process^regulation of transcription, DNA-templated	GO:0003723^molecular_function^RNA binding
DBSI_DN5655_c0_g1_i1.p1	.	XP_016204795.1^XP_016204795.1^Q:4-409,H:1-419^53.547%ID^E:2.43e-126^.^.	uncharacterized protein LOC107645312	.	.	.	.	.	.	.	.
DBSI_DN5680_c0_g1_i1.p1	FAD1_SCHPO^FAD1_SCHPO^Q:15-230,H:27-237^40.553%ID^E:2.52e-45^RecName: Full=Probable FAD synthase;^Eukaryota; Fungi; Dikarya; Ascomycota; Taphrinomycotina; Schizosaccharomycetes; Schizosaccharomycetales; Schizosaccharomycetaceae; Schizosaccharomyces	XP_016207788.1^XP_016207788.1^Q:1-505,H:1-505^87.549%ID^E:0^.^.	FAD synthase	AT5G03430.1^AT5G03430.1^Q:1-505,H:1-497^73.228%ID^E:0^.^.	PF01507.19^PAPS_reduct^Phosphoadenosine phosphosulfate reductase family^38-200^E:2.5e-20`PF00994.24^MoCF_biosynth^Probable molybdopterin binding domain^264-359^E:1.7e-17	.	.	.	KEGG:spo:SPCC1235.04c`KO:K00953	GO:0005829^cellular_component^cytosol`GO:0005634^cellular_component^nucleus`GO:0005524^molecular_function^ATP binding`GO:0003919^molecular_function^FMN adenylyltransferase activity`GO:0006747^biological_process^FAD biosynthetic process`GO:0046444^biological_process^FMN metabolic process	GO:0003824^molecular_function^catalytic activity
DBSI_DN5680_c1_g1_i1.p1	Y2910_ARATH^Y2910_ARATH^Q:27-209,H:12-184^60.656%ID^E:8.25e-73^RecName: Full=Putative gamma-glutamylcyclotransferase At3g02910;^Eukaryota; Viridiplantae; Streptophyta; Embryophyta; Tracheophyta; Spermatophyta; Magnoliophyta; eudicotyledons; Gunneridae; Pentapetalae; rosids; malvids; Brassicales; Brassicaceae; Camelineae; Arabidopsis	XP_016187926.1^XP_016187926.1^Q:1-208,H:1-203^71.564%ID^E:2.05e-108^.^.	putative gamma-glutamylcyclotransferase At3g02910	AT3G02910.1^AT3G02910.1^Q:27-209,H:12-184^60.656%ID^E:8.56e-74^.^.	PF06094.12^GGACT^Gamma-glutamyl cyclotransferase, AIG2-like^29-129^E:7.2e-19	.	.	ENOG410Y5AT^CONTAINS InterPro DOMAIN s Butirosin biosynthesis, BtrG-like (InterPro IPR013024), AIG2-like (InterPro IPR009288)	KEGG:ath:AT3G02910	GO:0061929^molecular_function^gamma-glutamylaminecyclotransferase activity`GO:0016746^molecular_function^transferase activity, transferring acyl groups`GO:0042219^biological_process^cellular modified amino acid catabolic process`GO:0080167^biological_process^response to karrikin	.
DBSI_DN5680_c2_g1_i2.p1	.	.	.	.	.	.	.	.	.	.	.
DBSI_DN5691_c0_g2_i6.p1	GDT15_ORYSJ^GDT15_ORYSJ^Q:1-172,H:1-173^66.474%ID^E:5.16e-73^RecName: Full=GDT1-like protein 5;^Eukaryota; Viridiplantae; Streptophyta; Embryophyta; Tracheophyta; Spermatophyta; Magnoliophyta; Liliopsida; Poales; Poaceae; BOP clade; Oryzoideae; Oryzeae; Oryzinae; Oryza; Oryza sativa	XP_016176388.1^XP_016176388.1^Q:1-172,H:1-172^74.419%ID^E:7.46e-83^.^.	GDT1-like protein 4	AT1G25520.1^AT1G25520.1^Q:1-171,H:1-172^69.767%ID^E:1.02e-73^.^.	PF01169.19^UPF0016^Uncharacterized protein family UPF0016^11-83^E:3.5e-18`PF01169.19^UPF0016^Uncharacterized protein family UPF0016^146-171^E:1.1e-05	.	ExpAA=56.83^PredHel=2^Topology=i38-60o70-87i	COG2119^transmembrane protein 165	KEGG:osa:4345649	GO:0016021^cellular_component^integral component of membrane	.
DBSI_DN5691_c0_g3_i3.p1	GDT14_ARATH^GDT14_ARATH^Q:1-229,H:1-230^76.522%ID^E:1.72e-114^RecName: Full=GDT1-like protein 4;^Eukaryota; Viridiplantae; Streptophyta; Embryophyta; Tracheophyta; Spermatophyta; Magnoliophyta; eudicotyledons; Gunneridae; Pentapetalae; rosids; malvids; Brassicales; Brassicaceae; Camelineae; Arabidopsis	XP_016176388.1^XP_016176388.1^Q:1-228,H:1-228^89.912%ID^E:4.26e-141^.^.	GDT1-like protein 4	AT1G25520.1^AT1G25520.1^Q:1-229,H:1-230^76.522%ID^E:1.79e-115^.^.	PF01169.19^UPF0016^Uncharacterized protein family UPF0016^10-83^E:1.1e-20`PF01169.19^UPF0016^Uncharacterized protein family UPF0016^146-219^E:4.5e-21	.	ExpAA=95.33^PredHel=5^Topology=i38-60o70-87i135-157o172-194i206-225o	COG2119^transmembrane protein 165	KEGG:ath:AT1G25520	GO:0016021^cellular_component^integral component of membrane`GO:0080167^biological_process^response to karrikin	.
DBSI_DN5691_c0_g4_i1.p1	ANM15_ARATH^ANM15_ARATH^Q:1-646,H:1-642^76.662%ID^E:0^RecName: Full=Protein arginine N-methyltransferase 1.5;^Eukaryota; Viridiplantae; Streptophyta; Embryophyta; Tracheophyta; Spermatophyta; Magnoliophyta; eudicotyledons; Gunneridae; Pentapetalae; rosids; malvids; Brassicales; Brassicaceae; Camelineae; Arabidopsis	XP_016171040.1^XP_016171040.1^Q:1-646,H:1-646^91.331%ID^E:0^.^.	protein arginine N-methyltransferase 1.5 isoform X1	AT4G31120.1^AT4G31120.1^Q:1-646,H:1-642^76.662%ID^E:0^.^.	PF17285.2^PRMT5_TIM^PRMT5 TIM barrel domain^38-300^E:4.9e-77`PF05185.16^PRMT5^PRMT5 arginine-N-methyltransferase^306-475^E:3.5e-72`PF17286.2^PRMT5_C^PRMT5 oligomerisation domain^478-644^E:2.5e-53	.	.	ENOG410XNZM^Protein arginine n-methyltransferase	KEGG:ath:AT4G31120`KO:K02516	GO:0005829^cellular_component^cytosol`GO:0005634^cellular_component^nucleus`GO:0008469^molecular_function^histone-arginine N-methyltransferase activity`GO:0008276^molecular_function^protein methyltransferase activity`GO:0034969^biological_process^histone arginine methylation`GO:0043985^biological_process^histone H4-R3 methylation`GO:0010220^biological_process^positive regulation of vernalization …	.
DBSI_DN5627_c0_g1_i1.p1	NPH3_ORYSJ^NPH3_ORYSJ^Q:58-393,H:270-689^34.279%ID^E:1.6e-67^RecName: Full=Coleoptile phototropism protein 1;^Eukaryota; Viridiplantae; Streptophyta; Embryophyta; Tracheophyta; Spermatophyta; Magnoliophyta; Liliopsida; Poales; Poaceae; BOP clade; Oryzoideae; Oryzeae; Oryzinae; Oryza; Oryza sativa	XP_016177163.1^XP_016177163.1^Q:4-462,H:2-454^75.107%ID^E:0^.^.	coleoptile phototropism protein 1	AT1G52770.1^AT1G52770.1^Q:38-462,H:8-454^61.074%ID^E:0^.^.	PF03000.14^NPH3^NPH3 family^57-303^E:9.9e-83	.	.	ENOG41110QX^cellular response to blue light	KEGG:osa:4329720	GO:0005886^cellular_component^plasma membrane`GO:0009638^biological_process^phototropism`GO:0016567^biological_process^protein ubiquitination	.
DBSI_DN5627_c0_g2_i1.p1	NPH3_ORYSJ^NPH3_ORYSJ^Q:37-452,H:258-761^32.37%ID^E:2.53e-70^RecName: Full=Coleoptile phototropism protein 1;^Eukaryota; Viridiplantae; Streptophyta; Embryophyta; Tracheophyta; Spermatophyta; Magnoliophyta; Liliopsida; Poales; Poaceae; BOP clade; Oryzoideae; Oryzeae; Oryzinae; Oryza; Oryza sativa	XP_016177163.1^XP_016177163.1^Q:1-452,H:5-453^83.48%ID^E:0^.^.	coleoptile phototropism protein 1	AT3G15570.1^AT3G15570.1^Q:47-452,H:29-451^62.005%ID^E:4.2e-180^.^.	PF03000.14^NPH3^NPH3 family^46-295^E:3.1e-85	.	.	ENOG41110QX^cellular response to blue light	KEGG:osa:4329720	GO:0005886^cellular_component^plasma membrane`GO:0009638^biological_process^phototropism`GO:0016567^biological_process^protein ubiquitination	.
DBSI_DN5636_c0_g1_i2.p1	EFM_ARATH^EFM_ARATH^Q:4-109,H:1-104^42.609%ID^E:1.33e-11^RecName: Full=Myb family transcription factor EFM {ECO:0000303|PubMed:25132385};^Eukaryota; Viridiplantae; Streptophyta; Embryophyta; Tracheophyta; Spermatophyta; Magnoliophyta; eudicotyledons; Gunneridae; Pentapetalae; rosids; malvids; Brassicales; Brassicaceae; Camelineae; Arabidopsis	XP_016180977.1^XP_016180977.1^Q:1-146,H:1-153^54.839%ID^E:1.21e-39^.^.	transcription factor HRS1	AT4G37180.3^AT4G37180.3^Q:25-90,H:21-86^50%ID^E:3.43e-13^.^.	.	.	.	ENOG410Y953^Myb family transcription factor	KEGG:ath:AT2G03500	GO:0005634^cellular_component^nucleus`GO:0003677^molecular_function^DNA binding`GO:0003700^molecular_function^DNA-binding transcription factor activity`GO:0009908^biological_process^flower development`GO:0009740^biological_process^gibberellic acid mediated signaling pathway`GO:0010452^biological_process^histone H3-K36 methylation`GO:0048579^biological_process^negative regulation of long-day photo…	.
DBSI_DN5636_c0_g2_i1.p1	YIPL6_ARATH^YIPL6_ARATH^Q:1-106,H:1-106^84.906%ID^E:8.54e-66^RecName: Full=Protein yippee-like At4g27745;^Eukaryota; Viridiplantae; Streptophyta; Embryophyta; Tracheophyta; Spermatophyta; Magnoliophyta; eudicotyledons; Gunneridae; Pentapetalae; rosids; malvids; Brassicales; Brassicaceae; Camelineae; Arabidopsis	XP_016163290.1^XP_016163290.1^Q:1-106,H:1-106^97.17%ID^E:8.13e-77^.^.	protein yippee-like At4g27745	AT4G27745.4^AT4G27745.4^Q:1-106,H:1-106^84.906%ID^E:8.87e-67^.^.	PF03226.14^Yippee-Mis18^Yippee zinc-binding/DNA-binding /Mis18, centromere assembly^10-102^E:2.7e-15	.	.	ENOG4111VJ1^Yippee-like	KEGG:ath:AT4G27745	GO:0046872^molecular_function^metal ion binding	.
DBSI_DN5653_c0_g1_i2.p1	CSE_ARATH^CSE_ARATH^Q:57-345,H:36-323^35.473%ID^E:1.61e-56^RecName: Full=Caffeoylshikimate esterase;^Eukaryota; Viridiplantae; Streptophyta; Embryophyta; Tracheophyta; Spermatophyta; Magnoliophyta; eudicotyledons; Gunneridae; Pentapetalae; rosids; malvids; Brassicales; Brassicaceae; Camelineae; Arabidopsis	XP_016203626.1^XP_016203626.1^Q:11-352,H:25-367^85.423%ID^E:0^.^.	caffeoylshikimate esterase	AT5G16120.3^AT5G16120.3^Q:13-346,H:8-340^62.575%ID^E:2.78e-164^.^.	PF12146.8^Hydrolase_4^Serine aminopeptidase, S33^85-327^E:3.8e-61`PF00561.20^Abhydrolase_1^alpha/beta hydrolase fold^88-194^E:1.1e-08`PF12697.7^Abhydrolase_6^Alpha/beta hydrolase family^101-328^E:1.1e-08	.	.	COG2267^alpha beta hydrolase fold	KEGG:ath:AT1G52760`KO:K18368	GO:0005783^cellular_component^endoplasmic reticulum`GO:0005794^cellular_component^Golgi apparatus`GO:0016020^cellular_component^membrane`GO:0005886^cellular_component^plasma membrane`GO:0009506^cellular_component^plasmodesma`GO:0003846^molecular_function^2-acylglycerol O-acyltransferase activity`GO:0090430^molecular_function^caffeoyl-CoA: alcohol caffeoyl transferase activity`GO:0016787^molecular…	.
DBSI_DN5693_c0_g1_i9.p1	FBL4_ARATH^FBL4_ARATH^Q:1-608,H:1-610^67.869%ID^E:0^RecName: Full=F-box/LRR-repeat protein 4;^Eukaryota; Viridiplantae; Streptophyta; Embryophyta; Tracheophyta; Spermatophyta; Magnoliophyta; eudicotyledons; Gunneridae; Pentapetalae; rosids; malvids; Brassicales; Brassicaceae; Camelineae; Arabidopsis	XP_016197365.1^XP_016197365.1^Q:1-608,H:1-608^91.283%ID^E:0^.^.	F-box/LRR-repeat protein 4 isoform X1	AT4G15475.1^AT4G15475.1^Q:1-608,H:1-610^67.869%ID^E:0^.^.	PF00646.33^F-box^F-box domain^10-42^E:0.0037`PF18511.1^F-box_5^F-box^11-48^E:3.6e-10`PF12937.7^F-box-like^F-box-like^11-42^E:2.3e-07`PF13516.6^LRR_6^Leucine Rich repeat^124-131^E:14000`PF13516.6^LRR_6^Leucine Rich repeat^139-160^E:22`PF00560.33^LRR_1^Leucine Rich Repeat^139-154^E:420`PF13516.6^LRR_6^Leucine Rich repeat^162-183^E:0.081`PF00560.33^LRR_1^Leucine Rich Repeat^166-176^E:630`PF13516.6^L…	.	.	ENOG410XQ54^F-box and leucine-rich repeat protein	KEGG:ath:AT4G15475`KO:K10268	GO:0019005^cellular_component^SCF ubiquitin ligase complex`GO:0016567^biological_process^protein ubiquitination`GO:0031146^biological_process^SCF-dependent proteasomal ubiquitin-dependent protein catabolic process`GO:0006511^biological_process^ubiquitin-dependent protein catabolic process	GO:0005515^molecular_function^protein binding
DBSI_DN5603_c0_g1_i9.p1	POT1_ARATH^POT1_ARATH^Q:1-759,H:1-712^68.116%ID^E:0^RecName: Full=Potassium transporter 1;^Eukaryota; Viridiplantae; Streptophyta; Embryophyta; Tracheophyta; Spermatophyta; Magnoliophyta; eudicotyledons; Gunneridae; Pentapetalae; rosids; malvids; Brassicales; Brassicaceae; Camelineae; Arabidopsis	XP_016204119.1^XP_016204119.1^Q:1-759,H:1-743^85.602%ID^E:0^.^.	potassium transporter 1	AT2G30070.1^AT2G30070.1^Q:1-759,H:1-712^68.116%ID^E:0^.^.	PF02705.16^K_trans^K+ potassium transporter^30-603^E:2.5e-185	.	ExpAA=285.87^PredHel=13^Topology=i21-38o65-87i156-178o193-210i222-244o259-281i294-316o340-362i390-412o422-444i449-468o478-500i512-534o	COG3158^Transport of potassium into the cell (By similarity)	KEGG:ath:AT2G30070`KO:K03549	GO:0016021^cellular_component^integral component of membrane`GO:0016020^cellular_component^membrane`GO:0005886^cellular_component^plasma membrane`GO:0005774^cellular_component^vacuolar membrane`GO:0015079^molecular_function^potassium ion transmembrane transporter activity`GO:0009932^biological_process^cell tip growth`GO:0006813^biological_process^potassium ion transport	GO:0015079^molecular_function^potassium ion transmembrane transporter activity`GO:0071805^biological_process^potassium ion transmembrane transport`GO:0016020^cellular_component^membrane
DBSI_DN5603_c0_g2_i4.p1	PEX14_ARATH^PEX14_ARATH^Q:1-474,H:1-474^47.913%ID^E:3.72e-115^RecName: Full=Peroxisomal membrane protein PEX14;^Eukaryota; Viridiplantae; Streptophyta; Embryophyta; Tracheophyta; Spermatophyta; Magnoliophyta; eudicotyledons; Gunneridae; Pentapetalae; rosids; malvids; Brassicales; Brassicaceae; Camelineae; Arabidopsis	XP_016191404.1^XP_016191404.1^Q:1-509,H:1-493^77.821%ID^E:0^.^.	peroxisomal membrane protein PEX14 isoform X1	AT5G62810.1^AT5G62810.1^Q:1-474,H:1-474^47.913%ID^E:3.87e-116^.^.	PF04695.13^Pex14_N^Peroxisomal membrane anchor protein (Pex14p) conserved region^58-189^E:2.8e-26	.	.	ENOG4111P8A^peroxisomal biogenesis factor 14	KEGG:ath:AT5G62810`KO:K13343	GO:0005829^cellular_component^cytosol`GO:0016021^cellular_component^integral component of membrane`GO:0005739^cellular_component^mitochondrion`GO:1990429^cellular_component^peroxisomal importomer complex`GO:0005778^cellular_component^peroxisomal membrane`GO:0005777^cellular_component^peroxisome`GO:0005886^cellular_component^plasma membrane`GO:0008565^molecular_function^protein transporter activit…	.
DBSI_DN5603_c0_g3_i4.p1	PEX14_ARATH^PEX14_ARATH^Q:2-489,H:3-477^47.206%ID^E:9.03e-125^RecName: Full=Peroxisomal membrane protein PEX14;^Eukaryota; Viridiplantae; Streptophyta; Embryophyta; Tracheophyta; Spermatophyta; Magnoliophyta; eudicotyledons; Gunneridae; Pentapetalae; rosids; malvids; Brassicales; Brassicaceae; Camelineae; Arabidopsis	XP_016175437.1^XP_016175437.1^Q:13-513,H:3-493^73.413%ID^E:0^.^.	peroxisomal membrane protein PEX14 isoform X2	AT5G62810.1^AT5G62810.1^Q:2-489,H:3-477^47.206%ID^E:9.38e-126^.^.	PF04695.13^Pex14_N^Peroxisomal membrane anchor protein (Pex14p) conserved region^53-188^E:8.8e-26`PF17733.1^DUF5572^Family of unknown function (DUF5572)^325-374^E:2.1e-15	.	.	ENOG4111P8A^peroxisomal biogenesis factor 14	KEGG:ath:AT5G62810`KO:K13343	GO:0005829^cellular_component^cytosol`GO:0016021^cellular_component^integral component of membrane`GO:0005739^cellular_component^mitochondrion`GO:1990429^cellular_component^peroxisomal importomer complex`GO:0005778^cellular_component^peroxisomal membrane`GO:0005777^cellular_component^peroxisome`GO:0005886^cellular_component^plasma membrane`GO:0008565^molecular_function^protein transporter activit…	.
DBSI_DN5610_c0_g1_i3.p1	PUM23_ARATH^PUM23_ARATH^Q:4-547,H:44-579^50.73%ID^E:0^RecName: Full=Pumilio homolog 23;^Eukaryota; Viridiplantae; Streptophyta; Embryophyta; Tracheophyta; Spermatophyta; Magnoliophyta; eudicotyledons; Gunneridae; Pentapetalae; rosids; malvids; Brassicales; Brassicaceae; Camelineae; Arabidopsis	XP_016205853.1^XP_016205853.1^Q:3-532,H:2-526^79.174%ID^E:0^.^.	pumilio homolog 23	AT1G72320.3^AT1G72320.3^Q:4-547,H:22-557^50.73%ID^E:0^.^.	PF00806.19^PUF^Pumilio-family RNA binding repeat^352-382^E:3.3e-06	.	.	ENOG410YSWC^RNA-binding nucleolar protein required for pre-rRNA processing. Involved in production of 18S rRNA and assembly of small ribosomal subunit (By similarity)	KEGG:ath:AT1G72320`KO:K14790	GO:0005730^cellular_component^nucleolus`GO:0003723^molecular_function^RNA binding`GO:0010252^biological_process^auxin homeostasis`GO:0006417^biological_process^regulation of translation`GO:0009749^biological_process^response to glucose`GO:0009744^biological_process^response to sucrose	GO:0003723^molecular_function^RNA binding
DBSI_DN5661_c0_g1_i6.p1	COI1_ARATH^COI1_ARATH^Q:50-616,H:18-585^69.825%ID^E:0^RecName: Full=Coronatine-insensitive protein 1;^Eukaryota; Viridiplantae; Streptophyta; Embryophyta; Tracheophyta; Spermatophyta; Magnoliophyta; eudicotyledons; Gunneridae; Pentapetalae; rosids; malvids; Brassicales; Brassicaceae; Camelineae; Arabidopsis	XP_016166493.1^XP_016166493.1^Q:38-630,H:18-609^86.767%ID^E:0^.^.	coronatine-insensitive protein 1	AT2G39940.1^AT2G39940.1^Q:50-616,H:18-585^69.825%ID^E:0^.^.	PF18511.1^F-box_5^F-box^47-86^E:1e-20`PF18791.1^Transp_inhibit^Transport inhibitor response 1 protein domain^105-151^E:7.8e-23`PF13516.6^LRR_6^Leucine Rich repeat^105-113^E:5200`PF13516.6^LRR_6^Leucine Rich repeat^172-190^E:5600`PF13516.6^LRR_6^Leucine Rich repeat^222-230^E:8900`PF13516.6^LRR_6^Leucine Rich repeat^250-264^E:1000`PF13516.6^LRR_6^Leucine Rich repeat^354-367^E:25`PF13516.6^LRR_6^Leu…	.	.	ENOG410XQ54^F-box and leucine-rich repeat protein	KEGG:ath:AT2G39940`KO:K13463	GO:0019005^cellular_component^SCF ubiquitin ligase complex`GO:0009901^biological_process^anther dehiscence`GO:0006952^biological_process^defense response`GO:0042742^biological_process^defense response to bacterium`GO:0050832^biological_process^defense response to fungus`GO:0009861^biological_process^jasmonic acid and ethylene-dependent systemic resistance`GO:0009867^biological_process^jasmonic ac…	GO:0005515^molecular_function^protein binding
DBSI_DN5661_c0_g4_i1.p1	MYOB4_ARATH^MYOB4_ARATH^Q:16-267,H:10-247^45%ID^E:3.32e-54^RecName: Full=Probable myosin-binding protein 4 {ECO:0000303|PubMed:23995081};^Eukaryota; Viridiplantae; Streptophyta; Embryophyta; Tracheophyta; Spermatophyta; Magnoliophyta; eudicotyledons; Gunneridae; Pentapetalae; rosids; malvids; Brassicales; Brassicaceae; Camelineae; Arabidopsis`MYOB4_ARATH^MYOB4_ARATH^Q:526-667,H:580-716^58.451%ID^…	XP_016182974.1^XP_016182974.1^Q:18-913,H:3-799^55.249%ID^E:0^.^.	myosin-binding protein 3-like	AT2G30690.2^AT2G30690.2^Q:16-267,H:10-247^45%ID^E:3.45e-55^.^.`AT2G30690.2^AT2G30690.2^Q:526-667,H:580-716^58.451%ID^E:4.4e-40^.^.	PF04576.15^Zein-binding^Zein-binding^566-656^E:4.1e-32	.	ExpAA=22.51^PredHel=1^Topology=i21-43o	ENOG410YFIM^Pfam:DUF593	KEGG:ath:AT2G30690	GO:0012505^cellular_component^endomembrane system`GO:0016021^cellular_component^integral component of membrane`GO:0017022^molecular_function^myosin binding	.
DBSI_DN5661_c2_g1_i1.p1	ADF2_PETHY^ADF2_PETHY^Q:1-139,H:1-139^89.209%ID^E:4.45e-91^RecName: Full=Actin-depolymerizing factor 2;^Eukaryota; Viridiplantae; Streptophyta; Embryophyta; Tracheophyta; Spermatophyta; Magnoliophyta; eudicotyledons; Gunneridae; Pentapetalae; asterids; lamiids; Solanales; Solanaceae; Petunioideae; Petunia	XP_016183232.1^XP_016183232.1^Q:1-139,H:1-139^94.964%ID^E:1.36e-97^.^.	actin-depolymerizing factor 2	AT5G59890.1^AT5G59890.1^Q:1-139,H:1-139^84.892%ID^E:2.48e-88^.^.	PF00241.20^Cofilin_ADF^Cofilin/tropomyosin-type actin-binding protein^14-136^E:1.6e-37	.	.	.	.	GO:0015629^cellular_component^actin cytoskeleton`GO:0003779^molecular_function^actin binding`GO:0030042^biological_process^actin filament depolymerization	GO:0003779^molecular_function^actin binding`GO:0005622^cellular_component^intracellular
DBSI_DN5661_c4_g1_i2.p1	Y3795_ARATH^Y3795_ARATH^Q:24-192,H:19-211^47.449%ID^E:8.37e-41^RecName: Full=Uncharacterized protein At3g17950;^Eukaryota; Viridiplantae; Streptophyta; Embryophyta; Tracheophyta; Spermatophyta; Magnoliophyta; eudicotyledons; Gunneridae; Pentapetalae; rosids; malvids; Brassicales; Brassicaceae; Camelineae; Arabidopsis	XP_016193669.1^XP_016193669.1^Q:1-192,H:1-179^60.938%ID^E:5.93e-60^.^.	uncharacterized protein At3g17950	AT3G17950.1^AT3G17950.1^Q:24-192,H:19-211^47.449%ID^E:8.69e-42^.^.	.	.	.	ENOG410YUDZ^NA	KEGG:ath:AT3G17950	.	.
DBSI_DN5607_c0_g1_i1.p1	NDUS4_ARATH^NDUS4_ARATH^Q:26-154,H:22-151^78.462%ID^E:1.23e-73^RecName: Full=NADH dehydrogenase [ubiquinone] iron-sulfur protein 4, mitochondrial;^Eukaryota; Viridiplantae; Streptophyta; Embryophyta; Tracheophyta; Spermatophyta; Magnoliophyta; eudicotyledons; Gunneridae; Pentapetalae; rosids; malvids; Brassicales; Brassicaceae; Camelineae; Arabidopsis	XP_016201620.1^XP_016201620.1^Q:2-153,H:1-151^89.474%ID^E:3.52e-95^.^.	NADH dehydrogenase [ubiquinone] iron-sulfur protein 4%2C mitochondrial	AT5G67590.1^AT5G67590.1^Q:26-154,H:22-151^78.462%ID^E:1.28e-74^.^.	PF04800.12^ETC_C1_NDUFA4^ETC complex I subunit conserved region^56-150^E:4e-33	.	.	ENOG4111TR4^etc complex i subunit conserved region	KEGG:ath:AT5G67590`KO:K03937	GO:0005747^cellular_component^mitochondrial respiratory chain complex I`GO:0005739^cellular_component^mitochondrion`GO:0050897^molecular_function^cobalt ion binding`GO:0008137^molecular_function^NADH dehydrogenase (ubiquinone) activity`GO:0009631^biological_process^cold acclimation`GO:0022900^biological_process^electron transport chain`GO:0006970^biological_process^response to osmotic stress	GO:0016651^molecular_function^oxidoreductase activity, acting on NAD(P)H`GO:0022900^biological_process^electron transport chain
DBSI_DN5630_c0_g1_i1.p1	ERF5_TOBAC^ERF5_TOBAC^Q:82-316,H:50-284^46.154%ID^E:2.9e-59^RecName: Full=Ethylene-responsive transcription factor 5;^Eukaryota; Viridiplantae; Streptophyta; Embryophyta; Tracheophyta; Spermatophyta; Magnoliophyta; eudicotyledons; Gunneridae; Pentapetalae; asterids; lamiids; Solanales; Solanaceae; Nicotianoideae; Nicotianeae; Nicotiana	XP_020971514.1^XP_020971514.1^Q:92-317,H:7-247^67.339%ID^E:1.11e-99^.^.	ethylene-responsive transcription factor ERF105	AT5G51190.1^AT5G51190.1^Q:110-314,H:15-213^47.926%ID^E:7.04e-52^.^.	PF00847.20^AP2^AP2 domain^174-224^E:1.3e-14	.	.	.	KEGG:nta:107790518`KO:K09286	GO:0005634^cellular_component^nucleus`GO:0003677^molecular_function^DNA binding`GO:0003700^molecular_function^DNA-binding transcription factor activity`GO:0006952^biological_process^defense response`GO:0009873^biological_process^ethylene-activated signaling pathway	GO:0003700^molecular_function^DNA-binding transcription factor activity`GO:0006355^biological_process^regulation of transcription, DNA-templated
DBSI_DN5664_c0_g1_i2.p1	COIL_ARATH^COIL_ARATH^Q:1-562,H:67-605^41.567%ID^E:9.4e-100^RecName: Full=Coilin {ECO:0000303|PubMed:16624863};^Eukaryota; Viridiplantae; Streptophyta; Embryophyta; Tracheophyta; Spermatophyta; Magnoliophyta; eudicotyledons; Gunneridae; Pentapetalae; rosids; malvids; Brassicales; Brassicaceae; Camelineae; Arabidopsis	XP_016180043.1^XP_016180043.1^Q:1-565,H:66-620^71.204%ID^E:0^.^.	coilin isoform X2	AT1G13030.1^AT1G13030.1^Q:1-562,H:67-605^41.567%ID^E:9.76e-101^.^.	.	.	.	ENOG410ZKQA^NA	KEGG:ath:AT1G13030`KO:K13150	GO:0015030^cellular_component^Cajal body`GO:0030619^molecular_function^U1 snRNA binding`GO:0030620^molecular_function^U2 snRNA binding`GO:0006396^biological_process^RNA processing	.
DBSI_DN5668_c0_g1_i1.p1	HA22J_ARATH^HA22J_ARATH^Q:1-182,H:1-193^49.223%ID^E:1.93e-66^RecName: Full=HVA22-like protein j;^Eukaryota; Viridiplantae; Streptophyta; Embryophyta; Tracheophyta; Spermatophyta; Magnoliophyta; eudicotyledons; Gunneridae; Pentapetalae; rosids; malvids; Brassicales; Brassicaceae; Camelineae; Arabidopsis	XP_020960273.1^XP_020960273.1^Q:1-246,H:1-249^76.078%ID^E:9.24e-135^.^.	putative HVA22-like protein g	AT2G36020.1^AT2G36020.1^Q:1-182,H:1-193^49.223%ID^E:2e-67^.^.	PF03134.19^TB2_DP1_HVA22^TB2/DP1, HVA22 family^19-97^E:3e-24	.	.	COG5052^receptor accessory protein	KEGG:ath:AT2G36020	.	.
DBSI_DN5668_c1_g1_i1.p2	.	.	.	.	.	.	.	.	.	.	.
DBSI_DN5613_c0_g1_i4.p1	ORP4B_ARATH^ORP4B_ARATH^Q:52-383,H:48-380^54.464%ID^E:2.28e-125^RecName: Full=Oxysterol-binding protein-related protein 4B;^Eukaryota; Viridiplantae; Streptophyta; Embryophyta; Tracheophyta; Spermatophyta; Magnoliophyta; eudicotyledons; Gunneridae; Pentapetalae; rosids; malvids; Brassicales; Brassicaceae; Camelineae; Arabidopsis	XP_016196546.1^XP_016196546.1^Q:52-386,H:53-386^77.91%ID^E:0^.^.	oxysterol-binding protein-related protein 4C isoform X1	AT4G25850.1^AT4G25850.1^Q:52-383,H:48-380^54.464%ID^E:2.36e-126^.^.	PF01237.18^Oxysterol_BP^Oxysterol-binding protein^55-361^E:1.3e-48	.	ExpAA=18.71^PredHel=1^Topology=i26-45o	ENOG410XRW6^Oxysterol-binding protein	KEGG:ath:AT4G25850`KO:K22285	GO:0005829^cellular_component^cytosol`GO:0043231^cellular_component^intracellular membrane-bounded organelle`GO:0016020^cellular_component^membrane`GO:0008289^molecular_function^lipid binding`GO:0032934^molecular_function^sterol binding`GO:0015248^molecular_function^sterol transporter activity	.
DBSI_DN5644_c0_g1_i1.p1	HSP13_SOYBN^HSP13_SOYBN^Q:37-181,H:1-153^39.645%ID^E:1.52e-30^RecName: Full=17.5 kDa class I heat shock protein;^Eukaryota; Viridiplantae; Streptophyta; Embryophyta; Tracheophyta; Spermatophyta; Magnoliophyta; eudicotyledons; Gunneridae; Pentapetalae; rosids; fabids; Fabales; Fabaceae; Papilionoideae; 50 kb inversion clade; NPAAA clade; indigoferoid/millettioid clade; Phaseoleae; Glycine; Soja	XP_016187206.1^XP_016187206.1^Q:37-182,H:1-144^61.935%ID^E:3.95e-58^.^.	18.5 kDa class I heat shock protein	AT1G07400.1^AT1G07400.1^Q:37-181,H:1-157^36.095%ID^E:2.45e-28^.^.	PF00011.21^HSP20^Hsp20/alpha crystallin family^93-176^E:4.6e-11	sigP:1^24^0.546^YES	.	COG0071^response to heat	KEGG:gmx:100791172`KO:K13993	GO:0005737^cellular_component^cytoplasm`GO:0043621^molecular_function^protein self-association`GO:0051082^molecular_function^unfolded protein binding`GO:0051259^biological_process^protein complex oligomerization`GO:0006457^biological_process^protein folding`GO:0009408^biological_process^response to heat`GO:0042542^biological_process^response to hydrogen peroxide`GO:0000302^biological_process^resp…	.
DBSI_DN5651_c0_g1_i2.p1	CYC6_ARATH^CYC6_ARATH^Q:6-171,H:4-175^65.116%ID^E:4.59e-74^RecName: Full=Cytochrome c6, chloroplastic {ECO:0000303|PubMed:12037572};^Eukaryota; Viridiplantae; Streptophyta; Embryophyta; Tracheophyta; Spermatophyta; Magnoliophyta; eudicotyledons; Gunneridae; Pentapetalae; rosids; malvids; Brassicales; Brassicaceae; Camelineae; Arabidopsis	XP_016198252.2^XP_016198252.2^Q:1-127,H:1-130^77.099%ID^E:2.17e-67^.^.	cytochrome c6%2C chloroplastic isoform X1	AT5G45040.1^AT5G45040.1^Q:6-171,H:4-175^65.116%ID^E:4.77e-75^.^.	PF13442.6^Cytochrome_CBB3^Cytochrome C oxidase, cbb3-type, subunit III^70-135^E:6.9e-11`PF00034.21^Cytochrom_C^Cytochrome c^72-160^E:4.3e-05	.	.	ENOG410Y8VD^Cytochrome c6	KEGG:ath:AT5G45040`KO:K08906	GO:0009543^cellular_component^chloroplast thylakoid lumen`GO:0009055^molecular_function^electron transfer activity`GO:0020037^molecular_function^heme binding`GO:0046872^molecular_function^metal ion binding`GO:0009773^biological_process^photosynthetic electron transport in photosystem I	GO:0009055^molecular_function^electron transfer activity`GO:0020037^molecular_function^heme binding
DBSI_DN5669_c0_g1_i1.p1	.	.	.	.	.	sigP:1^40^0.651^YES	ExpAA=63.65^PredHel=3^Topology=o20-42i62-80o85-107i	.	.	.	.
DBSI_DN5673_c0_g1_i1.p1	DNAJ_THEEB^DNAJ_THEEB^Q:176-531,H:4-353^54.972%ID^E:3.45e-131^RecName: Full=Chaperone protein DnaJ {ECO:0000255|HAMAP-Rule:MF_01152};^Bacteria; Cyanobacteria; Synechococcales; Synechococcaceae; Thermosynechococcus	XP_016176071.1^XP_016176071.1^Q:127-603,H:24-500^89.562%ID^E:0^.^.	uncharacterized protein LOC107618490	AT1G80030.3^AT1G80030.3^Q:162-603,H:61-500^75.113%ID^E:0^.^.	PF00226.31^DnaJ^DnaJ domain^176-237^E:1.3e-26`PF01556.18^DnaJ_C^DnaJ C terminal domain^296-514^E:1.4e-31`PF00684.19^DnaJ_CXXCXGXG^DnaJ central domain^323-387^E:7.1e-12	.	.	COG0484^ATP binding to DnaK triggers the release of the substrate protein, thus completing the reaction cycle. Several rounds of ATP-dependent interactions between DnaJ, DnaK and GrpE are required for fully efficient folding. Also involved, together with DnaK and GrpE, in the DNA replication of plasmids through activation of initiation proteins (By similarity)	KEGG:tel:tll0790`KO:K03686	GO:0005737^cellular_component^cytoplasm`GO:0005524^molecular_function^ATP binding`GO:0031072^molecular_function^heat shock protein binding`GO:0051082^molecular_function^unfolded protein binding`GO:0008270^molecular_function^zinc ion binding`GO:0006260^biological_process^DNA replication`GO:0006457^biological_process^protein folding`GO:0009408^biological_process^response to heat	GO:0031072^molecular_function^heat shock protein binding`GO:0051082^molecular_function^unfolded protein binding
DBSI_DN5692_c0_g1_i2.p1	MCM2_ORYSI^MCM2_ORYSI^Q:12-934,H:9-960^79.958%ID^E:0^RecName: Full=DNA replication licensing factor MCM2;^Eukaryota; Viridiplantae; Streptophyta; Embryophyta; Tracheophyta; Spermatophyta; Magnoliophyta; Liliopsida; Poales; Poaceae; BOP clade; Oryzoideae; Oryzeae; Oryzinae; Oryza; Oryza sativa	XP_016198264.1^XP_016198264.1^Q:1-934,H:1-935^92.094%ID^E:0^.^.	DNA replication licensing factor MCM2	AT1G44900.1^AT1G44900.1^Q:20-935,H:20-932^77.465%ID^E:0^.^.	PF12619.8^MCM2_N^Mini-chromosome maintenance protein 2^39-193^E:3.9e-18`PF14551.6^MCM_N^MCM N-terminal domain^220-313^E:1.6e-15`PF17207.3^MCM_OB^MCM OB domain^319-446^E:1.5e-35`PF00493.23^MCM^MCM P-loop domain^486-709^E:1.1e-102`PF07728.14^AAA_5^AAA domain (dynein-related subfamily)^544-663^E:2.7e-06`PF01078.21^Mg_chelatase^Magnesium chelatase, subunit ChlI^598-686^E:1.3e-06`PF17855.1^MCM_lid^MCM…	.	.	COG1241^dna replication licensing factor	.	GO:0042555^cellular_component^MCM complex`GO:0005634^cellular_component^nucleus`GO:0005524^molecular_function^ATP binding`GO:0003677^molecular_function^DNA binding`GO:0004386^molecular_function^helicase activity`GO:0046872^molecular_function^metal ion binding`GO:0007049^biological_process^cell cycle`GO:0006270^biological_process^DNA replication initiation`GO:0006268^biological_process^DNA unwindi…	GO:0003677^molecular_function^DNA binding`GO:0005524^molecular_function^ATP binding`GO:0006270^biological_process^DNA replication initiation`GO:1905775^biological_process^negative regulation of DNA helicase activity`GO:0005634^cellular_component^nucleus`GO:0042555^cellular_component^MCM complex`GO:0016887^molecular_function^ATPase activity
DBSI_DN5612_c0_g1_i3.p1	TPPJ_ARATH^TPPJ_ARATH^Q:48-402,H:1-367^71.351%ID^E:0^RecName: Full=Probable trehalose-phosphate phosphatase J;^Eukaryota; Viridiplantae; Streptophyta; Embryophyta; Tracheophyta; Spermatophyta; Magnoliophyta; eudicotyledons; Gunneridae; Pentapetalae; rosids; malvids; Brassicales; Brassicaceae; Camelineae; Arabidopsis	XP_016182396.1^XP_016182396.1^Q:48-408,H:1-366^83.651%ID^E:0^.^.	probable trehalose-phosphate phosphatase J isoform X1	AT5G65140.1^AT5G65140.1^Q:48-402,H:1-367^71.351%ID^E:0^.^.	PF02358.16^Trehalose_PPase^Trehalose-phosphatase^153-387^E:1.1e-77	sigP:1^24^0.627^YES	.	COG1877^trehalose biosynthetic process	KEGG:ath:AT5G65140`KO:K01087	GO:0005730^cellular_component^nucleolus`GO:0005634^cellular_component^nucleus`GO:0004805^molecular_function^trehalose-phosphatase activity`GO:0046686^biological_process^response to cadmium ion`GO:0005992^biological_process^trehalose biosynthetic process	GO:0003824^molecular_function^catalytic activity`GO:0005992^biological_process^trehalose biosynthetic process
DBSI_DN5620_c0_g1_i1.p1	PMD2_ARATH^PMD2_ARATH^Q:4-259,H:21-281^45.594%ID^E:1.71e-49^RecName: Full=Peroxisomal and mitochondrial division factor 2 {ECO:0000303|PubMed:22147290};^Eukaryota; Viridiplantae; Streptophyta; Embryophyta; Tracheophyta; Spermatophyta; Magnoliophyta; eudicotyledons; Gunneridae; Pentapetalae; rosids; malvids; Brassicales; Brassicaceae; Camelineae; Arabidopsis	XP_020962681.1^XP_020962681.1^Q:1-306,H:1-298^66.558%ID^E:3.21e-103^.^.	peroxisomal and mitochondrial division factor 2	AT1G06530.1^AT1G06530.1^Q:4-259,H:21-281^45.594%ID^E:1.78e-50^.^.	.	.	ExpAA=22.58^PredHel=1^Topology=o280-302i	ENOG410ZPUS^NA	KEGG:ath:AT1G06530	GO:0031307^cellular_component^integral component of mitochondrial outer membrane`GO:0005739^cellular_component^mitochondrion`GO:0009536^cellular_component^plastid`GO:0005774^cellular_component^vacuolar membrane`GO:0007005^biological_process^mitochondrion organization	.
DBSI_DN5654_c0_g1_i1.p1	SYT4_ARATH^SYT4_ARATH^Q:1-395,H:1-396^41.791%ID^E:9.94e-97^RecName: Full=Synaptotagmin-4;^Eukaryota; Viridiplantae; Streptophyta; Embryophyta; Tracheophyta; Spermatophyta; Magnoliophyta; eudicotyledons; Gunneridae; Pentapetalae; rosids; malvids; Brassicales; Brassicaceae; Camelineae; Arabidopsis`SYT4_ARATH^SYT4_ARATH^Q:263-363,H:442-545^42.857%ID^E:4.31e-12^RecName: Full=Synaptotagmin-4;^Eukaryot…	XP_016184261.1^XP_016184261.1^Q:1-524,H:1-525^89.524%ID^E:0^.^.	synaptotagmin-5 isoform X1	AT3G61050.2^AT3G61050.2^Q:1-522,H:1-509^74.33%ID^E:0^.^.	PF17047.5^SMP_LBD^Synaptotagmin-like mitochondrial-lipid-binding domain^68-248^E:4.7e-17`PF00168.30^C2^C2 domain^264-360^E:4.5e-23	.	ExpAA=63.32^PredHel=3^Topology=o4-21i431-453o463-485i	COG5038^Domain-Containing protein	KEGG:ath:AT5G11100	GO:0005783^cellular_component^endoplasmic reticulum`GO:0016021^cellular_component^integral component of membrane`GO:0008289^molecular_function^lipid binding`GO:0046872^molecular_function^metal ion binding`GO:0006869^biological_process^lipid transport	.
DBSI_DN5665_c0_g1_i3.p1	GCN5_ARATH^GCN5_ARATH^Q:1-553,H:1-568^71.329%ID^E:0^RecName: Full=Histone acetyltransferase GCN5;^Eukaryota; Viridiplantae; Streptophyta; Embryophyta; Tracheophyta; Spermatophyta; Magnoliophyta; eudicotyledons; Gunneridae; Pentapetalae; rosids; malvids; Brassicales; Brassicaceae; Camelineae; Arabidopsis	XP_016204690.1^XP_016204690.1^Q:1-553,H:1-555^90.143%ID^E:0^.^.	histone acetyltransferase GCN5 isoform X2	AT3G54610.1^AT3G54610.1^Q:1-553,H:1-568^71.329%ID^E:0^.^.	PF13673.7^Acetyltransf_10^Acetyltransferase (GNAT) domain^238-330^E:1.4e-07`PF00583.25^Acetyltransf_1^Acetyltransferase (GNAT) family^250-327^E:5.9e-08`PF00439.25^Bromodomain^Bromodomain^450-532^E:7.4e-22	.	.	COG5076^bromodomain	KEGG:ath:AT3G54610`KO:K06062	GO:0000123^cellular_component^histone acetyltransferase complex`GO:0005634^cellular_component^nucleus`GO:0016407^molecular_function^acetyltransferase activity`GO:0003677^molecular_function^DNA binding`GO:0010484^molecular_function^H3 histone acetyltransferase activity`GO:0004402^molecular_function^histone acetyltransferase activity`GO:0009908^biological_process^flower development`GO:0016573^biolo…	GO:0005515^molecular_function^protein binding
DBSI_DN5665_c1_g1_i2.p1	TRM61_MOUSE^TRM61_MOUSE^Q:11-304,H:4-285^46.465%ID^E:3.03e-80^RecName: Full=tRNA (adenine(58)-N(1))-methyltransferase catalytic subunit TRMT61A;^Eukaryota; Metazoa; Chordata; Craniata; Vertebrata; Euteleostomi; Mammalia; Eutheria; Euarchontoglires; Glires; Rodentia; Myomorpha; Muroidea; Muridae; Murinae; Mus; Mus	XP_016188577.1^XP_016188577.1^Q:2-309,H:1-309^87.055%ID^E:0^.^.	tRNA (adenine(58)-N(1))-methyltransferase catalytic subunit trmt61a	AT5G14600.1^AT5G14600.1^Q:2-309,H:1-317^73.502%ID^E:4.92e-171^.^.	PF08704.10^GCD14^tRNA methyltransferase complex GCD14 subunit^70-305^E:1.7e-97`PF01135.19^PCMT^Protein-L-isoaspartate(D-aspartate) O-methyltransferase (PCMT)^98-167^E:2.9e-05`PF13847.6^Methyltransf_31^Methyltransferase domain^110-229^E:1.6e-07	.	.	COG2519^trna methyltransferase	KEGG:mmu:328162`KO:K07442	GO:0005634^cellular_component^nucleus`GO:0031515^cellular_component^tRNA (m1A) methyltransferase complex`GO:0061953^molecular_function^mRNA (adenine-N1-)-methyltransferase activity`GO:0016429^molecular_function^tRNA (adenine-N1-)-methyltransferase activity`GO:0080009^biological_process^mRNA methylation`GO:0030488^biological_process^tRNA methylation	GO:0016429^molecular_function^tRNA (adenine-N1-)-methyltransferase activity`GO:0030488^biological_process^tRNA methylation`GO:0031515^cellular_component^tRNA (m1A) methyltransferase complex
DBSI_DN5608_c0_g1_i1.p1	PUM24_ARATH^PUM24_ARATH^Q:65-639,H:61-633^61.005%ID^E:0^RecName: Full=Pumilio homolog 24;^Eukaryota; Viridiplantae; Streptophyta; Embryophyta; Tracheophyta; Spermatophyta; Magnoliophyta; eudicotyledons; Gunneridae; Pentapetalae; rosids; malvids; Brassicales; Brassicaceae; Camelineae; Arabidopsis	XP_016197725.1^XP_016197725.1^Q:1-649,H:1-649^83.846%ID^E:0^.^.	pumilio homolog 24	AT3G16810.1^AT3G16810.1^Q:65-639,H:61-633^61.005%ID^E:0^.^.	PF08144.11^CPL^CPL (NUC119) domain^478-579^E:1.7e-07	.	.	ENOG410XSHY^Domain-Containing protein	KEGG:ath:AT3G16810`KO:K14844	GO:0005730^cellular_component^nucleolus`GO:0003723^molecular_function^RNA binding`GO:0009793^biological_process^embryo development ending in seed dormancy`GO:0006417^biological_process^regulation of translation	GO:0003723^molecular_function^RNA binding
DBSI_DN5697_c0_g1_i2.p1	KAN1_ARATH^KAN1_ARATH^Q:149-493,H:113-403^46.389%ID^E:3.73e-75^RecName: Full=Transcription repressor KAN1;^Eukaryota; Viridiplantae; Streptophyta; Embryophyta; Tracheophyta; Spermatophyta; Magnoliophyta; eudicotyledons; Gunneridae; Pentapetalae; rosids; malvids; Brassicales; Brassicaceae; Camelineae; Arabidopsis	XP_020975237.1^XP_020975237.1^Q:108-496,H:38-362^61.153%ID^E:3.01e-136^.^.	transcription repressor KAN1-like isoform X3	AT5G16560.1^AT5G16560.1^Q:149-493,H:113-403^46.389%ID^E:3.88e-76^.^.	.	.	.	ENOG410YB3T^Transcription factor	KEGG:ath:AT5G16560	GO:0005634^cellular_component^nucleus`GO:0003700^molecular_function^DNA-binding transcription factor activity`GO:0044212^molecular_function^transcription regulatory region DNA binding`GO:0010158^biological_process^abaxial cell fate specification`GO:0009943^biological_process^adaxial/abaxial axis specification`GO:0048440^biological_process^carpel development`GO:1905392^biological_process^plant org…	.
DBSI_DN5697_c0_g2_i1.p1	KAN1_ARATH^KAN1_ARATH^Q:1-184,H:222-403^54.872%ID^E:2.69e-51^RecName: Full=Transcription repressor KAN1;^Eukaryota; Viridiplantae; Streptophyta; Embryophyta; Tracheophyta; Spermatophyta; Magnoliophyta; eudicotyledons; Gunneridae; Pentapetalae; rosids; malvids; Brassicales; Brassicaceae; Camelineae; Arabidopsis	XP_016167307.1^XP_016167307.1^Q:1-187,H:248-439^77.949%ID^E:1.42e-88^.^.	transcription repressor KAN1-like	AT5G16560.1^AT5G16560.1^Q:1-184,H:222-403^54.872%ID^E:2.79e-52^.^.	.	.	.	ENOG410YB3T^Transcription factor	KEGG:ath:AT5G16560	GO:0005634^cellular_component^nucleus`GO:0003700^molecular_function^DNA-binding transcription factor activity`GO:0044212^molecular_function^transcription regulatory region DNA binding`GO:0010158^biological_process^abaxial cell fate specification`GO:0009943^biological_process^adaxial/abaxial axis specification`GO:0048440^biological_process^carpel development`GO:1905392^biological_process^plant org…	.
DBSI_DN5621_c0_g1_i3.p1	FBK8_ARATH^FBK8_ARATH^Q:20-494,H:1-475^64.99%ID^E:0^RecName: Full=F-box/kelch-repeat protein At1g22040;^Eukaryota; Viridiplantae; Streptophyta; Embryophyta; Tracheophyta; Spermatophyta; Magnoliophyta; eudicotyledons; Gunneridae; Pentapetalae; rosids; malvids; Brassicales; Brassicaceae; Camelineae; Arabidopsis	XP_020962090.1^XP_020962090.1^Q:20-494,H:1-473^84.454%ID^E:0^.^.	F-box/kelch-repeat protein At1g22040	AT1G22040.1^AT1G22040.1^Q:20-494,H:1-475^64.99%ID^E:0^.^.	PF00646.33^F-box^F-box domain^62-102^E:4e-07`PF12937.7^F-box-like^F-box-like^62-103^E:6.7e-06`PF01344.25^Kelch_1^Kelch motif^189-234^E:5.5e-12`PF13964.6^Kelch_6^Kelch motif^197-237^E:4e-07`PF01344.25^Kelch_1^Kelch motif^237-285^E:8.9e-13`PF07646.15^Kelch_2^Kelch motif^237-285^E:0.0002`PF13418.6^Kelch_4^Galactose oxidase, central domain^237-285^E:0.0003`PF13964.6^Kelch_6^Kelch motif^244-288^E:1.3e…	.	.	ENOG4110X8D^Kelch repeat-containing F-box family protein	KEGG:ath:AT1G22040	.	GO:0005515^molecular_function^protein binding
DBSI_DN5600_c0_g2_i1.p1	SYA_ARATH^SYA_ARATH^Q:21-1005,H:15-1002^75.883%ID^E:0^RecName: Full=Alanine--tRNA ligase {ECO:0000255|HAMAP-Rule:MF_03133};^Eukaryota; Viridiplantae; Streptophyta; Embryophyta; Tracheophyta; Spermatophyta; Magnoliophyta; eudicotyledons; Gunneridae; Pentapetalae; rosids; malvids; Brassicales; Brassicaceae; Camelineae; Arabidopsis	XP_020973719.1^XP_020973719.1^Q:4-1005,H:3-1002^87.289%ID^E:0^.^.	alanine--tRNA ligase	AT1G50200.1^AT1G50200.1^Q:21-1005,H:15-1002^75.883%ID^E:0^.^.	PF01411.19^tRNA-synt_2c^tRNA synthetases class II (A)^71-640^E:4.9e-222`PF07973.14^tRNA_SAD^Threonyl and Alanyl tRNA synthetase second additional domain^740-798^E:2.8e-17`PF02272.19^DHHA1^DHHA1 domain^861-998^E:2.7e-13	.	.	COG0013^Catalyzes the attachment of alanine to tRNA(Ala) in a two-step reaction alanine is first activated by ATP to form Ala- AMP and then transferred to the acceptor end of tRNA(Ala). Also edits incorrectly charged Ser-tRNA(Ala) and Gly-tRNA(Ala) via its editing domain (By similarity)	KEGG:ath:AT1G50200`KO:K01872	GO:0009507^cellular_component^chloroplast`GO:0005829^cellular_component^cytosol`GO:0005739^cellular_component^mitochondrion`GO:0004813^molecular_function^alanine-tRNA ligase activity`GO:0016597^molecular_function^amino acid binding`GO:0005524^molecular_function^ATP binding`GO:0000049^molecular_function^tRNA binding`GO:0008270^molecular_function^zinc ion binding`GO:0006419^biological_process^alany…	GO:0000166^molecular_function^nucleotide binding`GO:0004813^molecular_function^alanine-tRNA ligase activity`GO:0005524^molecular_function^ATP binding`GO:0006419^biological_process^alanyl-tRNA aminoacylation`GO:0004812^molecular_function^aminoacyl-tRNA ligase activity`GO:0043039^biological_process^tRNA aminoacylation`GO:0003676^molecular_function^nucleic acid binding
DBSI_DN5643_c0_g1_i2.p1	RS15_FUSNN^RS15_FUSNN^Q:341-418,H:5-84^55%ID^E:4.2e-17^RecName: Full=30S ribosomal protein S15 {ECO:0000255|HAMAP-Rule:MF_01343};^Bacteria; Fusobacteria; Fusobacteriales; Fusobacteriaceae; Fusobacterium	XP_016176351.1^XP_016176351.1^Q:1-425,H:1-411^64.037%ID^E:9.52e-169^.^.	uncharacterized protein LOC107618726	AT1G80620.1^AT1G80620.1^Q:38-425,H:46-414^49.492%ID^E:2.3e-106^.^.	PF00312.22^Ribosomal_S15^Ribosomal protein S15^342-418^E:1.5e-24	.	.	COG0184^Forms an intersubunit bridge (bridge B4) with the 23S rRNA of the 50S subunit in the ribosome (By similarity)	KEGG:fnu:FN1979`KO:K02956	GO:0022627^cellular_component^cytosolic small ribosomal subunit`GO:0019843^molecular_function^rRNA binding`GO:0003735^molecular_function^structural constituent of ribosome`GO:0006412^biological_process^translation	GO:0003735^molecular_function^structural constituent of ribosome`GO:0006412^biological_process^translation`GO:0005622^cellular_component^intracellular`GO:0005840^cellular_component^ribosome
DBSI_DN5672_c0_g1_i1.p1	FRYL_HUMAN^FRYL_HUMAN^Q:7-1373,H:13-1446^21.759%ID^E:1.12e-52^RecName: Full=Protein furry homolog-like;^Eukaryota; Metazoa; Chordata; Craniata; Vertebrata; Euteleostomi; Mammalia; Eutheria; Euarchontoglires; Primates; Haplorrhini; Catarrhini; Hominidae; Homo`FRYL_HUMAN^FRYL_HUMAN^Q:1622-1754,H:1745-1881^30.435%ID^E:3.11e-11^RecName: Full=Protein furry homolog-like;^Eukaryota; Metazoa; Chordata; C…	XP_016179756.1^XP_016179756.1^Q:1-2149,H:1-2149^93.541%ID^E:0^.^.	uncharacterized protein LOC107622395	AT5G15680.1^AT5G15680.1^Q:1-2148,H:1-2152^85.165%ID^E:0^.^.	PF14222.6^MOR2-PAG1_N^Cell morphogenesis N-terminal^85-585^E:4.3e-105`PF14228.6^MOR2-PAG1_mid^Cell morphogenesis central region^622-1738^E:0`PF14225.6^MOR2-PAG1_C^Cell morphogenesis C-terminal^1763-2045^E:3.2e-81	.	.	ENOG410XSZS^furry homolog (Drosophila)	KEGG:hsa:285527	GO:0005938^cellular_component^cell cortex`GO:0000902^biological_process^cell morphogenesis`GO:0031175^biological_process^neuron projection development	.
DBSI_DN5672_c1_g4_i3.p1	.	XP_016202890.1^XP_016202890.1^Q:1-571,H:1-573^66.156%ID^E:0^.^.	uncharacterized protein LOC107643685 isoform X2	AT1G69060.1^AT1G69060.1^Q:397-570,H:453-627^68.571%ID^E:1.83e-70^.^.`AT1G69060.1^AT1G69060.1^Q:51-320,H:52-319^28.814%ID^E:6.94e-09^.^.	.	.	.	.	.	.	.
DBSI_DN5695_c0_g1_i1.p1	MBR2_ARATH^MBR2_ARATH^Q:99-139,H:550-590^65.854%ID^E:2.58e-08^RecName: Full=E3 ubiquitin-protein ligase MBR2;^Eukaryota; Viridiplantae; Streptophyta; Embryophyta; Tracheophyta; Spermatophyta; Magnoliophyta; eudicotyledons; Gunneridae; Pentapetalae; rosids; malvids; Brassicales; Brassicaceae; Camelineae; Arabidopsis	XP_016190815.1^XP_016190815.1^Q:2-139,H:144-279^69.444%ID^E:3.89e-58^.^.	uncharacterized protein LOC107631781	AT1G73760.1^AT1G73760.1^Q:1-139,H:148-292^52.349%ID^E:1.2e-38^.^.	.	.	.	ENOG41121N2^zinc ion binding	KEGG:ath:AT4G34040	GO:0046872^molecular_function^metal ion binding`GO:0061630^molecular_function^ubiquitin protein ligase activity`GO:0009908^biological_process^flower development`GO:0043161^biological_process^proteasome-mediated ubiquitin-dependent protein catabolic process`GO:0040008^biological_process^regulation of growth`GO:0010228^biological_process^vegetative to reproductive phase transition of meristem	.
DBSI_DN5647_c0_g1_i1.p1	CD48E_ARATH^CD48E_ARATH^Q:1-44,H:455-498^86.364%ID^E:6.56e-20^RecName: Full=Cell division control protein 48 homolog E;^Eukaryota; Viridiplantae; Streptophyta; Embryophyta; Tracheophyta; Spermatophyta; Magnoliophyta; eudicotyledons; Gunneridae; Pentapetalae; rosids; malvids; Brassicales; Brassicaceae; Camelineae; Arabidopsis	XP_016187483.1^XP_016187483.1^Q:1-44,H:456-499^88.636%ID^E:4.25e-21^.^.	cell division cycle protein 48 homolog	AT5G03340.1^AT5G03340.1^Q:1-44,H:455-498^86.364%ID^E:6.81e-21^.^.	.	.	ExpAA=22.37^PredHel=1^Topology=o51-73i	COG0464^Aaa atpase	KEGG:ath:AT5G03340`KO:K13525	GO:0005618^cellular_component^cell wall`GO:0005737^cellular_component^cytoplasm`GO:0005856^cellular_component^cytoskeleton`GO:0005829^cellular_component^cytosol`GO:0005794^cellular_component^Golgi apparatus`GO:0005634^cellular_component^nucleus`GO:0009524^cellular_component^phragmoplast`GO:0034098^cellular_component^VCP-NPL4-UFD1 AAA ATPase complex`GO:0005524^molecular_function^ATP binding`GO:001…	.
DBSI_DN5690_c0_g1_i1.p1	NLTP8_ARATH^NLTP8_ARATH^Q:6-114,H:8-116^52.294%ID^E:3.36e-35^RecName: Full=Non-specific lipid-transfer protein 8;^Eukaryota; Viridiplantae; Streptophyta; Embryophyta; Tracheophyta; Spermatophyta; Magnoliophyta; eudicotyledons; Gunneridae; Pentapetalae; rosids; malvids; Brassicales; Brassicaceae; Camelineae; Arabidopsis	XP_016169195.1^XP_016169195.1^Q:1-114,H:1-115^68.696%ID^E:3.95e-47^.^.	non-specific lipid-transfer protein 8	AT2G18370.1^AT2G18370.1^Q:6-114,H:8-116^52.294%ID^E:3.49e-36^.^.	PF14368.6^LTP_2^Probable lipid transfer^16-101^E:1e-06`PF00234.22^Tryp_alpha_amyl^Protease inhibitor/seed storage/LTP family^26-102^E:1.8e-08	sigP:1^22^0.873^YES	ExpAA=17.52^PredHel=1^Topology=o5-24i	ENOG41118KK^Plant non-specific lipid-transfer proteins transfer phospholipids as well as galactolipids across membranes. May play a role in wax or cutin deposition in the cell walls of expanding epidermal cells and certain secretory tissues (By similarity)	KEGG:ath:AT2G18370	GO:0008289^molecular_function^lipid binding`GO:0006869^biological_process^lipid transport	.
DBSI_DN5650_c0_g1_i2.p1	Y1105_ARATH^Y1105_ARATH^Q:31-647,H:20-625^62.641%ID^E:0^RecName: Full=Probable receptor-like protein kinase At1g11050;^Eukaryota; Viridiplantae; Streptophyta; Embryophyta; Tracheophyta; Spermatophyta; Magnoliophyta; eudicotyledons; Gunneridae; Pentapetalae; rosids; malvids; Brassicales; Brassicaceae; Camelineae; Arabidopsis	XP_016180995.1^XP_016180995.1^Q:38-647,H:34-649^81.068%ID^E:0^.^.	probable receptor-like protein kinase At1g11050	AT1G11050.1^AT1G11050.1^Q:31-647,H:20-625^62.641%ID^E:0^.^.	PF00069.25^Pkinase^Protein kinase domain^317-528^E:1.2e-42`PF07714.17^Pkinase_Tyr^Protein tyrosine kinase^318-522^E:2.9e-40	sigP:1^22^0.93^YES	ExpAA=56.53^PredHel=2^Topology=o244-266i320-342o	COG0515^Serine Threonine protein kinase	KEGG:ath:AT1G11050	GO:0016021^cellular_component^integral component of membrane`GO:0005886^cellular_component^plasma membrane`GO:0005524^molecular_function^ATP binding`GO:0004674^molecular_function^protein serine/threonine kinase activity`GO:0046777^biological_process^protein autophosphorylation	GO:0004672^molecular_function^protein kinase activity`GO:0005524^molecular_function^ATP binding`GO:0006468^biological_process^protein phosphorylation
DBSI_DN5685_c0_g1_i1.p1	PP424_ARATH^PP424_ARATH^Q:1-522,H:1-508^65.326%ID^E:0^RecName: Full=Pentatricopeptide repeat-containing protein At5g48730, chloroplastic;^Eukaryota; Viridiplantae; Streptophyta; Embryophyta; Tracheophyta; Spermatophyta; Magnoliophyta; eudicotyledons; Gunneridae; Pentapetalae; rosids; malvids; Brassicales; Brassicaceae; Camelineae; Arabidopsis	XP_016185829.1^XP_016185829.1^Q:1-522,H:3-520^83.908%ID^E:0^.^.	pentatricopeptide repeat-containing protein At5g48730%2C chloroplastic isoform X1	AT5G48730.1^AT5G48730.1^Q:1-522,H:1-508^65.326%ID^E:0^.^.	PF01535.20^PPR^PPR repeat^170-194^E:0.033`PF13812.6^PPR_3^Pentatricopeptide repeat domain^186-245^E:5.1e-08`PF12854.7^PPR_1^PPR repeat^194-226^E:3.3e-06`PF13041.6^PPR_2^PPR repeat family^201-245^E:6.8e-14`PF01535.20^PPR^PPR repeat^201-227^E:1.2e-07`PF13812.6^PPR_3^Pentatricopeptide repeat domain^257-318^E:1.8e-05`PF12854.7^PPR_1^PPR repeat^266-288^E:2.8e-06`PF13041.6^PPR_2^PPR repeat family^268-3…	.	.	ENOG410Z7Z7^Pentatricopeptide repeat-containing protein	KEGG:ath:AT5G48730	GO:0009507^cellular_component^chloroplast`GO:0005739^cellular_component^mitochondrion	.
DBSI_DN5634_c0_g1_i1.p1	LTPG1_ARATH^LTPG1_ARATH^Q:37-188,H:33-179^49.02%ID^E:1.63e-40^RecName: Full=Non-specific lipid transfer protein GPI-anchored 1;^Eukaryota; Viridiplantae; Streptophyta; Embryophyta; Tracheophyta; Spermatophyta; Magnoliophyta; eudicotyledons; Gunneridae; Pentapetalae; rosids; malvids; Brassicales; Brassicaceae; Camelineae; Arabidopsis	XP_016196391.1^XP_016196391.1^Q:21-196,H:22-199^66.851%ID^E:4.44e-81^.^.	non-specific lipid transfer protein GPI-anchored 1-like	AT1G27950.1^AT1G27950.1^Q:37-188,H:33-179^49.02%ID^E:1.69e-41^.^.	PF14368.6^LTP_2^Probable lipid transfer^29-119^E:1.8e-13`PF00234.22^Tryp_alpha_amyl^Protease inhibitor/seed storage/LTP family^39-115^E:4e-08	sigP:1^31^0.758^YES	ExpAA=39.47^PredHel=2^Topology=i13-32o173-195i	ENOG410YMSF^glycosylphosphatidylinositol-anchored lipid protein transfer 1	KEGG:ath:AT1G27950	GO:0031225^cellular_component^anchored component of membrane`GO:0046658^cellular_component^anchored component of plasma membrane`GO:0005783^cellular_component^endoplasmic reticulum`GO:0005576^cellular_component^extracellular region`GO:0005794^cellular_component^Golgi apparatus`GO:0009505^cellular_component^plant-type cell wall`GO:0005886^cellular_component^plasma membrane`GO:0008289^molecular_fun…	.
DBSI_DN5649_c0_g1_i4.p1	KLDC3_MOUSE^KLDC3_MOUSE^Q:39-387,H:19-376^27.224%ID^E:5.71e-33^RecName: Full=Kelch domain-containing protein 3;^Eukaryota; Metazoa; Chordata; Craniata; Vertebrata; Euteleostomi; Mammalia; Eutheria; Euarchontoglires; Glires; Rodentia; Myomorpha; Muroidea; Muridae; Murinae; Mus; Mus`KLDC3_MOUSE^KLDC3_MOUSE^Q:10-275,H:54-334^26.502%ID^E:9.38e-27^RecName: Full=Kelch domain-containing protein 3;^Eukar…	XP_016193593.1^XP_016193593.1^Q:10-597,H:1-574^84.694%ID^E:0^.^.	tip elongation aberrant protein 1 isoform X2	AT1G18610.2^AT1G18610.2^Q:10-479,H:1-457^62.343%ID^E:0^.^.	PF13418.6^Kelch_4^Galactose oxidase, central domain^32-82^E:3.2e-06`PF01344.25^Kelch_1^Kelch motif^43-74^E:4.5e-05`PF13415.6^Kelch_3^Galactose oxidase, central domain^44-93^E:5.9e-08`PF13854.6^Kelch_5^Kelch motif^82-119^E:0.00012`PF13418.6^Kelch_4^Galactose oxidase, central domain^84-122^E:9.2e-09`PF01344.25^Kelch_1^Kelch motif^84-122^E:7.3e-08`PF07646.15^Kelch_2^Kelch motif^84-122^E:0.00011`PF13…	.	.	ENOG410Y5WM^Kelch domain containing	KEGG:mmu:71765	GO:0005737^cellular_component^cytoplasm`GO:0000790^cellular_component^nuclear chromatin`GO:0005654^cellular_component^nucleoplasm`GO:0003682^molecular_function^chromatin binding`GO:0051321^biological_process^meiotic cell cycle	GO:0005515^molecular_function^protein binding
DBSI_DN5604_c0_g1_i1.p1	.	XP_016181612.1^XP_016181612.1^Q:1-130,H:1-124^60.145%ID^E:2.35e-47^.^.	uncharacterized protein LOC107623762	AT1G28540.1^AT1G28540.1^Q:49-112,H:31-94^76.562%ID^E:6.95e-32^.^.	.	.	ExpAA=22.59^PredHel=1^Topology=i79-101o	.	.	.	.
DBSI_DN5617_c0_g1_i1.p1	OXA1_ARATH^OXA1_ARATH^Q:1-442,H:1-427^51.57%ID^E:8.78e-154^RecName: Full=Mitochondrial inner membrane protein OXA1;^Eukaryota; Viridiplantae; Streptophyta; Embryophyta; Tracheophyta; Spermatophyta; Magnoliophyta; eudicotyledons; Gunneridae; Pentapetalae; rosids; malvids; Brassicales; Brassicaceae; Camelineae; Arabidopsis	XP_016189806.1^XP_016189806.1^Q:1-442,H:1-439^78.174%ID^E:0^.^.	mitochondrial inner membrane protein OXA1	AT5G62050.1^AT5G62050.1^Q:1-442,H:1-427^51.57%ID^E:9.12e-155^.^.	PF02096.20^60KD_IMP^60Kd inner membrane protein^163-350^E:1.2e-30	.	ExpAA=81.32^PredHel=4^Topology=i161-183o233-255i268-290o335-354i	COG0706^Required for the insertion and or proper folding and or complex formation of integral membrane proteins into the membrane. Involved in integration of membrane proteins that insert both dependently and independently of the Sec translocase complex, as well as at least some lipoproteins	KEGG:ath:AT5G62050`KO:K03217	GO:0031305^cellular_component^integral component of mitochondrial inner membrane`GO:0005743^cellular_component^mitochondrial inner membrane`GO:0005739^cellular_component^mitochondrion`GO:0032977^molecular_function^membrane insertase activity`GO:0033617^biological_process^mitochondrial respiratory chain complex IV assembly`GO:0051205^biological_process^protein insertion into membrane`GO:0032979^bi…	GO:0032977^molecular_function^membrane insertase activity`GO:0016021^cellular_component^integral component of membrane
DBSI_DN5618_c0_g1_i1.p1	SART3_DANRE^SART3_DANRE^Q:44-725,H:59-762^29.635%ID^E:6.53e-88^RecName: Full=Squamous cell carcinoma antigen recognized by T-cells 3 {ECO:0000305};^Eukaryota; Metazoa; Chordata; Craniata; Vertebrata; Euteleostomi; Actinopterygii; Neopterygii; Teleostei; Ostariophysi; Cypriniformes; Cyprinidae; Danio`SART3_DANRE^SART3_DANRE^Q:655-756,H:788-890^37.5%ID^E:8.35e-07^RecName: Full=Squamous cell carcino…	XP_016182971.1^XP_016182971.1^Q:12-829,H:34-826^74.512%ID^E:0^.^.	squamous cell carcinoma antigen recognized by T-cells 3	AT4G24270.2^AT4G24270.2^Q:42-830,H:49-816^54.353%ID^E:0^.^.	PF00076.22^RRM_1^RNA recognition motif. (a.k.a. RRM, RBD, or RNP domain)^655-722^E:1.8e-13`PF05391.11^Lsm_interact^Lsm interaction motif^815-828^E:1.5e-06	.	.	ENOG410XP88^Squamous cell carcinoma antigen recognized by	.	GO:0061574^cellular_component^ASAP complex`GO:0015030^cellular_component^Cajal body`GO:0005737^cellular_component^cytoplasm`GO:0016607^cellular_component^nuclear speck`GO:0005654^cellular_component^nucleoplasm`GO:0005634^cellular_component^nucleus`GO:0042393^molecular_function^histone binding`GO:0017070^molecular_function^U6 snRNA binding`GO:0031017^biological_process^exocrine pancreas developmen…	GO:0003676^molecular_function^nucleic acid binding
DBSI_DN5645_c0_g1_i1.p3	.	.	.	.	.	.	.	.	.	.	.
DBSI_DN5679_c0_g1_i7.p1	CEMA_RHDSA^CEMA_RHDSA^Q:202-445,H:36-276^32.389%ID^E:2.04e-40^RecName: Full=Chloroplast envelope membrane protein;^Eukaryota; Cryptophyta; Pyrenomonadales; Pyrenomonadaceae; Rhodomonas	XP_016203869.1^XP_016203869.1^Q:1-448,H:1-447^71.429%ID^E:0^.^.	chloroplast envelope membrane protein isoform X1	AT4G31040.1^AT4G31040.1^Q:1-448,H:3-438^59.442%ID^E:0^.^.	PF03040.14^CemA^CemA family^217-446^E:2.8e-78	.	ExpAA=73.31^PredHel=3^Topology=o324-346i359-381o406-428i	.	.	GO:0009706^cellular_component^chloroplast inner membrane`GO:0016021^cellular_component^integral component of membrane`GO:0015078^molecular_function^proton transmembrane transporter activity	GO:0016021^cellular_component^integral component of membrane
DBSI_DN5648_c0_g1_i1.p1	AROD2_ARATH^AROD2_ARATH^Q:85-397,H:73-380^82.748%ID^E:0^RecName: Full=Arogenate dehydratase/prephenate dehydratase 2, chloroplastic;^Eukaryota; Viridiplantae; Streptophyta; Embryophyta; Tracheophyta; Spermatophyta; Magnoliophyta; eudicotyledons; Gunneridae; Pentapetalae; rosids; malvids; Brassicales; Brassicaceae; Camelineae; Arabidopsis	XP_016187373.1^XP_016187373.1^Q:1-395,H:1-366^76.131%ID^E:0^.^.	arogenate dehydratase/prephenate dehydratase 2%2C chloroplastic isoform X2	AT3G07630.3^AT3G07630.3^Q:85-397,H:73-380^82.748%ID^E:0^.^.	PF00800.18^PDT^Prephenate dehydratase^113-289^E:3e-57	.	.	COG0077^Prephenate dehydratase	KEGG:ath:AT3G07630`KO:K05359	GO:0009507^cellular_component^chloroplast`GO:0009570^cellular_component^chloroplast stroma`GO:0047769^molecular_function^arogenate dehydratase activity`GO:0004664^molecular_function^prephenate dehydratase activity`GO:0009094^biological_process^L-phenylalanine biosynthetic process	GO:0004664^molecular_function^prephenate dehydratase activity`GO:0009094^biological_process^L-phenylalanine biosynthetic process
DBSI_DN5677_c0_g1_i1.p1	Y5161_ARATH^Y5161_ARATH^Q:15-180,H:8-170^48.795%ID^E:2.07e-56^RecName: Full=Uncharacterized protein At5g01610;^Eukaryota; Viridiplantae; Streptophyta; Embryophyta; Tracheophyta; Spermatophyta; Magnoliophyta; eudicotyledons; Gunneridae; Pentapetalae; rosids; malvids; Brassicales; Brassicaceae; Camelineae; Arabidopsis	XP_016200782.1^XP_016200782.1^Q:1-180,H:1-178^88.889%ID^E:1.36e-114^.^.	uncharacterized protein At5g01610	AT2G03350.1^AT2G03350.1^Q:1-177,H:1-175^79.096%ID^E:5.48e-101^.^.	PF04398.12^DUF538^Protein of unknown function, DUF538^63-168^E:3.6e-29	.	.	ENOG4110611^Protein of unknown function, DUF538	KEGG:ath:AT5G01610	.	.
DBSI_DN5641_c0_g1_i5.p1	.	XP_016164595.1^XP_016164595.1^Q:1-127,H:1-128^82.812%ID^E:7.56e-64^.^.	uncharacterized protein LOC107607127	AT4G14145.1^AT4G14145.1^Q:1-127,H:1-132^68.613%ID^E:1.01e-61^.^.	PF14138.6^COX16^Cytochrome c oxidase assembly protein COX16^38-125^E:2.4e-18	.	ExpAA=22.22^PredHel=1^Topology=i37-59o	.	.	.	GO:0031966^cellular_component^mitochondrial membrane
DBSI_DN5641_c1_g1_i5.p1	ATL46_ARATH^ATL46_ARATH^Q:31-356,H:17-341^47.839%ID^E:3.19e-90^RecName: Full=RING-H2 finger protein ATL46;^Eukaryota; Viridiplantae; Streptophyta; Embryophyta; Tracheophyta; Spermatophyta; Magnoliophyta; eudicotyledons; Gunneridae; Pentapetalae; rosids; malvids; Brassicales; Brassicaceae; Camelineae; Arabidopsis	XP_016176521.1^XP_016176521.1^Q:17-364,H:8-335^55.978%ID^E:8.55e-119^.^.	RING-H2 finger protein ATL47-like isoform X1	AT5G40250.1^AT5G40250.1^Q:31-356,H:17-341^47.839%ID^E:3.31e-91^.^.	PF12678.7^zf-rbx1^RING-H2 zinc finger domain^146-191^E:1.7e-09`PF12861.7^zf-ANAPC11^Anaphase-promoting complex subunit 11 RING-H2 finger^146-194^E:2.5e-06`PF13639.6^zf-RING_2^Ring finger domain^148-191^E:1e-12`PF17123.5^zf-RING_11^RING-like zinc finger^148-177^E:4.9e-08`PF00097.25^zf-C3HC4^Zinc finger, C3HC4 type (RING finger)^149-190^E:0.0001`PF13445.6^zf-RING_UBOX^RING-type zinc-finger^149-188^…	.	ExpAA=23.03^PredHel=1^Topology=i59-81o	ENOG41121N2^zinc ion binding	KEGG:ath:AT5G40250	GO:0016021^cellular_component^integral component of membrane`GO:0046872^molecular_function^metal ion binding`GO:0016740^molecular_function^transferase activity`GO:0031625^molecular_function^ubiquitin protein ligase binding`GO:0016567^biological_process^protein ubiquitination	GO:0008270^molecular_function^zinc ion binding`GO:0004842^molecular_function^ubiquitin-protein transferase activity`GO:0005680^cellular_component^anaphase-promoting complex`GO:0046872^molecular_function^metal ion binding
DBSI_DN5632_c0_g1_i1.p1	FDL1_ARATH^FDL1_ARATH^Q:1-421,H:1-416^60.57%ID^E:1.42e-176^RecName: Full=F-box/FBD/LRR-repeat protein At1g13570;^Eukaryota; Viridiplantae; Streptophyta; Embryophyta; Tracheophyta; Spermatophyta; Magnoliophyta; eudicotyledons; Gunneridae; Pentapetalae; rosids; malvids; Brassicales; Brassicaceae; Camelineae; Arabidopsis	XP_020979854.1^XP_020979854.1^Q:1-421,H:1-421^87.886%ID^E:0^.^.	F-box/FBD/LRR-repeat protein At1g13570	AT1G13570.3^AT1G13570.3^Q:1-421,H:1-416^60.57%ID^E:1.47e-177^.^.	PF00646.33^F-box^F-box domain^9-47^E:0.00021`PF07723.13^LRR_2^Leucine Rich Repeat^159-183^E:0.00053`PF08387.10^FBD^FBD^353-387^E:1.9e-05	.	.	ENOG411183N^F-box FBD LRR-repeat protein	KEGG:ath:AT1G13570	.	GO:0005515^molecular_function^protein binding
DBSI_DN5632_c1_g1_i10.p1	CMT2_ARATH^CMT2_ARATH^Q:338-1150,H:476-1289^60.632%ID^E:0^RecName: Full=DNA (cytosine-5)-methyltransferase CMT2;^Eukaryota; Viridiplantae; Streptophyta; Embryophyta; Tracheophyta; Spermatophyta; Magnoliophyta; eudicotyledons; Gunneridae; Pentapetalae; rosids; malvids; Brassicales; Brassicaceae; Camelineae; Arabidopsis	XP_016179751.1^XP_016179751.1^Q:1-1159,H:10-1100^70.462%ID^E:0^.^.	DNA (cytosine-5)-methyltransferase CMT2 isoform X1	AT4G19020.1^AT4G19020.1^Q:338-1150,H:476-1289^60.632%ID^E:0^.^.	PF01426.18^BAH^BAH domain^448-560^E:3.7e-09`PF00385.24^Chromo^Chromo (CHRromatin Organisation MOdifier) domain^698-752^E:1.6e-08`PF00145.17^DNA_methylase^C-5 cytosine-specific DNA methylase^757-1120^E:4e-35	.	.	COG0270^Cytosine-specific methyltransferase	KEGG:ath:AT4G19020`KO:K00558	GO:0005634^cellular_component^nucleus`GO:0003682^molecular_function^chromatin binding`GO:0003886^molecular_function^DNA (cytosine-5-)-methyltransferase activity`GO:0003677^molecular_function^DNA binding`GO:0034605^biological_process^cellular response to heat`GO:0006325^biological_process^chromatin organization`GO:0010424^biological_process^DNA methylation on cytosine within a CG sequence`GO:00104…	GO:0003682^molecular_function^chromatin binding`GO:0008168^molecular_function^methyltransferase activity
DBSI_DN5696_c0_g2_i1.p1	CAF1K_ARATH^CAF1K_ARATH^Q:12-286,H:12-278^60.65%ID^E:1.08e-115^RecName: Full=Probable CCR4-associated factor 1 homolog 11;^Eukaryota; Viridiplantae; Streptophyta; Embryophyta; Tracheophyta; Spermatophyta; Magnoliophyta; eudicotyledons; Gunneridae; Pentapetalae; rosids; malvids; Brassicales; Brassicaceae; Camelineae; Arabidopsis	XP_016184716.1^XP_016184716.1^Q:1-284,H:1-282^66.323%ID^E:1.45e-134^.^.	probable CCR4-associated factor 1 homolog 11	AT5G22250.1^AT5G22250.1^Q:12-286,H:12-278^60.65%ID^E:1.12e-116^.^.	PF04857.20^CAF1^CAF1 family ribonuclease^17-148^E:2.5e-07	.	.	COG5228^Ccr4-not transcription complex, subunit	KEGG:ath:AT5G22250`KO:K12581	GO:0030015^cellular_component^CCR4-NOT core complex`GO:0005634^cellular_component^nucleus`GO:0000932^cellular_component^P-body`GO:0008408^molecular_function^3'-5' exonuclease activity`GO:0046872^molecular_function^metal ion binding`GO:0004535^molecular_function^poly(A)-specific ribonuclease activity`GO:0003723^molecular_function^RNA binding`GO:0042742^biological_process^defense response to bacter…	.
DBSI_DN5640_c0_g1_i3.p1	TRIP4_MOUSE^TRIP4_MOUSE^Q:67-212,H:436-574^40.411%ID^E:2.18e-29^RecName: Full=Activating signal cointegrator 1 {ECO:0000303|PubMed:12077347};^Eukaryota; Metazoa; Chordata; Craniata; Vertebrata; Euteleostomi; Mammalia; Eutheria; Euarchontoglires; Glires; Rodentia; Myomorpha; Muroidea; Muridae; Murinae; Mus; Mus	XP_016176958.1^XP_016176958.1^Q:53-430,H:1-353^73.28%ID^E:0^.^.	uncharacterized protein LOC107619223	AT2G20410.2^AT2G20410.2^Q:59-302,H:2-255^61.024%ID^E:9.59e-112^.^.	PF04266.14^ASCH^ASCH domain^68-169^E:5.5e-15	.	.	ENOG410XTTP^Thyroid hormone receptor interactor 4	KEGG:mmu:56404	GO:0099053^cellular_component^activating signal cointegrator 1 complex`GO:0005813^cellular_component^centrosome`GO:0005737^cellular_component^cytoplasm`GO:0005829^cellular_component^cytosol`GO:0031594^cellular_component^neuromuscular junction`GO:0016604^cellular_component^nuclear body`GO:0005654^cellular_component^nucleoplasm`GO:0005634^cellular_component^nucleus`GO:0032991^cellular_component^pro…	.
DBSI_DN5624_c0_g1_i5.p1	RL4_RHOCS^RL4_RHOCS^Q:103-304,H:5-205^51.485%ID^E:5.12e-65^RecName: Full=50S ribosomal protein L4 {ECO:0000255|HAMAP-Rule:MF_01328};^Bacteria; Proteobacteria; Alphaproteobacteria; Rhodospirillales; Rhodospirillaceae; Rhodospirillum	XP_016197496.1^XP_016197496.1^Q:1-310,H:1-314^83.758%ID^E:0^.^.	uncharacterized protein LOC107638653 isoform X1	AT2G20060.1^AT2G20060.1^Q:1-310,H:1-300^71.383%ID^E:5.79e-160^.^.	PF00573.22^Ribosomal_L4^Ribosomal protein L4/L1 family^116-302^E:7.6e-66	.	.	COG0088^One of the primary rRNA binding proteins, this protein initially binds near the 5'-end of the 23S rRNA. It is important during the early stages of 50S assembly. It makes multiple contacts with different domains of the 23S rRNA in the assembled 50S subunit and ribosome (By similarity)	KEGG:rce:RC1_0712`KO:K02926	GO:0005840^cellular_component^ribosome`GO:0019843^molecular_function^rRNA binding`GO:0003735^molecular_function^structural constituent of ribosome`GO:0006412^biological_process^translation	GO:0003735^molecular_function^structural constituent of ribosome`GO:0006412^biological_process^translation`GO:0005840^cellular_component^ribosome
DBSI_DN5624_c1_g1_i3.p1	NLTL5_ARATH^NLTL5_ARATH^Q:72-229,H:35-178^51.266%ID^E:1.17e-40^RecName: Full=Non-specific lipid-transfer protein-like protein At5g64080;^Eukaryota; Viridiplantae; Streptophyta; Embryophyta; Tracheophyta; Spermatophyta; Magnoliophyta; eudicotyledons; Gunneridae; Pentapetalae; rosids; malvids; Brassicales; Brassicaceae; Camelineae; Arabidopsis	XP_016190601.1^XP_016190601.1^Q:51-232,H:14-196^60.656%ID^E:2.13e-56^.^.	non-specific lipid-transfer protein-like protein At5g64080	AT5G64080.1^AT5G64080.1^Q:72-229,H:35-178^51.266%ID^E:1.21e-41^.^.	PF14368.6^LTP_2^Probable lipid transfer^64-158^E:5.6e-13`PF00234.22^Tryp_alpha_amyl^Protease inhibitor/seed storage/LTP family^80-154^E:1.1e-07	.	.	ENOG410Z3NP^Non-specific lipid-transfer protein-like protein	KEGG:ath:AT5G64080	GO:0031225^cellular_component^anchored component of membrane`GO:0046658^cellular_component^anchored component of plasma membrane`GO:0008289^molecular_function^lipid binding`GO:0006869^biological_process^lipid transport	.
DBSI_DN5624_c2_g3_i20.p1	LCMT1_ARATH^LCMT1_ARATH^Q:5-241,H:83-319^72.996%ID^E:1.94e-130^RecName: Full=Leucine carboxyl methyltransferase 1 homolog {ECO:0000305};^Eukaryota; Viridiplantae; Streptophyta; Embryophyta; Tracheophyta; Spermatophyta; Magnoliophyta; eudicotyledons; Gunneridae; Pentapetalae; rosids; malvids; Brassicales; Brassicaceae; Camelineae; Arabidopsis	XP_016194165.1^XP_016194165.1^Q:5-248,H:92-335^86.475%ID^E:3.03e-161^.^.	tRNA wybutosine-synthesizing protein 4	AT1G02100.3^AT1G02100.3^Q:5-241,H:83-319^72.996%ID^E:2.01e-131^.^.	PF04072.14^LCM^Leucine carboxyl methyltransferase^22-119^E:3.3e-14	.	.	ENOG410YB9K^leucine carboxyl methyltransferase	KEGG:ath:AT1G02100`KO:K15451	GO:0005737^cellular_component^cytoplasm`GO:0016020^cellular_component^membrane`GO:0018423^molecular_function^protein C-terminal leucine carboxyl O-methyltransferase activity`GO:0008757^molecular_function^S-adenosylmethionine-dependent methyltransferase activity`GO:0032259^biological_process^methylation`GO:1900458^biological_process^negative regulation of brassinosteroid mediated signaling pathway	GO:0008168^molecular_function^methyltransferase activity`GO:0032259^biological_process^methylation
DBSI_DN5624_c2_g2_i3.p1	.	XP_020977221.1^XP_020977221.1^Q:3-98,H:30-126^60.825%ID^E:2.14e-34^.^.	uncharacterized protein LOC107639593 isoform X5	.	.	.	.	.	.	.	.
DBSI_DN5666_c0_g1_i2.p1	HS217_ARATH^HS217_ARATH^Q:8-178,H:10-185^59.659%ID^E:1.32e-72^RecName: Full=21.7 kDa class VI heat shock protein;^Eukaryota; Viridiplantae; Streptophyta; Embryophyta; Tracheophyta; Spermatophyta; Magnoliophyta; eudicotyledons; Gunneridae; Pentapetalae; rosids; malvids; Brassicales; Brassicaceae; Camelineae; Arabidopsis	XP_016172138.1^XP_016172138.1^Q:1-183,H:1-191^80.628%ID^E:8.45e-112^.^.	21.7 kDa class VI heat shock protein	AT5G54660.1^AT5G54660.1^Q:8-178,H:10-185^59.659%ID^E:1.37e-73^.^.	PF00011.21^HSP20^Hsp20/alpha crystallin family^88-189^E:1.7e-12	.	.	ENOG410YHRU^kDa class VI heat shock	KEGG:ath:AT5G54660	GO:0005737^cellular_component^cytoplasm	.
DBSI_DN5666_c0_g2_i4.p1	.	.	.	.	.	.	.	.	.	.	.
DBSI_DN5657_c0_g1_i4.p1	JASON_ARATH^JASON_ARATH^Q:371-446,H:379-450^44.737%ID^E:2.28e-12^RecName: Full=Protein JASON {ECO:0000305};^Eukaryota; Viridiplantae; Streptophyta; Embryophyta; Tracheophyta; Spermatophyta; Magnoliophyta; eudicotyledons; Gunneridae; Pentapetalae; rosids; malvids; Brassicales; Brassicaceae; Camelineae; Arabidopsis	XP_016207362.1^XP_016207362.1^Q:1-403,H:1-398^54.916%ID^E:1.3e-123^.^.	uncharacterized protein LOC107647830 isoform X2	AT1G04030.2^AT1G04030.2^Q:1-435,H:1-433^44.227%ID^E:2.38e-79^.^.	.	.	.	ENOG410ZBTD^NA	KEGG:ath:AT1G06660	GO:0007142^biological_process^male meiosis II`GO:0009556^biological_process^microsporogenesis`GO:0006355^biological_process^regulation of transcription, DNA-templated	.
DBSI_DN5671_c0_g1_i1.p1	.	XP_016182408.1^XP_016182408.1^Q:1-136,H:1-135^74.101%ID^E:1.73e-70^.^.	uncharacterized protein LOC107624432 isoform X1	AT4G21720.1^AT4G21720.1^Q:1-102,H:1-102^71.569%ID^E:4.42e-54^.^.	.	.	.	.	.	.	.
DBSI_DN5671_c0_g3_i3.p1	.	XP_016182408.1^XP_016182408.1^Q:1-135,H:1-135^85.185%ID^E:4.21e-84^.^.	uncharacterized protein LOC107624432 isoform X1	AT4G21720.1^AT4G21720.1^Q:1-102,H:1-102^67.647%ID^E:2.21e-52^.^.	.	.	.	.	.	.	.
DBSI_DN5619_c0_g1_i5.p1	HDAC6_HUMAN^HDAC6_HUMAN^Q:33-135,H:1113-1212^41.748%ID^E:6.94e-19^RecName: Full=Histone deacetylase 6;^Eukaryota; Metazoa; Chordata; Craniata; Vertebrata; Euteleostomi; Mammalia; Eutheria; Euarchontoglires; Primates; Haplorrhini; Catarrhini; Hominidae; Homo	XP_016200713.1^XP_016200713.1^Q:26-136,H:35-146^83.036%ID^E:3.51e-66^.^.	histone deacetylase 6 isoform X1	AT2G14825.1^AT2G14825.1^Q:9-136,H:16-143^67.188%ID^E:3.84e-65^.^.	PF02148.19^zf-UBP^Zn-finger in ubiquitin-hydrolases and other protein^53-111^E:9.2e-17	.	.	COG0123^Histone deacetylase	KEGG:hsa:10013`KO:K11407	GO:0016235^cellular_component^aggresome`GO:0030424^cellular_component^axon`GO:0005901^cellular_component^caveola`GO:0031252^cellular_component^cell leading edge`GO:0005737^cellular_component^cytoplasm`GO:0005881^cellular_component^cytoplasmic microtubule`GO:0005829^cellular_component^cytosol`GO:0030425^cellular_component^dendrite`GO:0000118^cellular_component^histone deacetylase complex`GO:001623…	GO:0008270^molecular_function^zinc ion binding
DBSI_DN5601_c0_g1_i2.p1	PP304_ARATH^PP304_ARATH^Q:112-757,H:95-742^43.21%ID^E:2.56e-176^RecName: Full=Pentatricopeptide repeat-containing protein At4g04790, mitochondrial;^Eukaryota; Viridiplantae; Streptophyta; Embryophyta; Tracheophyta; Spermatophyta; Magnoliophyta; eudicotyledons; Gunneridae; Pentapetalae; rosids; malvids; Brassicales; Brassicaceae; Camelineae; Arabidopsis	XP_016203151.1^XP_016203151.1^Q:1-757,H:1-760^73.221%ID^E:0^.^.	pentatricopeptide repeat-containing protein At4g04790%2C mitochondrial isoform X2	AT4G04790.1^AT4G04790.1^Q:112-757,H:95-742^43.21%ID^E:2.65e-177^.^.	PF17177.4^PPR_long^Pentacotripeptide-repeat region of PRORP^396-553^E:3e-12`PF01535.20^PPR^PPR repeat^460-488^E:0.77`PF13812.6^PPR_3^Pentatricopeptide repeat domain^480-536^E:3.4e-06`PF13041.6^PPR_2^PPR repeat family^491-536^E:3.2e-07`PF01535.20^PPR^PPR repeat^563-583^E:0.2`PF01535.20^PPR^PPR repeat^599-624^E:0.0035	.	.	ENOG410Z7Z7^Pentatricopeptide repeat-containing protein	KEGG:ath:AT4G04790	GO:0005739^cellular_component^mitochondrion	.
DBSI_DN5683_c0_g1_i1.p1	.	XP_016190172.1^XP_016190172.1^Q:1-101,H:1-103^61.818%ID^E:3.62e-25^.^.	AT-hook motif nuclear-localized protein 15	.	.	.	.	.	.	.	.
DBSI_DN5683_c1_g1_i5.p1	AB17B_XENLA^AB17B_XENLA^Q:8-259,H:22-282^47.529%ID^E:2.59e-76^RecName: Full=Alpha/beta hydrolase domain-containing protein 17B {ECO:0000305};^Eukaryota; Metazoa; Chordata; Craniata; Vertebrata; Euteleostomi; Amphibia; Batrachia; Anura; Pipoidea; Pipidae; Xenopodinae; Xenopus; Xenopus	XP_016187620.1^XP_016187620.1^Q:1-368,H:1-379^76.517%ID^E:0^.^.	protein ABHD17B	AT5G14390.1^AT5G14390.1^Q:1-367,H:1-368^74.734%ID^E:0^.^.	PF01738.18^DLH^Dienelactone hydrolase family^115-231^E:0.0004`PF03959.13^FSH1^Serine hydrolase (FSH1)^117-239^E:6.1e-05	.	.	.	KEGG:xla:446585`KEGG:xla:447065`KO:K01076	GO:0030054^cellular_component^cell junction`GO:0043197^cellular_component^dendritic spine`GO:0014069^cellular_component^postsynaptic density`GO:0045211^cellular_component^postsynaptic membrane`GO:0055038^cellular_component^recycling endosome membrane`GO:0008474^molecular_function^palmitoyl-(protein) hydrolase activity	GO:0016787^molecular_function^hydrolase activity
DBSI_DN5682_c0_g1_i2.p1	ZN346_XENLA^ZN346_XENLA^Q:128-402,H:219-424^23.759%ID^E:1.14e-09^RecName: Full=Zinc finger protein 346 {ECO:0000250|UniProtKB:Q9R0B7};^Eukaryota; Metazoa; Chordata; Craniata; Vertebrata; Euteleostomi; Amphibia; Batrachia; Anura; Pipoidea; Pipidae; Xenopodinae; Xenopus; Xenopus`ZN346_XENLA^ZN346_XENLA^Q:136-315,H:284-432^27.273%ID^E:3.38e-08^RecName: Full=Zinc finger protein 346 {ECO:0000250|UniPr…	XP_016181419.1^XP_016181419.1^Q:22-418,H:12-383^59.952%ID^E:6.1e-155^.^.	zinc finger protein 346	AT5G61190.1^AT5G61190.1^Q:212-406,H:236-396^31.633%ID^E:8.14e-21^.^.`AT5G61190.1^AT5G61190.1^Q:130-311,H:289-497^26.027%ID^E:4.12e-16^.^.`AT5G61190.1^AT5G61190.1^Q:140-404,H:245-495^25%ID^E:5.84e-11^.^.`AT5G61190.1^AT5G61190.1^Q:242-324,H:669-741^33.735%ID^E:1.25e-06^.^.`AT5G61190.1^AT5G61190.1^Q:116-282,H:347-529^23.529%ID^E:6.39e-06^.^.	PF12874.7^zf-met^Zinc-finger of C2H2 type^140-162^E:7.4e-07`PF12874.7^zf-met^Zinc-finger of C2H2 type^220-243^E:1.2e-07`PF12874.7^zf-met^Zinc-finger of C2H2 type^284-307^E:1.6e-07`PF12874.7^zf-met^Zinc-finger of C2H2 type^380-402^E:1.4e-06	.	.	.	KEGG:xla:380471	GO:0005737^cellular_component^cytoplasm`GO:0005634^cellular_component^nucleus`GO:0003725^molecular_function^double-stranded RNA binding`GO:0008270^molecular_function^zinc ion binding	.
DBSI_DN5646_c0_g1_i1.p1	E70B1_ARATH^E70B1_ARATH^Q:1-634,H:1-620^70.394%ID^E:0^RecName: Full=Exocyst complex component EXO70B1 {ECO:0000303|PubMed:23944713};^Eukaryota; Viridiplantae; Streptophyta; Embryophyta; Tracheophyta; Spermatophyta; Magnoliophyta; eudicotyledons; Gunneridae; Pentapetalae; rosids; malvids; Brassicales; Brassicaceae; Camelineae; Arabidopsis	XP_016166383.1^XP_016166383.1^Q:1-637,H:1-639^87.988%ID^E:0^.^.	exocyst complex component EXO70B1	AT5G58430.1^AT5G58430.1^Q:1-634,H:1-620^70.394%ID^E:0^.^.	PF03081.15^Exo70^Exo70 exocyst complex subunit^269-628^E:1.7e-117	.	.	ENOG410YIGI^exocyst complex	KEGG:ath:AT5G58430	GO:0005829^cellular_component^cytosol`GO:0012505^cellular_component^endomembrane system`GO:0000145^cellular_component^exocyst`GO:0070062^cellular_component^extracellular exosome`GO:0045335^cellular_component^phagocytic vesicle`GO:0005886^cellular_component^plasma membrane`GO:0042742^biological_process^defense response to bacterium`GO:0050832^biological_process^defense response to fungus`GO:000688…	GO:0006887^biological_process^exocytosis`GO:0000145^cellular_component^exocyst
DBSI_DN5658_c0_g1_i2.p1	FAB1B_ARATH^FAB1B_ARATH^Q:1-1808,H:1-1782^57.328%ID^E:0^RecName: Full=1-phosphatidylinositol-3-phosphate 5-kinase FAB1B;^Eukaryota; Viridiplantae; Streptophyta; Embryophyta; Tracheophyta; Spermatophyta; Magnoliophyta; eudicotyledons; Gunneridae; Pentapetalae; rosids; malvids; Brassicales; Brassicaceae; Camelineae; Arabidopsis	XP_020975926.1^XP_020975926.1^Q:1-1809,H:1-1788^81.115%ID^E:0^.^.	1-phosphatidylinositol-3-phosphate 5-kinase FAB1B	AT3G14270.2^AT3G14270.2^Q:1-1808,H:1-1782^57.328%ID^E:0^.^.	PF01363.21^FYVE^FYVE zinc finger^33-101^E:2.1e-17`PF00118.24^Cpn60_TCP1^TCP-1/cpn60 chaperonin family^402-649^E:3.8e-32`PF01504.18^PIP5K^Phosphatidylinositol-4-phosphate 5-Kinase^1560-1726^E:2.8e-34`PF01504.18^PIP5K^Phosphatidylinositol-4-phosphate 5-Kinase^1726-1782^E:2.3e-07	.	.	COG0459^Prevents misfolding and promotes the refolding and proper assembly of unfolded polypeptides generated under stress conditions (By similarity)`COG5253^phosphatidylinositol-4-phosphate 5-kinase	KEGG:ath:AT3G14270`KO:K00921	GO:0005768^cellular_component^endosome`GO:0010008^cellular_component^endosome membrane`GO:0005739^cellular_component^mitochondrion`GO:0000285^molecular_function^1-phosphatidylinositol-3-phosphate 5-kinase activity`GO:0005524^molecular_function^ATP binding`GO:0046872^molecular_function^metal ion binding`GO:0010256^biological_process^endomembrane system organization`GO:0046854^biological_process^ph…	GO:0046872^molecular_function^metal ion binding`GO:0005524^molecular_function^ATP binding`GO:0016307^molecular_function^phosphatidylinositol phosphate kinase activity`GO:0046488^biological_process^phosphatidylinositol metabolic process
DBSI_DN5658_c2_g2_i1.p1	.	XP_016177478.1^XP_016177478.1^Q:2-156,H:6-168^57.831%ID^E:8.04e-56^.^.	uncharacterized protein LOC107619697	AT5G38700.1^AT5G38700.1^Q:9-150,H:15-177^43.636%ID^E:1.19e-34^.^.	PF05553.11^DUF761^Cotton fibre expressed protein^119-154^E:7.4e-17	.	.	.	.	.	.
DBSI_DN5678_c0_g1_i1.p1	ALL9_OLEEU^ALL9_OLEEU^Q:36-478,H:30-456^39.64%ID^E:3.8e-113^RecName: Full=Glucan endo-1,3-beta-D-glucosidase;^Eukaryota; Viridiplantae; Streptophyta; Embryophyta; Tracheophyta; Spermatophyta; Magnoliophyta; eudicotyledons; Gunneridae; Pentapetalae; asterids; lamiids; Lamiales; Oleaceae; Oleeae; Olea	XP_016167104.2^XP_016167104.2^Q:32-480,H:51-495^87.528%ID^E:0^.^.	glucan endo-1%2C3-beta-glucosidase 11	AT4G26830.1^AT4G26830.1^Q:25-478,H:10-452^40.173%ID^E:1.2e-117^.^.	PF00332.18^Glyco_hydro_17^Glycosyl hydrolases family 17^36-360^E:2.3e-86`PF07983.13^X8^X8 domain^393-463^E:3.8e-19	.	ExpAA=22.77^PredHel=1^Topology=i20-42o	.	.	GO:0005576^cellular_component^extracellular region`GO:0042973^molecular_function^glucan endo-1,3-beta-D-glucosidase activity`GO:0042803^molecular_function^protein homodimerization activity`GO:0006076^biological_process^(1->3)-beta-D-glucan catabolic process	GO:0004553^molecular_function^hydrolase activity, hydrolyzing O-glycosyl compounds`GO:0005975^biological_process^carbohydrate metabolic process
DBSI_DN5642_c0_g1_i8.p1	G3PC_CRAPL^G3PC_CRAPL^Q:1-91,H:83-183^62.376%ID^E:4.78e-34^RecName: Full=Glyceraldehyde-3-phosphate dehydrogenase, cytosolic;^Eukaryota; Viridiplantae; Streptophyta; Embryophyta; Tracheophyta; Spermatophyta; Magnoliophyta; eudicotyledons; Gunneridae; Pentapetalae; asterids; lamiids; Lamiales; Linderniaceae; Craterostigma	XP_016169919.1^XP_016169919.1^Q:1-91,H:83-183^60.396%ID^E:5.32e-33^.^.	glyceraldehyde-3-phosphate dehydrogenase GAPC2%2C cytosolic	AT3G04120.1^AT3G04120.1^Q:1-91,H:85-185^59.406%ID^E:5.67e-33^.^.	.	.	.	.	.	GO:0005737^cellular_component^cytoplasm`GO:0004365^molecular_function^glyceraldehyde-3-phosphate dehydrogenase (NAD+) (phosphorylating) activity`GO:0051287^molecular_function^NAD binding`GO:0050661^molecular_function^NADP binding`GO:0006006^biological_process^glucose metabolic process`GO:0006096^biological_process^glycolytic process	.
DBSI_DN5606_c0_g1_i4.p1	CHR25_ARATH^CHR25_ARATH^Q:24-845,H:44-843^72.628%ID^E:0^RecName: Full=Protein CHROMATIN REMODELING 25;^Eukaryota; Viridiplantae; Streptophyta; Embryophyta; Tracheophyta; Spermatophyta; Magnoliophyta; eudicotyledons; Gunneridae; Pentapetalae; rosids; malvids; Brassicales; Brassicaceae; Camelineae; Arabidopsis	XP_016202407.1^XP_016202407.1^Q:1-845,H:1-837^85.563%ID^E:0^.^.	protein CHROMATIN REMODELING 25	AT3G19210.1^AT3G19210.1^Q:24-845,H:44-843^72.628%ID^E:0^.^.	PF04851.15^ResIII^Type III restriction enzyme, res subunit^176-349^E:5.7e-08`PF00176.23^SNF2_N^SNF2 family N-terminal domain^195-485^E:4.9e-53`PF00270.29^DEAD^DEAD/DEAH box helicase^203-355^E:5.6e-06`PF00271.31^Helicase_C^Helicase conserved C-terminal domain^536-644^E:9.1e-13	.	.	COG0553^helicase	KEGG:ath:AT3G19210`KO:K10875	GO:0005634^cellular_component^nucleus`GO:0005524^molecular_function^ATP binding`GO:0003677^molecular_function^DNA binding`GO:0004386^molecular_function^helicase activity`GO:0007049^biological_process^cell cycle`GO:0051301^biological_process^cell division`GO:0071480^biological_process^cellular response to gamma radiation`GO:0071248^biological_process^cellular response to metal ion`GO:0000724^biolo…	GO:0003677^molecular_function^DNA binding`GO:0005524^molecular_function^ATP binding`GO:0016787^molecular_function^hydrolase activity`GO:0003676^molecular_function^nucleic acid binding
DBSI_DN5638_c0_g1_i1.p1	AAP2_ARATH^AAP2_ARATH^Q:16-158,H:351-493^62.238%ID^E:7.31e-63^RecName: Full=Amino acid permease 2;^Eukaryota; Viridiplantae; Streptophyta; Embryophyta; Tracheophyta; Spermatophyta; Magnoliophyta; eudicotyledons; Gunneridae; Pentapetalae; rosids; malvids; Brassicales; Brassicaceae; Camelineae; Arabidopsis	XP_016186854.2^XP_016186854.2^Q:16-158,H:372-513^82.517%ID^E:2.98e-80^.^.	LOW QUALITY PROTEIN: amino acid permease 4-like	AT5G09220.1^AT5G09220.1^Q:16-158,H:351-493^62.238%ID^E:7.58e-64^.^.	PF01490.18^Aa_trans^Transmembrane amino acid transporter protein^13-145^E:9.8e-21	.	ExpAA=63.86^PredHel=3^Topology=i62-81o85-103i124-146o	COG0814^amino acid transport	KEGG:ath:AT5G09220	GO:0005887^cellular_component^integral component of plasma membrane`GO:0005886^cellular_component^plasma membrane`GO:0015171^molecular_function^amino acid transmembrane transporter activity`GO:0015293^molecular_function^symporter activity`GO:0015800^biological_process^acidic amino acid transport`GO:0003333^biological_process^amino acid transmembrane transport`GO:0015804^biological_process^neutral…	.
DBSI_DN5638_c0_g2_i2.p1	AAP2_ARATH^AAP2_ARATH^Q:50-513,H:36-493^73.06%ID^E:0^RecName: Full=Amino acid permease 2;^Eukaryota; Viridiplantae; Streptophyta; Embryophyta; Tracheophyta; Spermatophyta; Magnoliophyta; eudicotyledons; Gunneridae; Pentapetalae; rosids; malvids; Brassicales; Brassicaceae; Camelineae; Arabidopsis	XP_016186854.2^XP_016186854.2^Q:1-513,H:1-513^86.77%ID^E:0^.^.	LOW QUALITY PROTEIN: amino acid permease 4-like	AT5G09220.1^AT5G09220.1^Q:50-513,H:36-493^73.06%ID^E:0^.^.	PF01490.18^Aa_trans^Transmembrane amino acid transporter protein^60-500^E:7.5e-109	.	ExpAA=236.69^PredHel=11^Topology=i63-85o90-112i152-173o216-238i245-267o277-294i314-336o351-373i417-436o440-458i479-501o	COG0814^amino acid transport	KEGG:ath:AT5G09220	GO:0005887^cellular_component^integral component of plasma membrane`GO:0005886^cellular_component^plasma membrane`GO:0015171^molecular_function^amino acid transmembrane transporter activity`GO:0015293^molecular_function^symporter activity`GO:0015800^biological_process^acidic amino acid transport`GO:0003333^biological_process^amino acid transmembrane transport`GO:0015804^biological_process^neutral…	.
DBSI_DN5662_c0_g1_i1.p1	GALM_MOUSE^GALM_MOUSE^Q:9-338,H:20-341^44.745%ID^E:1.39e-93^RecName: Full=Aldose 1-epimerase;^Eukaryota; Metazoa; Chordata; Craniata; Vertebrata; Euteleostomi; Mammalia; Eutheria; Euarchontoglires; Glires; Rodentia; Myomorpha; Muroidea; Muridae; Murinae; Mus; Mus	XP_016182187.1^XP_016182187.1^Q:1-339,H:1-339^91.15%ID^E:0^.^.	LOW QUALITY PROTEIN: aldose 1-epimerase-like	AT3G17940.1^AT3G17940.1^Q:1-337,H:1-340^77.647%ID^E:0^.^.	PF01263.20^Aldose_epim^Aldose 1-epimerase^11-334^E:1.9e-93	.	.	COG2017^converts alpha-aldose to the beta-anomer. It is active on D-glucose, L-arabinose, D-xylose, D-galactose, maltose and lactose (By similarity)	KEGG:mmu:319625`KO:K01785	GO:0005737^cellular_component^cytoplasm`GO:0004034^molecular_function^aldose 1-epimerase activity`GO:0030246^molecular_function^carbohydrate binding`GO:0005975^biological_process^carbohydrate metabolic process`GO:0033499^biological_process^galactose catabolic process via UDP-galactose`GO:0006012^biological_process^galactose metabolic process`GO:0006006^biological_process^glucose metabolic process	GO:0016853^molecular_function^isomerase activity`GO:0005975^biological_process^carbohydrate metabolic process
DBSI_DN5681_c0_g2_i1.p1	.	.	.	.	.	sigP:1^17^0.919^YES	.	.	.	.	.
DBSI_DN5659_c0_g1_i2.p1	.	XP_016201260.1^XP_016201260.1^Q:20-92,H:865-939^72.368%ID^E:2.92e-27^.^.	uncharacterized protein LOC107642423 isoform X2	AT3G23640.2^AT3G23640.2^Q:20-92,H:795-869^56.579%ID^E:2.56e-21^.^.	.	.	.	.	.	.	.
DBSI_DN5622_c0_g1_i2.p1	ACBP6_ORYSJ^ACBP6_ORYSJ^Q:12-502,H:167-648^47.454%ID^E:1.5e-157^RecName: Full=Acyl-CoA-binding domain-containing protein 6 {ECO:0000305};^Eukaryota; Viridiplantae; Streptophyta; Embryophyta; Tracheophyta; Spermatophyta; Magnoliophyta; Liliopsida; Poales; Poaceae; BOP clade; Oryzoideae; Oryzeae; Oryzinae; Oryza; Oryza sativa	XP_016175907.1^XP_016175907.1^Q:1-503,H:1-504^86.508%ID^E:0^.^.	acyl-CoA-binding domain-containing protein 4	AT5G04420.3^AT5G04420.3^Q:1-501,H:8-513^61.719%ID^E:0^.^.	PF13854.6^Kelch_5^Kelch motif^25-62^E:3.2e-05`PF01344.25^Kelch_1^Kelch motif^27-68^E:1.5e-11`PF07646.15^Kelch_2^Kelch motif^27-70^E:1.5e-07`PF13964.6^Kelch_6^Kelch motif^28-67^E:2.2e-07`PF07646.15^Kelch_2^Kelch motif^138-178^E:7.3e-05`PF13418.6^Kelch_4^Galactose oxidase, central domain^138-186^E:6.3e-06`PF13415.6^Kelch_3^Galactose oxidase, central domain^148-196^E:2.1e-06`PF13854.6^Kelch_5^Kelch …	.	.	ENOG410Y5WM^Kelch domain containing	KEGG:osa:4334699	GO:0005777^cellular_component^peroxisome`GO:0000062^molecular_function^fatty-acyl-CoA binding`GO:0008289^molecular_function^lipid binding	GO:0005515^molecular_function^protein binding
DBSI_DN5652_c0_g1_i3.p1	MYO1_ARATH^MYO1_ARATH^Q:12-1177,H:7-1165^77.806%ID^E:0^RecName: Full=Myosin-1;^Eukaryota; Viridiplantae; Streptophyta; Embryophyta; Tracheophyta; Spermatophyta; Magnoliophyta; eudicotyledons; Gunneridae; Pentapetalae; rosids; malvids; Brassicales; Brassicaceae; Camelineae; Arabidopsis	XP_016174406.1^XP_016174406.1^Q:1-1179,H:1-1177^91.279%ID^E:0^.^.	myosin-1 isoform X3	AT3G19960.5^AT3G19960.5^Q:12-1177,H:7-1165^77.806%ID^E:0^.^.	PF00063.21^Myosin_head^Myosin head (motor domain)^184-842^E:6e-246`PF00612.27^IQ^IQ calmodulin-binding motif^860-875^E:0.054`PF00612.27^IQ^IQ calmodulin-binding motif^882-899^E:0.23`PF00612.27^IQ^IQ calmodulin-binding motif^930-946^E:5.7e-05	.	.	.	KEGG:ath:AT3G19960	GO:0005783^cellular_component^endoplasmic reticulum`GO:0005768^cellular_component^endosome`GO:0016459^cellular_component^myosin complex`GO:0009524^cellular_component^phragmoplast`GO:0009506^cellular_component^plasmodesma`GO:0051015^molecular_function^actin filament binding`GO:0005524^molecular_function^ATP binding`GO:0005516^molecular_function^calmodulin binding`GO:0003774^molecular_function^moto…	GO:0003774^molecular_function^motor activity`GO:0005524^molecular_function^ATP binding`GO:0016459^cellular_component^myosin complex`GO:0005515^molecular_function^protein binding
DBSI_DN5698_c0_g1_i1.p1	MRS24_ARATH^MRS24_ARATH^Q:1-445,H:1-436^66.667%ID^E:0^RecName: Full=Magnesium transporter MRS2-4;^Eukaryota; Viridiplantae; Streptophyta; Embryophyta; Tracheophyta; Spermatophyta; Magnoliophyta; eudicotyledons; Gunneridae; Pentapetalae; rosids; malvids; Brassicales; Brassicaceae; Camelineae; Arabidopsis	XP_016190753.1^XP_016190753.1^Q:1-445,H:1-450^83.664%ID^E:0^.^.	magnesium transporter MRS2-4	AT3G58970.1^AT3G58970.1^Q:1-445,H:1-436^66.667%ID^E:0^.^.	.	.	ExpAA=43.75^PredHel=2^Topology=o379-401i414-436o	ENOG410XNNZ^Magnesium transporter	KEGG:ath:AT3G58970`KO:K16075	GO:0016021^cellular_component^integral component of membrane`GO:0005886^cellular_component^plasma membrane`GO:0015095^molecular_function^magnesium ion transmembrane transporter activity`GO:0015693^biological_process^magnesium ion transport	.
DBSI_DN5637_c0_g1_i3.p1	PTR12_ARATH^PTR12_ARATH^Q:15-556,H:27-560^45.073%ID^E:5.36e-153^RecName: Full=Protein NRT1/ PTR FAMILY 4.5;^Eukaryota; Viridiplantae; Streptophyta; Embryophyta; Tracheophyta; Spermatophyta; Magnoliophyta; eudicotyledons; Gunneridae; Pentapetalae; rosids; malvids; Brassicales; Brassicaceae; Camelineae; Arabidopsis	XP_016167777.1^XP_016167777.1^Q:1-574,H:1-569^81.976%ID^E:0^.^.	protein NRT1/ PTR FAMILY 4.5 isoform X1	AT1G27040.2^AT1G27040.2^Q:15-556,H:23-556^45.073%ID^E:4.2e-154^.^.	PF00854.21^PTR2^POT family^87-515^E:1.8e-93	.	ExpAA=263.47^PredHel=12^Topology=i21-43o58-80i89-111o137-159i180-202o207-229i327-349o369-391i411-428o457-479i492-511o531-553i	COG3104^transporter	KEGG:ath:AT1G27040	GO:0016021^cellular_component^integral component of membrane`GO:0035673^molecular_function^oligopeptide transmembrane transporter activity`GO:1904680^molecular_function^peptide transmembrane transporter activity`GO:0015333^molecular_function^peptide:proton symporter activity	GO:0022857^molecular_function^transmembrane transporter activity`GO:0055085^biological_process^transmembrane transport`GO:0016020^cellular_component^membrane
DBSI_DN5637_c0_g2_i2.p1	MGDP1_MOUSE^MGDP1_MOUSE^Q:21-164,H:3-159^37.888%ID^E:1.03e-31^RecName: Full=Magnesium-dependent phosphatase 1;^Eukaryota; Metazoa; Chordata; Craniata; Vertebrata; Euteleostomi; Mammalia; Eutheria; Euarchontoglires; Glires; Rodentia; Myomorpha; Muroidea; Muridae; Murinae; Mus; Mus	XP_016201065.1^XP_016201065.1^Q:1-162,H:1-162^90.741%ID^E:1.18e-110^.^.	magnesium-dependent phosphatase 1	AT2G14110.1^AT2G14110.1^Q:5-172,H:3-170^67.262%ID^E:1.01e-86^.^.	PF12689.7^Acid_PPase^Acid Phosphatase^22-44^E:1.7e-06`PF13419.6^HAD_2^Haloacid dehalogenase-like hydrolase^46-146^E:3.4e-08`PF12689.7^Acid_PPase^Acid Phosphatase^50-164^E:3.1e-30	.	.	ENOG4111PHW^Magnesium-dependent phosphatase	KEGG:mmu:67881`KO:K17619	GO:0046872^molecular_function^metal ion binding`GO:0016791^molecular_function^phosphatase activity`GO:0004725^molecular_function^protein tyrosine phosphatase activity`GO:0030389^biological_process^fructosamine metabolic process	GO:0016791^molecular_function^phosphatase activity
DBSI_DN5637_c0_g3_i1.p1	PP213_ARATH^PP213_ARATH^Q:1-591,H:1-599^63.228%ID^E:0^RecName: Full=Pentatricopeptide repeat-containing protein At3g04760, chloroplastic;^Eukaryota; Viridiplantae; Streptophyta; Embryophyta; Tracheophyta; Spermatophyta; Magnoliophyta; eudicotyledons; Gunneridae; Pentapetalae; rosids; malvids; Brassicales; Brassicaceae; Camelineae; Arabidopsis	XP_016175840.1^XP_016175840.1^Q:1-592,H:1-590^87.015%ID^E:0^.^.	pentatricopeptide repeat-containing protein At3g04760%2C chloroplastic	AT3G04760.1^AT3G04760.1^Q:1-591,H:1-599^63.228%ID^E:0^.^.	PF13812.6^PPR_3^Pentatricopeptide repeat domain^104-158^E:5.3e-06`PF12854.7^PPR_1^PPR repeat^147-177^E:3.3e-10`PF13041.6^PPR_2^PPR repeat family^148-196^E:3.6e-18`PF13812.6^PPR_3^Pentatricopeptide repeat domain^148-195^E:9.4e-09`PF01535.20^PPR^PPR repeat^152-180^E:4.2e-08`PF13812.6^PPR_3^Pentatricopeptide repeat domain^171-229^E:1.7e-11`PF12854.7^PPR_1^PPR repeat^179-210^E:1.1e-08`PF13041.6^PPR_2…	.	.	ENOG410Z7Z7^Pentatricopeptide repeat-containing protein	KEGG:ath:AT3G04760	GO:0009507^cellular_component^chloroplast`GO:0005739^cellular_component^mitochondrion	.
DBSI_DN5637_c0_g4_i1.p1	PP213_ARATH^PP213_ARATH^Q:1-584,H:1-600^61.5%ID^E:0^RecName: Full=Pentatricopeptide repeat-containing protein At3g04760, chloroplastic;^Eukaryota; Viridiplantae; Streptophyta; Embryophyta; Tracheophyta; Spermatophyta; Magnoliophyta; eudicotyledons; Gunneridae; Pentapetalae; rosids; malvids; Brassicales; Brassicaceae; Camelineae; Arabidopsis	XP_016175840.1^XP_016175840.1^Q:1-583,H:1-589^72.804%ID^E:0^.^.	pentatricopeptide repeat-containing protein At3g04760%2C chloroplastic	AT3G04760.1^AT3G04760.1^Q:1-584,H:1-600^61.5%ID^E:0^.^.	PF01535.20^PPR^PPR repeat^84-103^E:0.39`PF13812.6^PPR_3^Pentatricopeptide repeat domain^96-152^E:2.8e-05`PF01535.20^PPR^PPR repeat^111-138^E:0.29`PF12854.7^PPR_1^PPR repeat^139-169^E:7.5e-10`PF13812.6^PPR_3^Pentatricopeptide repeat domain^139-186^E:1.3e-09`PF13041.6^PPR_2^PPR repeat family^140-189^E:2.1e-18`PF01535.20^PPR^PPR repeat^144-173^E:1e-07`PF13812.6^PPR_3^Pentatricopeptide repeat domain^…	.	.	ENOG410Z7Z7^Pentatricopeptide repeat-containing protein	KEGG:ath:AT3G04760	GO:0009507^cellular_component^chloroplast`GO:0005739^cellular_component^mitochondrion	.
DBSI_DN5637_c1_g1_i1.p1	MES12_ARATH^MES12_ARATH^Q:1-352,H:1-349^74.93%ID^E:0^RecName: Full=Putative methylesterase 12, chloroplastic;^Eukaryota; Viridiplantae; Streptophyta; Embryophyta; Tracheophyta; Spermatophyta; Magnoliophyta; eudicotyledons; Gunneridae; Pentapetalae; rosids; malvids; Brassicales; Brassicaceae; Camelineae; Arabidopsis	XP_016204602.1^XP_016204602.1^Q:1-352,H:1-344^91.477%ID^E:0^.^.	putative methylesterase 12%2C chloroplastic isoform X2	AT4G09900.1^AT4G09900.1^Q:1-352,H:1-349^74.93%ID^E:0^.^.	PF12697.7^Abhydrolase_6^Alpha/beta hydrolase family^102-339^E:8e-18`PF00561.20^Abhydrolase_1^alpha/beta hydrolase fold^102-204^E:1.3e-09`PF12146.8^Hydrolase_4^Serine aminopeptidase, S33^102-207^E:5.3e-08	.	.	ENOG4111IVV^esterase	KEGG:ath:AT4G09900	GO:0009507^cellular_component^chloroplast`GO:0080030^molecular_function^methyl indole-3-acetate esterase activity`GO:0080032^molecular_function^methyl jasmonate esterase activity`GO:0080031^molecular_function^methyl salicylate esterase activity`GO:0009694^biological_process^jasmonic acid metabolic process`GO:0009696^biological_process^salicylic acid metabolic process	.
DBSI_DN5637_c2_g1_i2.p1	TPX2_ARATH^TPX2_ARATH^Q:346-496,H:522-731^28.095%ID^E:1.32e-14^RecName: Full=Protein TPX2;^Eukaryota; Viridiplantae; Streptophyta; Embryophyta; Tracheophyta; Spermatophyta; Magnoliophyta; eudicotyledons; Gunneridae; Pentapetalae; rosids; malvids; Brassicales; Brassicaceae; Camelineae; Arabidopsis	XP_016194344.1^XP_016194344.1^Q:1-513,H:1-540^67.772%ID^E:0^.^.	titin homolog	AT5G15510.1^AT5G15510.1^Q:11-518,H:13-497^54.127%ID^E:2.96e-165^.^.	PF06886.11^TPX2^Targeting protein for Xklp2 (TPX2)^414-470^E:5.3e-20	.	.	ENOG410ZTMD^Cell cycle regulated microtubule associated protein	KEGG:ath:AT1G03780`KO:K16812	GO:0009941^cellular_component^chloroplast envelope`GO:0005874^cellular_component^microtubule`GO:0005654^cellular_component^nucleoplasm`GO:0005634^cellular_component^nucleus`GO:0009524^cellular_component^phragmoplast`GO:0005819^cellular_component^spindle`GO:0008017^molecular_function^microtubule binding`GO:0032147^biological_process^activation of protein kinase activity`GO:0051301^biological_proce…	.
DBSI_DN5637_c3_g1_i1.p1	PP213_ARATH^PP213_ARATH^Q:1-120,H:1-128^32.308%ID^E:9.77e-13^RecName: Full=Pentatricopeptide repeat-containing protein At3g04760, chloroplastic;^Eukaryota; Viridiplantae; Streptophyta; Embryophyta; Tracheophyta; Spermatophyta; Magnoliophyta; eudicotyledons; Gunneridae; Pentapetalae; rosids; malvids; Brassicales; Brassicaceae; Camelineae; Arabidopsis	XP_016175840.1^XP_016175840.1^Q:1-120,H:1-118^71.074%ID^E:3.71e-44^.^.	pentatricopeptide repeat-containing protein At3g04760%2C chloroplastic	AT3G04760.2^AT3G04760.2^Q:1-120,H:1-128^33.077%ID^E:5.22e-15^.^.	.	.	.	ENOG410Z7Z7^Pentatricopeptide repeat-containing protein	KEGG:ath:AT3G04760	GO:0009507^cellular_component^chloroplast`GO:0005739^cellular_component^mitochondrion	.
DBSI_DN5616_c0_g1_i1.p1	URH2_ARATH^URH2_ARATH^Q:1-323,H:1-322^76.471%ID^E:0^RecName: Full=Probable uridine nucleosidase 2;^Eukaryota; Viridiplantae; Streptophyta; Embryophyta; Tracheophyta; Spermatophyta; Magnoliophyta; eudicotyledons; Gunneridae; Pentapetalae; rosids; malvids; Brassicales; Brassicaceae; Camelineae; Arabidopsis	XP_016181000.1^XP_016181000.1^Q:3-323,H:1-321^90.343%ID^E:0^.^.	probable uridine nucleosidase 2	AT1G05620.1^AT1G05620.1^Q:1-323,H:1-322^76.471%ID^E:0^.^.	PF01156.19^IU_nuc_hydro^Inosine-uridine preferring nucleoside hydrolase^8-313^E:5.2e-84	.	.	COG1957^nucleoside hydrolase	KEGG:ath:AT1G05620	GO:0005829^cellular_component^cytosol`GO:0047724^molecular_function^inosine nucleosidase activity`GO:0008477^molecular_function^purine nucleosidase activity`GO:0035251^molecular_function^UDP-glucosyltransferase activity`GO:0045437^molecular_function^uridine nucleosidase activity`GO:0006148^biological_process^inosine catabolic process`GO:0010150^biological_process^leaf senescence`GO:0006152^biolog…	.
DBSI_DN5639_c0_g1_i3.p1	P2C80_ARATH^P2C80_ARATH^Q:39-427,H:37-413^58.312%ID^E:1.08e-147^RecName: Full=Probable protein phosphatase 2C 80;^Eukaryota; Viridiplantae; Streptophyta; Embryophyta; Tracheophyta; Spermatophyta; Magnoliophyta; eudicotyledons; Gunneridae; Pentapetalae; rosids; malvids; Brassicales; Brassicaceae; Camelineae; Arabidopsis	XP_016201834.1^XP_016201834.1^Q:1-427,H:1-424^82.284%ID^E:0^.^.	probable protein phosphatase 2C 80	AT5G66720.1^AT5G66720.1^Q:39-427,H:37-413^58.312%ID^E:1.12e-148^.^.	PF13672.6^PP2C_2^Protein phosphatase 2C^202-365^E:1.3e-07`PF07228.12^SpoIIE^Stage II sporulation protein E (SpoIIE)^214-423^E:8.4e-09	.	.	COG0631^Phosphatase	KEGG:ath:AT5G66720`KO:K17508	GO:0009507^cellular_component^chloroplast`GO:0009570^cellular_component^chloroplast stroma`GO:0046872^molecular_function^metal ion binding`GO:0004721^molecular_function^phosphoprotein phosphatase activity	GO:0003824^molecular_function^catalytic activity
DBSI_DN5684_c0_g1_i5.p1	BUB1_ARATH^BUB1_ARATH^Q:10-551,H:5-525^55.963%ID^E:0^RecName: Full=Mitotic checkpoint serine/threonine-protein kinase BUB1;^Eukaryota; Viridiplantae; Streptophyta; Embryophyta; Tracheophyta; Spermatophyta; Magnoliophyta; eudicotyledons; Gunneridae; Pentapetalae; rosids; malvids; Brassicales; Brassicaceae; Camelineae; Arabidopsis	XP_016190990.1^XP_016190990.1^Q:121-551,H:3-407^73.55%ID^E:0^.^.	LOW QUALITY PROTEIN: mitotic checkpoint serine/threonine-protein kinase BUB1	AT2G20635.1^AT2G20635.1^Q:10-551,H:5-525^55.963%ID^E:0^.^.	PF08311.12^Mad3_BUB1_I^Mad3/BUB1 homology region 1^13-120^E:3.7e-23`PF00069.25^Pkinase^Protein kinase domain^248-463^E:6.1e-12	.	.	ENOG410XQ67^Budding uninhibited by benzimidazoles 1 homolog	KEGG:ath:AT2G20635`KO:K02178	GO:0000778^cellular_component^condensed nuclear chromosome kinetochore`GO:0005524^molecular_function^ATP binding`GO:0004672^molecular_function^protein kinase activity`GO:0004674^molecular_function^protein serine/threonine kinase activity`GO:0051301^biological_process^cell division`GO:0051754^biological_process^meiotic sister chromatid cohesion, centromeric`GO:0007094^biological_process^mitotic sp…	GO:0004672^molecular_function^protein kinase activity`GO:0005524^molecular_function^ATP binding`GO:0006468^biological_process^protein phosphorylation
DBSI_DN5674_c0_g1_i2.p1	CBSX6_ARATH^CBSX6_ARATH^Q:1-424,H:1-425^69.767%ID^E:0^RecName: Full=CBS domain-containing protein CBSX6;^Eukaryota; Viridiplantae; Streptophyta; Embryophyta; Tracheophyta; Spermatophyta; Magnoliophyta; eudicotyledons; Gunneridae; Pentapetalae; rosids; malvids; Brassicales; Brassicaceae; Camelineae; Arabidopsis	XP_016193987.1^XP_016193987.1^Q:1-424,H:1-425^87.059%ID^E:0^.^.	CBS domain-containing protein CBSX6	AT1G65320.1^AT1G65320.1^Q:1-424,H:1-425^69.767%ID^E:0^.^.	PF00571.28^CBS^CBS domain^352-401^E:7.2e-06	.	.	ENOG410Y9FW^CBS domain-containing protein	KEGG:ath:AT1G65320	GO:0016021^cellular_component^integral component of membrane`GO:0005774^cellular_component^vacuolar membrane`GO:0005773^cellular_component^vacuole	.
DBSI_DN5667_c0_g1_i7.p1	PUX1_ARATH^PUX1_ARATH^Q:33-281,H:1-251^62.016%ID^E:1.26e-100^RecName: Full=Plant UBX domain-containing protein 1 {ECO:0000303|Ref.7};^Eukaryota; Viridiplantae; Streptophyta; Embryophyta; Tracheophyta; Spermatophyta; Magnoliophyta; eudicotyledons; Gunneridae; Pentapetalae; rosids; malvids; Brassicales; Brassicaceae; Camelineae; Arabidopsis	XP_016181740.1^XP_016181740.1^Q:33-281,H:1-246^83.936%ID^E:2.93e-155^.^.	plant UBX domain-containing protein 1	AT3G27310.1^AT3G27310.1^Q:33-281,H:1-251^62.016%ID^E:1.31e-101^.^.	PF00789.20^UBX^UBX domain^133-200^E:1e-07	.	.	ENOG410XQQK^alveolar soft part sarcoma chromosome region, candidate 1	KEGG:ath:AT3G27310`KO:K15627	GO:0005737^cellular_component^cytoplasm`GO:0051117^molecular_function^ATPase binding`GO:0035265^biological_process^organ growth`GO:0032984^biological_process^protein-containing complex disassembly	GO:0005515^molecular_function^protein binding
DBSI_DN5667_c0_g3_i2.p1	AB19B_ARATH^AB19B_ARATH^Q:5-1249,H:7-1252^90.449%ID^E:0^RecName: Full=ABC transporter B family member 19;^Eukaryota; Viridiplantae; Streptophyta; Embryophyta; Tracheophyta; Spermatophyta; Magnoliophyta; eudicotyledons; Gunneridae; Pentapetalae; rosids; malvids; Brassicales; Brassicaceae; Camelineae; Arabidopsis	XP_016180100.1^XP_016180100.1^Q:3-1249,H:12-1258^96.552%ID^E:0^.^.	ABC transporter B family member 19	AT3G28860.1^AT3G28860.1^Q:5-1249,H:7-1252^90.449%ID^E:0^.^.	PF00664.23^ABC_membrane^ABC transporter transmembrane region^43-312^E:3.7e-57`PF00005.27^ABC_tran^ABC transporter^381-529^E:1.4e-33`PF00664.23^ABC_membrane^ABC transporter transmembrane region^685-956^E:8.2e-50`PF00005.27^ABC_tran^ABC transporter^1026-1174^E:1.6e-32	.	ExpAA=230.53^PredHel=10^Topology=o37-59i85-107o163-182i184-206o269-291i304-326o692-714i727-749o820-842i911-933o	COG1132^(ABC) transporter	KEGG:ath:AT3G28860`KO:K05658	GO:0016021^cellular_component^integral component of membrane`GO:0005886^cellular_component^plasma membrane`GO:0005524^molecular_function^ATP binding`GO:0042626^molecular_function^ATPase activity, coupled to transmembrane movement of substances`GO:0010329^molecular_function^auxin efflux transmembrane transporter activity`GO:0010541^biological_process^acropetal auxin transport`GO:0043481^biological…	GO:0005524^molecular_function^ATP binding`GO:0042626^molecular_function^ATPase activity, coupled to transmembrane movement of substances`GO:0055085^biological_process^transmembrane transport`GO:0016021^cellular_component^integral component of membrane`GO:0016887^molecular_function^ATPase activity
DBSI_DN5699_c0_g1_i3.p1	.	XP_016189587.1^XP_016189587.1^Q:1-1704,H:1-1703^75.82%ID^E:0^.^.	uncharacterized protein LOC107630845	AT3G48770.2^AT3G48770.2^Q:1-1701,H:192-1895^52.348%ID^E:0^.^.	.	.	.	.	.	.	.
DBSI_DN5605_c0_g1_i3.p1	ATG4_MEDTR^ATG4_MEDTR^Q:1-488,H:1-487^85.041%ID^E:0^RecName: Full=Cysteine protease ATG4;^Eukaryota; Viridiplantae; Streptophyta; Embryophyta; Tracheophyta; Spermatophyta; Magnoliophyta; eudicotyledons; Gunneridae; Pentapetalae; rosids; fabids; Fabales; Fabaceae; Papilionoideae; 50 kb inversion clade; NPAAA clade; Hologalegina; IRL clade; Trifolieae; Medicago	XP_020979595.1^XP_020979595.1^Q:1-488,H:1-488^79.303%ID^E:0^.^.	LOW QUALITY PROTEIN: cysteine protease ATG4-like	AT2G44140.3^AT2G44140.3^Q:3-451,H:1-446^60.667%ID^E:0^.^.	PF03416.19^Peptidase_C54^Peptidase family C54^141-426^E:1.1e-88	.	.	.	KEGG:mtr:MTR_7g081230`KO:K08342	GO:0005737^cellular_component^cytoplasm`GO:0008234^molecular_function^cysteine-type peptidase activity`GO:0006914^biological_process^autophagy`GO:0015031^biological_process^protein transport	.
DBSI_DN5635_c0_g1_i1.p1	GIL1_ARATH^GIL1_ARATH^Q:1-492,H:76-559^62%ID^E:0^RecName: Full=Protein GRAVITROPIC IN THE LIGHT 1 {ECO:0000303|PubMed:16640600};^Eukaryota; Viridiplantae; Streptophyta; Embryophyta; Tracheophyta; Spermatophyta; Magnoliophyta; eudicotyledons; Gunneridae; Pentapetalae; rosids; malvids; Brassicales; Brassicaceae; Camelineae; Arabidopsis	XP_016167919.1^XP_016167919.1^Q:1-492,H:1-489^85.163%ID^E:0^.^.	IRK-interacting protein	AT5G58960.3^AT5G58960.3^Q:1-492,H:1-484^62%ID^E:0^.^.	PF04859.12^DUF641^Plant protein of unknown function (DUF641)^89-213^E:4.5e-35	.	.	ENOG410YCXF^Plant protein of unknown function (DUF641)	KEGG:ath:AT5G58960	GO:0009959^biological_process^negative gravitropism`GO:0009639^biological_process^response to red or far red light	.
DBSI_DN5635_c0_g2_i1.p1	GIL1_ARATH^GIL1_ARATH^Q:1-475,H:76-559^52.918%ID^E:1.34e-161^RecName: Full=Protein GRAVITROPIC IN THE LIGHT 1 {ECO:0000303|PubMed:16640600};^Eukaryota; Viridiplantae; Streptophyta; Embryophyta; Tracheophyta; Spermatophyta; Magnoliophyta; eudicotyledons; Gunneridae; Pentapetalae; rosids; malvids; Brassicales; Brassicaceae; Camelineae; Arabidopsis	XP_016167919.1^XP_016167919.1^Q:1-475,H:1-489^59.921%ID^E:0^.^.	IRK-interacting protein	AT5G58960.3^AT5G58960.3^Q:1-475,H:1-484^52.918%ID^E:4.26e-164^.^.	PF04859.12^DUF641^Plant protein of unknown function (DUF641)^70-184^E:4.2e-31	.	.	ENOG410YCXF^Plant protein of unknown function (DUF641)	KEGG:ath:AT5G58960	GO:0009959^biological_process^negative gravitropism`GO:0009639^biological_process^response to red or far red light	.
DBSI_DN5686_c0_g1_i3.p1	FABI_ARATH^FABI_ARATH^Q:3-385,H:4-387^75.325%ID^E:0^RecName: Full=Enoyl-[acyl-carrier-protein] reductase [NADH], chloroplastic;^Eukaryota; Viridiplantae; Streptophyta; Embryophyta; Tracheophyta; Spermatophyta; Magnoliophyta; eudicotyledons; Gunneridae; Pentapetalae; rosids; malvids; Brassicales; Brassicaceae; Camelineae; Arabidopsis	XP_016166595.1^XP_016166595.1^Q:2-391,H:3-389^84.103%ID^E:0^.^.	enoyl-[acyl-carrier-protein] reductase [NADH]%2C chloroplastic	AT2G05990.2^AT2G05990.2^Q:3-385,H:4-387^75.325%ID^E:0^.^.	PF13561.6^adh_short_C2^Enoyl-(Acyl carrier protein) reductase^189-370^E:8.4e-49`PF00106.25^adh_short^short chain dehydrogenase^190-316^E:4.8e-08	.	.	COG0623^Enoyl- acyl-carrier-protein reductase NADH	KEGG:ath:AT2G05990`KO:K00208	GO:0009507^cellular_component^chloroplast`GO:0009941^cellular_component^chloroplast envelope`GO:0009570^cellular_component^chloroplast stroma`GO:0005835^cellular_component^fatty acid synthase complex`GO:0009579^cellular_component^thylakoid`GO:0005507^molecular_function^copper ion binding`GO:0004318^molecular_function^enoyl-[acyl-carrier-protein] reductase (NADH) activity`GO:0016631^molecular_func…	.
DBSI_DN5686_c0_g2_i1.p1	FABI_ARATH^FABI_ARATH^Q:1-386,H:1-387^74.935%ID^E:0^RecName: Full=Enoyl-[acyl-carrier-protein] reductase [NADH], chloroplastic;^Eukaryota; Viridiplantae; Streptophyta; Embryophyta; Tracheophyta; Spermatophyta; Magnoliophyta; eudicotyledons; Gunneridae; Pentapetalae; rosids; malvids; Brassicales; Brassicaceae; Camelineae; Arabidopsis	XP_016166595.1^XP_016166595.1^Q:1-392,H:1-389^90.306%ID^E:0^.^.	enoyl-[acyl-carrier-protein] reductase [NADH]%2C chloroplastic	AT2G05990.2^AT2G05990.2^Q:1-386,H:1-387^74.935%ID^E:0^.^.	PF13561.6^adh_short_C2^Enoyl-(Acyl carrier protein) reductase^190-371^E:1.7e-50`PF00106.25^adh_short^short chain dehydrogenase^190-317^E:6e-09	.	.	COG0623^Enoyl- acyl-carrier-protein reductase NADH	KEGG:ath:AT2G05990`KO:K00208	GO:0009507^cellular_component^chloroplast`GO:0009941^cellular_component^chloroplast envelope`GO:0009570^cellular_component^chloroplast stroma`GO:0005835^cellular_component^fatty acid synthase complex`GO:0009579^cellular_component^thylakoid`GO:0005507^molecular_function^copper ion binding`GO:0004318^molecular_function^enoyl-[acyl-carrier-protein] reductase (NADH) activity`GO:0016631^molecular_func…	.
DBSI_DN5688_c0_g1_i1.p1	.	XP_016188166.1^XP_016188166.1^Q:1-802,H:1-793^68.275%ID^E:0^.^.	uncharacterized protein LOC107629792	AT3G58110.1^AT3G58110.1^Q:39-802,H:43-773^38.868%ID^E:8.48e-143^.^.	.	.	.	.	.	.	.
DBSI_DN5611_c0_g1_i1.p1	HMGB7_ARATH^HMGB7_ARATH^Q:5-171,H:9-179^55.172%ID^E:1.41e-47^RecName: Full=High mobility group B protein 7;^Eukaryota; Viridiplantae; Streptophyta; Embryophyta; Tracheophyta; Spermatophyta; Magnoliophyta; eudicotyledons; Gunneridae; Pentapetalae; rosids; malvids; Brassicales; Brassicaceae; Camelineae; Arabidopsis	XP_016177132.1^XP_016177132.1^Q:1-209,H:1-215^81.567%ID^E:1.02e-113^.^.	high mobility group B protein 7	AT5G23420.1^AT5G23420.1^Q:5-171,H:9-179^55.172%ID^E:1.46e-48^.^.	PF09011.10^HMG_box_2^HMG-box domain^103-175^E:4.1e-12`PF00505.19^HMG_box^HMG (high mobility group) box^106-175^E:6.5e-21	.	.	COG5648^high mobility group	KEGG:ath:AT5G23420	GO:0005634^cellular_component^nucleus`GO:0003677^molecular_function^DNA binding`GO:0003700^molecular_function^DNA-binding transcription factor activity`GO:0000741^biological_process^karyogamy`GO:0010197^biological_process^polar nucleus fusion	.
DBSI_DN5623_c0_g1_i2.p1	.	XP_016167636.1^XP_016167636.1^Q:37-235,H:1-196^72.637%ID^E:7.18e-101^.^.	uncharacterized protein LOC107610048	.	PF13570.6^PQQ_3^PQQ-like domain^107-141^E:2.5e-07`PF13360.6^PQQ_2^PQQ-like domain^109-232^E:5.2e-07	.	ExpAA=105.66^PredHel=4^Topology=i7-29o44-66i229-251o271-293i	.	.	.	.
DBSI_DN5689_c0_g2_i2.p1	T2FA_ARATH^T2FA_ARATH^Q:1-554,H:1-543^65.116%ID^E:0^RecName: Full=Transcription initiation factor IIF subunit alpha;^Eukaryota; Viridiplantae; Streptophyta; Embryophyta; Tracheophyta; Spermatophyta; Magnoliophyta; eudicotyledons; Gunneridae; Pentapetalae; rosids; malvids; Brassicales; Brassicaceae; Camelineae; Arabidopsis`T2FA_ARATH^T2FA_ARATH^Q:492-553,H:572-634^50.794%ID^E:2.72e-10^RecName: Ful…	XP_016197520.1^XP_016197520.1^Q:1-554,H:1-557^80.284%ID^E:0^.^.	transcription initiation factor IIF subunit alpha-like isoform X2	AT4G12610.2^AT4G12610.2^Q:1-554,H:1-543^65.116%ID^E:0^.^.`AT4G12610.2^AT4G12610.2^Q:492-553,H:572-634^50.794%ID^E:2.82e-11^.^.	PF05793.12^TFIIF_alpha^Transcription initiation factor IIF, alpha subunit (TFIIF-alpha)^48-552^E:4e-152	.	.	ENOG410XSRW^General transcription factor IIF, polypeptide 1	KEGG:ath:AT4G12610`KO:K03138	GO:0005634^cellular_component^nucleus`GO:0003677^molecular_function^DNA binding`GO:0008022^molecular_function^protein C-terminus binding`GO:0032968^biological_process^positive regulation of transcription elongation from RNA polymerase II promoter`GO:0006367^biological_process^transcription initiation from RNA polymerase II promoter	GO:0003677^molecular_function^DNA binding`GO:0006367^biological_process^transcription initiation from RNA polymerase II promoter`GO:0032968^biological_process^positive regulation of transcription elongation from RNA polymerase II promoter`GO:0005634^cellular_component^nucleus
DBSI_DN5689_c1_g1_i1.p1	.	XP_016181311.2^XP_016181311.2^Q:31-679,H:17-646^79.604%ID^E:0^.^.	LOW QUALITY PROTEIN: uncharacterized protein LOC107623515	AT3G28720.1^AT3G28720.1^Q:38-679,H:36-687^64.024%ID^E:0^.^.	.	sigP:1^33^0.835^YES	ExpAA=42.22^PredHel=2^Topology=i12-34o644-666i	.	.	.	.
DBSI_DN5689_c2_g1_i1.p1	.	XP_016174162.1^XP_016174162.1^Q:1-101,H:1-101^61.165%ID^E:3.43e-19^.^.	uncharacterized protein LOC107616742	AT5G52950.2^AT5G52950.2^Q:16-59,H:7-50^56.818%ID^E:4.08e-07^.^.	.	.	.	.	.	.	.
DBSI_DN5629_c1_g1_i1.p1	AGAL1_ARATH^AGAL1_ARATH^Q:27-427,H:4-408^71.605%ID^E:0^RecName: Full=Alpha-galactosidase 1 {ECO:0000303|PubMed:15034167};^Eukaryota; Viridiplantae; Streptophyta; Embryophyta; Tracheophyta; Spermatophyta; Magnoliophyta; eudicotyledons; Gunneridae; Pentapetalae; rosids; malvids; Brassicales; Brassicaceae; Camelineae; Arabidopsis	XP_016198775.1^XP_016198775.1^Q:21-428,H:1-407^75.245%ID^E:0^.^.	alpha-galactosidase 1	AT5G08380.1^AT5G08380.1^Q:27-427,H:4-408^71.605%ID^E:0^.^.	PF16499.5^Melibiase_2^Alpha galactosidase A^72-336^E:7.4e-78`PF02065.18^Melibiase^Melibiase^73-158^E:1.3e-06`PF17450.2^Melibiase_2_C^Alpha galactosidase A C-terminal beta sandwich domain^339-418^E:4.5e-06`PF17801.1^Melibiase_C^Alpha galactosidase C-terminal beta sandwich domain^348-425^E:6.5e-21	.	ExpAA=20.59^PredHel=1^Topology=i30-52o	ENOG410XPF1^alpha-galactosidase	KEGG:ath:AT5G08380`KO:K07407	GO:0048046^cellular_component^apoplast`GO:0005618^cellular_component^cell wall`GO:0009505^cellular_component^plant-type cell wall`GO:0052692^molecular_function^raffinose alpha-galactosidase activity`GO:0005975^biological_process^carbohydrate metabolic process`GO:0071555^biological_process^cell wall organization	GO:0004553^molecular_function^hydrolase activity, hydrolyzing O-glycosyl compounds`GO:0005975^biological_process^carbohydrate metabolic process`GO:0004557^molecular_function^alpha-galactosidase activity
DBSI_DN5628_c0_g1_i1.p1	ZAT10_ARATH^ZAT10_ARATH^Q:1-261,H:1-227^44.944%ID^E:2e-58^RecName: Full=Zinc finger protein ZAT10;^Eukaryota; Viridiplantae; Streptophyta; Embryophyta; Tracheophyta; Spermatophyta; Magnoliophyta; eudicotyledons; Gunneridae; Pentapetalae; rosids; malvids; Brassicales; Brassicaceae; Camelineae; Arabidopsis	XP_016163925.1^XP_016163925.1^Q:1-264,H:1-260^75.092%ID^E:1.73e-120^.^.	zinc finger protein ZAT10	AT1G27730.1^AT1G27730.1^Q:1-261,H:1-227^44.944%ID^E:2.08e-59^.^.	PF13912.6^zf-C2H2_6^C2H2-type zinc finger^107-131^E:4.3e-13`PF13912.6^zf-C2H2_6^C2H2-type zinc finger^160-185^E:1.5e-13	.	.	COG5048^Zinc finger protein	KEGG:ath:AT1G27730	GO:0005634^cellular_component^nucleus`GO:0003700^molecular_function^DNA-binding transcription factor activity`GO:0046872^molecular_function^metal ion binding`GO:0043565^molecular_function^sequence-specific DNA binding`GO:0035264^biological_process^multicellular organism growth`GO:0045892^biological_process^negative regulation of transcription, DNA-templated`GO:0010117^biological_process^photoprot…	.
DBSI_DN5675_c0_g1_i1.p1	DDB1A_ARATH^DDB1A_ARATH^Q:1-176,H:913-1088^87.5%ID^E:2.01e-103^RecName: Full=DNA damage-binding protein 1a;^Eukaryota; Viridiplantae; Streptophyta; Embryophyta; Tracheophyta; Spermatophyta; Magnoliophyta; eudicotyledons; Gunneridae; Pentapetalae; rosids; malvids; Brassicales; Brassicaceae; Camelineae; Arabidopsis	XP_020974646.1^XP_020974646.1^Q:1-176,H:913-1088^89.205%ID^E:5.53e-107^.^.	DNA damage-binding protein 1a isoform X1	AT4G05420.2^AT4G05420.2^Q:1-176,H:892-1067^87.5%ID^E:9.23e-105^.^.	PF03178.15^CPSF_A^CPSF A subunit region^2-145^E:6.6e-35	.	.	ENOG410XPF6^DNA- binding protein	KEGG:ath:AT4G05420`KO:K10610	GO:0080008^cellular_component^Cul4-RING E3 ubiquitin ligase complex`GO:0005737^cellular_component^cytoplasm`GO:0005829^cellular_component^cytosol`GO:0005634^cellular_component^nucleus`GO:0003684^molecular_function^damaged DNA binding`GO:0006281^biological_process^DNA repair`GO:0043161^biological_process^proteasome-mediated ubiquitin-dependent protein catabolic process`GO:0016567^biological_proces…	GO:0003676^molecular_function^nucleic acid binding`GO:0005634^cellular_component^nucleus
DBSI_DN5694_c0_g1_i1.p1	.	XP_016197728.1^XP_016197728.1^Q:1-181,H:1-183^62.903%ID^E:1.34e-44^.^.	uncharacterized protein LOC107638845	AT4G21740.1^AT4G21740.1^Q:10-138,H:19-142^39.259%ID^E:5.18e-15^.^.	.	.	ExpAA=27.35^PredHel=1^Topology=o109-131i	.	.	.	.
DBSI_DN5694_c0_g2_i1.p1	.	XP_016197728.1^XP_016197728.1^Q:1-173,H:1-175^62.36%ID^E:2.35e-40^.^.	uncharacterized protein LOC107638845	AT4G21740.1^AT4G21740.1^Q:10-138,H:19-142^39.259%ID^E:5.6e-15^.^.	.	.	ExpAA=27.41^PredHel=1^Topology=o109-131i	.	.	.	.
DBSI_DN5602_c0_g1_i1.p1	SSY1_SOLTU^SSY1_SOLTU^Q:177-738,H:73-639^72.007%ID^E:0^RecName: Full=Soluble starch synthase 1, chloroplastic/amyloplastic;^Eukaryota; Viridiplantae; Streptophyta; Embryophyta; Tracheophyta; Spermatophyta; Magnoliophyta; eudicotyledons; Gunneridae; Pentapetalae; asterids; lamiids; Solanales; Solanaceae; Solanoideae; Solaneae; Solanum	XP_016163315.1^XP_016163315.1^Q:116-739,H:28-646^77.344%ID^E:0^.^.	soluble starch synthase 1%2C chloroplastic/amyloplastic	AT5G24300.2^AT5G24300.2^Q:154-739,H:56-651^67.213%ID^E:0^.^.	PF08323.11^Glyco_transf_5^Starch synthase catalytic domain^231-489^E:6e-67`PF00534.20^Glycos_transf_1^Glycosyl transferases group 1^545-697^E:5.5e-14`PF13692.6^Glyco_trans_1_4^Glycosyl transferases group 1^547-663^E:1.4e-10	.	ExpAA=24.91^PredHel=1^Topology=i20-42o	COG0297^starch synthase activity	KEGG:sot:102600045`KO:K00703	GO:0009501^cellular_component^amyloplast`GO:0009570^cellular_component^chloroplast stroma`GO:0033201^molecular_function^alpha-1,4-glucan synthase activity`GO:0004373^molecular_function^glycogen (starch) synthase activity`GO:0009011^molecular_function^starch synthase activity`GO:0010021^biological_process^amylopectin biosynthetic process`GO:0009960^biological_process^endosperm development`GO:00192…	.
DBSI_DN5615_c0_g1_i6.p1	2ABB_ARATH^2ABB_ARATH^Q:1-510,H:1-501^77.344%ID^E:0^RecName: Full=Serine/threonine protein phosphatase 2A 55 kDa regulatory subunit B beta isoform;^Eukaryota; Viridiplantae; Streptophyta; Embryophyta; Tracheophyta; Spermatophyta; Magnoliophyta; eudicotyledons; Gunneridae; Pentapetalae; rosids; malvids; Brassicales; Brassicaceae; Camelineae; Arabidopsis	XP_016175322.1^XP_016175322.1^Q:1-510,H:1-500^79.412%ID^E:0^.^.	serine/threonine protein phosphatase 2A 55 kDa regulatory subunit B beta isoform isoform X1	AT1G17720.1^AT1G17720.1^Q:1-510,H:1-501^77.344%ID^E:0^.^.	PF00400.32^WD40^WD domain, G-beta repeat^223-259^E:0.14	.	.	COG5170^protein phosphatase type 2A regulator activity	KEGG:ath:AT1G17720`KO:K04354	GO:0005829^cellular_component^cytosol`GO:0000159^cellular_component^protein phosphatase type 2A complex`GO:0019888^molecular_function^protein phosphatase regulator activity`GO:0000278^biological_process^mitotic cell cycle`GO:0070262^biological_process^peptidyl-serine dephosphorylation`GO:0006470^biological_process^protein dephosphorylation	GO:0005515^molecular_function^protein binding
DBSI_DN5615_c0_g2_i2.p1	.	XP_020975410.1^XP_020975410.1^Q:1-1027,H:1-1024^74.66%ID^E:0^.^.	uncharacterized protein LOC107631846	AT1G69360.1^AT1G69360.1^Q:1-1083,H:1-896^35.204%ID^E:5.37e-142^.^.	PF05904.11^DUF863^Plant protein of unknown function (DUF863)^138-1073^E:0	.	.	.	.	.	.
DBSI_DN5615_c0_g3_i2.p1	.	XP_016202775.1^XP_016202775.1^Q:1-1078,H:1-1080^72.968%ID^E:0^.^.	uncharacterized protein LOC107643600 isoform X2	AT1G69360.1^AT1G69360.1^Q:1-1078,H:1-896^35.42%ID^E:1.51e-134^.^.	PF05904.11^DUF863^Plant protein of unknown function (DUF863)^138-1068^E:0	.	.	.	.	.	.
DBSI_DN5609_c0_g1_i5.p1	LPXA_ARATH^LPXA_ARATH^Q:60-351,H:40-331^73.973%ID^E:1.97e-165^RecName: Full=Probable acyl-[acyl-carrier-protein]--UDP-N-acetylglucosamine O-acyltransferase, mitochondrial;^Eukaryota; Viridiplantae; Streptophyta; Embryophyta; Tracheophyta; Spermatophyta; Magnoliophyta; eudicotyledons; Gunneridae; Pentapetalae; rosids; malvids; Brassicales; Brassicaceae; Camelineae; Arabidopsis	XP_016200942.1^XP_016200942.1^Q:1-354,H:2-351^77.348%ID^E:0^.^.	LOW QUALITY PROTEIN: probable acyl-[acyl-carrier-protein]--UDP-N-acetylglucosamine O-acyltransferase%2C mitochondrial	AT4G29540.2^AT4G29540.2^Q:60-351,H:40-331^73.973%ID^E:2.05e-166^.^.	PF00132.24^Hexapep^Bacterial transferase hexapeptide (six repeats)^71-104^E:9e-05`PF00132.24^Hexapep^Bacterial transferase hexapeptide (six repeats)^184-217^E:4e-08`PF13720.6^Acetyltransf_11^Udp N-acetylglucosamine O-acyltransferase; Domain 2^255-346^E:5.2e-23	.	.	COG1043^Involved in the biosynthesis of lipid A, a phosphorylated glycolipid that anchors the lipopolysaccharide to the outer membrane of the cell (By similarity)	KEGG:ath:AT4G29540`KO:K00677	GO:0005739^cellular_component^mitochondrion`GO:0008780^molecular_function^acyl-[acyl-carrier-protein]-UDP-N-acetylglucosamine O-acyltransferase activity`GO:0009245^biological_process^lipid A biosynthetic process`GO:2001289^biological_process^lipid X metabolic process	.
DBSI_DN37817_c0_g1_i1.p1	GBLP_CHLRE^GBLP_CHLRE^Q:1-149,H:147-293^56.954%ID^E:1.7e-49^RecName: Full=Guanine nucleotide-binding protein subunit beta-like protein;^Eukaryota; Viridiplantae; Chlorophyta; Chlorophyceae; Chlamydomonadales; Chlamydomonadaceae; Chlamydomonas`GBLP_CHLRE^GBLP_CHLRE^Q:2-114,H:13-134^26.829%ID^E:9.55e-07^RecName: Full=Guanine nucleotide-binding protein subunit beta-like protein;^Eukaryota; Viridipla…	XP_020958478.1^XP_020958478.1^Q:1-65,H:146-212^58.209%ID^E:1.34e-16^.^.`XP_020958478.1^XP_020958478.1^Q:1-114,H:12-133^27.049%ID^E:1.96e-06^.^.	guanine nucleotide-binding protein subunit beta-like protein	AT1G48630.1^AT1G48630.1^Q:1-121,H:146-268^59.35%ID^E:6.67e-45^.^.`AT1G48630.1^AT1G48630.1^Q:2-124,H:61-189^26.923%ID^E:4.48e-06^.^.	PF00400.32^WD40^WD domain, G-beta repeat^2-33^E:0.00093`PF00400.32^WD40^WD domain, G-beta repeat^38-74^E:5.6e-07`PF00400.32^WD40^WD domain, G-beta repeat^88-114^E:0.0056	.	.	ENOG410XQGZ^guanine nucleotidebinding protein	KEGG:cre:CHLREDRAFT_105734`KO:K14753	GO:0005840^cellular_component^ribosome	GO:0005515^molecular_function^protein binding
DBSI_DN37884_c0_g1_i1.p1	.	.	.	.	.	sigP:1^28^0.847^YES	ExpAA=18.61^PredHel=1^Topology=i12-31o	.	.	.	.
DBSI_DN37840_c0_g1_i1.p1	POLR1_ARATH^POLR1_ARATH^Q:1-107,H:1356-1463^45.37%ID^E:4.7e-28^RecName: Full=Retrovirus-related Pol polyprotein from transposon RE1;^Eukaryota; Viridiplantae; Streptophyta; Embryophyta; Tracheophyta; Spermatophyta; Magnoliophyta; eudicotyledons; Gunneridae; Pentapetalae; rosids; malvids; Brassicales; Brassicaceae; Camelineae; Arabidopsis	XP_020960750.1^XP_020960750.1^Q:1-111,H:195-305^54.054%ID^E:1.02e-46^.^.	uncharacterized protein LOC107647542	AT4G23160.3^AT4G23160.3^Q:1-107,H:489-598^36.607%ID^E:9.03e-18^.^.	.	.	.	.	.	GO:0000943^cellular_component^retrotransposon nucleocapsid`GO:0004190^molecular_function^aspartic-type endopeptidase activity`GO:0004519^molecular_function^endonuclease activity`GO:0046872^molecular_function^metal ion binding`GO:0003676^molecular_function^nucleic acid binding`GO:0003964^molecular_function^RNA-directed DNA polymerase activity`GO:0015074^biological_process^DNA integration`GO:000631…	.
DBSI_DN37843_c0_g1_i2.p1	NDUAC_DICDI^NDUAC_DICDI^Q:9-85,H:26-99^37.975%ID^E:1.61e-07^RecName: Full=NADH dehydrogenase [ubiquinone] 1 alpha subcomplex subunit 12;^Eukaryota; Amoebozoa; Mycetozoa; Dictyostelids; Dictyosteliales; Dictyosteliaceae; Dictyostelium	XP_016183097.1^XP_016183097.1^Q:1-183,H:17-199^89.071%ID^E:4.22e-99^.^.	uncharacterized protein LOC107625063 isoform X2	AT4G26965.1^AT4G26965.1^Q:1-183,H:1-184^63.243%ID^E:3.01e-74^.^.	PF05071.16^NDUFA12^NADH ubiquinone oxidoreductase subunit NDUFA12^16-91^E:5e-13	.	.	ENOG4111XVR^NADH dehydrogenase (ubiquinone) activity	KEGG:ddi:DDB_G0285783`KO:K11352	GO:0005747^cellular_component^mitochondrial respiratory chain complex I`GO:0005739^cellular_component^mitochondrion`GO:0009055^molecular_function^electron transfer activity`GO:0008137^molecular_function^NADH dehydrogenase (ubiquinone) activity`GO:0006979^biological_process^response to oxidative stress	GO:0008137^molecular_function^NADH dehydrogenase (ubiquinone) activity`GO:0009055^molecular_function^electron transfer activity`GO:0016020^cellular_component^membrane
DBSI_DN37891_c0_g1_i1.p1	Y5537_ARATH^Y5537_ARATH^Q:32-744,H:21-729^55.525%ID^E:0^RecName: Full=G-type lectin S-receptor-like serine/threonine-protein kinase At5g35370;^Eukaryota; Viridiplantae; Streptophyta; Embryophyta; Tracheophyta; Spermatophyta; Magnoliophyta; eudicotyledons; Gunneridae; Pentapetalae; rosids; malvids; Brassicales; Brassicaceae; Camelineae; Arabidopsis	XP_020962052.1^XP_020962052.1^Q:16-741,H:1-751^73.052%ID^E:0^.^.	G-type lectin S-receptor-like serine/threonine-protein kinase At5g35370 isoform X1	AT5G35370.1^AT5G35370.1^Q:32-744,H:21-729^55.525%ID^E:0^.^.	PF01453.24^B_lectin^D-mannose binding lectin^92-175^E:1.4e-13`PF00954.20^S_locus_glycop^S-locus glycoprotein domain^255-323^E:1.7e-06`PF07714.17^Pkinase_Tyr^Protein tyrosine kinase^532-728^E:1.5e-40`PF00069.25^Pkinase^Protein kinase domain^533-730^E:8e-50	.	ExpAA=48.00^PredHel=2^Topology=i19-41o461-483i	COG0515^Serine Threonine protein kinase	KEGG:ath:AT5G35370	GO:0016021^cellular_component^integral component of membrane`GO:0005886^cellular_component^plasma membrane`GO:0005524^molecular_function^ATP binding`GO:0005516^molecular_function^calmodulin binding`GO:0030246^molecular_function^carbohydrate binding`GO:0004674^molecular_function^protein serine/threonine kinase activity`GO:0006468^biological_process^protein phosphorylation	GO:0048544^biological_process^recognition of pollen`GO:0004672^molecular_function^protein kinase activity`GO:0006468^biological_process^protein phosphorylation`GO:0005524^molecular_function^ATP binding
DBSI_DN37871_c0_g1_i1.p1	.	.	.	.	.	.	ExpAA=48.28^PredHel=2^Topology=o36-58i70-92o	.	.	.	.
DBSI_DN37889_c0_g1_i1.p1	PFKA_ASPNG^PFKA_ASPNG^Q:1-148,H:635-781^82.432%ID^E:6.6e-80^RecName: Full=ATP-dependent 6-phosphofructokinase {ECO:0000255|HAMAP-Rule:MF_03184};^Eukaryota; Fungi; Dikarya; Ascomycota; Pezizomycotina; Eurotiomycetes; Eurotiomycetidae; Eurotiales; Aspergillaceae; Aspergillus	.	.	.	PF00365.20^PFK^Phosphofructokinase^2-65^E:1.7e-12	.	.	COG0205^phosphohexokinase	.	GO:0005737^cellular_component^cytoplasm`GO:0003872^molecular_function^6-phosphofructokinase activity`GO:0005524^molecular_function^ATP binding`GO:0046872^molecular_function^metal ion binding`GO:0006002^biological_process^fructose 6-phosphate metabolic process	GO:0003872^molecular_function^6-phosphofructokinase activity`GO:0006096^biological_process^glycolytic process
DBSI_DN37820_c0_g1_i1.p1	RL35_DANRE^RL35_DANRE^Q:2-108,H:1-106^54.206%ID^E:8.71e-26^RecName: Full=60S ribosomal protein L35;^Eukaryota; Metazoa; Chordata; Craniata; Vertebrata; Euteleostomi; Actinopterygii; Neopterygii; Teleostei; Ostariophysi; Cypriniformes; Cyprinidae; Danio	XP_016187337.1^XP_016187337.1^Q:2-102,H:1-100^50.495%ID^E:2.56e-24^.^.	60S ribosomal protein L35	AT5G02610.1^AT5G02610.1^Q:2-102,H:1-100^52.475%ID^E:2.03e-26^.^.	PF00831.23^Ribosomal_L29^Ribosomal L29 protein^9-66^E:1.1e-13	.	.	COG0255^50s ribosomal protein l29	KEGG:dre:192299`KO:K02918	GO:0022625^cellular_component^cytosolic large ribosomal subunit`GO:0003729^molecular_function^mRNA binding`GO:0003735^molecular_function^structural constituent of ribosome`GO:0043009^biological_process^chordate embryonic development`GO:0030218^biological_process^erythrocyte differentiation`GO:0000463^biological_process^maturation of LSU-rRNA from tricistronic rRNA transcript (SSU-rRNA, 5.8S rRNA,…	GO:0003735^molecular_function^structural constituent of ribosome`GO:0006412^biological_process^translation`GO:0005622^cellular_component^intracellular`GO:0005840^cellular_component^ribosome
DBSI_DN37872_c0_g1_i1.p1	.	.	.	.	.	.	.	.	.	.	.
DBSI_DN37874_c0_g1_i1.p2	HAL4_SCHPO^HAL4_SCHPO^Q:106-151,H:343-390^51.02%ID^E:3.92e-07^RecName: Full=Serine/threonine-protein kinase hal4;^Eukaryota; Fungi; Dikarya; Ascomycota; Taphrinomycotina; Schizosaccharomycetes; Schizosaccharomycetales; Schizosaccharomycetaceae; Schizosaccharomyces	.	.	.	.	.	.	.	KEGG:spo:SPAC29A4.16`KO:K08286	GO:0005737^cellular_component^cytoplasm`GO:0005829^cellular_component^cytosol`GO:0005634^cellular_component^nucleus`GO:0005524^molecular_function^ATP binding`GO:0004674^molecular_function^protein serine/threonine kinase activity`GO:0030003^biological_process^cellular cation homeostasis`GO:0030007^biological_process^cellular potassium ion homeostasis`GO:0035556^biological_process^intracellular sig…	.
DBSI_DN37863_c0_g1_i1.p1	RLM3_ARATH^RLM3_ARATH^Q:51-158,H:9-116^53.704%ID^E:7.3e-32^RecName: Full=Disease resistance protein RLM3 {ECO:0000305};^Eukaryota; Viridiplantae; Streptophyta; Embryophyta; Tracheophyta; Spermatophyta; Magnoliophyta; eudicotyledons; Gunneridae; Pentapetalae; rosids; malvids; Brassicales; Brassicaceae; Camelineae; Arabidopsis	XP_016177030.1^XP_016177030.1^Q:9-157,H:16-147^54.362%ID^E:1.95e-45^.^.	putative disease resistance protein At4g11170	AT4G16990.8^AT4G16990.8^Q:34-158,H:59-183^48%ID^E:2.56e-33^.^.	PF01582.20^TIR^TIR domain^50-158^E:4.3e-36`PF13676.6^TIR_2^TIR domain^53-148^E:1.8e-13	sigP:1^25^0.62^YES	.	.	KEGG:ath:AT4G16990	GO:0043531^molecular_function^ADP binding`GO:0005524^molecular_function^ATP binding`GO:0009817^biological_process^defense response to fungus, incompatible interaction`GO:2000071^biological_process^regulation of defense response by callose deposition`GO:0007165^biological_process^signal transduction	GO:0005515^molecular_function^protein binding`GO:0007165^biological_process^signal transduction
DBSI_DN79348_c0_g1_i1.p2	VPS1_YEAST^VPS1_YEAST^Q:1-112,H:512-617^39.286%ID^E:3.14e-18^RecName: Full=Vacuolar protein sorting-associated protein 1;^Eukaryota; Fungi; Dikarya; Ascomycota; Saccharomycotina; Saccharomycetes; Saccharomycetales; Saccharomycetaceae; Saccharomyces	.	.	.	.	.	.	.	KEGG:sce:YKR001C`KO:K17065	GO:0030479^cellular_component^actin cortical patch`GO:0005737^cellular_component^cytoplasm`GO:0005829^cellular_component^cytosol`GO:0000329^cellular_component^fungal-type vacuole membrane`GO:0005770^cellular_component^late endosome`GO:0016020^cellular_component^membrane`GO:0005874^cellular_component^microtubule`GO:0031966^cellular_component^mitochondrial membrane`GO:0005741^cellular_component^mit…	.
DBSI_DN79300_c0_g1_i1.p1	.	.	.	.	.	.	.	.	.	.	.
DBSI_DN63075_c0_g1_i1.p2	.	.	.	.	.	.	.	.	.	.	.
DBSI_DN63080_c0_g1_i1.p1	.	XP_020959378.1^XP_020959378.1^Q:1-124,H:74-192^64.516%ID^E:4.6e-51^.^.	uncharacterized protein LOC107647868 isoform X6	.	.	.	.	.	.	.	.
DBSI_DN63036_c0_g1_i1.p1	DEAH5_ARATH^DEAH5_ARATH^Q:3-160,H:201-360^63.125%ID^E:6.3e-59^RecName: Full=Probable pre-mRNA-splicing factor ATP-dependent RNA helicase DEAH5 {ECO:0000305};^Eukaryota; Viridiplantae; Streptophyta; Embryophyta; Tracheophyta; Spermatophyta; Magnoliophyta; eudicotyledons; Gunneridae; Pentapetalae; rosids; malvids; Brassicales; Brassicaceae; Camelineae; Arabidopsis	XP_020966092.1^XP_020966092.1^Q:1-160,H:244-400^81.25%ID^E:3.4e-80^.^.	probable pre-mRNA-splicing factor ATP-dependent RNA helicase DEAH5 isoform X1	AT3G26560.1^AT3G26560.1^Q:3-160,H:201-360^63.125%ID^E:6.54e-60^.^.	PF00575.23^S1^S1 RNA binding domain^17-79^E:4.4e-11	.	.	COG1185^Involved in mRNA degradation. Hydrolyzes single-stranded polyribonucleotides processively in the 3'- to 5'-direction (By similarity)`COG1643^helicase	KEGG:ath:AT3G26560`KO:K12818	GO:0071013^cellular_component^catalytic step 2 spliceosome`GO:0005829^cellular_component^cytosol`GO:0005739^cellular_component^mitochondrion`GO:0009506^cellular_component^plasmodesma`GO:0005524^molecular_function^ATP binding`GO:0034459^molecular_function^ATP-dependent 3'-5' RNA helicase activity`GO:0003729^molecular_function^mRNA binding`GO:0003723^molecular_function^RNA binding`GO:0000390^biolog…	GO:0003676^molecular_function^nucleic acid binding
DBSI_DN63076_c0_g1_i1.p1	SYIC_SCHPO^SYIC_SCHPO^Q:3-177,H:794-966^54.857%ID^E:6.05e-55^RecName: Full=Isoleucine--tRNA ligase, cytoplasmic;^Eukaryota; Fungi; Dikarya; Ascomycota; Taphrinomycotina; Schizosaccharomycetes; Schizosaccharomycetales; Schizosaccharomycetaceae; Schizosaccharomyces	XP_016199288.1^XP_016199288.1^Q:4-177,H:833-1004^34.463%ID^E:7.05e-19^.^.	isoleucine--tRNA ligase%2C cytoplasmic	AT4G10320.1^AT4G10320.1^Q:4-177,H:826-1000^36.158%ID^E:1.53e-24^.^.	.	.	.	.	KEGG:spo:SPBC8D2.06`KO:K01870	GO:0005829^cellular_component^cytosol`GO:0002161^molecular_function^aminoacyl-tRNA editing activity`GO:0005524^molecular_function^ATP binding`GO:0004822^molecular_function^isoleucine-tRNA ligase activity`GO:0000049^molecular_function^tRNA binding`GO:0002181^biological_process^cytoplasmic translation`GO:0006428^biological_process^isoleucyl-tRNA aminoacylation	.
DBSI_DN63049_c0_g1_i1.p1	3AT2_ARATH^3AT2_ARATH^Q:7-136,H:9-138^50.382%ID^E:6.65e-34^RecName: Full=Coumaroyl-CoA:anthocyanidin 3-O-glucoside-6''-O-coumaroyltransferase 2;^Eukaryota; Viridiplantae; Streptophyta; Embryophyta; Tracheophyta; Spermatophyta; Magnoliophyta; eudicotyledons; Gunneridae; Pentapetalae; rosids; malvids; Brassicales; Brassicaceae; Camelineae; Arabidopsis	XP_016172024.1^XP_016172024.1^Q:2-136,H:7-140^70.588%ID^E:1.19e-58^.^.	coumaroyl-CoA:anthocyanidin 3-O-glucoside-6''-O-coumaroyltransferase 1	AT1G03495.1^AT1G03495.1^Q:7-136,H:9-138^50.382%ID^E:2.86e-35^.^.	PF02458.15^Transferase^Transferase family^16-86^E:2.1e-05	.	.	ENOG410ZBAM^Anthocyanin 5-aromatic	.	GO:0016747^molecular_function^transferase activity, transferring acyl groups other than amino-acyl groups	GO:0016747^molecular_function^transferase activity, transferring acyl groups other than amino-acyl groups
DBSI_DN63081_c0_g1_i1.p1	.	XP_016191925.1^XP_016191925.1^Q:2-139,H:303-439^39.13%ID^E:4.38e-25^.^.	uncharacterized protein K02A2.6-like	.	.	.	.	.	.	.	.
DBSI_DN63005_c0_g1_i1.p1	GDE_YEAST^GDE_YEAST^Q:1-179,H:779-954^36.313%ID^E:2.85e-30^RecName: Full=Glycogen debranching enzyme;^Eukaryota; Fungi; Dikarya; Ascomycota; Saccharomycotina; Saccharomycetes; Saccharomycetales; Saccharomycetaceae; Saccharomyces	.	.	.	PF14702.6^hGDE_central^Central domain of human glycogen debranching enzyme^2-179^E:3.8e-48	.	.	.	KEGG:sce:YPR184W`KO:K01196	GO:0005737^cellular_component^cytoplasm`GO:0005739^cellular_component^mitochondrion`GO:0004134^molecular_function^4-alpha-glucanotransferase activity`GO:0004135^molecular_function^amylo-alpha-1,6-glucosidase activity`GO:0102500^molecular_function^beta-maltose 4-alpha-glucanotransferase activity`GO:0005978^biological_process^glycogen biosynthetic process`GO:0005980^biological_process^glycogen cata…	.
DBSI_DN63001_c0_g1_i1.p1	.	XP_020962937.1^XP_020962937.1^Q:1-96,H:585-681^36.082%ID^E:2.14e-14^.^.	uncharacterized protein LOC107607991 isoform X2	.	.	.	.	.	.	.	.
DBSI_DN63032_c0_g1_i1.p2	.	.	.	.	.	.	.	.	.	.	.
DBSI_DN63006_c0_g1_i1.p1	.	.	.	.	.	.	.	.	.	.	.
DBSI_DN63012_c0_g1_i1.p1	F16P2_ORYCO^F16P2_ORYCO^Q:30-108,H:5-77^56.962%ID^E:1.67e-17^RecName: Full=Fructose-1,6-bisphosphatase, cytosolic;^Eukaryota; Viridiplantae; Streptophyta; Embryophyta; Tracheophyta; Spermatophyta; Magnoliophyta; Liliopsida; Poales; Poaceae; BOP clade; Oryzoideae; Oryzeae; Oryzinae; Oryza	XP_020959003.1^XP_020959003.1^Q:38-109,H:10-78^56.944%ID^E:5.42e-18^.^.	fructose-1%2C6-bisphosphatase%2C cytosolic isoform X2	AT1G43670.1^AT1G43670.1^Q:38-108,H:10-77^56.338%ID^E:1.14e-16^.^.	PF00316.20^FBPase^Fructose-1-6-bisphosphatase, N-terminal domain^41-108^E:2e-16	.	.	.	.	GO:0005737^cellular_component^cytoplasm`GO:0042132^molecular_function^fructose 1,6-bisphosphate 1-phosphatase activity`GO:0046872^molecular_function^metal ion binding`GO:0005975^biological_process^carbohydrate metabolic process	.
DBSI_DN63027_c0_g1_i1.p1	HSP31_CANAL^HSP31_CANAL^Q:22-113,H:132-222^32.292%ID^E:2.4e-08^RecName: Full=Glyoxalase 3 {ECO:0000303|PubMed:24302734};^Eukaryota; Fungi; Dikarya; Ascomycota; Saccharomycotina; Saccharomycetes; Saccharomycetales; Debaryomycetaceae; Candida/Lodderomyces clade; Candida	.	.	.	PF01965.24^DJ-1_PfpI^DJ-1/PfpI family^2-56^E:4.8e-06	.	.	.	KEGG:cal:CAALFM_C302610CA`KO:K22211	GO:0062040^cellular_component^fungal biofilm matrix`GO:0030446^cellular_component^hyphal cell wall`GO:0030445^cellular_component^yeast-form cell wall`GO:0019172^molecular_function^glyoxalase III activity`GO:0019243^biological_process^methylglyoxal catabolic process to D-lactate via S-lactoyl-glutathione	.
DBSI_DN80284_c0_g1_i1.p1	PP403_ARATH^PP403_ARATH^Q:9-549,H:5-548^54.579%ID^E:0^RecName: Full=Putative pentatricopeptide repeat-containing protein At5g37570;^Eukaryota; Viridiplantae; Streptophyta; Embryophyta; Tracheophyta; Spermatophyta; Magnoliophyta; eudicotyledons; Gunneridae; Pentapetalae; rosids; malvids; Brassicales; Brassicaceae; Camelineae; Arabidopsis	XP_020966658.1^XP_020966658.1^Q:1-549,H:1-552^79.385%ID^E:0^.^.	putative pentatricopeptide repeat-containing protein At5g37570 isoform X1	AT5G37570.2^AT5G37570.2^Q:9-549,H:5-548^54.579%ID^E:0^.^.	PF13041.6^PPR_2^PPR repeat family^77-121^E:7e-10`PF01535.20^PPR^PPR repeat^78-106^E:0.00019`PF01535.20^PPR^PPR repeat^150-176^E:0.0013`PF01535.20^PPR^PPR repeat^178-208^E:8.4e-06`PF13041.6^PPR_2^PPR repeat family^207-251^E:9.9e-09`PF01535.20^PPR^PPR repeat^210-238^E:8.4e-05`PF01535.20^PPR^PPR repeat^240-269^E:0.00071`PF13812.6^PPR_3^Pentatricopeptide repeat domain^265-304^E:0.011`PF13041.6^PPR_2^…	.	.	ENOG410Z7Z7^Pentatricopeptide repeat-containing protein	KEGG:ath:AT5G37570	GO:0009451^biological_process^RNA modification	.
DBSI_DN80249_c0_g1_i1.p1	.	.	.	.	.	.	.	.	.	.	.
DBSI_DN80293_c0_g1_i1.p1	NET2D_ARATH^NET2D_ARATH^Q:1-156,H:786-944^62.893%ID^E:2.26e-58^RecName: Full=Protein NETWORKED 2D {ECO:0000303|PubMed:22840520};^Eukaryota; Viridiplantae; Streptophyta; Embryophyta; Tracheophyta; Spermatophyta; Magnoliophyta; eudicotyledons; Gunneridae; Pentapetalae; rosids; malvids; Brassicales; Brassicaceae; Camelineae; Arabidopsis	XP_016192886.2^XP_016192886.2^Q:1-159,H:700-859^62.5%ID^E:8.12e-63^.^.	protein NETWORKED 2D-like	AT2G22560.1^AT2G22560.1^Q:1-156,H:786-944^62.893%ID^E:2.35e-59^.^.	.	.	.	ENOG410Y9Y9^Kinase interacting	KEGG:ath:AT2G22560	GO:0005886^cellular_component^plasma membrane`GO:0003779^molecular_function^actin binding	.
DBSI_DN80229_c0_g1_i1.p1	VPS21_YEAST^VPS21_YEAST^Q:1-170,H:82-210^42.105%ID^E:8.38e-31^RecName: Full=Vacuolar protein sorting-associated protein 21;^Eukaryota; Fungi; Dikarya; Ascomycota; Saccharomycotina; Saccharomycetes; Saccharomycetales; Saccharomycetaceae; Saccharomyces	XP_016190324.1^XP_016190324.1^Q:1-128,H:85-174^39.844%ID^E:5.07e-24^.^.	ras-related protein RHN1	AT5G45130.1^AT5G45130.1^Q:1-126,H:85-172^38.095%ID^E:2.69e-20^.^.	PF00071.22^Ras^Ras family^2-125^E:3.8e-21	.	.	.	KEGG:sce:YOR089C`KO:K07889	GO:0005829^cellular_component^cytosol`GO:0005769^cellular_component^early endosome`GO:0030139^cellular_component^endocytic vesicle`GO:0005768^cellular_component^endosome`GO:0010008^cellular_component^endosome membrane`GO:0005770^cellular_component^late endosome`GO:0005741^cellular_component^mitochondrial outer membrane`GO:0005739^cellular_component^mitochondrion`GO:0005886^cellular_component^plas…	GO:0003924^molecular_function^GTPase activity`GO:0005525^molecular_function^GTP binding
DBSI_DN80289_c0_g1_i1.p1	.	.	.	.	.	.	.	.	.	.	.
DBSI_DN80265_c0_g1_i1.p1	YKZ2_SCHPO^YKZ2_SCHPO^Q:2-147,H:1-146^36.301%ID^E:5.71e-25^RecName: Full=UPF0591 membrane protein C15E1.02c;^Eukaryota; Fungi; Dikarya; Ascomycota; Taphrinomycotina; Schizosaccharomycetes; Schizosaccharomycetales; Schizosaccharomycetaceae; Schizosaccharomyces	.	.	.	PF08570.10^DUF1761^Protein of unknown function (DUF1761)^15-141^E:1.2e-26	.	ExpAA=82.06^PredHel=4^Topology=o15-35i56-78o93-115i122-144o	.	KEGG:spo:SPAC15E1.02c	GO:0016021^cellular_component^integral component of membrane	.
DBSI_DN80273_c0_g1_i1.p1	.	XP_020967985.1^XP_020967985.1^Q:51-176,H:17-138^32.812%ID^E:3.12e-09^.^.	uncharacterized protein LOC110267175	.	.	.	.	.	.	.	.
DBSI_DN80282_c0_g1_i1.p1	.	XP_020973127.1^XP_020973127.1^Q:41-241,H:191-391^85.075%ID^E:1.44e-128^.^.	uncharacterized protein LOC107633898	AT1G24480.1^AT1G24480.1^Q:10-240,H:7-230^71.121%ID^E:2.11e-118^.^.	PF08241.12^Methyltransf_11^Methyltransferase domain^109-189^E:8e-08	.	ExpAA=19.57^PredHel=1^Topology=i9-31o	.	.	.	GO:0008168^molecular_function^methyltransferase activity
DBSI_DN80259_c0_g1_i1.p2	RSPH1_CYPCA^RSPH1_CYPCA^Q:33-132,H:43-140^43.564%ID^E:3.75e-16^RecName: Full=Radial spoke head 1 homolog;^Eukaryota; Metazoa; Chordata; Craniata; Vertebrata; Euteleostomi; Actinopterygii; Neopterygii; Teleostei; Ostariophysi; Cypriniformes; Cyprinidae; Cyprinus`RSPH1_CYPCA^RSPH1_CYPCA^Q:19-137,H:1-121^32.8%ID^E:1.35e-10^RecName: Full=Radial spoke head 1 homolog;^Eukaryota; Metazoa; Chordata; Cran…	XP_016175666.1^XP_016175666.1^Q:55-142,H:854-942^37.079%ID^E:2.13e-15^.^.`XP_016175666.1^XP_016175666.1^Q:33-113,H:877-958^31.707%ID^E:4.42e-07^.^.	protein ACCUMULATION AND REPLICATION OF CHLOROPLASTS 3	AT2G35170.1^AT2G35170.1^Q:13-136,H:234-354^36%ID^E:5.48e-14^.^.`AT2G35170.1^AT2G35170.1^Q:15-107,H:305-398^39.362%ID^E:1.98e-11^.^.`AT2G35170.1^AT2G35170.1^Q:33-133,H:231-328^38.235%ID^E:2.65e-10^.^.`AT2G35170.1^AT2G35170.1^Q:13-134,H:280-398^32.52%ID^E:2.39e-09^.^.	PF02493.20^MORN^MORN repeat^33-52^E:0.0011`PF02493.20^MORN^MORN repeat^55-76^E:0.00041`PF02493.20^MORN^MORN repeat^78-99^E:1.4e-06`PF02493.20^MORN^MORN repeat^101-121^E:1.4e-05`PF02493.20^MORN^MORN repeat^128-137^E:3.3	.	.	.	.	GO:0005737^cellular_component^cytoplasm`GO:0005856^cellular_component^cytoskeleton`GO:0031514^cellular_component^motile cilium`GO:0030154^biological_process^cell differentiation`GO:0051321^biological_process^meiotic cell cycle`GO:0007275^biological_process^multicellular organism development`GO:0007283^biological_process^spermatogenesis	.
DBSI_DN80232_c0_g1_i1.p1	LHW_ARATH^LHW_ARATH^Q:9-108,H:530-629^51%ID^E:2.99e-29^RecName: Full=Transcription factor LHW;^Eukaryota; Viridiplantae; Streptophyta; Embryophyta; Tracheophyta; Spermatophyta; Magnoliophyta; eudicotyledons; Gunneridae; Pentapetalae; rosids; malvids; Brassicales; Brassicaceae; Camelineae; Arabidopsis	XP_016188156.1^XP_016188156.1^Q:9-110,H:779-880^60.784%ID^E:6.25e-39^.^.	transcription factor LHW	AT2G27230.2^AT2G27230.2^Q:9-108,H:530-629^51%ID^E:3.11e-30^.^.	.	.	.	ENOG4111M9E^expressed protein	KEGG:ath:AT2G27230	GO:0005634^cellular_component^nucleus`GO:0003677^molecular_function^DNA binding`GO:0003700^molecular_function^DNA-binding transcription factor activity`GO:0046983^molecular_function^protein dimerization activity`GO:0010078^biological_process^maintenance of root meristem identity`GO:0045893^biological_process^positive regulation of transcription, DNA-templated`GO:0006355^biological_process^regulat…	.
DBSI_DN80224_c0_g1_i1.p1	BBE9_ARATH^BBE9_ARATH^Q:1-310,H:223-530^55.096%ID^E:1.22e-119^RecName: Full=Berberine bridge enzyme-like 9 {ECO:0000303|PubMed:26037923};^Eukaryota; Viridiplantae; Streptophyta; Embryophyta; Tracheophyta; Spermatophyta; Magnoliophyta; eudicotyledons; Gunneridae; Pentapetalae; rosids; malvids; Brassicales; Brassicaceae; Camelineae; Arabidopsis	XP_016193634.1^XP_016193634.1^Q:1-308,H:223-539^58.36%ID^E:7.35e-127^.^.	berberine bridge enzyme-like 28	AT1G30710.1^AT1G30710.1^Q:1-310,H:223-530^55.096%ID^E:1.27e-120^.^.	PF08031.12^BBE^Berberine and berberine like^249-306^E:2e-21	.	.	COG0277^FAD linked oxidase domain protein	KEGG:ath:AT1G30710	GO:0005576^cellular_component^extracellular region`GO:0009505^cellular_component^plant-type cell wall`GO:0071949^molecular_function^FAD binding`GO:0016491^molecular_function^oxidoreductase activity	GO:0016491^molecular_function^oxidoreductase activity`GO:0050660^molecular_function^flavin adenine dinucleotide binding`GO:0055114^biological_process^oxidation-reduction process
DBSI_DN80263_c0_g1_i1.p1	RL7_LIBAC^RL7_LIBAC^Q:120-186,H:53-119^61.194%ID^E:1.45e-17^RecName: Full=50S ribosomal protein L7/L12 {ECO:0000255|HAMAP-Rule:MF_00368};^Bacteria; Proteobacteria; Alphaproteobacteria; Rhizobiales; Rhizobiaceae; Liberibacter	XP_016197832.1^XP_016197832.1^Q:1-191,H:1-190^83.77%ID^E:2.86e-111^.^.	uncharacterized protein LOC107638947	AT3G06040.3^AT3G06040.3^Q:1-191,H:1-186^57.812%ID^E:1.73e-62^.^.	PF00542.19^Ribosomal_L12^Ribosomal protein L7/L12 C-terminal domain^124-187^E:6.6e-22	.	.	.	.	GO:0005840^cellular_component^ribosome`GO:0003735^molecular_function^structural constituent of ribosome`GO:0006412^biological_process^translation	GO:0003735^molecular_function^structural constituent of ribosome`GO:0006412^biological_process^translation
DBSI_DN80210_c0_g1_i1.p1	EXOC1_DROME^EXOC1_DROME^Q:15-129,H:721-836^28.571%ID^E:1.69e-08^RecName: Full=Exocyst complex component 1;^Eukaryota; Metazoa; Ecdysozoa; Arthropoda; Hexapoda; Insecta; Pterygota; Neoptera; Holometabola; Diptera; Brachycera; Muscomorpha; Ephydroidea; Drosophilidae; Drosophila; Sophophora	.	.	.	PF09763.9^Sec3_C^Exocyst complex component Sec3^5-141^E:5e-45	.	.	ENOG410XQEE^Exocyst complex component	KEGG:dme:Dmel_CG3885`KO:K19983	GO:0000145^cellular_component^exocyst`GO:0005886^cellular_component^plasma membrane`GO:0017049^molecular_function^GTP-Rho binding`GO:0005546^molecular_function^phosphatidylinositol-4,5-bisphosphate binding`GO:0051601^biological_process^exocyst localization`GO:0006887^biological_process^exocytosis`GO:0006893^biological_process^Golgi to plasma membrane transport`GO:0015031^biological_process^protei…	GO:0006887^biological_process^exocytosis`GO:0000145^cellular_component^exocyst
DBSI_DN80220_c0_g1_i1.p1	CQ10X_DANRE^CQ10X_DANRE^Q:92-234,H:78-219^42.657%ID^E:9.84e-38^RecName: Full=Coenzyme Q-binding protein COQ10 homolog, mitochondrial;^Eukaryota; Metazoa; Chordata; Craniata; Vertebrata; Euteleostomi; Actinopterygii; Neopterygii; Teleostei; Ostariophysi; Cypriniformes; Cyprinidae; Danio	XP_020961901.1^XP_020961901.1^Q:1-245,H:1-246^82.591%ID^E:5.25e-149^.^.	coenzyme Q-binding protein COQ10 homolog%2C mitochondrial	AT4G17650.1^AT4G17650.1^Q:1-244,H:1-252^58.846%ID^E:3.21e-93^.^.	PF03364.20^Polyketide_cyc^Polyketide cyclase / dehydrase and lipid transport^99-225^E:5.4e-20	.	.	COG2867^Cyclase dehydrase	KEGG:dre:393762`KO:K18588	GO:0005743^cellular_component^mitochondrial inner membrane`GO:0005739^cellular_component^mitochondrion`GO:0048039^molecular_function^ubiquinone binding`GO:0045333^biological_process^cellular respiration`GO:0006744^biological_process^ubiquinone biosynthetic process	.
DBSI_DN80295_c0_g1_i1.p1	PIP2_ARATH^PIP2_ARATH^Q:57-141,H:7-84^40.698%ID^E:2.55e-07^RecName: Full=PAMP-induced secreted peptide 2 {ECO:0000303|PubMed:25188390};^Eukaryota; Viridiplantae; Streptophyta; Embryophyta; Tracheophyta; Spermatophyta; Magnoliophyta; eudicotyledons; Gunneridae; Pentapetalae; rosids; malvids; Brassicales; Brassicaceae; Camelineae; Arabidopsis	.	.	AT4G37290.1^AT4G37290.1^Q:57-141,H:7-84^40.698%ID^E:2.65e-08^.^.	.	.	ExpAA=21.83^PredHel=1^Topology=i54-71o	ENOG4111317^NA	KEGG:ath:AT4G37290	GO:0048046^cellular_component^apoplast`GO:0045087^biological_process^innate immune response`GO:2000280^biological_process^regulation of root development`GO:0080167^biological_process^response to karrikin	.
DBSI_DN80247_c0_g1_i1.p1	PP216_ARATH^PP216_ARATH^Q:51-502,H:39-483^75.442%ID^E:0^RecName: Full=Pentatricopeptide repeat-containing protein At3g06430, chloroplastic;^Eukaryota; Viridiplantae; Streptophyta; Embryophyta; Tracheophyta; Spermatophyta; Magnoliophyta; eudicotyledons; Gunneridae; Pentapetalae; rosids; malvids; Brassicales; Brassicaceae; Camelineae; Arabidopsis	XP_016194367.1^XP_016194367.1^Q:25-503,H:29-507^87.942%ID^E:0^.^.	pentatricopeptide repeat-containing protein At3g06430%2C chloroplastic	AT3G06430.1^AT3G06430.1^Q:51-502,H:39-483^75.442%ID^E:0^.^.	PF01535.20^PPR^PPR repeat^143-172^E:0.002`PF13812.6^PPR_3^Pentatricopeptide repeat domain^143-186^E:0.0067`PF12854.7^PPR_1^PPR repeat^171-203^E:3e-06`PF13041.6^PPR_2^PPR repeat family^179-223^E:5.3e-11`PF01535.20^PPR^PPR repeat^179-204^E:3.9e-05`PF13812.6^PPR_3^Pentatricopeptide repeat domain^179-223^E:0.00017`PF13041.6^PPR_2^PPR repeat family^210-257^E:4e-10`PF01535.20^PPR^PPR repeat^213-243^E:0…	.	.	ENOG410Z7Z7^Pentatricopeptide repeat-containing protein	KEGG:ath:AT3G06430	GO:0009507^cellular_component^chloroplast`GO:0005739^cellular_component^mitochondrion`GO:0019843^molecular_function^rRNA binding`GO:0009793^biological_process^embryo development ending in seed dormancy`GO:0009553^biological_process^embryo sac development`GO:0009555^biological_process^pollen development`GO:0048868^biological_process^pollen tube development	.
DBSI_DN80227_c0_g1_i1.p1	SED2_ASPFU^SED2_ASPFU^Q:1-234,H:301-534^74.786%ID^E:6.19e-133^RecName: Full=Tripeptidyl-peptidase sed2;^Eukaryota; Fungi; Dikarya; Ascomycota; Pezizomycotina; Eurotiomycetes; Eurotiomycetidae; Eurotiales; Aspergillaceae; Aspergillus	.	.	.	PF00082.22^Peptidase_S8^Subtilase family^27-220^E:1.1e-12	.	.	.	KEGG:afm:AFUA_4G03490`KO:K01279	GO:0005615^cellular_component^extracellular space`GO:0004175^molecular_function^endopeptidase activity`GO:0046872^molecular_function^metal ion binding`GO:0004252^molecular_function^serine-type endopeptidase activity`GO:0008240^molecular_function^tripeptidyl-peptidase activity`GO:0009405^biological_process^pathogenesis`GO:0006508^biological_process^proteolysis	GO:0004252^molecular_function^serine-type endopeptidase activity`GO:0006508^biological_process^proteolysis
DBSI_DN80221_c0_g1_i1.p1	.	.	.	.	.	.	.	.	.	.	.
DBSI_DN80297_c0_g1_i1.p1	Y3471_ARATH^Y3471_ARATH^Q:30-99,H:39-108^41.429%ID^E:6.42e-12^RecName: Full=Putative receptor-like protein kinase At3g47110;^Eukaryota; Viridiplantae; Streptophyta; Embryophyta; Tracheophyta; Spermatophyta; Magnoliophyta; eudicotyledons; Gunneridae; Pentapetalae; rosids; malvids; Brassicales; Brassicaceae; Camelineae; Arabidopsis	XP_016195864.1^XP_016195864.1^Q:30-96,H:26-92^43.284%ID^E:8.28e-14^.^.	probable LRR receptor-like serine/threonine-protein kinase At3g47570	AT3G47110.1^AT3G47110.1^Q:30-99,H:39-108^41.429%ID^E:6.66e-13^.^.	PF08263.12^LRRNT_2^Leucine rich repeat N-terminal domain^30-68^E:5.3e-12	sigP:1^18^0.782^YES	.	COG0515^Serine Threonine protein kinase`COG4886^leucine Rich Repeat	KEGG:ath:AT3G47110	GO:0016021^cellular_component^integral component of membrane`GO:0005886^cellular_component^plasma membrane`GO:0005524^molecular_function^ATP binding`GO:0004674^molecular_function^protein serine/threonine kinase activity	.
DBSI_DN80211_c0_g1_i1.p1	.	.	.	.	.	.	.	.	.	.	.
DBSI_DN80261_c0_g1_i1.p1	TIPRL_XENLA^TIPRL_XENLA^Q:25-180,H:11-166^44.025%ID^E:2.64e-37^RecName: Full=TIP41-like protein;^Eukaryota; Metazoa; Chordata; Craniata; Vertebrata; Euteleostomi; Amphibia; Batrachia; Anura; Pipoidea; Pipidae; Xenopodinae; Xenopus; Xenopus	XP_016176513.1^XP_016176513.1^Q:27-180,H:26-191^33.529%ID^E:1.41e-22^.^.	TIP41-like protein isoform X6	AT4G34270.1^AT4G34270.1^Q:15-180,H:15-191^32.787%ID^E:5.8e-23^.^.	PF04176.13^TIP41^TIP41-like family^61-180^E:6.6e-43	.	.	.	KEGG:xla:432068`KO:K17607	GO:0005737^cellular_component^cytoplasm	.
DBSI_DN80258_c0_g1_i1.p1	.	XP_016195764.2^XP_016195764.2^Q:2-192,H:130-315^56.158%ID^E:4.02e-53^.^.	putative uncharacterized protein DDB_G0284695	.	.	.	.	.	.	.	.
DBSI_DN28724_c0_g1_i1.p1	.	XP_016183330.2^XP_016183330.2^Q:2-93,H:163-255^38.71%ID^E:1.99e-13^.^.	uncharacterized protein LOC107625253	.	.	.	.	.	.	.	.
DBSI_DN28712_c0_g1_i1.p1	.	.	.	.	.	.	.	.	.	.	.
DBSI_DN28742_c0_g1_i1.p1	YBG3_NEUCR^YBG3_NEUCR^Q:6-95,H:1-92^49.462%ID^E:1.63e-19^RecName: Full=Uncharacterized protein B24G3.190;^Eukaryota; Fungi; Dikarya; Ascomycota; Pezizomycotina; Sordariomycetes; Sordariomycetidae; Sordariales; Sordariaceae; Neurospora	.	.	.	.	sigP:1^21^0.938^YES	ExpAA=16.56^PredHel=1^Topology=o10-32i	.	KEGG:ncr:NCU01548	GO:0004866^molecular_function^endopeptidase inhibitor activity`GO:0042144^biological_process^vacuole fusion, non-autophagic	.
DBSI_DN28747_c0_g1_i1.p1	YB4E_SCHPO^YB4E_SCHPO^Q:2-132,H:72-198^32.824%ID^E:4.64e-15^RecName: Full=Uncharacterized AIM2 family protein C30D10.14;^Eukaryota; Fungi; Dikarya; Ascomycota; Taphrinomycotina; Schizosaccharomycetes; Schizosaccharomycetales; Schizosaccharomycetaceae; Schizosaccharomyces	XP_016196578.1^XP_016196578.1^Q:2-140,H:70-197^26.761%ID^E:8.47e-08^.^.	endo-1%2C3%3B1%2C4-beta-D-glucanase	AT3G23570.3^AT3G23570.3^Q:4-140,H:72-197^30%ID^E:6.22e-08^.^.	PF01738.18^DLH^Dienelactone hydrolase family^64-122^E:6.1e-06	.	.	.	KEGG:spo:SPBC30D10.14	GO:0005829^cellular_component^cytosol`GO:0005634^cellular_component^nucleus`GO:0016787^molecular_function^hydrolase activity	GO:0016787^molecular_function^hydrolase activity
DBSI_DN28702_c0_g1_i1.p1	ATIF_YEAST^ATIF_YEAST^Q:47-117,H:16-85^45.833%ID^E:9.52e-13^RecName: Full=ATPase inhibitor, mitochondrial {ECO:0000305};^Eukaryota; Fungi; Dikarya; Ascomycota; Saccharomycotina; Saccharomycetes; Saccharomycetales; Saccharomycetaceae; Saccharomyces	.	.	.	PF04568.12^IATP^Mitochondrial ATPase inhibitor, IATP^24-117^E:1.9e-30	.	.	.	KEGG:sce:YDL181W`KO:K22255	GO:0005739^cellular_component^mitochondrion`GO:0042030^molecular_function^ATPase inhibitor activity`GO:0004857^molecular_function^enzyme inhibitor activity`GO:0032780^biological_process^negative regulation of ATPase activity	GO:0042030^molecular_function^ATPase inhibitor activity`GO:0032780^biological_process^negative regulation of ATPase activity`GO:0005739^cellular_component^mitochondrion
DBSI_DN28794_c0_g1_i3.p1	UKL3_ARATH^UKL3_ARATH^Q:1-246,H:221-466^91.87%ID^E:1.5e-168^RecName: Full=Uridine kinase-like protein 3;^Eukaryota; Viridiplantae; Streptophyta; Embryophyta; Tracheophyta; Spermatophyta; Magnoliophyta; eudicotyledons; Gunneridae; Pentapetalae; rosids; malvids; Brassicales; Brassicaceae; Camelineae; Arabidopsis	XP_016166311.1^XP_016166311.1^Q:1-254,H:215-468^96.85%ID^E:0^.^.	uridine kinase-like protein 3	AT1G55810.6^AT1G55810.6^Q:1-246,H:221-466^91.87%ID^E:1.56e-169^.^.	PF14681.6^UPRTase^Uracil phosphoribosyltransferase^42-243^E:2.3e-73	.	.	COG0035^Catalyzes the conversion of uracil and 5-phospho-alpha- D-ribose 1-diphosphate (PRPP) to UMP and diphosphate (By similarity)`COG0572^uridine kinase	KEGG:ath:AT1G55810`KO:K00876	GO:0005524^molecular_function^ATP binding`GO:0005525^molecular_function^GTP binding`GO:0016301^molecular_function^kinase activity`GO:0004845^molecular_function^uracil phosphoribosyltransferase activity`GO:0004849^molecular_function^uridine kinase activity`GO:0044211^biological_process^CTP salvage`GO:0009116^biological_process^nucleoside metabolic process`GO:0044206^biological_process^UMP salvage	.
DBSI_DN28753_c3_g1_i1.p2	LONP2_ARATH^LONP2_ARATH^Q:40-101,H:618-679^58.065%ID^E:4.31e-17^RecName: Full=Lon protease homolog 2, peroxisomal {ECO:0000255|HAMAP-Rule:MF_03121};^Eukaryota; Viridiplantae; Streptophyta; Embryophyta; Tracheophyta; Spermatophyta; Magnoliophyta; eudicotyledons; Gunneridae; Pentapetalae; rosids; malvids; Brassicales; Brassicaceae; Camelineae; Arabidopsis	XP_016201515.1^XP_016201515.1^Q:42-101,H:631-690^86.667%ID^E:5.54e-30^.^.	lon protease homolog 2%2C peroxisomal	AT5G47040.1^AT5G47040.1^Q:40-101,H:618-679^58.065%ID^E:4.47e-18^.^.	.	.	.	COG0466^ATP-dependent serine protease that mediates the selective degradation of mutant and abnormal proteins as well as certain short-lived regulatory proteins. Required for cellular homeostasis and for survival from DNA damage and developmental changes induced by stress. Degrades polypeptides processively to yield small peptide fragments that are 5 to 10 amino acids long. Binds to DNA in a doub…	KEGG:ath:AT5G47040`KO:K01338	GO:0043233^cellular_component^organelle lumen`GO:0005782^cellular_component^peroxisomal matrix`GO:0005777^cellular_component^peroxisome`GO:0005524^molecular_function^ATP binding`GO:0004176^molecular_function^ATP-dependent peptidase activity`GO:0004252^molecular_function^serine-type endopeptidase activity`GO:0048527^biological_process^lateral root development`GO:0016560^biological_process^protein …	.
DBSI_DN28719_c0_g1_i1.p1	UGT1_PUEML^UGT1_PUEML^Q:20-167,H:1-151^60.645%ID^E:2.31e-50^RecName: Full=UDP-glycosyltransferase 1 {ECO:0000303|PubMed:24700248};^Eukaryota; Viridiplantae; Streptophyta; Embryophyta; Tracheophyta; Spermatophyta; Magnoliophyta; eudicotyledons; Gunneridae; Pentapetalae; rosids; fabids; Fabales; Fabaceae; Papilionoideae; 50 kb inversion clade; NPAAA clade; indigoferoid/millettioid clade; Phaseoleae…	XP_016200520.1^XP_016200520.1^Q:22-167,H:4-142^57.616%ID^E:4.59e-43^.^.	UDP-glycosyltransferase 1	AT3G16520.2^AT3G16520.2^Q:21-166,H:3-145^42.384%ID^E:2.51e-17^.^.	.	sigP:1^21^0.515^YES	.	.	.	GO:0050004^molecular_function^isoflavone 7-O-glucosyltransferase activity	.
DBSI_DN28781_c0_g1_i2.p1	Y2416_ARATH^Y2416_ARATH^Q:63-162,H:22-121^59%ID^E:1.62e-35^RecName: Full=Uncharacterized protein At2g34160;^Eukaryota; Viridiplantae; Streptophyta; Embryophyta; Tracheophyta; Spermatophyta; Magnoliophyta; eudicotyledons; Gunneridae; Pentapetalae; rosids; malvids; Brassicales; Brassicaceae; Camelineae; Arabidopsis	XP_016200701.1^XP_016200701.1^Q:39-168,H:3-136^65.185%ID^E:1.6e-51^.^.	uncharacterized protein At2g34160-like	AT3G04620.1^AT3G04620.1^Q:63-152,H:39-128^65.556%ID^E:2.5e-37^.^.	PF01918.21^Alba^Alba^64-124^E:1.2e-07	.	.	ENOG41121TC^Alba	KEGG:ath:AT2G34160	GO:0005829^cellular_component^cytosol`GO:0003676^molecular_function^nucleic acid binding	GO:0003676^molecular_function^nucleic acid binding
DBSI_DN28714_c0_g1_i1.p1	.	XP_016177546.1^XP_016177546.1^Q:1-635,H:1-624^71.25%ID^E:0^.^.	cell wall protein RBR3 isoform X1	AT2G43990.1^AT2G43990.1^Q:2-675,H:8-632^29.562%ID^E:1.99e-43^.^.	.	.	.	.	.	.	.
DBSI_DN28765_c0_g1_i2.p1	RADL6_ARATH^RADL6_ARATH^Q:1-99,H:1-97^61.386%ID^E:3.34e-36^RecName: Full=Protein RADIALIS-like 6;^Eukaryota; Viridiplantae; Streptophyta; Embryophyta; Tracheophyta; Spermatophyta; Magnoliophyta; eudicotyledons; Gunneridae; Pentapetalae; rosids; malvids; Brassicales; Brassicaceae; Camelineae; Arabidopsis	XP_016193149.1^XP_016193149.1^Q:1-100,H:1-105^79.048%ID^E:1.11e-53^.^.	protein RADIALIS-like 4	AT1G75250.1^AT1G75250.1^Q:1-99,H:1-98^60.784%ID^E:2.77e-37^.^.	PF00249.31^Myb_DNA-binding^Myb-like DNA-binding domain^15-58^E:6.9e-07	.	.	COG5269^Transcription factor	KEGG:ath:AT1G75250	GO:0005634^cellular_component^nucleus`GO:0003677^molecular_function^DNA binding`GO:0003700^molecular_function^DNA-binding transcription factor activity`GO:0006355^biological_process^regulation of transcription, DNA-templated	.
DBSI_DN28738_c2_g1_i1.p1	.	XP_020979477.1^XP_020979477.1^Q:20-112,H:982-1072^34.409%ID^E:6.53e-10^.^.	LOW QUALITY PROTEIN: calcium-transporting ATPase 10%2C plasma membrane-type-like	.	.	.	.	.	.	.	.
DBSI_DN28727_c0_g1_i1.p1	Y5838_ARATH^Y5838_ARATH^Q:65-643,H:30-607^36.791%ID^E:1.51e-129^RecName: Full=Probably inactive leucine-rich repeat receptor-like protein kinase At5g48380;^Eukaryota; Viridiplantae; Streptophyta; Embryophyta; Tracheophyta; Spermatophyta; Magnoliophyta; eudicotyledons; Gunneridae; Pentapetalae; rosids; malvids; Brassicales; Brassicaceae; Camelineae; Arabidopsis	XP_016184581.1^XP_016184581.1^Q:38-649,H:1-607^63.107%ID^E:0^.^.	probably inactive leucine-rich repeat receptor-like protein kinase At5g48380	AT5G48380.1^AT5G48380.1^Q:65-643,H:30-607^36.791%ID^E:1.57e-130^.^.	PF08263.12^LRRNT_2^Leucine rich repeat N-terminal domain^64-107^E:0.00023`PF00069.25^Pkinase^Protein kinase domain^374-621^E:7.9e-22`PF07714.17^Pkinase_Tyr^Protein tyrosine kinase^374-621^E:8.7e-21`PF08263.12^LRRNT_2^Leucine rich repeat N-terminal domain^449-455^E:18000	.	.	COG0515^Serine Threonine protein kinase	KEGG:ath:AT5G48380	GO:0016021^cellular_component^integral component of membrane`GO:0005886^cellular_component^plasma membrane`GO:0009506^cellular_component^plasmodesma`GO:0005524^molecular_function^ATP binding`GO:0042802^molecular_function^identical protein binding`GO:0016301^molecular_function^kinase activity`GO:0004672^molecular_function^protein kinase activity`GO:0033612^molecular_function^receptor serine/threon…	GO:0004672^molecular_function^protein kinase activity`GO:0005524^molecular_function^ATP binding`GO:0006468^biological_process^protein phosphorylation
DBSI_DN28727_c0_g2_i1.p1	Y5838_ARATH^Y5838_ARATH^Q:5-192,H:387-607^40.09%ID^E:3.84e-39^RecName: Full=Probably inactive leucine-rich repeat receptor-like protein kinase At5g48380;^Eukaryota; Viridiplantae; Streptophyta; Embryophyta; Tracheophyta; Spermatophyta; Magnoliophyta; eudicotyledons; Gunneridae; Pentapetalae; rosids; malvids; Brassicales; Brassicaceae; Camelineae; Arabidopsis	XP_016184581.1^XP_016184581.1^Q:1-206,H:409-616^68.269%ID^E:1.44e-97^.^.	probably inactive leucine-rich repeat receptor-like protein kinase At5g48380	AT5G48380.1^AT5G48380.1^Q:5-192,H:387-607^40.09%ID^E:3.99e-40^.^.	PF07714.17^Pkinase_Tyr^Protein tyrosine kinase^12-171^E:8.2e-08	.	.	COG0515^Serine Threonine protein kinase	KEGG:ath:AT5G48380	GO:0016021^cellular_component^integral component of membrane`GO:0005886^cellular_component^plasma membrane`GO:0009506^cellular_component^plasmodesma`GO:0005524^molecular_function^ATP binding`GO:0042802^molecular_function^identical protein binding`GO:0016301^molecular_function^kinase activity`GO:0004672^molecular_function^protein kinase activity`GO:0033612^molecular_function^receptor serine/threon…	GO:0004672^molecular_function^protein kinase activity`GO:0006468^biological_process^protein phosphorylation
DBSI_DN79445_c0_g1_i1.p1	CSH1_YEAST^CSH1_YEAST^Q:14-100,H:1-90^42.222%ID^E:1.27e-18^RecName: Full=Mannosyl phosphorylinositol ceramide synthase CSH1;^Eukaryota; Fungi; Dikarya; Ascomycota; Saccharomycotina; Saccharomycetes; Saccharomycetales; Saccharomycetaceae; Saccharomyces	.	.	.	.	.	ExpAA=20.94^PredHel=1^Topology=o15-33i	.	KEGG:sce:YBR161W`KO:K22721	GO:0000324^cellular_component^fungal-type vacuole`GO:0016021^cellular_component^integral component of membrane`GO:0005774^cellular_component^vacuolar membrane`GO:0000030^molecular_function^mannosyltransferase activity`GO:0006688^biological_process^glycosphingolipid biosynthetic process`GO:0051999^biological_process^mannosyl-inositol phosphorylceramide biosynthetic process`GO:0030148^biological_pr…	.
DBSI_DN12483_c0_g2_i1.p1	ATL54_ARATH^ATL54_ARATH^Q:51-248,H:83-256^46.078%ID^E:2.56e-49^RecName: Full=RING-H2 finger protein ATL54;^Eukaryota; Viridiplantae; Streptophyta; Embryophyta; Tracheophyta; Spermatophyta; Magnoliophyta; eudicotyledons; Gunneridae; Pentapetalae; rosids; malvids; Brassicales; Brassicaceae; Camelineae; Arabidopsis	XP_016189883.1^XP_016189883.1^Q:1-377,H:1-361^53.117%ID^E:1.69e-106^.^.	E3 ubiquitin-protein ligase RING1	AT1G72220.1^AT1G72220.1^Q:51-248,H:83-256^46.078%ID^E:2.66e-50^.^.	PF13639.6^zf-RING_2^Ring finger domain^151-194^E:2.7e-13`PF17123.5^zf-RING_11^RING-like zinc finger^151-180^E:3.3e-11`PF13923.6^zf-C3HC4_2^Zinc finger, C3HC4 type (RING finger)^151-193^E:4.9e-08`PF12678.7^zf-rbx1^RING-H2 zinc finger domain^152-194^E:1.8e-10`PF00097.25^zf-C3HC4^Zinc finger, C3HC4 type (RING finger)^152-193^E:5.4e-07`PF12861.7^zf-ANAPC11^Anaphase-promoting complex subunit 11 RING-H…	.	ExpAA=23.02^PredHel=1^Topology=i49-71o	ENOG41121N2^zinc ion binding	KEGG:ath:AT1G72220	GO:0016021^cellular_component^integral component of membrane`GO:0046872^molecular_function^metal ion binding`GO:0016740^molecular_function^transferase activity`GO:0016567^biological_process^protein ubiquitination	GO:0008270^molecular_function^zinc ion binding`GO:0046872^molecular_function^metal ion binding`GO:0004842^molecular_function^ubiquitin-protein transferase activity`GO:0005680^cellular_component^anaphase-promoting complex
DBSI_DN12483_c0_g3_i1.p1	GIP1L_ARATH^GIP1L_ARATH^Q:22-151,H:6-116^40.458%ID^E:1.94e-15^RecName: Full=GBF-interacting protein 1-like {ECO:0000303|PubMed:24484953};^Eukaryota; Viridiplantae; Streptophyta; Embryophyta; Tracheophyta; Spermatophyta; Magnoliophyta; eudicotyledons; Gunneridae; Pentapetalae; rosids; malvids; Brassicales; Brassicaceae; Camelineae; Arabidopsis	XP_016175350.1^XP_016175350.1^Q:1-868,H:1-860^79.931%ID^E:0^.^.	uncharacterized protein LOC107617963 isoform X1	AT3G13990.2^AT3G13990.2^Q:29-868,H:15-847^47.706%ID^E:0^.^.	PF06972.11^DUF1296^Protein of unknown function (DUF1296)^31-88^E:1.5e-31	.	.	ENOG41104R4^Protein of unknown function (DUF1296)	KEGG:ath:AT1G55820	GO:0005634^cellular_component^nucleus`GO:0051082^molecular_function^unfolded protein binding	.
DBSI_DN12483_c0_g4_i1.p1	ATL54_ARATH^ATL54_ARATH^Q:5-251,H:6-263^41.392%ID^E:1.24e-45^RecName: Full=RING-H2 finger protein ATL54;^Eukaryota; Viridiplantae; Streptophyta; Embryophyta; Tracheophyta; Spermatophyta; Magnoliophyta; eudicotyledons; Gunneridae; Pentapetalae; rosids; malvids; Brassicales; Brassicaceae; Camelineae; Arabidopsis	XP_016181868.1^XP_016181868.1^Q:1-404,H:1-424^58.087%ID^E:6.62e-127^.^.	E3 ubiquitin-protein ligase RING1	AT1G72220.1^AT1G72220.1^Q:5-251,H:6-263^41.392%ID^E:1.29e-46^.^.	PF13639.6^zf-RING_2^Ring finger domain^166-209^E:4.6e-13`PF17123.5^zf-RING_11^RING-like zinc finger^166-195^E:3.7e-10`PF13923.6^zf-C3HC4_2^Zinc finger, C3HC4 type (RING finger)^166-208^E:4.1e-07`PF00097.25^zf-C3HC4^Zinc finger, C3HC4 type (RING finger)^167-208^E:9.4e-07`PF12861.7^zf-ANAPC11^Anaphase-promoting complex subunit 11 RING-H2 finger^167-211^E:1.9e-05`PF13445.6^zf-RING_UBOX^RING-type zin…	.	ExpAA=22.89^PredHel=1^Topology=o74-96i	ENOG41121N2^zinc ion binding	KEGG:ath:AT1G72220	GO:0016021^cellular_component^integral component of membrane`GO:0046872^molecular_function^metal ion binding`GO:0016740^molecular_function^transferase activity`GO:0016567^biological_process^protein ubiquitination	GO:0046872^molecular_function^metal ion binding`GO:0004842^molecular_function^ubiquitin-protein transferase activity`GO:0005680^cellular_component^anaphase-promoting complex`GO:0008270^molecular_function^zinc ion binding
DBSI_DN12498_c0_g1_i2.p1	.	.	.	.	.	.	.	.	.	.	.
DBSI_DN12464_c0_g1_i4.p1	DRIP2_ARATH^DRIP2_ARATH^Q:2-426,H:3-416^57.845%ID^E:9.85e-162^RecName: Full=E3 ubiquitin protein ligase DRIP2;^Eukaryota; Viridiplantae; Streptophyta; Embryophyta; Tracheophyta; Spermatophyta; Magnoliophyta; eudicotyledons; Gunneridae; Pentapetalae; rosids; malvids; Brassicales; Brassicaceae; Camelineae; Arabidopsis	XP_016204717.1^XP_016204717.1^Q:1-428,H:1-430^85.349%ID^E:0^.^.	E3 ubiquitin protein ligase DRIP2 isoform X1	AT2G30580.2^AT2G30580.2^Q:2-426,H:3-416^57.845%ID^E:1.02e-162^.^.	PF13923.6^zf-C3HC4_2^Zinc finger, C3HC4 type (RING finger)^19-59^E:1.9e-06`PF00097.25^zf-C3HC4^Zinc finger, C3HC4 type (RING finger)^19-59^E:1.6e-05`PF13445.6^zf-RING_UBOX^RING-type zinc-finger^19-47^E:1.4e-05	.	.	ENOG410XPCN^Polycomb group ring finger	KEGG:ath:AT2G30580`KO:K16277	GO:0046872^molecular_function^metal ion binding`GO:0004842^molecular_function^ubiquitin-protein transferase activity`GO:0051865^biological_process^protein autoubiquitination`GO:0016567^biological_process^protein ubiquitination`GO:0009414^biological_process^response to water deprivation	GO:0046872^molecular_function^metal ion binding
DBSI_DN12423_c0_g1_i3.p1	.	XP_016170570.1^XP_016170570.1^Q:1-274,H:1-271^77.256%ID^E:5.19e-141^.^.	uncharacterized protein LOC107613196 isoform X1	AT1G27990.1^AT1G27990.1^Q:1-261,H:1-256^65.267%ID^E:1.01e-107^.^.	.	.	ExpAA=91.35^PredHel=4^Topology=i47-69o112-134i147-169o218-240i	.	.	.	.
DBSI_DN12412_c0_g1_i6.p1	.	XP_020965316.1^XP_020965316.1^Q:6-169,H:783-950^41.667%ID^E:3.98e-36^.^.	uncharacterized protein LOC107607165	.	PF13952.6^DUF4216^Domain of unknown function (DUF4216)^70-143^E:2.9e-14	.	.	.	.	.	.
DBSI_DN12449_c0_g1_i1.p1	SWT14_ORYSI^SWT14_ORYSI^Q:1-247,H:4-252^55.777%ID^E:2.49e-89^RecName: Full=Bidirectional sugar transporter SWEET14;^Eukaryota; Viridiplantae; Streptophyta; Embryophyta; Tracheophyta; Spermatophyta; Magnoliophyta; Liliopsida; Poales; Poaceae; BOP clade; Oryzoideae; Oryzeae; Oryzinae; Oryza; Oryza sativa	XP_016189584.1^XP_016189584.1^Q:8-262,H:8-266^84.291%ID^E:1.32e-153^.^.	bidirectional sugar transporter N3	AT5G50800.1^AT5G50800.1^Q:9-279,H:10-293^49.481%ID^E:4.99e-90^.^.	PF03083.16^MtN3_slv^Sugar efflux transporter for intercellular exchange^10-96^E:3.1e-27`PF03083.16^MtN3_slv^Sugar efflux transporter for intercellular exchange^132-215^E:9.1e-28	.	ExpAA=154.33^PredHel=7^Topology=o6-28i41-63o68-90i103-122o132-154i166-185o190-212i	ENOG4111M4R^sugar transporter	.	GO:0005887^cellular_component^integral component of plasma membrane`GO:0008515^molecular_function^sucrose transmembrane transporter activity`GO:0051119^molecular_function^sugar transmembrane transporter activity	GO:0016021^cellular_component^integral component of membrane
DBSI_DN12484_c1_g1_i1.p1	TF29_SCHPO^TF29_SCHPO^Q:18-138,H:943-1063^39.669%ID^E:1.45e-26^RecName: Full=Transposon Tf2-9 polyprotein;^Eukaryota; Fungi; Dikarya; Ascomycota; Taphrinomycotina; Schizosaccharomycetes; Schizosaccharomycetales; Schizosaccharomycetaceae; Schizosaccharomyces	XP_016191799.1^XP_016191799.1^Q:1-138,H:815-952^42.446%ID^E:2.68e-31^.^.	uncharacterized protein LOC107632644	.	PF17921.1^Integrase_H2C2^Integrase zinc binding domain^1-39^E:7.8e-14	.	.	.	KEGG:spo:SPAC167.08`KEGG:spo:SPAC26A3.13c`KEGG:spo:SPAC9.04`KEGG:spo:SPBC9B6.02c	GO:0005737^cellular_component^cytoplasm`GO:0005634^cellular_component^nucleus`GO:0004190^molecular_function^aspartic-type endopeptidase activity`GO:0003677^molecular_function^DNA binding`GO:0003887^molecular_function^DNA-directed DNA polymerase activity`GO:0004519^molecular_function^endonuclease activity`GO:0046872^molecular_function^metal ion binding`GO:0003723^molecular_function^RNA binding`GO:…	.
DBSI_DN12496_c0_g1_i6.p1	SCP18_ARATH^SCP18_ARATH^Q:25-450,H:26-460^42.045%ID^E:5.74e-121^RecName: Full=Serine carboxypeptidase-like 18;^Eukaryota; Viridiplantae; Streptophyta; Embryophyta; Tracheophyta; Spermatophyta; Magnoliophyta; eudicotyledons; Gunneridae; Pentapetalae; rosids; malvids; Brassicales; Brassicaceae; Camelineae; Arabidopsis	XP_016197057.1^XP_016197057.1^Q:1-454,H:1-457^69.365%ID^E:0^.^.	serine carboxypeptidase-like 13 isoform X5	AT1G33540.1^AT1G33540.1^Q:25-450,H:26-460^42.045%ID^E:5.96e-122^.^.	PF00450.22^Peptidase_S10^Serine carboxypeptidase^32-449^E:4.7e-105	sigP:1^22^0.872^YES	.	COG2939^carboxy-peptidase	KEGG:ath:AT1G33540`KO:K16296	GO:0005576^cellular_component^extracellular region`GO:0004185^molecular_function^serine-type carboxypeptidase activity`GO:0019748^biological_process^secondary metabolic process	GO:0004185^molecular_function^serine-type carboxypeptidase activity`GO:0006508^biological_process^proteolysis
DBSI_DN12422_c0_g1_i1.p1	GLR33_ARATH^GLR33_ARATH^Q:31-900,H:23-903^64.699%ID^E:0^RecName: Full=Glutamate receptor 3.3;^Eukaryota; Viridiplantae; Streptophyta; Embryophyta; Tracheophyta; Spermatophyta; Magnoliophyta; eudicotyledons; Gunneridae; Pentapetalae; rosids; malvids; Brassicales; Brassicaceae; Camelineae; Arabidopsis	XP_016167113.1^XP_016167113.1^Q:1-922,H:1-924^83.441%ID^E:0^.^.	glutamate receptor 3.3	AT1G42540.4^AT1G42540.4^Q:31-900,H:23-903^64.699%ID^E:0^.^.	PF13458.6^Peripla_BP_6^Periplasmic binding protein^48-336^E:2.2e-17`PF01094.28^ANF_receptor^Receptor family ligand binding region^54-411^E:1.8e-83`PF00497.20^SBP_bac_3^Bacterial extracellular solute-binding proteins, family 3^494-812^E:5.4e-17`PF00060.26^Lig_chan^Ligand-gated ion channel^594-845^E:6.2e-37	sigP:1^18^0.886^YES	ExpAA=94.80^PredHel=5^Topology=i2-24o590-612i624-641o656-678i834-856o	ENOG410YYDD^Glutamate receptor, ionotropic, delta	KEGG:ath:AT1G42540`KO:K05387	GO:0016021^cellular_component^integral component of membrane`GO:0005886^cellular_component^plasma membrane`GO:0005262^molecular_function^calcium channel activity`GO:0008066^molecular_function^glutamate receptor activity`GO:0004970^molecular_function^ionotropic glutamate receptor activity`GO:0006816^biological_process^calcium ion transport`GO:0019722^biological_process^calcium-mediated signaling`G…	GO:0004970^molecular_function^ionotropic glutamate receptor activity`GO:0016020^cellular_component^membrane
DBSI_DN12417_c0_g1_i1.p1	SYYM_ARATH^SYYM_ARATH^Q:44-473,H:75-511^70.709%ID^E:0^RecName: Full=Tyrosine--tRNA ligase, chloroplastic/mitochondrial {ECO:0000305};^Eukaryota; Viridiplantae; Streptophyta; Embryophyta; Tracheophyta; Spermatophyta; Magnoliophyta; eudicotyledons; Gunneridae; Pentapetalae; rosids; malvids; Brassicales; Brassicaceae; Camelineae; Arabidopsis	XP_020960889.1^XP_020960889.1^Q:1-473,H:1-506^76.621%ID^E:0^.^.	tyrosine--tRNA ligase%2C chloroplastic/mitochondrial-like	AT3G02660.2^AT3G02660.2^Q:44-473,H:75-511^70.709%ID^E:0^.^.	PF00579.25^tRNA-synt_1b^tRNA synthetases class I (W and Y)^81-372^E:2.4e-77	.	.	COG0162^Catalyzes the attachment of tyrosine to tRNA(Tyr) in a two-step reaction tyrosine is first activated by ATP to form Tyr- AMP and then transferred to the acceptor end of tRNA(Tyr) (By similarity)	KEGG:ath:AT3G02660`KO:K01866	GO:0009507^cellular_component^chloroplast`GO:0009570^cellular_component^chloroplast stroma`GO:0005829^cellular_component^cytosol`GO:0005739^cellular_component^mitochondrion`GO:0005524^molecular_function^ATP binding`GO:0003723^molecular_function^RNA binding`GO:0004831^molecular_function^tyrosine-tRNA ligase activity`GO:0009793^biological_process^embryo development ending in seed dormancy`GO:004303…	GO:0000166^molecular_function^nucleotide binding`GO:0004812^molecular_function^aminoacyl-tRNA ligase activity`GO:0005524^molecular_function^ATP binding`GO:0006418^biological_process^tRNA aminoacylation for protein translation
DBSI_DN12455_c0_g1_i2.p2	.	.	.	.	.	.	.	.	.	.	.
DBSI_DN12472_c0_g1_i2.p1	BH063_ARATH^BH063_ARATH^Q:98-394,H:54-330^42.904%ID^E:2.74e-59^RecName: Full=Transcription factor bHLH63;^Eukaryota; Viridiplantae; Streptophyta; Embryophyta; Tracheophyta; Spermatophyta; Magnoliophyta; eudicotyledons; Gunneridae; Pentapetalae; rosids; malvids; Brassicales; Brassicaceae; Camelineae; Arabidopsis	XP_016167250.1^XP_016167250.1^Q:1-424,H:1-393^63.448%ID^E:6.38e-161^.^.	transcription factor bHLH63	AT4G34530.1^AT4G34530.1^Q:98-394,H:54-330^42.904%ID^E:2.84e-60^.^.	PF00010.26^HLH^Helix-loop-helix DNA-binding domain^230-277^E:1.9e-06	.	.	ENOG410YGAM^Transcription factor	KEGG:ath:AT4G34530	GO:0005634^cellular_component^nucleus`GO:0003677^molecular_function^DNA binding`GO:0003700^molecular_function^DNA-binding transcription factor activity`GO:0046983^molecular_function^protein dimerization activity`GO:0043565^molecular_function^sequence-specific DNA binding`GO:0009908^biological_process^flower development`GO:0009911^biological_process^positive regulation of flower development`GO:000…	GO:0046983^molecular_function^protein dimerization activity
DBSI_DN12418_c0_g1_i1.p1	PLPK2_ARATH^PLPK2_ARATH^Q:7-109,H:15-120^35.455%ID^E:3.49e-06^RecName: Full=Protein PELPK2 {ECO:0000305};^Eukaryota; Viridiplantae; Streptophyta; Embryophyta; Tracheophyta; Spermatophyta; Magnoliophyta; eudicotyledons; Gunneridae; Pentapetalae; rosids; malvids; Brassicales; Brassicaceae; Camelineae; Arabidopsis	XP_016198171.1^XP_016198171.1^Q:2-116,H:4-133^54.198%ID^E:1.22e-16^.^.	proline-rich receptor-like protein kinase PERK2	AT4G38080.1^AT4G38080.1^Q:4-122,H:5-127^37.226%ID^E:2.35e-07^.^.	.	sigP:1^25^0.763^YES	.	.	KEGG:ath:AT5G09520	GO:0005618^cellular_component^cell wall`GO:0005576^cellular_component^extracellular region	.
DBSI_DN12418_c0_g2_i1.p1	PLPK2_ARATH^PLPK2_ARATH^Q:29-144,H:1-130^35.075%ID^E:3.68e-10^RecName: Full=Protein PELPK2 {ECO:0000305};^Eukaryota; Viridiplantae; Streptophyta; Embryophyta; Tracheophyta; Spermatophyta; Magnoliophyta; eudicotyledons; Gunneridae; Pentapetalae; rosids; malvids; Brassicales; Brassicaceae; Camelineae; Arabidopsis	XP_016198171.1^XP_016198171.1^Q:28-146,H:2-127^65.152%ID^E:1.86e-29^.^.	proline-rich receptor-like protein kinase PERK2	AT5G09520.1^AT5G09520.1^Q:29-144,H:1-130^35.075%ID^E:3.82e-11^.^.	.	.	.	.	KEGG:ath:AT5G09520	GO:0005618^cellular_component^cell wall`GO:0005576^cellular_component^extracellular region	.
DBSI_DN12465_c0_g1_i1.p1	VSPA_SOYBN^VSPA_SOYBN^Q:1-133,H:59-187^44.361%ID^E:2.18e-29^RecName: Full=Stem 28 kDa glycoprotein;^Eukaryota; Viridiplantae; Streptophyta; Embryophyta; Tracheophyta; Spermatophyta; Magnoliophyta; eudicotyledons; Gunneridae; Pentapetalae; rosids; fabids; Fabales; Fabaceae; Papilionoideae; 50 kb inversion clade; NPAAA clade; indigoferoid/millettioid clade; Phaseoleae; Glycine; Soja	XP_016175070.1^XP_016175070.1^Q:1-131,H:72-200^58.779%ID^E:5.28e-41^.^.	stem 28 kDa glycoprotein	AT4G25150.1^AT4G25150.1^Q:1-131,H:65-193^42.748%ID^E:2.72e-32^.^.	PF03767.14^Acid_phosphat_B^HAD superfamily, subfamily IIIB (Acid phosphatase)^4-132^E:6.6e-33	.	.	.	KEGG:gmx:547821	GO:0045735^molecular_function^nutrient reservoir activity	.
DBSI_DN12482_c0_g1_i1.p1	FERON_ARATH^FERON_ARATH^Q:1-212,H:581-823^37.903%ID^E:2.06e-39^RecName: Full=Receptor-like protein kinase FERONIA;^Eukaryota; Viridiplantae; Streptophyta; Embryophyta; Tracheophyta; Spermatophyta; Magnoliophyta; eudicotyledons; Gunneridae; Pentapetalae; rosids; malvids; Brassicales; Brassicaceae; Camelineae; Arabidopsis	XP_016194412.1^XP_016194412.1^Q:1-225,H:451-669^61.333%ID^E:2.87e-89^.^.`XP_016194412.1^XP_016194412.1^Q:1-219,H:92-365^41.219%ID^E:3.22e-52^.^.	non-receptor tyrosine-protein kinase TYK2-like isoform X2	AT3G51550.1^AT3G51550.1^Q:1-212,H:581-823^37.903%ID^E:2.13e-40^.^.	PF00069.25^Pkinase^Protein kinase domain^1-194^E:5.2e-27`PF07714.17^Pkinase_Tyr^Protein tyrosine kinase^1-194^E:2.3e-26	.	.	COG0515^Serine Threonine protein kinase	KEGG:ath:AT3G51550	GO:0043680^cellular_component^filiform apparatus`GO:0016021^cellular_component^integral component of membrane`GO:0016020^cellular_component^membrane`GO:0005886^cellular_component^plasma membrane`GO:0009506^cellular_component^plasmodesma`GO:0005524^molecular_function^ATP binding`GO:0004672^molecular_function^protein kinase activity`GO:0004674^molecular_function^protein serine/threonine kinase acti…	GO:0004672^molecular_function^protein kinase activity`GO:0005524^molecular_function^ATP binding`GO:0006468^biological_process^protein phosphorylation
DBSI_DN12473_c0_g1_i1.p1	.	.	.	.	.	.	.	.	.	.	.
DBSI_DN12457_c0_g1_i3.p1	SCL5_ARATH^SCL5_ARATH^Q:1-546,H:72-597^55.172%ID^E:0^RecName: Full=Scarecrow-like protein 5;^Eukaryota; Viridiplantae; Streptophyta; Embryophyta; Tracheophyta; Spermatophyta; Magnoliophyta; eudicotyledons; Gunneridae; Pentapetalae; rosids; malvids; Brassicales; Brassicaceae; Camelineae; Arabidopsis	XP_020972791.1^XP_020972791.1^Q:1-546,H:1-513^74.818%ID^E:0^.^.	LOW QUALITY PROTEIN: scarecrow-like protein 21	AT1G50600.2^AT1G50600.2^Q:1-546,H:76-601^55.172%ID^E:0^.^.	PF03514.14^GRAS^GRAS domain family^176-546^E:3.5e-130	.	.	ENOG4111JS8^chitin-inducible gibberellin-responsive protein	KEGG:ath:AT1G50600	GO:0005829^cellular_component^cytosol`GO:0005634^cellular_component^nucleus`GO:0003700^molecular_function^DNA-binding transcription factor activity`GO:0043565^molecular_function^sequence-specific DNA binding`GO:0006355^biological_process^regulation of transcription, DNA-templated	.
DBSI_DN12475_c0_g1_i3.p2	.	.	.	AT1G65349.1^AT1G65349.1^Q:18-86,H:1-70^44.286%ID^E:1.19e-12^.^.`AT1G65349.1^AT1G65349.1^Q:94-136,H:1-43^53.488%ID^E:1.46e-06^.^.	.	.	.	.	.	.	.
DBSI_DN12441_c0_g2_i1.p2	.	.	.	.	.	.	.	.	.	.	.
DBSI_DN12441_c0_g3_i1.p1	IBB_LENCU^IBB_LENCU^Q:3-66,H:4-77^40.541%ID^E:1.84e-07^RecName: Full=Bowman-Birk type proteinase inhibitor;^Eukaryota; Viridiplantae; Streptophyta; Embryophyta; Tracheophyta; Spermatophyta; Magnoliophyta; eudicotyledons; Gunneridae; Pentapetalae; rosids; fabids; Fabales; Fabaceae; Papilionoideae; 50 kb inversion clade; NPAAA clade; Hologalegina; IRL clade; Fabeae; Lens	.	.	.	.	sigP:1^26^0.779^YES	ExpAA=19.42^PredHel=1^Topology=i7-24o	.	.	GO:0005576^cellular_component^extracellular region`GO:0004867^molecular_function^serine-type endopeptidase inhibitor activity	.
DBSI_DN12478_c0_g1_i3.p2	RL28E_SCHPO^RL28E_SCHPO^Q:5-135,H:1-131^43.182%ID^E:1.06e-29^RecName: Full=Probable 60S ribosomal protein L28e;^Eukaryota; Fungi; Dikarya; Ascomycota; Taphrinomycotina; Schizosaccharomycetes; Schizosaccharomycetales; Schizosaccharomycetaceae; Schizosaccharomyces	XP_016176436.1^XP_016176436.1^Q:4-148,H:17-163^36.364%ID^E:1.06e-18^.^.	60S ribosomal protein L28-2	AT2G19730.3^AT2G19730.3^Q:7-145,H:4-143^34.247%ID^E:1.27e-18^.^.	PF01778.17^Ribosomal_L28e^Ribosomal L28e protein family^11-130^E:1.6e-34	.	.	.	KEGG:spo:SPAC1687.06c`KO:K02903	GO:0005829^cellular_component^cytosol`GO:0022625^cellular_component^cytosolic large ribosomal subunit`GO:0003735^molecular_function^structural constituent of ribosome`GO:0002181^biological_process^cytoplasmic translation	.
DBSI_DN12478_c0_g3_i1.p1	.	.	.	.	.	.	.	.	.	.	.
DBSI_DN12486_c0_g1_i1.p1	.	.	.	.	.	.	.	.	.	.	.
DBSI_DN12486_c0_g2_i1.p1	.	XP_016205633.1^XP_016205633.1^Q:63-228,H:103-268^38.554%ID^E:1.53e-36^.^.	uncharacterized protein LOC107645979	AT1G67020.1^AT1G67020.1^Q:72-157,H:108-193^32.184%ID^E:1.29e-07^.^.	PF03732.17^Retrotrans_gag^Retrotransposon gag protein^108-193^E:1.1e-08	.	.	.	.	.	.
DBSI_DN12471_c0_g5_i1.p1	.	.	.	.	.	.	.	.	.	.	.
DBSI_DN12471_c1_g1_i3.p1	.	.	.	.	.	.	.	.	.	.	.
DBSI_DN12442_c0_g1_i4.p1	GATA8_ARATH^GATA8_ARATH^Q:37-135,H:1-94^34.314%ID^E:1.24e-07^RecName: Full=GATA transcription factor 8;^Eukaryota; Viridiplantae; Streptophyta; Embryophyta; Tracheophyta; Spermatophyta; Magnoliophyta; eudicotyledons; Gunneridae; Pentapetalae; rosids; malvids; Brassicales; Brassicaceae; Camelineae; Arabidopsis	XP_016204506.1^XP_016204506.1^Q:10-139,H:43-167^61.765%ID^E:4.01e-34^.^.	GATA transcription factor 8 isoform X1	AT3G54810.2^AT3G54810.2^Q:37-135,H:1-94^34.314%ID^E:1.29e-08^.^.	.	.	.	COG5641^Transcription factor	KEGG:ath:AT3G54810	GO:0005634^cellular_component^nucleus`GO:0003700^molecular_function^DNA-binding transcription factor activity`GO:0043565^molecular_function^sequence-specific DNA binding`GO:0008270^molecular_function^zinc ion binding`GO:0007623^biological_process^circadian rhythm`GO:0045893^biological_process^positive regulation of transcription, DNA-templated`GO:0009845^biological_process^seed germination	.
DBSI_DN12442_c0_g2_i1.p1	.	XP_016204506.1^XP_016204506.1^Q:26-121,H:48-143^60.396%ID^E:1.52e-21^.^.	GATA transcription factor 8 isoform X1	.	.	sigP:1^26^0.605^YES	ExpAA=21.54^PredHel=1^Topology=o10-32i	.	.	.	.
DBSI_DN12404_c0_g1_i2.p1	.	.	.	.	.	.	.	.	.	.	.
DBSI_DN12438_c0_g1_i1.p1	PYL4_ARATH^PYL4_ARATH^Q:30-203,H:26-196^71.186%ID^E:1.42e-77^RecName: Full=Abscisic acid receptor PYL4;^Eukaryota; Viridiplantae; Streptophyta; Embryophyta; Tracheophyta; Spermatophyta; Magnoliophyta; eudicotyledons; Gunneridae; Pentapetalae; rosids; malvids; Brassicales; Brassicaceae; Camelineae; Arabidopsis	XP_016186625.1^XP_016186625.1^Q:1-218,H:1-224^79.556%ID^E:8.69e-115^.^.	abscisic acid receptor PYL4	AT2G38310.1^AT2G38310.1^Q:30-203,H:26-196^71.186%ID^E:1.48e-78^.^.	PF10604.9^Polyketide_cyc2^Polyketide cyclase / dehydrase and lipid transport^55-202^E:1.3e-19	.	.	ENOG4111MYF^abscisic acid receptor	KEGG:ath:AT2G38310`KO:K14496	GO:0005737^cellular_component^cytoplasm`GO:0005634^cellular_component^nucleus`GO:0005886^cellular_component^plasma membrane`GO:0010427^molecular_function^abscisic acid binding`GO:0042803^molecular_function^protein homodimerization activity`GO:0004864^molecular_function^protein phosphatase inhibitor activity`GO:0038023^molecular_function^signaling receptor activity`GO:0009738^biological_process^ab…	.
DBSI_DN12447_c0_g1_i2.p1	ARID1_ARATH^ARID1_ARATH^Q:1-550,H:72-558^34.759%ID^E:9.88e-73^RecName: Full=AT-rich interactive domain-containing protein 1;^Eukaryota; Viridiplantae; Streptophyta; Embryophyta; Tracheophyta; Spermatophyta; Magnoliophyta; eudicotyledons; Gunneridae; Pentapetalae; rosids; malvids; Brassicales; Brassicaceae; Camelineae; Arabidopsis	XP_020977497.1^XP_020977497.1^Q:1-552,H:1-560^68.512%ID^E:0^.^.	AT-rich interactive domain-containing protein 1 isoform X3	AT2G46040.3^AT2G46040.3^Q:1-550,H:72-558^34.759%ID^E:1.03e-73^.^.	PF01388.21^ARID^ARID/BRIGHT DNA binding domain^4-60^E:1.7e-08	.	.	ENOG410YIMV^Domain-Containing protein	KEGG:ath:AT2G46040	GO:0048555^cellular_component^generative cell nucleus`GO:0000118^cellular_component^histone deacetylase complex`GO:0048556^cellular_component^microsporocyte nucleus`GO:0003677^molecular_function^DNA binding`GO:0016575^biological_process^histone deacetylation`GO:0048235^biological_process^pollen sperm cell differentiation`GO:0010628^biological_process^positive regulation of gene expression	GO:0003677^molecular_function^DNA binding
DBSI_DN12499_c0_g1_i1.p1	RLP13_ARATH^RLP13_ARATH^Q:11-918,H:5-1027^36.737%ID^E:6.71e-159^RecName: Full=Receptor-like protein 13 {ECO:0000303|PubMed:18434605};^Eukaryota; Viridiplantae; Streptophyta; Embryophyta; Tracheophyta; Spermatophyta; Magnoliophyta; eudicotyledons; Gunneridae; Pentapetalae; rosids; malvids; Brassicales; Brassicaceae; Camelineae; Arabidopsis	XP_020963872.1^XP_020963872.1^Q:194-928,H:52-746^57.916%ID^E:0^.^.`XP_020963872.1^XP_020963872.1^Q:126-697,H:61-619^34.512%ID^E:1.4e-63^.^.`XP_020963872.1^XP_020963872.1^Q:108-675,H:120-645^28.125%ID^E:5.22e-23^.^.	probable LRR receptor-like serine/threonine-protein kinase At4g36180	AT1G58190.2^AT1G58190.2^Q:8-919,H:7-1028^36.207%ID^E:3.41e-163^.^.	PF08263.12^LRRNT_2^Leucine rich repeat N-terminal domain^33-70^E:2.8e-07`PF00560.33^LRR_1^Leucine Rich Repeat^80-96^E:2800`PF00560.33^LRR_1^Leucine Rich Repeat^108-121^E:9.8`PF13516.6^LRR_6^Leucine Rich repeat^108-118^E:38`PF00560.33^LRR_1^Leucine Rich Repeat^135-146^E:38`PF13516.6^LRR_6^Leucine Rich repeat^135-154^E:2.1`PF00560.33^LRR_1^Leucine Rich Repeat^159-175^E:340`PF13516.6^LRR_6^Leucine R…	sigP:1^29^0.61^YES	ExpAA=27.08^PredHel=1^Topology=o879-901i	COG4886^leucine Rich Repeat	KEGG:ath:AT1G74170	GO:0016021^cellular_component^integral component of membrane`GO:0005886^cellular_component^plasma membrane	GO:0005515^molecular_function^protein binding
DBSI_DN12499_c0_g2_i1.p1	RLP21_ARATH^RLP21_ARATH^Q:2-99,H:27-125^40.952%ID^E:3.13e-15^RecName: Full=Receptor like protein 21 {ECO:0000303|PubMed:18434605};^Eukaryota; Viridiplantae; Streptophyta; Embryophyta; Tracheophyta; Spermatophyta; Magnoliophyta; eudicotyledons; Gunneridae; Pentapetalae; rosids; malvids; Brassicales; Brassicaceae; Camelineae; Arabidopsis	XP_016169240.1^XP_016169240.1^Q:4-106,H:27-129^61.165%ID^E:7.62e-36^.^.	LRR receptor-like serine/threonine-protein kinase RCH1	AT2G25470.1^AT2G25470.1^Q:2-99,H:9-107^40.952%ID^E:2.89e-16^.^.	PF08263.12^LRRNT_2^Leucine rich repeat N-terminal domain^9-47^E:3.6e-09	.	.	COG4886^leucine Rich Repeat	KEGG:ath:AT2G25470	GO:0016021^cellular_component^integral component of membrane`GO:0005886^cellular_component^plasma membrane	.
DBSI_DN12450_c0_g1_i1.p1	.	XP_016185146.2^XP_016185146.2^Q:1-483,H:1-464^56.87%ID^E:0^.^.	uncharacterized protein LOC107626758	AT3G59670.1^AT3G59670.1^Q:3-484,H:6-509^31.992%ID^E:8.9e-53^.^.	.	.	.	.	.	.	.
DBSI_DN12485_c0_g1_i1.p1	PP247_ARATH^PP247_ARATH^Q:3-107,H:413-517^45.714%ID^E:1.97e-21^RecName: Full=Pentatricopeptide repeat-containing protein At3g22470, mitochondrial;^Eukaryota; Viridiplantae; Streptophyta; Embryophyta; Tracheophyta; Spermatophyta; Magnoliophyta; eudicotyledons; Gunneridae; Pentapetalae; rosids; malvids; Brassicales; Brassicaceae; Camelineae; Arabidopsis`PP247_ARATH^PP247_ARATH^Q:1-103,H:341-443^34.…	XP_016167668.1^XP_016167668.1^Q:1-106,H:247-352^75.472%ID^E:6.51e-52^.^.`XP_016167668.1^XP_016167668.1^Q:1-103,H:177-279^35.922%ID^E:4.08e-12^.^.`XP_016167668.1^XP_016167668.1^Q:1-103,H:107-209^28.155%ID^E:2.43e-09^.^.`XP_016167668.1^XP_016167668.1^Q:3-102,H:354-453^28%ID^E:3.81e-08^.^.`XP_016167668.1^XP_016167668.1^Q:1-90,H:317-406^32.222%ID^E:4.13e-07^.^.	pentatricopeptide repeat-containing protein At3g22470%2C mitochondrial-like	AT3G22470.2^AT3G22470.2^Q:1-107,H:376-492^44.444%ID^E:5.67e-23^.^.`AT3G22470.2^AT3G22470.2^Q:1-104,H:166-269^39.423%ID^E:1.05e-14^.^.`AT3G22470.2^AT3G22470.2^Q:1-103,H:306-418^36.283%ID^E:1.34e-13^.^.`AT3G22470.2^AT3G22470.2^Q:1-103,H:201-303^31.068%ID^E:7.87e-12^.^.`AT3G22470.2^AT3G22470.2^Q:1-103,H:271-373^27.184%ID^E:1.36e-07^.^.`AT3G22470.2^AT3G22470.2^Q:1-104,H:236-339^28.846%ID^E:5.04e-07^.…	PF13812.6^PPR_3^Pentatricopeptide repeat domain^1-52^E:7.5e-07`PF12854.7^PPR_1^PPR repeat^4-36^E:2.1e-11`PF13041.6^PPR_2^PPR repeat family^8-57^E:1.5e-13`PF01535.20^PPR^PPR repeat^11-40^E:3.3e-08`PF01535.20^PPR^PPR repeat^50-75^E:0.42`PF13812.6^PPR_3^Pentatricopeptide repeat domain^66-103^E:0.0097`PF12854.7^PPR_1^PPR repeat^76-104^E:7.2e-08`PF01535.20^PPR^PPR repeat^81-104^E:0.05	.	.	ENOG410Z7Z7^Pentatricopeptide repeat-containing protein	KEGG:ath:AT3G22470	GO:0005739^cellular_component^mitochondrion	.
DBSI_DN12451_c0_g1_i13.p1	.	XP_016187157.1^XP_016187157.1^Q:1-481,H:1-474^79.253%ID^E:0^.^.	uncharacterized protein LOC107629005 isoform X2	AT5G12920.5^AT5G12920.5^Q:1-472,H:1-462^53.684%ID^E:7.77e-180^.^.	.	.	.	.	.	.	.
DBSI_DN12429_c0_g2_i1.p2	.	.	.	.	PF12585.8^DUF3759^Protein of unknown function (DUF3759)^17-106^E:2.6e-34	.	.	.	.	.	.
DBSI_DN12439_c1_g1_i1.p1	.	XP_016188926.1^XP_016188926.1^Q:39-140,H:5-89^30.392%ID^E:2.69e-07^.^.	uncharacterized protein LOC107630338	.	PF04837.12^MbeB_N^MbeB-like, N-term conserved region^101-139^E:0.00028	sigP:1^23^0.565^YES	.	.	.	.	.
DBSI_DN12434_c0_g1_i5.p1	C7A12_PANGI^C7A12_PANGI^Q:35-298,H:32-294^54.167%ID^E:9.64e-97^RecName: Full=Cytochrome P450 CYP736A12;^Eukaryota; Viridiplantae; Streptophyta; Embryophyta; Tracheophyta; Spermatophyta; Magnoliophyta; eudicotyledons; Gunneridae; Pentapetalae; asterids; campanulids; Apiales; Araliaceae; Panax`C7A12_PANGI^C7A12_PANGI^Q:314-384,H:430-500^70.423%ID^E:7.95e-27^RecName: Full=Cytochrome P450 CYP736A12;^…	XP_016203657.1^XP_016203657.1^Q:7-321,H:5-379^62.933%ID^E:3.9e-144^.^.`XP_016203657.1^XP_016203657.1^Q:314-387,H:440-513^68.919%ID^E:3.72e-31^.^.	cytochrome P450 CYP736A12	AT3G48320.1^AT3G48320.1^Q:11-298,H:7-284^39.446%ID^E:4.35e-58^.^.`AT3G48320.1^AT3G48320.1^Q:313-381,H:419-487^30.435%ID^E:1.08e-07^.^.	PF00067.22^p450^Cytochrome P450^37-297^E:1e-31`PF00067.22^p450^Cytochrome P450^312-372^E:2.2e-08	sigP:1^22^0.517^YES	ExpAA=21.71^PredHel=1^Topology=i2-24o	.	.	GO:0016021^cellular_component^integral component of membrane`GO:0020037^molecular_function^heme binding`GO:0005506^molecular_function^iron ion binding`GO:0004497^molecular_function^monooxygenase activity`GO:0016705^molecular_function^oxidoreductase activity, acting on paired donors, with incorporation or reduction of molecular oxygen	GO:0005506^molecular_function^iron ion binding`GO:0016705^molecular_function^oxidoreductase activity, acting on paired donors, with incorporation or reduction of molecular oxygen`GO:0020037^molecular_function^heme binding`GO:0055114^biological_process^oxidation-reduction process
DBSI_DN12491_c0_g1_i2.p1	GG3_ARATH^GG3_ARATH^Q:28-218,H:41-223^47.573%ID^E:7.31e-34^RecName: Full=Guanine nucleotide-binding protein subunit gamma 3;^Eukaryota; Viridiplantae; Streptophyta; Embryophyta; Tracheophyta; Spermatophyta; Magnoliophyta; eudicotyledons; Gunneridae; Pentapetalae; rosids; malvids; Brassicales; Brassicaceae; Camelineae; Arabidopsis	XP_016189069.1^XP_016189069.1^Q:1-220,H:1-219^69.869%ID^E:9.84e-72^.^.	guanine nucleotide-binding protein subunit gamma 3-like isoform X2	AT5G20635.1^AT5G20635.1^Q:28-218,H:41-223^47.573%ID^E:7.59e-35^.^.	PF00631.22^G-gamma^GGL domain^40-114^E:2.4e-13	.	.	ENOG410YVBK^NA	KEGG:ath:AT5G20635	GO:0005886^cellular_component^plasma membrane`GO:0007186^biological_process^G protein-coupled receptor signaling pathway`GO:0009737^biological_process^response to abscisic acid	GO:0007186^biological_process^G protein-coupled receptor signaling pathway
DBSI_DN12459_c0_g1_i6.p1	R13L1_ARATH^R13L1_ARATH^Q:10-1036,H:8-1037^39.792%ID^E:0^RecName: Full=Putative disease resistance RPP13-like protein 1;^Eukaryota; Viridiplantae; Streptophyta; Embryophyta; Tracheophyta; Spermatophyta; Magnoliophyta; eudicotyledons; Gunneridae; Pentapetalae; rosids; malvids; Brassicales; Brassicaceae; Camelineae; Arabidopsis	XP_016182352.1^XP_016182352.1^Q:1-1069,H:1-1079^55.185%ID^E:0^.^.	putative disease resistance protein At3g14460	AT3G14470.2^AT3G14470.2^Q:10-1036,H:8-1037^39.792%ID^E:0^.^.	PF18052.1^Rx_N^Rx N-terminal domain^10-96^E:1.5e-17`PF00931.22^NB-ARC^NB-ARC domain^179-407^E:7.9e-53`PF00560.33^LRR_1^Leucine Rich Repeat^591-612^E:160`PF00560.33^LRR_1^Leucine Rich Repeat^614-633^E:1100`PF00560.33^LRR_1^Leucine Rich Repeat^638-662^E:31`PF00560.33^LRR_1^Leucine Rich Repeat^747-784^E:83`PF00560.33^LRR_1^Leucine Rich Repeat^857-876^E:390`PF00560.33^LRR_1^Leucine Rich Repeat^901-91…	.	.	COG4886^leucine Rich Repeat	KEGG:ath:AT3G14470	GO:0043531^molecular_function^ADP binding`GO:0005524^molecular_function^ATP binding`GO:0006952^biological_process^defense response	GO:0043531^molecular_function^ADP binding`GO:0005515^molecular_function^protein binding
DBSI_DN12466_c0_g1_i2.p1	.	.	.	.	.	.	.	.	.	.	.
DBSI_DN12452_c0_g2_i2.p1	RUS4_ARATH^RUS4_ARATH^Q:22-519,H:20-515^56.064%ID^E:3.33e-180^RecName: Full=Protein root UVB sensitive 4 {ECO:0000303|PubMed:19515790};^Eukaryota; Viridiplantae; Streptophyta; Embryophyta; Tracheophyta; Spermatophyta; Magnoliophyta; eudicotyledons; Gunneridae; Pentapetalae; rosids; malvids; Brassicales; Brassicaceae; Camelineae; Arabidopsis	XP_016194936.1^XP_016194936.1^Q:114-365,H:67-313^30.078%ID^E:1.58e-29^.^.	protein root UVB sensitive 6	AT2G23470.1^AT2G23470.1^Q:22-519,H:20-515^56.064%ID^E:0^.^.	PF04884.14^DUF647^Vitamin B6 photo-protection and homoeostasis^119-349^E:7.7e-62	.	.	ENOG410XU74^Chromosome 16 open reading frame 58	KEGG:ath:AT2G23470	GO:0016021^cellular_component^integral component of membrane	.
DBSI_DN12431_c0_g1_i1.p1	AOG_PHAAN^AOG_PHAAN^Q:1-473,H:1-472^67.432%ID^E:0^RecName: Full=Abscisate beta-glucosyltransferase;^Eukaryota; Viridiplantae; Streptophyta; Embryophyta; Tracheophyta; Spermatophyta; Magnoliophyta; eudicotyledons; Gunneridae; Pentapetalae; rosids; fabids; Fabales; Fabaceae; Papilionoideae; 50 kb inversion clade; NPAAA clade; indigoferoid/millettioid clade; Phaseoleae; Vigna	XP_016182270.1^XP_016182270.1^Q:1-474,H:1-476^72.822%ID^E:0^.^.	abscisate beta-glucosyltransferase	AT2G15490.1^AT2G15490.1^Q:8-474,H:6-484^44.969%ID^E:7.6e-139^.^.	PF00201.18^UDPGT^UDP-glucoronosyl and UDP-glucosyl transferase^260-391^E:2e-20	.	.	.	KEGG:ag:BAB83692`KEGG:var:108341782`KO:K14595	GO:0016758^molecular_function^transferase activity, transferring hexosyl groups	GO:0016758^molecular_function^transferase activity, transferring hexosyl groups
DBSI_DN12489_c0_g1_i2.p1	.	XP_016185182.1^XP_016185182.1^Q:5-171,H:9-175^79.641%ID^E:2.96e-95^.^.	uncharacterized protein LOC107626793	AT5G67050.1^AT5G67050.1^Q:12-173,H:12-169^43.902%ID^E:2.5e-32^.^.	.	.	.	.	.	.	.
DBSI_DN12489_c0_g3_i3.p1	LIP_RHIMI^LIP_RHIMI^Q:198-362,H:164-303^30.539%ID^E:1.79e-09^RecName: Full=Lipase;^Eukaryota; Fungi; Fungi incertae sedis; Mucoromycota; Mucoromycotina; Mucoromycetes; Mucorales; Lichtheimiaceae; Rhizomucor	XP_016185191.1^XP_016185191.1^Q:1-470,H:1-469^82.128%ID^E:0^.^.	uncharacterized protein LOC107626803	AT5G42930.1^AT5G42930.1^Q:8-465,H:2-463^49.356%ID^E:1.27e-160^.^.	PF01764.25^Lipase_3^Lipase (class 3)^204-365^E:2.3e-37	.	ExpAA=48.32^PredHel=1^Topology=i76-98o	.	.	GO:0046872^molecular_function^metal ion binding`GO:0004806^molecular_function^triglyceride lipase activity`GO:0016042^biological_process^lipid catabolic process	GO:0006629^biological_process^lipid metabolic process
DBSI_DN12489_c0_g2_i2.p1	LIP_RHIOR^LIP_RHIOR^Q:195-377,H:189-344^28.415%ID^E:2.84e-10^RecName: Full=Lipase;^Eukaryota; Fungi; Fungi incertae sedis; Mucoromycota; Mucoromycotina; Mucoromycetes; Mucorales; Mucorineae; Rhizopodaceae; Rhizopus	XP_016185182.1^XP_016185182.1^Q:5-472,H:9-473^75.641%ID^E:0^.^.	uncharacterized protein LOC107626793	AT5G42930.1^AT5G42930.1^Q:8-465,H:2-461^51.299%ID^E:3.48e-172^.^.	PF01764.25^Lipase_3^Lipase (class 3)^206-367^E:4.8e-38	.	ExpAA=62.30^PredHel=1^Topology=i75-97o	.	.	GO:0005615^cellular_component^extracellular space`GO:0046872^molecular_function^metal ion binding`GO:0004806^molecular_function^triglyceride lipase activity`GO:0016042^biological_process^lipid catabolic process	GO:0006629^biological_process^lipid metabolic process
DBSI_DN12474_c0_g1_i1.p1	ATPF2_HUMAN^ATPF2_HUMAN^Q:92-344,H:29-275^28.235%ID^E:2.41e-29^RecName: Full=ATP synthase mitochondrial F1 complex assembly factor 2;^Eukaryota; Metazoa; Chordata; Craniata; Vertebrata; Euteleostomi; Mammalia; Eutheria; Euarchontoglires; Primates; Haplorrhini; Catarrhini; Hominidae; Homo	XP_016181827.1^XP_016181827.1^Q:6-348,H:1-332^76.968%ID^E:1.69e-173^.^.	ATP synthase mitochondrial F1 complex assembly factor 2	AT5G40660.1^AT5G40660.1^Q:12-346,H:5-323^66.866%ID^E:1.61e-153^.^.	PF07542.11^ATP12^ATP12 chaperone protein^110-235^E:8.5e-31	.	.	COG5387^ATP synthase mitochondrial F1 complex assembly factor	KEGG:hsa:91647`KO:K07556	GO:0005829^cellular_component^cytosol`GO:0005739^cellular_component^mitochondrion`GO:0016607^cellular_component^nuclear speck`GO:0043461^biological_process^proton-transporting ATP synthase complex assembly	GO:0043461^biological_process^proton-transporting ATP synthase complex assembly
DBSI_DN12437_c0_g1_i1.p1	.	XP_016207100.2^XP_016207100.2^Q:12-188,H:26-203^51.124%ID^E:9.21e-64^.^.	uncharacterized protein LOC107647543	AT1G21280.1^AT1G21280.1^Q:34-187,H:40-197^32.515%ID^E:6.06e-25^.^.	PF14244.6^Retrotran_gag_3^gag-polypeptide of LTR copia-type^18-64^E:3.9e-15`PF03732.17^Retrotrans_gag^Retrotransposon gag protein^83-188^E:1.5e-06	.	.	.	.	.	.
DBSI_DN12445_c0_g1_i2.p2	.	.	.	.	.	.	.	.	.	.	.
DBSI_DN12436_c0_g1_i1.p1	FRO7_ARATH^FRO7_ARATH^Q:30-223,H:32-230^48.241%ID^E:1.53e-58^RecName: Full=Ferric reduction oxidase 7, chloroplastic;^Eukaryota; Viridiplantae; Streptophyta; Embryophyta; Tracheophyta; Spermatophyta; Magnoliophyta; eudicotyledons; Gunneridae; Pentapetalae; rosids; malvids; Brassicales; Brassicaceae; Camelineae; Arabidopsis	XP_016197651.1^XP_016197651.1^Q:1-223,H:1-232^65.106%ID^E:4.7e-94^.^.	ferric reduction oxidase 7%2C chloroplastic	AT5G49740.2^AT5G49740.2^Q:30-223,H:32-230^48.241%ID^E:4.41e-61^.^.	.	.	ExpAA=88.69^PredHel=4^Topology=i31-53o73-95i125-147o180-202i	ENOG410XNZY^NADPH Oxidase	KEGG:ath:AT5G49740`KO:K00521	GO:0009507^cellular_component^chloroplast`GO:0031969^cellular_component^chloroplast membrane`GO:0016021^cellular_component^integral component of membrane`GO:0005886^cellular_component^plasma membrane`GO:0000293^molecular_function^ferric-chelate reductase activity`GO:0046872^molecular_function^metal ion binding`GO:0055114^biological_process^oxidation-reduction process`GO:0009767^biological_process…	.
DBSI_DN12460_c0_g1_i5.p1	GP210_ARATH^GP210_ARATH^Q:28-1952,H:16-1923^56.427%ID^E:0^RecName: Full=Nuclear pore complex protein GP210 {ECO:0000303|PubMed:21189294};^Eukaryota; Viridiplantae; Streptophyta; Embryophyta; Tracheophyta; Spermatophyta; Magnoliophyta; eudicotyledons; Gunneridae; Pentapetalae; rosids; malvids; Brassicales; Brassicaceae; Camelineae; Arabidopsis	XP_020979684.1^XP_020979684.1^Q:1-970,H:5-966^83.711%ID^E:0^.^.`XP_020979684.1^XP_020979684.1^Q:1557-1952,H:978-1373^74.874%ID^E:0^.^.	nuclear pore complex protein GP210	AT5G40480.1^AT5G40480.1^Q:28-1952,H:16-1923^56.427%ID^E:0^.^.	PF02368.18^Big_2^Bacterial Ig-like domain (group 2)^499-545^E:2.7e-06	sigP:1^28^0.84^YES	ExpAA=37.10^PredHel=1^Topology=o1860-1882i	ENOG410XNNU^nucleoporin	KEGG:ath:AT5G40480`KO:K14314	GO:0005783^cellular_component^endoplasmic reticulum`GO:0016021^cellular_component^integral component of membrane`GO:0005635^cellular_component^nuclear envelope`GO:0031965^cellular_component^nuclear membrane`GO:0005643^cellular_component^nuclear pore`GO:0051028^biological_process^mRNA transport`GO:0015031^biological_process^protein transport	.
DBSI_DN12411_c0_g1_i1.p1	RSMG_SYMTH^RSMG_SYMTH^Q:106-318,H:40-246^46.33%ID^E:1.87e-55^RecName: Full=Ribosomal RNA small subunit methyltransferase G {ECO:0000255|HAMAP-Rule:MF_00074};^Bacteria; Firmicutes; Clostridia; Clostridiales; Symbiobacteriaceae; Symbiobacterium	XP_020960449.1^XP_020960449.1^Q:2-318,H:1-284^72.642%ID^E:1.65e-163^.^.	uncharacterized protein LOC107604980 isoform X3	AT5G50110.1^AT5G50110.1^Q:15-318,H:18-292^55.806%ID^E:2.81e-118^.^.	PF02527.15^GidB^rRNA small subunit methyltransferase G^107-284^E:2.1e-44	.	ExpAA=22.07^PredHel=1^Topology=i75-97o	COG0357^Specifically methylates the N7 position of a guanine in 16S rRNA (By similarity)	KEGG:sth:STH3334`KO:K03501	GO:0005737^cellular_component^cytoplasm`GO:0070043^molecular_function^rRNA (guanine-N7-)-methyltransferase activity	GO:0008649^molecular_function^rRNA methyltransferase activity`GO:0006364^biological_process^rRNA processing`GO:0005737^cellular_component^cytoplasm
DBSI_DN12493_c0_g1_i1.p1	.	.	.	.	.	.	.	.	.	.	.
DBSI_DN12490_c0_g1_i2.p1	PLDB1_ARATH^PLDB1_ARATH^Q:201-1021,H:262-1083^79.344%ID^E:0^RecName: Full=Phospholipase D beta 1 {ECO:0000303|PubMed:11891260};^Eukaryota; Viridiplantae; Streptophyta; Embryophyta; Tracheophyta; Spermatophyta; Magnoliophyta; eudicotyledons; Gunneridae; Pentapetalae; rosids; malvids; Brassicales; Brassicaceae; Camelineae; Arabidopsis	XP_016198894.1^XP_016198894.1^Q:27-1021,H:35-1116^68.411%ID^E:0^.^.	phospholipase D beta 2	AT2G42010.1^AT2G42010.1^Q:201-1021,H:262-1083^79.344%ID^E:0^.^.	PF00168.30^C2^C2 domain^212-333^E:1.6e-23`PF00614.22^PLDc^Phospholipase D Active site motif^533-567^E:1.8e-10`PF00614.22^PLDc^Phospholipase D Active site motif^868-894^E:1.1e-07`PF13091.6^PLDc_2^PLD-like domain^870-903^E:3e-06`PF12357.8^PLD_C^Phospholipase D C terminal^941-1011^E:2.6e-29	.	.	COG1502^Catalyzes the reversible phosphatidyl group transfer from one phosphatidylglycerol molecule to another to form cardiolipin (CL) (diphosphatidylglycerol) and glycerol (By similarity)	KEGG:ath:AT2G42010`KO:K01115	GO:0005737^cellular_component^cytoplasm`GO:0016020^cellular_component^membrane`GO:0009506^cellular_component^plasmodesma`GO:0070290^molecular_function^N-acylphosphatidylethanolamine-specific phospholipase D activity`GO:0005546^molecular_function^phosphatidylinositol-4,5-bisphosphate binding`GO:0004630^molecular_function^phospholipase D activity`GO:0009816^biological_process^defense response to ba…	GO:0003824^molecular_function^catalytic activity
DBSI_DN12461_c0_g1_i13.p1	.	XP_020961215.1^XP_020961215.1^Q:1-269,H:359-627^77.695%ID^E:4.31e-151^.^.`XP_020961215.1^XP_020961215.1^Q:1-200,H:59-258^80%ID^E:1.52e-111^.^.	uncharacterized protein LOC110263775	.	PF13960.6^DUF4218^Domain of unknown function (DUF4218)^101-213^E:1e-53	.	.	.	.	.	.
DBSI_DN12492_c0_g1_i1.p1	.	XP_016184446.1^XP_016184446.1^Q:1-161,H:1-154^71.765%ID^E:2.15e-60^.^.	keratin%2C type II cytoskeletal 2 epidermal isoform X2	AT4G02425.1^AT4G02425.1^Q:9-175,H:1-177^51.099%ID^E:3.54e-36^.^.	.	.	.	.	.	.	.
DBSI_DN12467_c0_g1_i6.p1	SCY2_ARATH^SCY2_ARATH^Q:64-583,H:61-575^74.615%ID^E:0^RecName: Full=Preprotein translocase subunit SCY2, chloroplastic;^Eukaryota; Viridiplantae; Streptophyta; Embryophyta; Tracheophyta; Spermatophyta; Magnoliophyta; eudicotyledons; Gunneridae; Pentapetalae; rosids; malvids; Brassicales; Brassicaceae; Camelineae; Arabidopsis	XP_016174976.1^XP_016174976.1^Q:1-583,H:10-590^82.453%ID^E:0^.^.	preprotein translocase subunit SCY2%2C chloroplastic	AT2G31530.1^AT2G31530.1^Q:64-583,H:61-575^74.615%ID^E:0^.^.	PF00344.20^SecY^SecY translocase^215-561^E:4.2e-69	.	ExpAA=204.28^PredHel=10^Topology=i163-185o216-238i259-281o294-311i318-337o352-374i419-441o459-481i517-536o540-559i	COG0201^The central subunit of the protein translocation channel SecYEG. Consists of two halves formed by TMs 1-5 and 6-10. These two domains form a lateral gate at the front which open onto the bilayer between TMs 2 and 7, and are clamped together by SecE at the back. The channel is closed by both a pore ring composed of hydrophobic SecY resides and a short helix (helix 2A) on the extracellular …	KEGG:ath:AT2G31530	GO:0033097^cellular_component^amyloplast membrane`GO:0031969^cellular_component^chloroplast membrane`GO:0009535^cellular_component^chloroplast thylakoid membrane`GO:0016021^cellular_component^integral component of membrane`GO:0009526^cellular_component^plastid envelope`GO:0008320^molecular_function^protein transmembrane transporter activity`GO:0005048^molecular_function^signal sequence binding`GO…	GO:0015031^biological_process^protein transport`GO:0016020^cellular_component^membrane
DBSI_DN12467_c1_g1_i2.p1	ERF17_ARATH^ERF17_ARATH^Q:16-215,H:9-185^47.805%ID^E:1.33e-53^RecName: Full=Ethylene-responsive transcription factor ERF017;^Eukaryota; Viridiplantae; Streptophyta; Embryophyta; Tracheophyta; Spermatophyta; Magnoliophyta; eudicotyledons; Gunneridae; Pentapetalae; rosids; malvids; Brassicales; Brassicaceae; Camelineae; Arabidopsis	XP_016189045.1^XP_016189045.1^Q:1-215,H:1-208^57.604%ID^E:1.21e-75^.^.	ethylene-responsive transcription factor ERF017	AT1G19210.1^AT1G19210.1^Q:16-215,H:9-185^47.805%ID^E:1.38e-54^.^.	PF00847.20^AP2^AP2 domain^17-67^E:4e-12	.	.	ENOG410YNX4^Transcription factor	KEGG:ath:AT1G19210	GO:0005634^cellular_component^nucleus`GO:0003677^molecular_function^DNA binding`GO:0003700^molecular_function^DNA-binding transcription factor activity`GO:0009873^biological_process^ethylene-activated signaling pathway	GO:0003700^molecular_function^DNA-binding transcription factor activity`GO:0006355^biological_process^regulation of transcription, DNA-templated
DBSI_DN12424_c0_g1_i1.p1	KLCR3_ARATH^KLCR3_ARATH^Q:52-729,H:14-642^59.265%ID^E:0^RecName: Full=Protein KINESIN LIGHT CHAIN-RELATED 3 {ECO:0000303|PubMed:23204523};^Eukaryota; Viridiplantae; Streptophyta; Embryophyta; Tracheophyta; Spermatophyta; Magnoliophyta; eudicotyledons; Gunneridae; Pentapetalae; rosids; malvids; Brassicales; Brassicaceae; Camelineae; Arabidopsis	XP_020980027.1^XP_020980027.1^Q:1-742,H:1-757^78.656%ID^E:0^.^.	protein KINESIN LIGHT CHAIN-RELATED 3	AT1G27500.1^AT1G27500.1^Q:52-729,H:14-642^59.265%ID^E:0^.^.	PF13374.6^TPR_10^Tetratricopeptide repeat^280-308^E:0.003`PF13176.6^TPR_7^Tetratricopeptide repeat^286-309^E:0.0022`PF17874.1^TPR_MalT^MalT-like TPR region^411-563^E:2e-06`PF13424.6^TPR_12^Tetratricopeptide repeat^445-520^E:2.9e-10`PF13181.6^TPR_8^Tetratricopeptide repeat^451-474^E:0.0032`PF13181.6^TPR_8^Tetratricopeptide repeat^490-520^E:0.072`PF13181.6^TPR_8^Tetratricopeptide repeat^534-561^E:0…	.	.	COG0457^repeat-containing protein	KEGG:ath:AT1G27500	.	GO:0005515^molecular_function^protein binding
DBSI_DN12468_c0_g2_i1.p1	MRNIP_DANRE^MRNIP_DANRE^Q:7-65,H:5-61^45.763%ID^E:2.05e-06^RecName: Full=MRN complex-interacting protein {ECO:0000250|UniProtKB:Q6NTE8};^Eukaryota; Metazoa; Chordata; Craniata; Vertebrata; Euteleostomi; Actinopterygii; Neopterygii; Teleostei; Ostariophysi; Cypriniformes; Cyprinidae; Danio	XP_016200545.1^XP_016200545.1^Q:1-268,H:1-261^67.279%ID^E:5.2e-121^.^.	MRN complex-interacting protein isoform X1	AT1G71760.1^AT1G71760.1^Q:3-268,H:2-259^38.078%ID^E:1.99e-44^.^.	PF15749.5^MRNIP^MRN-interacting protein^10-69^E:5.1e-17	.	.	.	.	GO:0005654^cellular_component^nucleoplasm`GO:0005634^cellular_component^nucleus`GO:0003682^molecular_function^chromatin binding`GO:0006974^biological_process^cellular response to DNA damage stimulus`GO:0006281^biological_process^DNA repair`GO:0007095^biological_process^mitotic G2 DNA damage checkpoint`GO:1905168^biological_process^positive regulation of double-strand break repair via homologous r…	.
DBSI_DN12468_c2_g1_i3.p1	FKB15_VICFA^FKB15_VICFA^Q:13-177,H:16-148^68.485%ID^E:1.93e-72^RecName: Full=FK506-binding protein 2;^Eukaryota; Viridiplantae; Streptophyta; Embryophyta; Tracheophyta; Spermatophyta; Magnoliophyta; eudicotyledons; Gunneridae; Pentapetalae; rosids; fabids; Fabales; Fabaceae; Papilionoideae; 50 kb inversion clade; NPAAA clade; Hologalegina; IRL clade; Fabeae; Vicia	XP_016198198.1^XP_016198198.1^Q:17-170,H:18-139^75.325%ID^E:3.73e-77^.^.	FK506-binding protein 2	AT3G25220.1^AT3G25220.1^Q:17-179,H:23-153^65.031%ID^E:7.52e-69^.^.	PF00254.28^FKBP_C^FKBP-type peptidyl-prolyl cis-trans isomerase^40-163^E:5.4e-32	sigP:1^19^0.912^YES	.	.	.	GO:0005788^cellular_component^endoplasmic reticulum lumen`GO:0003755^molecular_function^peptidyl-prolyl cis-trans isomerase activity	.
DBSI_DN12468_c2_g2_i1.p1	TF28_SCHPO^TF28_SCHPO^Q:1-112,H:946-1057^35.714%ID^E:2.16e-17^RecName: Full=Transposon Tf2-8 polyprotein;^Eukaryota; Fungi; Dikarya; Ascomycota; Taphrinomycotina; Schizosaccharomycetes; Schizosaccharomycetales; Schizosaccharomycetaceae; Schizosaccharomyces	XP_020967454.1^XP_020967454.1^Q:1-114,H:1-115^43.478%ID^E:1.71e-23^.^.	uncharacterized protein LOC110266784	.	.	.	.	.	KEGG:spo:SPAC13D1.01c`KEGG:spo:SPAC19D5.09c	GO:0005634^cellular_component^nucleus`GO:0004190^molecular_function^aspartic-type endopeptidase activity`GO:0003677^molecular_function^DNA binding`GO:0003887^molecular_function^DNA-directed DNA polymerase activity`GO:0004519^molecular_function^endonuclease activity`GO:0046872^molecular_function^metal ion binding`GO:0003723^molecular_function^RNA binding`GO:0003964^molecular_function^RNA-directed …	.
DBSI_DN12444_c0_g1_i2.p1	.	.	.	.	.	.	.	.	.	.	.
DBSI_DN12416_c0_g1_i5.p1	AROA_PETHY^AROA_PETHY^Q:1-525,H:1-516^77.567%ID^E:0^RecName: Full=3-phosphoshikimate 1-carboxyvinyltransferase, chloroplastic;^Eukaryota; Viridiplantae; Streptophyta; Embryophyta; Tracheophyta; Spermatophyta; Magnoliophyta; eudicotyledons; Gunneridae; Pentapetalae; asterids; lamiids; Solanales; Solanaceae; Petunioideae; Petunia	XP_016184176.1^XP_016184176.1^Q:1-525,H:1-526^91.825%ID^E:0^.^.	3-phosphoshikimate 1-carboxyvinyltransferase 2	AT2G45300.4^AT2G45300.4^Q:1-525,H:1-520^75.614%ID^E:0^.^.	PF00275.20^EPSP_synthase^EPSP synthase (3-phosphoshikimate 1-carboxyvinyltransferase)^89-519^E:7.2e-143	.	.	.	.	GO:0009507^cellular_component^chloroplast`GO:0003866^molecular_function^3-phosphoshikimate 1-carboxyvinyltransferase activity`GO:0009073^biological_process^aromatic amino acid family biosynthetic process`GO:0009423^biological_process^chorismate biosynthetic process`GO:0009635^biological_process^response to herbicide	GO:0016765^molecular_function^transferase activity, transferring alkyl or aryl (other than methyl) groups
DBSI_DN12435_c0_g1_i1.p1	TMK1_ARATH^TMK1_ARATH^Q:25-927,H:28-942^57.313%ID^E:0^RecName: Full=Receptor protein kinase TMK1 {ECO:0000303|PubMed:1332795};^Eukaryota; Viridiplantae; Streptophyta; Embryophyta; Tracheophyta; Spermatophyta; Magnoliophyta; eudicotyledons; Gunneridae; Pentapetalae; rosids; malvids; Brassicales; Brassicaceae; Camelineae; Arabidopsis	XP_016182012.1^XP_016182012.1^Q:21-927,H:23-925^69.608%ID^E:0^.^.	receptor protein kinase TMK1-like	AT1G66150.1^AT1G66150.1^Q:25-927,H:28-942^57.313%ID^E:0^.^.	PF08263.12^LRRNT_2^Leucine rich repeat N-terminal domain^31-59^E:4.6e-05`PF00560.33^LRR_1^Leucine Rich Repeat^107-128^E:1.7`PF00560.33^LRR_1^Leucine Rich Repeat^131-154^E:550`PF00560.33^LRR_1^Leucine Rich Repeat^188-202^E:5300`PF00560.33^LRR_1^Leucine Rich Repeat^228-245^E:3400`PF00560.33^LRR_1^Leucine Rich Repeat^275-292^E:250`PF08263.12^LRRNT_2^Leucine rich repeat N-terminal domain^322-356^E:0.…	sigP:1^23^0.788^YES	ExpAA=40.19^PredHel=2^Topology=i7-29o464-486i	ENOG41102Z7^receptor protein kinase	KEGG:ath:AT1G66150`KO:K00924	GO:0005576^cellular_component^extracellular region`GO:0016021^cellular_component^integral component of membrane`GO:0005886^cellular_component^plasma membrane`GO:0005524^molecular_function^ATP binding`GO:0004675^molecular_function^transmembrane receptor protein serine/threonine kinase activity`GO:0006468^biological_process^protein phosphorylation`GO:0007165^biological_process^signal transduction	GO:0005515^molecular_function^protein binding`GO:0004672^molecular_function^protein kinase activity`GO:0005524^molecular_function^ATP binding`GO:0006468^biological_process^protein phosphorylation
DBSI_DN12409_c0_g1_i5.p1	Y3739_ARATH^Y3739_ARATH^Q:5-559,H:6-546^39.356%ID^E:1.16e-133^RecName: Full=Uncharacterized membrane protein At3g27390;^Eukaryota; Viridiplantae; Streptophyta; Embryophyta; Tracheophyta; Spermatophyta; Magnoliophyta; eudicotyledons; Gunneridae; Pentapetalae; rosids; malvids; Brassicales; Brassicaceae; Camelineae; Arabidopsis	XP_016185022.1^XP_016185022.1^Q:1-567,H:1-597^77.219%ID^E:0^.^.	uncharacterized membrane protein At3g27390	AT4G37030.1^AT4G37030.1^Q:7-560,H:8-562^68.345%ID^E:0^.^.	.	.	ExpAA=131.38^PredHel=6^Topology=o15-37i44-66o86-108i183-205o229-251i253-272o	ENOG410Y9F4^NA	KEGG:ath:AT3G27390	GO:0016021^cellular_component^integral component of membrane`GO:0005886^cellular_component^plasma membrane	.
DBSI_DN12409_c0_g3_i1.p1	Y3739_ARATH^Y3739_ARATH^Q:20-315,H:21-315^48.311%ID^E:8.77e-94^RecName: Full=Uncharacterized membrane protein At3g27390;^Eukaryota; Viridiplantae; Streptophyta; Embryophyta; Tracheophyta; Spermatophyta; Magnoliophyta; eudicotyledons; Gunneridae; Pentapetalae; rosids; malvids; Brassicales; Brassicaceae; Camelineae; Arabidopsis	XP_016185022.1^XP_016185022.1^Q:1-386,H:1-386^87.565%ID^E:0^.^.	uncharacterized membrane protein At3g27390	AT4G37030.1^AT4G37030.1^Q:11-386,H:12-389^69.048%ID^E:0^.^.	.	.	ExpAA=127.77^PredHel=5^Topology=o15-37i44-66o86-108i183-205o248-270i	ENOG410Y9F4^NA	KEGG:ath:AT3G27390	GO:0016021^cellular_component^integral component of membrane`GO:0005886^cellular_component^plasma membrane	.
DBSI_DN12488_c0_g1_i2.p1	.	XP_020972396.1^XP_020972396.1^Q:2-120,H:55-170^40.984%ID^E:5.34e-19^.^.	uncharacterized protein LOC107611051	.	.	sigP:1^15^0.651^YES	ExpAA=42.42^PredHel=1^Topology=o46-68i	.	.	.	.
DBSI_DN12488_c0_g2_i1.p1	.	XP_020972396.1^XP_020972396.1^Q:10-108,H:54-170^38.136%ID^E:1.92e-13^.^.	uncharacterized protein LOC107611051	.	.	.	ExpAA=41.90^PredHel=2^Topology=i31-53o57-76i	.	.	.	.
DBSI_DN12407_c0_g1_i6.p1	.	.	.	.	.	.	ExpAA=87.04^PredHel=4^Topology=i7-26o36-58i63-85o105-127i	.	.	.	.
DBSI_DN12433_c0_g1_i1.p1	ATL2_ARATH^ATL2_ARATH^Q:29-298,H:8-299^47.635%ID^E:4.25e-67^RecName: Full=RING-H2 finger protein ATL2;^Eukaryota; Viridiplantae; Streptophyta; Embryophyta; Tracheophyta; Spermatophyta; Magnoliophyta; eudicotyledons; Gunneridae; Pentapetalae; rosids; malvids; Brassicales; Brassicaceae; Camelineae; Arabidopsis	XP_016197929.1^XP_016197929.1^Q:27-298,H:6-276^67.483%ID^E:3.22e-77^.^.	RING-H2 finger protein ATL2	AT3G16720.1^AT3G16720.1^Q:29-298,H:8-299^47.635%ID^E:4.41e-68^.^.	PF13639.6^zf-RING_2^Ring finger domain^138-181^E:1.9e-12`PF17123.5^zf-RING_11^RING-like zinc finger^138-167^E:3.4e-11`PF13923.6^zf-C3HC4_2^Zinc finger, C3HC4 type (RING finger)^139-180^E:4.3e-08`PF00097.25^zf-C3HC4^Zinc finger, C3HC4 type (RING finger)^139-180^E:8e-07`PF13445.6^zf-RING_UBOX^RING-type zinc-finger^139-178^E:5.7e-05`PF12678.7^zf-rbx1^RING-H2 zinc finger domain^141-181^E:1.8e-07`PF12…	.	ExpAA=27.93^PredHel=1^Topology=o50-72i	ENOG41121N2^zinc ion binding	KEGG:ath:AT3G16720	GO:0016021^cellular_component^integral component of membrane`GO:0046872^molecular_function^metal ion binding`GO:0016740^molecular_function^transferase activity`GO:0006952^biological_process^defense response`GO:0016567^biological_process^protein ubiquitination`GO:0010200^biological_process^response to chitin	GO:0046872^molecular_function^metal ion binding`GO:0008270^molecular_function^zinc ion binding`GO:0004842^molecular_function^ubiquitin-protein transferase activity`GO:0005680^cellular_component^anaphase-promoting complex
DBSI_DN12470_c0_g1_i3.p1	.	XP_016178749.2^XP_016178749.2^Q:1-883,H:218-1066^60.668%ID^E:0^.^.	uncharacterized protein LOC107621230 isoform X2	.	PF18428.1^BRCT_3^BRCA1 C Terminus (BRCT) domain^768-863^E:1.1e-06	.	.	.	.	.	.
DBSI_DN12432_c0_g1_i1.p1	TAF9_ARATH^TAF9_ARATH^Q:1-176,H:1-183^68.478%ID^E:2.21e-77^RecName: Full=Transcription initiation factor TFIID subunit 9;^Eukaryota; Viridiplantae; Streptophyta; Embryophyta; Tracheophyta; Spermatophyta; Magnoliophyta; eudicotyledons; Gunneridae; Pentapetalae; rosids; malvids; Brassicales; Brassicaceae; Camelineae; Arabidopsis	XP_020962533.1^XP_020962533.1^Q:1-176,H:1-179^90.503%ID^E:1.93e-107^.^.	transcription initiation factor TFIID subunit 9	AT1G54140.1^AT1G54140.1^Q:1-176,H:1-183^68.478%ID^E:2.3e-78^.^.	PF02291.15^TFIID-31kDa^Transcription initiation factor IID, 31kD subunit^9-127^E:1.6e-46`PF15630.6^CENP-S^CENP-S protein^26-73^E:7.3e-07	.	.	COG5094^RNA polymerase II, TATA box binding protein (TBP)-associated factor	KEGG:ath:AT1G54140`KO:K03133	GO:0000124^cellular_component^SAGA complex`GO:0005669^cellular_component^transcription factor TFIID complex`GO:0046982^molecular_function^protein heterodimerization activity`GO:0008134^molecular_function^transcription factor binding`GO:0044212^molecular_function^transcription regulatory region DNA binding`GO:0006352^biological_process^DNA-templated transcription, initiation`GO:0043966^biological_…	GO:0006352^biological_process^DNA-templated transcription, initiation`GO:0071821^cellular_component^FANCM-MHF complex
DBSI_DN12446_c0_g1_i1.p1	C7A12_PANGI^C7A12_PANGI^Q:8-284,H:228-500^58.484%ID^E:1.33e-117^RecName: Full=Cytochrome P450 CYP736A12;^Eukaryota; Viridiplantae; Streptophyta; Embryophyta; Tracheophyta; Spermatophyta; Magnoliophyta; eudicotyledons; Gunneridae; Pentapetalae; asterids; campanulids; Apiales; Araliaceae; Panax	XP_016203656.1^XP_016203656.1^Q:1-288,H:225-511^70.242%ID^E:3.1e-155^.^.	cytochrome P450 CYP736A12-like	AT4G36220.1^AT4G36220.1^Q:8-286,H:233-518^45.862%ID^E:9.31e-79^.^.	PF00067.22^p450^Cytochrome P450^5-274^E:3.7e-75	.	.	.	.	GO:0016021^cellular_component^integral component of membrane`GO:0020037^molecular_function^heme binding`GO:0005506^molecular_function^iron ion binding`GO:0004497^molecular_function^monooxygenase activity`GO:0016705^molecular_function^oxidoreductase activity, acting on paired donors, with incorporation or reduction of molecular oxygen	GO:0005506^molecular_function^iron ion binding`GO:0016705^molecular_function^oxidoreductase activity, acting on paired donors, with incorporation or reduction of molecular oxygen`GO:0020037^molecular_function^heme binding`GO:0055114^biological_process^oxidation-reduction process
DBSI_DN96659_c0_g1_i1.p1	.	.	.	.	.	.	.	.	.	.	.
DBSI_DN96692_c0_g1_i1.p2	.	.	.	.	.	.	.	.	.	.	.
DBSI_DN96607_c0_g1_i1.p3	.	.	.	.	.	.	.	.	.	.	.
DBSI_DN96608_c0_g1_i1.p1	.	XP_020970725.1^XP_020970725.1^Q:1-113,H:1-118^58.475%ID^E:5.46e-38^.^.	histone acetyltransferase HAC1-like isoform X2	.	.	.	.	.	.	.	.
DBSI_DN96603_c0_g1_i1.p1	.	.	.	.	.	.	.	.	.	.	.
DBSI_DN96670_c0_g1_i1.p2	.	.	.	.	.	.	.	.	.	.	.
DBSI_DN4725_c0_g1_i5.p1	ATG16_ARATH^ATG16_ARATH^Q:9-515,H:3-509^72.189%ID^E:0^RecName: Full=Autophagy-related protein 16 {ECO:0000305};^Eukaryota; Viridiplantae; Streptophyta; Embryophyta; Tracheophyta; Spermatophyta; Magnoliophyta; eudicotyledons; Gunneridae; Pentapetalae; rosids; malvids; Brassicales; Brassicaceae; Camelineae; Arabidopsis	XP_016189705.1^XP_016189705.1^Q:4-515,H:3-514^92.188%ID^E:0^.^.	autophagy-related protein 16 isoform X2	AT5G50230.1^AT5G50230.1^Q:9-515,H:3-509^72.189%ID^E:0^.^.	PF08614.11^ATG16^Autophagy protein 16 (ATG16)^48-174^E:2.4e-16`PF00400.32^WD40^WD domain, G-beta repeat^223-259^E:0.0056`PF00400.32^WD40^WD domain, G-beta repeat^308-344^E:0.00016`PF00400.32^WD40^WD domain, G-beta repeat^349-385^E:4.2e-05`PF00400.32^WD40^WD domain, G-beta repeat^452-473^E:0.0092`PF00400.32^WD40^WD domain, G-beta repeat^479-514^E:0.18	.	.	ENOG410XQYA^autophagy related 16-like 1 (S. cerevisiae)	KEGG:ath:AT5G50230`KO:K17890	GO:0000421^cellular_component^autophagosome membrane`GO:0000045^biological_process^autophagosome assembly`GO:0015031^biological_process^protein transport	GO:0005515^molecular_function^protein binding
DBSI_DN4795_c0_g1_i3.p1	.	.	.	.	.	.	.	.	.	.	.
DBSI_DN4747_c0_g1_i2.p1	APAG_RHILO^APAG_RHILO^Q:178-272,H:4-98^53.684%ID^E:4.82e-27^RecName: Full=Protein ApaG {ECO:0000255|HAMAP-Rule:MF_00791};^Bacteria; Proteobacteria; Alphaproteobacteria; Rhizobiales; Phyllobacteriaceae; Mesorhizobium	XP_016191924.2^XP_016191924.2^Q:34-271,H:1-235^83.193%ID^E:4.09e-142^.^.	uncharacterized protein LOC107632781	.	PF02151.19^UVR^UvrB/uvrC motif^105-133^E:2.6e-05`PF02151.19^UVR^UvrB/uvrC motif^139-166^E:1.9e-05`PF04379.14^DUF525^ApaG domain^195-271^E:7.3e-28	.	.	COG2967^ApaG protein	KEGG:mlo:mll5649`KO:K06195	.	GO:0005515^molecular_function^protein binding
DBSI_DN4709_c0_g1_i3.p1	NPHP3_XENLA^NPHP3_XENLA^Q:130-309,H:1076-1261^33.333%ID^E:2.22e-16^RecName: Full=Nephrocystin-3;^Eukaryota; Metazoa; Chordata; Craniata; Vertebrata; Euteleostomi; Amphibia; Batrachia; Anura; Pipoidea; Pipidae; Xenopodinae; Xenopus; Xenopus`NPHP3_XENLA^NPHP3_XENLA^Q:135-277,H:1123-1265^34.965%ID^E:6.93e-14^RecName: Full=Nephrocystin-3;^Eukaryota; Metazoa; Chordata; Craniata; Vertebrata; Euteleosto…	XP_016190115.1^XP_016190115.1^Q:1-522,H:1-518^79.31%ID^E:0^.^.	kinesin light chain 3 isoform X1	AT5G37590.1^AT5G37590.1^Q:36-522,H:36-522^58.045%ID^E:0^.^.	PF13432.6^TPR_16^Tetratricopeptide repeat^125-191^E:0.0024`PF13424.6^TPR_12^Tetratricopeptide repeat^127-194^E:7.5e-08`PF13374.6^TPR_10^Tetratricopeptide repeat^161-199^E:3e-07`PF13424.6^TPR_12^Tetratricopeptide repeat^163-235^E:1.7e-12`PF13424.6^TPR_12^Tetratricopeptide repeat^204-276^E:9.8e-11`PF13374.6^TPR_10^Tetratricopeptide repeat^205-244^E:1.8e-05	.	.	.	KEGG:xla:446530`KO:K19360	GO:0005929^cellular_component^cilium`GO:0060271^biological_process^cilium assembly`GO:0060027^biological_process^convergent extension involved in gastrulation`GO:0090090^biological_process^negative regulation of canonical Wnt signaling pathway`GO:2000095^biological_process^regulation of Wnt signaling pathway, planar cell polarity pathway`GO:0016055^biological_process^Wnt signaling pathway	.
DBSI_DN4706_c0_g1_i4.p1	TPPC2_PIG^TPPC2_PIG^Q:1-135,H:1-138^50%ID^E:3.33e-45^RecName: Full=Trafficking protein particle complex subunit 2;^Eukaryota; Metazoa; Chordata; Craniata; Vertebrata; Euteleostomi; Mammalia; Eutheria; Laurasiatheria; Cetartiodactyla; Suina; Suidae; Sus	XP_016171794.1^XP_016171794.1^Q:1-135,H:1-135^98.519%ID^E:6.63e-98^.^.	trafficking protein particle complex subunit 2 isoform X2	AT1G80500.2^AT1G80500.2^Q:1-135,H:1-135^92.593%ID^E:1.62e-92^.^.	PF04628.13^Sedlin_N^Sedlin, N-terminal conserved region^9-133^E:1.7e-44`PF04099.12^Sybindin^Sybindin-like family^69-132^E:8.2e-06	.	.	COG5603^trafficking protein particle complex	KEGG:ssc:100513447`KO:K20301	GO:0005783^cellular_component^endoplasmic reticulum`GO:0005793^cellular_component^endoplasmic reticulum-Golgi intermediate compartment`GO:0005654^cellular_component^nucleoplasm`GO:0005634^cellular_component^nucleus`GO:0048471^cellular_component^perinuclear region of cytoplasm`GO:0030008^cellular_component^TRAPP complex`GO:0006888^biological_process^endoplasmic reticulum to Golgi vesicle-mediated …	GO:0006888^biological_process^endoplasmic reticulum to Golgi vesicle-mediated transport`GO:0005622^cellular_component^intracellular`GO:0016192^biological_process^vesicle-mediated transport`GO:0030008^cellular_component^TRAPP complex
DBSI_DN4715_c0_g1_i1.p1	PLSP1_ARATH^PLSP1_ARATH^Q:118-278,H:55-214^66.46%ID^E:8.07e-62^RecName: Full=Chloroplast processing peptidase;^Eukaryota; Viridiplantae; Streptophyta; Embryophyta; Tracheophyta; Spermatophyta; Magnoliophyta; eudicotyledons; Gunneridae; Pentapetalae; rosids; malvids; Brassicales; Brassicaceae; Camelineae; Arabidopsis	XP_016188878.1^XP_016188878.1^Q:61-269,H:1-217^77.982%ID^E:8.18e-102^.^.	chloroplast processing peptidase	AT3G24590.1^AT3G24590.1^Q:118-278,H:55-214^66.46%ID^E:8.38e-63^.^.	PF00717.23^Peptidase_S24^Peptidase S24-like^201-272^E:8e-11	.	.	COG0681^Signal peptidase i	KEGG:ath:AT3G24590`KO:K03100	GO:0009507^cellular_component^chloroplast`GO:0009941^cellular_component^chloroplast envelope`GO:0009535^cellular_component^chloroplast thylakoid membrane`GO:0016021^cellular_component^integral component of membrane`GO:0009526^cellular_component^plastid envelope`GO:0055035^cellular_component^plastid thylakoid membrane`GO:0008233^molecular_function^peptidase activity`GO:0004252^molecular_function^s…	.
DBSI_DN4722_c0_g1_i3.p1	MIP1B_ARATH^MIP1B_ARATH^Q:4-84,H:31-111^44.444%ID^E:1.11e-10^RecName: Full=B-box domain protein 31 {ECO:0000303|PubMed:19920209};^Eukaryota; Viridiplantae; Streptophyta; Embryophyta; Tracheophyta; Spermatophyta; Magnoliophyta; eudicotyledons; Gunneridae; Pentapetalae; rosids; malvids; Brassicales; Brassicaceae; Camelineae; Arabidopsis	XP_016171827.1^XP_016171827.1^Q:1-206,H:1-206^80.861%ID^E:1.24e-75^.^.	zinc finger protein CONSTANS-LIKE 2	AT4G27310.1^AT4G27310.1^Q:2-141,H:3-165^45.238%ID^E:6.1e-35^.^.	PF00643.24^zf-B_box^B-box zinc finger^2-42^E:1.7e-06	.	.	ENOG411168W^BBOX	KEGG:ath:AT3G21890	GO:0005634^cellular_component^nucleus`GO:0003700^molecular_function^DNA-binding transcription factor activity`GO:0030674^molecular_function^protein binding, bridging`GO:0008270^molecular_function^zinc ion binding`GO:0007623^biological_process^circadian rhythm`GO:0009909^biological_process^regulation of flower development`GO:0006355^biological_process^regulation of transcription, DNA-templated`GO:…	GO:0008270^molecular_function^zinc ion binding
DBSI_DN4775_c0_g1_i1.p1	AKRP_ARATH^AKRP_ARATH^Q:82-499,H:10-416^59.905%ID^E:2.31e-172^RecName: Full=Ankyrin repeat domain-containing protein, chloroplastic;^Eukaryota; Viridiplantae; Streptophyta; Embryophyta; Tracheophyta; Spermatophyta; Magnoliophyta; eudicotyledons; Gunneridae; Pentapetalae; rosids; malvids; Brassicales; Brassicaceae; Camelineae; Arabidopsis	XP_020978515.1^XP_020978515.1^Q:65-506,H:2-437^75%ID^E:0^.^.	ankyrin repeat domain-containing protein%2C chloroplastic	AT5G66055.1^AT5G66055.1^Q:82-499,H:10-416^59.905%ID^E:2.4e-173^.^.	PF13637.6^Ank_4^Ankyrin repeats (many copies)^346-388^E:2.4e-07`PF12796.7^Ank_2^Ankyrin repeats (3 copies)^348-439^E:2.2e-11`PF00023.30^Ank^Ankyrin repeat^375-406^E:0.01`PF13857.6^Ank_5^Ankyrin repeats (many copies)^395-449^E:1.4e-09`PF13637.6^Ank_4^Ankyrin repeats (many copies)^411-462^E:3.3e-10`PF12796.7^Ank_2^Ankyrin repeats (3 copies)^441-489^E:3.1e-06`PF00023.30^Ank^Ankyrin repeat^441-472^E:…	.	.	COG0666^Ankyrin Repeat	KEGG:ath:AT5G66055	GO:0009507^cellular_component^chloroplast`GO:0031359^cellular_component^integral component of chloroplast outer membrane`GO:0030941^molecular_function^chloroplast targeting sequence binding`GO:0045036^biological_process^protein targeting to chloroplast	GO:0005515^molecular_function^protein binding
DBSI_DN4791_c0_g1_i5.p1	TIG_SYNP2^TIG_SYNP2^Q:87-202,H:10-118^30.172%ID^E:1.86e-12^RecName: Full=Trigger factor {ECO:0000255|HAMAP-Rule:MF_00303};^Bacteria; Cyanobacteria; Synechococcales; Synechococcaceae; Synechococcus	XP_020974814.1^XP_020974814.1^Q:5-204,H:7-203^74.5%ID^E:8.64e-105^.^.	uncharacterized protein LOC107617243 isoform X2	AT2G30695.3^AT2G30695.3^Q:70-204,H:63-197^59.259%ID^E:3.47e-53^.^.	PF05697.13^Trigger_N^Bacterial trigger factor protein (TF)^83-202^E:1.3e-12	.	.	COG0544^Involved in protein export. Acts as a chaperone by maintaining the newly synthesized protein in an open conformation	KEGG:syp:SYNPCC7002_A1276`KO:K03545	GO:0005737^cellular_component^cytoplasm`GO:0003755^molecular_function^peptidyl-prolyl cis-trans isomerase activity`GO:0007049^biological_process^cell cycle`GO:0051301^biological_process^cell division`GO:0006457^biological_process^protein folding`GO:0015031^biological_process^protein transport	GO:0006457^biological_process^protein folding`GO:0015031^biological_process^protein transport
DBSI_DN4746_c0_g1_i1.p1	NOP14_HUMAN^NOP14_HUMAN^Q:15-936,H:1-844^30.481%ID^E:4.52e-94^RecName: Full=Nucleolar protein 14;^Eukaryota; Metazoa; Chordata; Craniata; Vertebrata; Euteleostomi; Mammalia; Eutheria; Euarchontoglires; Primates; Haplorrhini; Catarrhini; Hominidae; Homo	XP_020972546.1^XP_020972546.1^Q:28-952,H:15-879^76.426%ID^E:0^.^.	nucleolar protein 14	AT1G69070.2^AT1G69070.2^Q:25-944,H:17-894^53.796%ID^E:0^.^.	PF04147.12^Nop14^Nop14-like family^40-937^E:2.4e-237	.	.	ENOG410XNWY^Nucleolar protein	KEGG:hsa:8602`KO:K14766	GO:0030686^cellular_component^90S preribosome`GO:0016020^cellular_component^membrane`GO:0030692^cellular_component^Noc4p-Nop14p complex`GO:0005730^cellular_component^nucleolus`GO:0005654^cellular_component^nucleoplasm`GO:0005634^cellular_component^nucleus`GO:0032040^cellular_component^small-subunit processome`GO:0019899^molecular_function^enzyme binding`GO:0003723^molecular_function^RNA binding`G…	GO:0032040^cellular_component^small-subunit processome
DBSI_DN4746_c0_g2_i1.p1	GAR2_SCHPO^GAR2_SCHPO^Q:157-338,H:253-443^29.897%ID^E:3.49e-17^RecName: Full=Protein gar2;^Eukaryota; Fungi; Dikarya; Ascomycota; Taphrinomycotina; Schizosaccharomycetes; Schizosaccharomycetales; Schizosaccharomycetaceae; Schizosaccharomyces	XP_016174877.1^XP_016174877.1^Q:1-400,H:1-417^71.531%ID^E:0^.^.	protein gar2	AT3G55340.1^AT3G55340.1^Q:1-392,H:1-413^44.159%ID^E:1.84e-90^.^.`AT3G55340.1^AT3G55340.1^Q:164-392,H:259-497^28.235%ID^E:5.47e-15^.^.`AT3G55340.1^AT3G55340.1^Q:353-392,H:553-592^55%ID^E:2.45e-07^.^.	PF00076.22^RRM_1^RNA recognition motif. (a.k.a. RRM, RBD, or RNP domain)^169-236^E:8.7e-14`PF00076.22^RRM_1^RNA recognition motif. (a.k.a. RRM, RBD, or RNP domain)^264-332^E:7.6e-13`PF00098.23^zf-CCHC^Zinc knuckle^374-391^E:0.00015	.	.	.	KEGG:spo:SPAC140.02`KO:K11294	GO:0001651^cellular_component^dense fibrillar component`GO:0005730^cellular_component^nucleolus`GO:1990904^cellular_component^ribonucleoprotein complex`GO:0005732^cellular_component^small nucleolar ribonucleoprotein complex`GO:0008139^molecular_function^nuclear localization sequence binding`GO:0003723^molecular_function^RNA binding`GO:0006364^biological_process^rRNA processing	GO:0003676^molecular_function^nucleic acid binding`GO:0008270^molecular_function^zinc ion binding
DBSI_DN4746_c1_g1_i15.p1	CLCC_ARATH^CLCC_ARATH^Q:1-780,H:1-775^71.903%ID^E:0^RecName: Full=Chloride channel protein CLC-c;^Eukaryota; Viridiplantae; Streptophyta; Embryophyta; Tracheophyta; Spermatophyta; Magnoliophyta; eudicotyledons; Gunneridae; Pentapetalae; rosids; malvids; Brassicales; Brassicaceae; Camelineae; Arabidopsis	XP_016204097.1^XP_016204097.1^Q:2-787,H:3-788^87.929%ID^E:0^.^.	chloride channel protein CLC-c isoform X1	AT5G49890.1^AT5G49890.1^Q:1-780,H:1-775^71.903%ID^E:0^.^.	PF00654.20^Voltage_CLC^Voltage gated chloride channel^157-572^E:4.5e-88`PF00571.28^CBS^CBS domain^722-768^E:1.4e-05	.	ExpAA=224.32^PredHel=10^Topology=i97-119o146-168i189-211o259-281i293-315o345-367i386-408o479-501i522-541o545-567i	COG0038^chloride channel	KEGG:ath:AT5G49890`KO:K05016	GO:0034707^cellular_component^chloride channel complex`GO:0009705^cellular_component^plant-type vacuole membrane`GO:0005774^cellular_component^vacuolar membrane`GO:0005247^molecular_function^voltage-gated chloride channel activity`GO:1902476^biological_process^chloride transmembrane transport`GO:0034765^biological_process^regulation of ion transmembrane transport	GO:0005247^molecular_function^voltage-gated chloride channel activity`GO:0006821^biological_process^chloride transport`GO:0055085^biological_process^transmembrane transport`GO:0016020^cellular_component^membrane
DBSI_DN4746_c2_g1_i1.p1	.	XP_016201099.1^XP_016201099.1^Q:41-485,H:1-425^56.933%ID^E:1.34e-149^.^.	uncharacterized protein LOC107642306	AT3G53440.2^AT3G53440.2^Q:214-468,H:260-488^45.914%ID^E:3.81e-53^.^.	.	.	.	.	.	.	.
DBSI_DN4746_c3_g1_i1.p1	CLE25_ARATH^CLE25_ARATH^Q:14-99,H:7-79^40.698%ID^E:2.31e-12^RecName: Full=CLAVATA3/ESR (CLE)-related protein 25;^Eukaryota; Viridiplantae; Streptophyta; Embryophyta; Tracheophyta; Spermatophyta; Magnoliophyta; eudicotyledons; Gunneridae; Pentapetalae; rosids; malvids; Brassicales; Brassicaceae; Camelineae; Arabidopsis	.	.	AT3G28455.1^AT3G28455.1^Q:14-99,H:7-79^40.698%ID^E:2.4e-13^.^.	.	.	ExpAA=20.75^PredHel=1^Topology=o15-34i	ENOG41115VN^clavata3 esr-related 25	KEGG:ath:AT3G28455	GO:0048046^cellular_component^apoplast`GO:0005615^cellular_component^extracellular space`GO:0033612^molecular_function^receptor serine/threonine kinase binding`GO:0045168^biological_process^cell-cell signaling involved in cell fate commitment`GO:0007275^biological_process^multicellular organism development`GO:1902584^biological_process^positive regulation of response to water deprivation	.
DBSI_DN4703_c0_g1_i10.p1	DEXH3_ARATH^DEXH3_ARATH^Q:48-913,H:101-966^65.217%ID^E:0^RecName: Full=DExH-box ATP-dependent RNA helicase DExH3 {ECO:0000305};^Eukaryota; Viridiplantae; Streptophyta; Embryophyta; Tracheophyta; Spermatophyta; Magnoliophyta; eudicotyledons; Gunneridae; Pentapetalae; rosids; malvids; Brassicales; Brassicaceae; Camelineae; Arabidopsis	XP_016196900.1^XP_016196900.1^Q:9-916,H:3-903^90.56%ID^E:0^.^.	DExH-box ATP-dependent RNA helicase DExH3 isoform X1	AT5G04895.1^AT5G04895.1^Q:22-916,H:30-929^81.909%ID^E:0^.^.	PF00270.29^DEAD^DEAD/DEAH box helicase^259-409^E:3.4e-06`PF00271.31^Helicase_C^Helicase conserved C-terminal domain^516-646^E:3.4e-13`PF04408.23^HA2^Helicase associated domain (HA2)^710-798^E:8.9e-21	.	.	COG1643^helicase	KEGG:ath:AT1G48650`KO:K14442	GO:0005634^cellular_component^nucleus`GO:0005524^molecular_function^ATP binding`GO:0034459^molecular_function^ATP-dependent 3'-5' RNA helicase activity`GO:0003723^molecular_function^RNA binding	GO:0003676^molecular_function^nucleic acid binding`GO:0005524^molecular_function^ATP binding`GO:0004386^molecular_function^helicase activity
DBSI_DN4760_c0_g1_i1.p1	2AB2C_ARATH^2AB2C_ARATH^Q:8-538,H:9-536^79.887%ID^E:0^RecName: Full=Probable serine/threonine protein phosphatase 2A regulatory subunit B''gamma;^Eukaryota; Viridiplantae; Streptophyta; Embryophyta; Tracheophyta; Spermatophyta; Magnoliophyta; eudicotyledons; Gunneridae; Pentapetalae; rosids; malvids; Brassicales; Brassicaceae; Camelineae; Arabidopsis	XP_016175153.1^XP_016175153.1^Q:1-538,H:1-537^94.424%ID^E:0^.^.	probable serine/threonine protein phosphatase 2A regulatory subunit B''delta	AT5G28900.1^AT5G28900.1^Q:8-538,H:9-536^79.887%ID^E:0^.^.	PF17958.1^EF-hand_13^EF-hand domain^215-304^E:5.8e-35`PF13499.6^EF-hand_7^EF-hand domain pair^319-419^E:7.9e-19`PF13202.6^EF-hand_5^EF hand^398-417^E:0.00028	.	.	ENOG410XRBK^Protein phosphatase 2, regulatory subunit B	KEGG:ath:AT5G28900`KO:K11583	GO:0005737^cellular_component^cytoplasm`GO:0005634^cellular_component^nucleus`GO:0000159^cellular_component^protein phosphatase type 2A complex`GO:0005509^molecular_function^calcium ion binding`GO:0019888^molecular_function^protein phosphatase regulator activity`GO:0006470^biological_process^protein dephosphorylation	GO:0005509^molecular_function^calcium ion binding
DBSI_DN4749_c0_g1_i1.p1	STP5_ARATH^STP5_ARATH^Q:1-498,H:1-502^63.546%ID^E:0^RecName: Full=Sugar transport protein 5;^Eukaryota; Viridiplantae; Streptophyta; Embryophyta; Tracheophyta; Spermatophyta; Magnoliophyta; eudicotyledons; Gunneridae; Pentapetalae; rosids; malvids; Brassicales; Brassicaceae; Camelineae; Arabidopsis	XP_016163617.1^XP_016163617.1^Q:1-504,H:1-504^79.563%ID^E:0^.^.	sugar transport protein 5	AT1G34580.1^AT1G34580.1^Q:1-498,H:1-502^63.546%ID^E:0^.^.	PF00083.24^Sugar_tr^Sugar (and other) transporter^27-487^E:5.7e-112`PF07690.16^MFS_1^Major Facilitator Superfamily^51-432^E:6.7e-28	.	ExpAA=256.89^PredHel=12^Topology=i21-43o80-99i106-125o135-157i170-192o197-219i282-304o319-341i348-370o385-404i425-447o451-473i	ENOG410XNQK^Transporter	KEGG:ath:AT1G34580	GO:0005887^cellular_component^integral component of plasma membrane`GO:0005351^molecular_function^carbohydrate:proton symporter activity	GO:0022857^molecular_function^transmembrane transporter activity`GO:0055085^biological_process^transmembrane transport`GO:0016021^cellular_component^integral component of membrane
DBSI_DN4773_c0_g1_i3.p1	.	XP_016188481.2^XP_016188481.2^Q:8-85,H:5-66^35.897%ID^E:2.92e-07^.^.	putative phosphatidylglycerol/phosphatidylinositol transfer protein DDB_G0282179	.	.	sigP:1^27^0.63^YES	ExpAA=49.89^PredHel=2^Topology=i9-28o87-109i	.	.	.	.
DBSI_DN4718_c0_g1_i2.p1	COPE1_ARATH^COPE1_ARATH^Q:1-289,H:4-292^77.509%ID^E:3.04e-175^RecName: Full=Coatomer subunit epsilon-1;^Eukaryota; Viridiplantae; Streptophyta; Embryophyta; Tracheophyta; Spermatophyta; Magnoliophyta; eudicotyledons; Gunneridae; Pentapetalae; rosids; malvids; Brassicales; Brassicaceae; Camelineae; Arabidopsis	XP_016197815.1^XP_016197815.1^Q:1-289,H:1-289^95.502%ID^E:0^.^.	coatomer subunit epsilon-1	AT1G30630.1^AT1G30630.1^Q:1-289,H:4-292^77.509%ID^E:3.16e-176^.^.	PF04733.14^Coatomer_E^Coatomer epsilon subunit^4-288^E:2.1e-135	.	.	ENOG410XS5P^Coatomer protein complex, subunit epsilon	KEGG:ath:AT1G30630`KO:K17268	GO:0030126^cellular_component^COPI vesicle coat`GO:0000139^cellular_component^Golgi membrane`GO:0005774^cellular_component^vacuolar membrane`GO:0005198^molecular_function^structural molecule activity`GO:0006888^biological_process^endoplasmic reticulum to Golgi vesicle-mediated transport`GO:0006891^biological_process^intra-Golgi vesicle-mediated transport`GO:0015031^biological_process^protein tran…	.
DBSI_DN4751_c0_g2_i2.p1	FTSH4_ARATH^FTSH4_ARATH^Q:3-285,H:2-321^62.5%ID^E:1.42e-128^RecName: Full=ATP-dependent zinc metalloprotease FTSH 4, mitochondrial;^Eukaryota; Viridiplantae; Streptophyta; Embryophyta; Tracheophyta; Spermatophyta; Magnoliophyta; eudicotyledons; Gunneridae; Pentapetalae; rosids; malvids; Brassicales; Brassicaceae; Camelineae; Arabidopsis	XP_016163843.1^XP_016163843.1^Q:3-285,H:2-318^71.924%ID^E:8.02e-156^.^.	ATP-dependent zinc metalloprotease FTSH 4%2C mitochondrial isoform X1	AT2G26140.1^AT2G26140.1^Q:3-285,H:2-321^62.5%ID^E:1.48e-129^.^.	PF05496.12^RuvB_N^Holliday junction DNA helicase RuvB P-loop domain^224-261^E:0.00015`PF00004.29^AAA^ATPase family associated with various cellular activities (AAA)^227-285^E:7.2e-17	.	.	COG0465^Acts as a processive, ATP-dependent zinc metallopeptidase for both cytoplasmic and membrane proteins. Plays a role in the quality control of integral membrane proteins (By similarity)	KEGG:ath:AT2G26140	GO:0009941^cellular_component^chloroplast envelope`GO:0016021^cellular_component^integral component of membrane`GO:0016020^cellular_component^membrane`GO:0005743^cellular_component^mitochondrial inner membrane`GO:0005739^cellular_component^mitochondrion`GO:0009536^cellular_component^plastid`GO:0005524^molecular_function^ATP binding`GO:0004176^molecular_function^ATP-dependent peptidase activity`GO…	GO:0009378^molecular_function^four-way junction helicase activity`GO:0006281^biological_process^DNA repair`GO:0006310^biological_process^DNA recombination`GO:0005524^molecular_function^ATP binding
DBSI_DN4726_c0_g1_i1.p1	Y1439_ARATH^Y1439_ARATH^Q:13-1011,H:10-1001^43.5%ID^E:0^RecName: Full=BTB/POZ domain-containing protein At1g04390;^Eukaryota; Viridiplantae; Streptophyta; Embryophyta; Tracheophyta; Spermatophyta; Magnoliophyta; eudicotyledons; Gunneridae; Pentapetalae; rosids; malvids; Brassicales; Brassicaceae; Camelineae; Arabidopsis	XP_020965170.1^XP_020965170.1^Q:1-1016,H:1-1010^77.974%ID^E:0^.^.	BTB/POZ domain-containing protein At1g04390 isoform X1	AT1G04390.1^AT1G04390.1^Q:13-1011,H:10-1001^43.5%ID^E:0^.^.	PF00651.31^BTB^BTB/POZ domain^843-898^E:2e-06	.	.	ENOG410YBFM^BTB POZ domain-containing protein	KEGG:ath:AT1G04390	GO:0016567^biological_process^protein ubiquitination	GO:0005515^molecular_function^protein binding
DBSI_DN4727_c0_g1_i6.p1	RBGPR_HUMAN^RBGPR_HUMAN^Q:89-454,H:152-536^26.75%ID^E:5.19e-30^RecName: Full=Rab3 GTPase-activating protein non-catalytic subunit;^Eukaryota; Metazoa; Chordata; Craniata; Vertebrata; Euteleostomi; Mammalia; Eutheria; Euarchontoglires; Primates; Haplorrhini; Catarrhini; Hominidae; Homo	XP_020974252.1^XP_020974252.1^Q:1-459,H:1-454^86.304%ID^E:0^.^.	rab3 GTPase-activating protein non-catalytic subunit	AT3G14910.1^AT3G14910.1^Q:1-457,H:1-454^72.489%ID^E:0^.^.	PF14655.6^RAB3GAP2_N^Rab3 GTPase-activating protein regulatory subunit N-terminus^28-421^E:1.4e-114	.	.	ENOG410XTJ2^RAB3 GTPase activating protein subunit 2 (Non-catalytic)	KEGG:hsa:25782`KO:K19937	GO:0005829^cellular_component^cytosol`GO:0005789^cellular_component^endoplasmic reticulum membrane`GO:0005886^cellular_component^plasma membrane`GO:0032991^cellular_component^protein-containing complex`GO:0008047^molecular_function^enzyme activator activity`GO:0030234^molecular_function^enzyme regulator activity`GO:0005096^molecular_function^GTPase activator activity`GO:0046982^molecular_function…	.
DBSI_DN4724_c0_g1_i3.p1	PP1R7_ARATH^PP1R7_ARATH^Q:1-330,H:1-328^76.364%ID^E:0^RecName: Full=Protein phosphatase 1 regulatory inhibitor subunit PPP1R7 homolog {ECO:0000305};^Eukaryota; Viridiplantae; Streptophyta; Embryophyta; Tracheophyta; Spermatophyta; Magnoliophyta; eudicotyledons; Gunneridae; Pentapetalae; rosids; malvids; Brassicales; Brassicaceae; Camelineae; Arabidopsis	XP_020969729.1^XP_020969729.1^Q:2-330,H:8-336^87.842%ID^E:0^.^.	protein phosphatase 1 regulatory subunit pprA	AT5G19680.1^AT5G19680.1^Q:1-330,H:1-328^76.364%ID^E:0^.^.	PF00560.33^LRR_1^Leucine Rich Repeat^21-29^E:18000`PF00560.33^LRR_1^Leucine Rich Repeat^40-57^E:14`PF13516.6^LRR_6^Leucine Rich repeat^40-51^E:100`PF13516.6^LRR_6^Leucine Rich repeat^61-83^E:0.37`PF00560.33^LRR_1^Leucine Rich Repeat^91-106^E:150`PF13516.6^LRR_6^Leucine Rich repeat^91-101^E:260`PF13516.6^LRR_6^Leucine Rich repeat^112-124^E:80`PF13516.6^LRR_6^Leucine Rich repeat^135-145^E:520`PF005…	.	.	COG4886^leucine Rich Repeat	KEGG:ath:AT5G19680`KO:K17550	GO:0005737^cellular_component^cytoplasm`GO:0005634^cellular_component^nucleus`GO:0072357^cellular_component^PTW/PP1 phosphatase complex`GO:0004864^molecular_function^protein phosphatase inhibitor activity`GO:0019888^molecular_function^protein phosphatase regulator activity`GO:0045842^biological_process^positive regulation of mitotic metaphase/anaphase transition	GO:0005515^molecular_function^protein binding
DBSI_DN4778_c0_g1_i3.p1	GMCL1_MOUSE^GMCL1_MOUSE^Q:37-240,H:87-289^27.536%ID^E:9.98e-14^RecName: Full=Germ cell-less protein-like 1;^Eukaryota; Metazoa; Chordata; Craniata; Vertebrata; Euteleostomi; Mammalia; Eutheria; Euarchontoglires; Glires; Rodentia; Myomorpha; Muroidea; Muridae; Murinae; Mus; Mus	XP_016197954.1^XP_016197954.1^Q:1-861,H:1-867^88.812%ID^E:0^.^.	uncharacterized protein LOC107639052	AT4G15840.1^AT4G15840.1^Q:27-861,H:46-836^62.307%ID^E:0^.^.	PF00651.31^BTB^BTB/POZ domain^50-154^E:6.9e-14	.	.	ENOG410XPEJ^germ cell-less	KEGG:mmu:23885`KO:K10485	GO:0005635^cellular_component^nuclear envelope`GO:0016363^cellular_component^nuclear matrix`GO:0030154^biological_process^cell differentiation`GO:0007275^biological_process^multicellular organism development`GO:0006355^biological_process^regulation of transcription, DNA-templated`GO:0007283^biological_process^spermatogenesis	GO:0005515^molecular_function^protein binding
DBSI_DN4766_c0_g1_i1.p1	ODBB1_ARATH^ODBB1_ARATH^Q:22-364,H:9-352^88.439%ID^E:0^RecName: Full=2-oxoisovalerate dehydrogenase subunit beta 1, mitochondrial;^Eukaryota; Viridiplantae; Streptophyta; Embryophyta; Tracheophyta; Spermatophyta; Magnoliophyta; eudicotyledons; Gunneridae; Pentapetalae; rosids; malvids; Brassicales; Brassicaceae; Camelineae; Arabidopsis	XP_016183763.1^XP_016183763.1^Q:1-364,H:1-362^92.308%ID^E:0^.^.	2-oxoisovalerate dehydrogenase subunit beta 1%2C mitochondrial	AT1G55510.1^AT1G55510.1^Q:22-364,H:9-352^88.439%ID^E:0^.^.	PF02779.24^Transket_pyr^Transketolase, pyrimidine binding domain^45-218^E:3.5e-44`PF02780.20^Transketolase_C^Transketolase, C-terminal domain^235-354^E:1.5e-34	.	.	COG0022^Dehydrogenase, E1 component	KEGG:ath:AT1G55510`KO:K00167	GO:0005947^cellular_component^mitochondrial alpha-ketoglutarate dehydrogenase complex`GO:0005739^cellular_component^mitochondrion`GO:0003863^molecular_function^3-methyl-2-oxobutanoate dehydrogenase (2-methylpropanoyl-transferring) activity`GO:0003826^molecular_function^alpha-ketoacid dehydrogenase activity`GO:0009083^biological_process^branched-chain amino acid catabolic process`GO:0007584^biolog…	.
DBSI_DN4764_c0_g1_i3.p1	YIDE_SCHPO^YIDE_SCHPO^Q:67-304,H:4-225^36.179%ID^E:3.4e-41^RecName: Full=Putative uridine kinase C227.14;^Eukaryota; Fungi; Dikarya; Ascomycota; Taphrinomycotina; Schizosaccharomycetes; Schizosaccharomycetales; Schizosaccharomycetaceae; Schizosaccharomyces	XP_016204703.1^XP_016204703.1^Q:1-306,H:1-307^82.637%ID^E:0^.^.	putative uridine kinase C227.14 isoform X1	AT1G03030.1^AT1G03030.1^Q:51-305,H:46-300^67.059%ID^E:3.12e-122^.^.	PF00485.18^PRK^Phosphoribulokinase / Uridine kinase family^102-304^E:2.3e-09	.	.	.	.	GO:0005829^cellular_component^cytosol`GO:0005634^cellular_component^nucleus`GO:0005524^molecular_function^ATP binding`GO:0004849^molecular_function^uridine kinase activity`GO:0044211^biological_process^CTP salvage`GO:0044206^biological_process^UMP salvage	GO:0005524^molecular_function^ATP binding`GO:0016301^molecular_function^kinase activity
DBSI_DN4762_c0_g1_i2.p1	ASCC2_HUMAN^ASCC2_HUMAN^Q:119-695,H:65-635^23.307%ID^E:3.7e-24^RecName: Full=Activating signal cointegrator 1 complex subunit 2;^Eukaryota; Metazoa; Chordata; Craniata; Vertebrata; Euteleostomi; Mammalia; Eutheria; Euarchontoglires; Primates; Haplorrhini; Catarrhini; Hominidae; Homo	XP_016163923.2^XP_016163923.2^Q:1-881,H:1-852^78.065%ID^E:0^.^.	activating signal cointegrator 1 complex subunit 2	AT1G27752.1^AT1G27752.1^Q:1-881,H:1-873^53.355%ID^E:0^.^.	PF02845.16^CUE^CUE domain^521-561^E:5.9e-09	.	.	ENOG410XSUE^activating signal cointegrator 1 complex subunit 2	KEGG:hsa:84164`KO:K18667	GO:0099053^cellular_component^activating signal cointegrator 1 complex`GO:0016607^cellular_component^nuclear speck`GO:0005654^cellular_component^nucleoplasm`GO:0005634^cellular_component^nucleus`GO:0006307^biological_process^DNA dealkylation involved in DNA repair`GO:0006355^biological_process^regulation of transcription, DNA-templated	GO:0005515^molecular_function^protein binding
DBSI_DN4721_c0_g1_i3.p1	.	XP_016192207.1^XP_016192207.1^Q:61-207,H:53-199^94.558%ID^E:2.63e-102^.^.	uncharacterized protein LOC107633083	AT3G47490.1^AT3G47490.1^Q:12-207,H:38-234^65.854%ID^E:3.15e-88^.^.	.	.	.	.	.	.	.
DBSI_DN4758_c0_g1_i4.p1	RHM1_ARATH^RHM1_ARATH^Q:14-681,H:1-669^87.779%ID^E:0^RecName: Full=Trifunctional UDP-glucose 4,6-dehydratase/UDP-4-keto-6-deoxy-D-glucose 3,5-epimerase/UDP-4-keto-L-rhamnose-reductase RHM1 {ECO:0000305|PubMed:17190829};^Eukaryota; Viridiplantae; Streptophyta; Embryophyta; Tracheophyta; Spermatophyta; Magnoliophyta; eudicotyledons; Gunneridae; Pentapetalae; rosids; malvids; Brassicales; Brassicace…	XP_020965004.1^XP_020965004.1^Q:14-685,H:1-673^95.394%ID^E:0^.^.	trifunctional UDP-glucose 4%2C6-dehydratase/UDP-4-keto-6-deoxy-D-glucose 3%2C5-epimerase/UDP-4-keto-L-rhamnose-reductase RHM1	AT1G78570.1^AT1G78570.1^Q:14-681,H:1-669^87.779%ID^E:0^.^.	PF04321.17^RmlD_sub_bind^RmlD substrate binding domain^21-330^E:3.8e-14`PF01370.21^Epimerase^NAD dependent epimerase/dehydratase family^22-264^E:1.3e-54`PF02719.15^Polysacc_synt_2^Polysaccharide biosynthesis protein^22-294^E:8.7e-20`PF16363.5^GDP_Man_Dehyd^GDP-mannose 4,6 dehydratase^23-328^E:3.2e-69`PF01073.19^3Beta_HSD^3-beta hydroxysteroid dehydrogenase/isomerase family^23-248^E:3.9e-23`PF0799…	.	.	COG1088^dTDP-glucose 4-6-dehydratase	KEGG:ath:AT1G78570`KO:K12450	GO:0005829^cellular_component^cytosol`GO:0009506^cellular_component^plasmodesma`GO:0008460^molecular_function^dTDP-glucose 4,6-dehydratase activity`GO:0016853^molecular_function^isomerase activity`GO:0016491^molecular_function^oxidoreductase activity`GO:0050377^molecular_function^UDP-glucose 4,6-dehydratase activity`GO:0010280^molecular_function^UDP-L-rhamnose synthase activity`GO:0010315^biologi…	GO:0003824^molecular_function^catalytic activity`GO:0050662^molecular_function^coenzyme binding`GO:0003854^molecular_function^3-beta-hydroxy-delta5-steroid dehydrogenase activity`GO:0016616^molecular_function^oxidoreductase activity, acting on the CH-OH group of donors, NAD or NADP as acceptor`GO:0006694^biological_process^steroid biosynthetic process`GO:0055114^biological_process^oxidation-reduc…
DBSI_DN4785_c0_g1_i1.p1	SRP72_HUMAN^SRP72_HUMAN^Q:18-655,H:10-643^31.895%ID^E:1.27e-85^RecName: Full=Signal recognition particle subunit SRP72;^Eukaryota; Metazoa; Chordata; Craniata; Vertebrata; Euteleostomi; Mammalia; Eutheria; Euarchontoglires; Primates; Haplorrhini; Catarrhini; Hominidae; Homo	XP_016191122.1^XP_016191122.1^Q:19-645,H:20-646^86.762%ID^E:0^.^.	signal recognition particle subunit SRP72 isoform X1	AT1G67680.1^AT1G67680.1^Q:1-643,H:1-648^64.939%ID^E:0^.^.	PF12895.7^ANAPC3^Anaphase-promoting complex, cyclosome, subunit 3^34-109^E:3.2e-06`PF17004.5^SRP_TPR_like^Putative TPR-like repeat^55-154^E:1.8e-16`PF08492.12^SRP72^SRP72 RNA-binding domain^550-600^E:6.2e-17	.	.	ENOG410XRWI^Signal-recognition-particle assembly has a crucial role in targeting secretory proteins to the rough endoplasmic reticulum membrane (By similarity)	KEGG:hsa:6731`KO:K03108	GO:0005829^cellular_component^cytosol`GO:0005783^cellular_component^endoplasmic reticulum`GO:0048500^cellular_component^signal recognition particle`GO:0005786^cellular_component^signal recognition particle, endoplasmic reticulum targeting`GO:0008312^molecular_function^7S RNA binding`GO:0003723^molecular_function^RNA binding`GO:0005047^molecular_function^signal recognition particle binding`GO:0030…	GO:0008312^molecular_function^7S RNA binding`GO:0006614^biological_process^SRP-dependent cotranslational protein targeting to membrane`GO:0048500^cellular_component^signal recognition particle
DBSI_DN4796_c0_g1_i1.p1	RTNLI_ARATH^RTNLI_ARATH^Q:4-218,H:7-223^47.005%ID^E:4.01e-73^RecName: Full=Reticulon-like protein B9;^Eukaryota; Viridiplantae; Streptophyta; Embryophyta; Tracheophyta; Spermatophyta; Magnoliophyta; eudicotyledons; Gunneridae; Pentapetalae; rosids; malvids; Brassicales; Brassicaceae; Camelineae; Arabidopsis	XP_016191193.1^XP_016191193.1^Q:1-220,H:1-222^78.829%ID^E:1.88e-119^.^.	reticulon-like protein B9	AT3G18260.1^AT3G18260.1^Q:4-218,H:7-223^47.005%ID^E:4.17e-74^.^.	PF02453.17^Reticulon^Reticulon^34-189^E:4.2e-48	.	ExpAA=72.22^PredHel=3^Topology=o45-63i70-92o136-158i	ENOG410XPKH^Reticulon	KEGG:ath:AT3G18260	GO:0005789^cellular_component^endoplasmic reticulum membrane`GO:0016021^cellular_component^integral component of membrane	.
DBSI_DN4796_c0_g2_i1.p1	RTNLI_ARATH^RTNLI_ARATH^Q:9-223,H:7-223^51.152%ID^E:9.65e-81^RecName: Full=Reticulon-like protein B9;^Eukaryota; Viridiplantae; Streptophyta; Embryophyta; Tracheophyta; Spermatophyta; Magnoliophyta; eudicotyledons; Gunneridae; Pentapetalae; rosids; malvids; Brassicales; Brassicaceae; Camelineae; Arabidopsis	XP_016200906.1^XP_016200906.1^Q:5-223,H:1-217^77.273%ID^E:3.22e-122^.^.	reticulon-like protein B9	AT3G18260.1^AT3G18260.1^Q:9-223,H:7-223^51.152%ID^E:1e-81^.^.	PF02453.17^Reticulon^Reticulon^39-194^E:3.1e-47	.	ExpAA=70.37^PredHel=3^Topology=o43-65i72-94o144-166i	ENOG410XPKH^Reticulon	KEGG:ath:AT3G18260	GO:0005789^cellular_component^endoplasmic reticulum membrane`GO:0016021^cellular_component^integral component of membrane	.
DBSI_DN4781_c0_g1_i2.p1	DNAJ_METAC^DNAJ_METAC^Q:66-145,H:6-83^46.25%ID^E:7.85e-12^RecName: Full=Chaperone protein DnaJ {ECO:0000255|HAMAP-Rule:MF_01152};^Archaea; Euryarchaeota; Stenosarchaea group; Methanomicrobia; Methanosarcinales; Methanosarcinaceae; Methanosarcina	XP_020962504.1^XP_020962504.1^Q:1-695,H:1-694^86.676%ID^E:0^.^.	uncharacterized protein LOC107609141	AT2G05250.1^AT2G05250.1^Q:1-701,H:1-706^51.23%ID^E:0^.^.	PF00226.31^DnaJ^DnaJ domain^66-127^E:2.8e-18`PF11926.8^DUF3444^Domain of unknown function (DUF3444)^467-673^E:1.2e-73	.	.	COG0484^ATP binding to DnaK triggers the release of the substrate protein, thus completing the reaction cycle. Several rounds of ATP-dependent interactions between DnaJ, DnaK and GrpE are required for fully efficient folding. Also involved, together with DnaK and GrpE, in the DNA replication of plasmids through activation of initiation proteins (By similarity)	KEGG:mac:MA_1479`KO:K03686	GO:0005737^cellular_component^cytoplasm`GO:0005524^molecular_function^ATP binding`GO:0031072^molecular_function^heat shock protein binding`GO:0051082^molecular_function^unfolded protein binding`GO:0008270^molecular_function^zinc ion binding`GO:0051085^biological_process^chaperone cofactor-dependent protein refolding`GO:0006260^biological_process^DNA replication`GO:0042026^biological_process^prote…	.
DBSI_DN4788_c0_g1_i1.p1	EXLB1_ARATH^EXLB1_ARATH^Q:1-248,H:1-249^50.199%ID^E:2.68e-87^RecName: Full=Expansin-like B1;^Eukaryota; Viridiplantae; Streptophyta; Embryophyta; Tracheophyta; Spermatophyta; Magnoliophyta; eudicotyledons; Gunneridae; Pentapetalae; rosids; malvids; Brassicales; Brassicaceae; Camelineae; Arabidopsis	XP_016175121.1^XP_016175121.1^Q:1-248,H:1-253^68.775%ID^E:3.41e-120^.^.	expansin-like B1	AT4G17030.1^AT4G17030.1^Q:1-248,H:1-249^50.199%ID^E:2.78e-88^.^.	PF03330.18^DPBB_1^Lytic transglycolase^65-138^E:3.4e-09`PF01357.21^Pollen_allerg_1^Pollen allergen^150-233^E:9e-18	sigP:1^22^0.848^YES	.	ENOG41115SZ^expansin-like	KEGG:ath:AT4G17030	GO:0005576^cellular_component^extracellular region`GO:0019953^biological_process^sexual reproduction	.
DBSI_DN4759_c0_g1_i7.p1	.	XP_020972396.1^XP_020972396.1^Q:9-152,H:18-163^45.946%ID^E:2.21e-31^.^.	uncharacterized protein LOC107611051	.	.	.	ExpAA=79.01^PredHel=4^Topology=i7-29o44-60i67-89o93-115i	.	.	.	.
DBSI_DN4789_c0_g1_i5.p1	RAH1E_ARATH^RAH1E_ARATH^Q:1-207,H:1-207^90.821%ID^E:4.84e-140^RecName: Full=Ras-related protein RABH1e;^Eukaryota; Viridiplantae; Streptophyta; Embryophyta; Tracheophyta; Spermatophyta; Magnoliophyta; eudicotyledons; Gunneridae; Pentapetalae; rosids; malvids; Brassicales; Brassicaceae; Camelineae; Arabidopsis	XP_016179937.1^XP_016179937.1^Q:1-207,H:1-207^95.652%ID^E:3.98e-149^.^.	ras-related protein RABH1e	AT5G10260.1^AT5G10260.1^Q:1-207,H:1-207^90.821%ID^E:5.02e-141^.^.	PF00025.21^Arf^ADP-ribosylation factor family^9-131^E:1.7e-14`PF00071.22^Ras^Ras family^11-169^E:9.4e-57`PF08477.13^Roc^Ras of Complex, Roc, domain of DAPkinase^11-126^E:9.7e-37`PF04670.12^Gtr1_RagA^Gtr1/RagA G protein conserved region^11-131^E:1.9e-05`PF09439.10^SRPRB^Signal recognition particle receptor beta subunit^11-107^E:4e-05`PF01926.23^MMR_HSR1^50S ribosome-binding GTPase^12-118^E:8e-05	.	.	ENOG410XPBI^member RAS oncogene family	KEGG:ath:AT5G10260`KO:K07893	GO:0005829^cellular_component^cytosol`GO:0005794^cellular_component^Golgi apparatus`GO:0000139^cellular_component^Golgi membrane`GO:0005525^molecular_function^GTP binding`GO:0003924^molecular_function^GTPase activity`GO:0006891^biological_process^intra-Golgi vesicle-mediated transport`GO:0006886^biological_process^intracellular protein transport`GO:0032482^biological_process^Rab protein signal tr…	GO:0005525^molecular_function^GTP binding`GO:0003924^molecular_function^GTPase activity
DBSI_DN4707_c0_g1_i3.p1	UBA3_ARATH^UBA3_ARATH^Q:6-447,H:12-454^77.201%ID^E:0^RecName: Full=NEDD8-activating enzyme E1 catalytic subunit;^Eukaryota; Viridiplantae; Streptophyta; Embryophyta; Tracheophyta; Spermatophyta; Magnoliophyta; eudicotyledons; Gunneridae; Pentapetalae; rosids; malvids; Brassicales; Brassicaceae; Camelineae; Arabidopsis	XP_016197429.1^XP_016197429.1^Q:2-447,H:5-450^91.256%ID^E:0^.^.	NEDD8-activating enzyme E1 catalytic subunit	AT5G19180.1^AT5G19180.1^Q:6-447,H:12-454^77.201%ID^E:0^.^.	PF00899.21^ThiF^ThiF family^35-333^E:1.2e-69`PF08825.10^E2_bind^E2 binding domain^343-431^E:4.3e-25	.	.	COG0476^small protein activating enzyme activity	KEGG:ath:AT5G19180`KO:K10686	GO:0005737^cellular_component^cytoplasm`GO:0005634^cellular_component^nucleus`GO:0005524^molecular_function^ATP binding`GO:0019781^molecular_function^NEDD8 activating enzyme activity`GO:0046982^molecular_function^protein heterodimerization activity`GO:0032446^biological_process^protein modification by small protein conjugation`GO:0045116^biological_process^protein neddylation	GO:0008641^molecular_function^ubiquitin-like modifier activating enzyme activity`GO:0019781^molecular_function^NEDD8 activating enzyme activity`GO:0045116^biological_process^protein neddylation
DBSI_DN4748_c0_g1_i1.p1	NHD1_ARATH^NHD1_ARATH^Q:1-585,H:1-576^74.497%ID^E:0^RecName: Full=Sodium/proton antiporter 1 {ECO:0000303|PubMed:11500563};^Eukaryota; Viridiplantae; Streptophyta; Embryophyta; Tracheophyta; Spermatophyta; Magnoliophyta; eudicotyledons; Gunneridae; Pentapetalae; rosids; malvids; Brassicales; Brassicaceae; Camelineae; Arabidopsis	XP_016174477.1^XP_016174477.1^Q:1-585,H:1-571^83.249%ID^E:0^.^.	sodium/proton antiporter 1	AT3G19490.1^AT3G19490.1^Q:1-585,H:1-576^74.497%ID^E:0^.^.	PF03600.16^CitMHS^Citrate transporter^159-516^E:4.9e-28	.	ExpAA=262.87^PredHel=13^Topology=i119-138o142-164i169-191o206-225i246-271o286-305i326-345o365-384i391-413o433-455i471-493o508-530i543-565o	COG1055^arsenical pump membrane protein	KEGG:ath:AT3G19490	GO:0009941^cellular_component^chloroplast envelope`GO:0031969^cellular_component^chloroplast membrane`GO:0016021^cellular_component^integral component of membrane`GO:0015297^molecular_function^antiporter activity`GO:0050833^molecular_function^pyruvate transmembrane transporter activity`GO:0006848^biological_process^pyruvate transport`GO:0009651^biological_process^response to salt stress`GO:000681…	GO:0055085^biological_process^transmembrane transport`GO:0016021^cellular_component^integral component of membrane
DBSI_DN4748_c0_g2_i1.p1	POD1_ARATH^POD1_ARATH^Q:1-632,H:1-624^55.878%ID^E:0^RecName: Full=Protein POLLEN DEFECTIVE IN GUIDANCE 1;^Eukaryota; Viridiplantae; Streptophyta; Embryophyta; Tracheophyta; Spermatophyta; Magnoliophyta; eudicotyledons; Gunneridae; Pentapetalae; rosids; malvids; Brassicales; Brassicaceae; Camelineae; Arabidopsis	XP_016187647.1^XP_016187647.1^Q:1-632,H:1-621^75.078%ID^E:0^.^.	protein POLLEN DEFECTIVE IN GUIDANCE 1 isoform X1	AT1G67960.1^AT1G67960.1^Q:1-632,H:1-624^55.878%ID^E:0^.^.	PF05346.11^DUF747^Eukaryotic membrane protein family^313-618^E:2.9e-83	.	ExpAA=142.54^PredHel=7^Topology=o272-291i312-334o418-440i461-483o498-520i554-576o586-608i	ENOG410XT6F^transmembrane anterior posterior transformation 1	KEGG:ath:AT1G67960	GO:0005783^cellular_component^endoplasmic reticulum`GO:0005788^cellular_component^endoplasmic reticulum lumen`GO:0030176^cellular_component^integral component of endoplasmic reticulum membrane`GO:0009793^biological_process^embryo development ending in seed dormancy`GO:0035437^biological_process^maintenance of protein localization in endoplasmic reticulum`GO:0010183^biological_process^pollen tube …	.
DBSI_DN4761_c0_g1_i1.p1	XYL2_MEDSV^XYL2_MEDSV^Q:1-769,H:1-772^87.063%ID^E:0^RecName: Full=Beta-xylosidase/alpha-L-arabinofuranosidase 2 {ECO:0000303|PubMed:17615411, ECO:0000312|EMBL:ABQ45228.1};^Eukaryota; Viridiplantae; Streptophyta; Embryophyta; Tracheophyta; Spermatophyta; Magnoliophyta; eudicotyledons; Gunneridae; Pentapetalae; rosids; fabids; Fabales; Fabaceae; Papilionoideae; 50 kb inversion clade; NPAAA clade; H…	XP_016190591.1^XP_016190591.1^Q:1-769,H:17-783^88.166%ID^E:0^.^.	beta-xylosidase/alpha-L-arabinofuranosidase 2	AT5G64570.1^AT5G64570.1^Q:4-769,H:14-782^71.373%ID^E:0^.^.	PF00933.21^Glyco_hydro_3^Glycosyl hydrolase family 3 N terminal domain^80-360^E:1.4e-40`PF01915.22^Glyco_hydro_3_C^Glycosyl hydrolase family 3 C-terminal domain^406-635^E:1.6e-48`PF14310.6^Fn3-like^Fibronectin type III-like domain^696-762^E:6.2e-10	sigP:1^30^0.872^YES	.	.	.	GO:0005576^cellular_component^extracellular region`GO:0046556^molecular_function^alpha-L-arabinofuranosidase activity`GO:0009044^molecular_function^xylan 1,4-beta-xylosidase activity`GO:0045493^biological_process^xylan catabolic process	GO:0004553^molecular_function^hydrolase activity, hydrolyzing O-glycosyl compounds`GO:0005975^biological_process^carbohydrate metabolic process
DBSI_DN4761_c0_g2_i1.p1	XYL1_MEDSV^XYL1_MEDSV^Q:5-776,H:3-774^86.028%ID^E:0^RecName: Full=Beta-xylosidase/alpha-L-arabinofuranosidase 1 {ECO:0000303|PubMed:17615411, ECO:0000312|EMBL:ABQ45227.1};^Eukaryota; Viridiplantae; Streptophyta; Embryophyta; Tracheophyta; Spermatophyta; Magnoliophyta; eudicotyledons; Gunneridae; Pentapetalae; rosids; fabids; Fabales; Fabaceae; Papilionoideae; 50 kb inversion clade; NPAAA clade; H…	XP_016179646.1^XP_016179646.1^Q:1-776,H:1-776^88.789%ID^E:0^.^.	beta-xylosidase/alpha-L-arabinofuranosidase 1	AT5G64570.1^AT5G64570.1^Q:4-776,H:8-784^68.917%ID^E:0^.^.	PF00933.21^Glyco_hydro_3^Glycosyl hydrolase family 3 N terminal domain^84-365^E:2.4e-38`PF01915.22^Glyco_hydro_3_C^Glycosyl hydrolase family 3 C-terminal domain^411-640^E:2.4e-49`PF14310.6^Fn3-like^Fibronectin type III-like domain^700-767^E:3.2e-10	sigP:1^34^0.692^YES	.	.	.	GO:0005576^cellular_component^extracellular region`GO:0046556^molecular_function^alpha-L-arabinofuranosidase activity`GO:0009044^molecular_function^xylan 1,4-beta-xylosidase activity`GO:0045493^biological_process^xylan catabolic process	GO:0004553^molecular_function^hydrolase activity, hydrolyzing O-glycosyl compounds`GO:0005975^biological_process^carbohydrate metabolic process
DBSI_DN4761_c1_g1_i2.p1	BXL2_ARATH^BXL2_ARATH^Q:1-632,H:144-768^73.418%ID^E:0^RecName: Full=Probable beta-D-xylosidase 2;^Eukaryota; Viridiplantae; Streptophyta; Embryophyta; Tracheophyta; Spermatophyta; Magnoliophyta; eudicotyledons; Gunneridae; Pentapetalae; rosids; malvids; Brassicales; Brassicaceae; Camelineae; Arabidopsis	XP_016205761.1^XP_016205761.1^Q:1-632,H:144-773^86.73%ID^E:0^.^.	probable beta-D-xylosidase 2	AT1G02640.1^AT1G02640.1^Q:1-632,H:144-768^73.418%ID^E:0^.^.	PF00933.21^Glyco_hydro_3^Glycosyl hydrolase family 3 N terminal domain^11-211^E:1.3e-34`PF01915.22^Glyco_hydro_3_C^Glycosyl hydrolase family 3 C-terminal domain^253-483^E:1.1e-53`PF14310.6^Fn3-like^Fibronectin type III-like domain^548-615^E:9.2e-11	.	.	COG1472^hydrolase family 3	KEGG:ath:AT1G02640	GO:0005576^cellular_component^extracellular region`GO:0009505^cellular_component^plant-type cell wall`GO:0046556^molecular_function^alpha-L-arabinofuranosidase activity`GO:0009044^molecular_function^xylan 1,4-beta-xylosidase activity`GO:0031222^biological_process^arabinan catabolic process`GO:0045493^biological_process^xylan catabolic process	GO:0004553^molecular_function^hydrolase activity, hydrolyzing O-glycosyl compounds`GO:0005975^biological_process^carbohydrate metabolic process
DBSI_DN4761_c1_g2_i1.p1	BXL2_ARATH^BXL2_ARATH^Q:32-114,H:13-92^61.446%ID^E:4.09e-26^RecName: Full=Probable beta-D-xylosidase 2;^Eukaryota; Viridiplantae; Streptophyta; Embryophyta; Tracheophyta; Spermatophyta; Magnoliophyta; eudicotyledons; Gunneridae; Pentapetalae; rosids; malvids; Brassicales; Brassicaceae; Camelineae; Arabidopsis	XP_016176158.1^XP_016176158.1^Q:22-114,H:1-93^75.269%ID^E:1.25e-35^.^.	probable beta-D-xylosidase 2	AT1G02640.1^AT1G02640.1^Q:32-114,H:13-92^61.446%ID^E:4.25e-27^.^.	.	.	ExpAA=22.11^PredHel=1^Topology=o20-42i	COG1472^hydrolase family 3	KEGG:ath:AT1G02640	GO:0005576^cellular_component^extracellular region`GO:0009505^cellular_component^plant-type cell wall`GO:0046556^molecular_function^alpha-L-arabinofuranosidase activity`GO:0009044^molecular_function^xylan 1,4-beta-xylosidase activity`GO:0031222^biological_process^arabinan catabolic process`GO:0045493^biological_process^xylan catabolic process	.
DBSI_DN4761_c2_g1_i6.p1	CRLK1_ARATH^CRLK1_ARATH^Q:1-424,H:1-433^76.674%ID^E:0^RecName: Full=Calcium/calmodulin-regulated receptor-like kinase 1 {ECO:0000303|PubMed:21056039};^Eukaryota; Viridiplantae; Streptophyta; Embryophyta; Tracheophyta; Spermatophyta; Magnoliophyta; eudicotyledons; Gunneridae; Pentapetalae; rosids; malvids; Brassicales; Brassicaceae; Camelineae; Arabidopsis	XP_020964629.1^XP_020964629.1^Q:1-430,H:1-435^92.874%ID^E:0^.^.	calcium/calmodulin-regulated receptor-like kinase 1	AT5G54590.4^AT5G54590.4^Q:1-424,H:1-433^76.674%ID^E:0^.^.	PF00069.25^Pkinase^Protein kinase domain^112-372^E:1e-49`PF07714.17^Pkinase_Tyr^Protein tyrosine kinase^114-374^E:3e-53	.	ExpAA=22.52^PredHel=1^Topology=i7-29o	COG0515^Serine Threonine protein kinase	KEGG:ath:AT5G54590	GO:0010008^cellular_component^endosome membrane`GO:0016021^cellular_component^integral component of membrane`GO:0005886^cellular_component^plasma membrane`GO:0005524^molecular_function^ATP binding`GO:0005516^molecular_function^calmodulin binding`GO:0004674^molecular_function^protein serine/threonine kinase activity`GO:0004675^molecular_function^transmembrane receptor protein serine/threonine kina…	GO:0004672^molecular_function^protein kinase activity`GO:0005524^molecular_function^ATP binding`GO:0006468^biological_process^protein phosphorylation
DBSI_DN4761_c2_g2_i1.p1	PYL6_ARATH^PYL6_ARATH^Q:7-182,H:44-213^61.582%ID^E:3.35e-76^RecName: Full=Abscisic acid receptor PYL6;^Eukaryota; Viridiplantae; Streptophyta; Embryophyta; Tracheophyta; Spermatophyta; Magnoliophyta; eudicotyledons; Gunneridae; Pentapetalae; rosids; malvids; Brassicales; Brassicaceae; Camelineae; Arabidopsis	XP_016167035.1^XP_016167035.1^Q:3-187,H:46-224^65.789%ID^E:3.55e-84^.^.	abscisic acid receptor PYL4	AT2G40330.1^AT2G40330.1^Q:7-182,H:44-213^61.582%ID^E:3.48e-77^.^.	PF10604.9^Polyketide_cyc2^Polyketide cyclase / dehydrase and lipid transport^28-176^E:4.1e-17	.	.	ENOG4111MYF^abscisic acid receptor	KEGG:ath:AT2G40330`KO:K14496	GO:0005737^cellular_component^cytoplasm`GO:0005634^cellular_component^nucleus`GO:0005886^cellular_component^plasma membrane`GO:0010427^molecular_function^abscisic acid binding`GO:0042803^molecular_function^protein homodimerization activity`GO:0004864^molecular_function^protein phosphatase inhibitor activity`GO:0038023^molecular_function^signaling receptor activity`GO:0009738^biological_process^ab…	.
DBSI_DN4761_c2_g3_i1.p1	PYL6_ARATH^PYL6_ARATH^Q:1-215,H:1-213^59.545%ID^E:1.57e-80^RecName: Full=Abscisic acid receptor PYL6;^Eukaryota; Viridiplantae; Streptophyta; Embryophyta; Tracheophyta; Spermatophyta; Magnoliophyta; eudicotyledons; Gunneridae; Pentapetalae; rosids; malvids; Brassicales; Brassicaceae; Camelineae; Arabidopsis	XP_016179208.1^XP_016179208.1^Q:1-219,H:1-213^76.364%ID^E:1.3e-102^.^.	abscisic acid receptor PYL4	AT2G40330.1^AT2G40330.1^Q:1-215,H:1-213^59.545%ID^E:1.63e-81^.^.	PF10604.9^Polyketide_cyc2^Polyketide cyclase / dehydrase and lipid transport^64-211^E:1e-21	.	.	ENOG4111MYF^abscisic acid receptor	KEGG:ath:AT2G40330`KO:K14496	GO:0005737^cellular_component^cytoplasm`GO:0005634^cellular_component^nucleus`GO:0005886^cellular_component^plasma membrane`GO:0010427^molecular_function^abscisic acid binding`GO:0042803^molecular_function^protein homodimerization activity`GO:0004864^molecular_function^protein phosphatase inhibitor activity`GO:0038023^molecular_function^signaling receptor activity`GO:0009738^biological_process^ab…	.
DBSI_DN4799_c0_g1_i1.p1	VA713_ARATH^VA713_ARATH^Q:1-223,H:1-221^64.126%ID^E:1.93e-110^RecName: Full=Vesicle-associated membrane protein 713 {ECO:0000303|PubMed:11115874};^Eukaryota; Viridiplantae; Streptophyta; Embryophyta; Tracheophyta; Spermatophyta; Magnoliophyta; eudicotyledons; Gunneridae; Pentapetalae; rosids; malvids; Brassicales; Brassicaceae; Camelineae; Arabidopsis	XP_016177946.1^XP_016177946.1^Q:1-223,H:1-226^87.611%ID^E:4.41e-149^.^.	vesicle-associated membrane protein 711-like	AT5G11150.1^AT5G11150.1^Q:1-223,H:1-221^64.126%ID^E:2e-111^.^.	PF13774.6^Longin^Regulated-SNARE-like domain^29-111^E:4e-24`PF00957.21^Synaptobrevin^Synaptobrevin^127-214^E:4.5e-29	.	ExpAA=23.10^PredHel=1^Topology=i190-212o	COG5143^Vesicle-associated membrane protein	KEGG:ath:AT5G11150`KO:K08515	GO:0005794^cellular_component^Golgi apparatus`GO:0030897^cellular_component^HOPS complex`GO:0016021^cellular_component^integral component of membrane`GO:0031902^cellular_component^late endosome membrane`GO:0031201^cellular_component^SNARE complex`GO:0005774^cellular_component^vacuolar membrane`GO:0005773^cellular_component^vacuole`GO:0005484^molecular_function^SNAP receptor activity`GO:0000149^mo…	GO:0016192^biological_process^vesicle-mediated transport`GO:0016021^cellular_component^integral component of membrane
DBSI_DN4772_c0_g1_i1.p1	MD20A_ARATH^MD20A_ARATH^Q:1-218,H:1-219^65.753%ID^E:7.31e-106^RecName: Full=Mediator of RNA polymerase II transcription subunit 20a;^Eukaryota; Viridiplantae; Streptophyta; Embryophyta; Tracheophyta; Spermatophyta; Magnoliophyta; eudicotyledons; Gunneridae; Pentapetalae; rosids; malvids; Brassicales; Brassicaceae; Camelineae; Arabidopsis	XP_020963217.1^XP_020963217.1^Q:1-218,H:1-218^94.954%ID^E:1.94e-158^.^.	mediator of RNA polymerase II transcription subunit 20a isoform X1	AT2G28230.1^AT2G28230.1^Q:1-218,H:1-219^65.753%ID^E:7.59e-107^.^.	PF08612.11^Med20^TATA-binding related factor (TRF) of subunit 20 of Mediator complex^1-207^E:1e-40	.	.	COG0076^decarboxylase	KEGG:ath:AT2G28230`KO:K13528	GO:0016592^cellular_component^mediator complex`GO:0003713^molecular_function^transcription coactivator activity`GO:0045944^biological_process^positive regulation of transcription by RNA polymerase II`GO:0035196^biological_process^production of miRNAs involved in gene silencing by miRNA`GO:1900150^biological_process^regulation of defense response to fungus`GO:2000031^biological_process^regulation …	GO:0003712^molecular_function^transcription coregulator activity`GO:0006357^biological_process^regulation of transcription by RNA polymerase II`GO:0016592^cellular_component^mediator complex
DBSI_DN4786_c0_g1_i4.p1	PGT1_ARATH^PGT1_ARATH^Q:8-365,H:24-375^68.436%ID^E:1.59e-171^RecName: Full=Geranylgeranyl transferase type-1 subunit beta;^Eukaryota; Viridiplantae; Streptophyta; Embryophyta; Tracheophyta; Spermatophyta; Magnoliophyta; eudicotyledons; Gunneridae; Pentapetalae; rosids; malvids; Brassicales; Brassicaceae; Camelineae; Arabidopsis	XP_016194686.1^XP_016194686.1^Q:1-365,H:1-357^83.288%ID^E:0^.^.	geranylgeranyl transferase type-1 subunit beta	AT2G39550.1^AT2G39550.1^Q:8-365,H:24-375^68.436%ID^E:1.65e-172^.^.	PF00432.21^Prenyltrans^Prenyltransferase and squalene oxidase repeat^111-139^E:0.051`PF00432.21^Prenyltrans^Prenyltransferase and squalene oxidase repeat^156-187^E:0.82`PF00432.21^Prenyltrans^Prenyltransferase and squalene oxidase repeat^194-237^E:5.6e-16`PF00432.21^Prenyltrans^Prenyltransferase and squalene oxidase repeat^257-296^E:1.8e-09`PF00432.21^Prenyltrans^Prenyltransferase and squalene ox…	.	.	COG5029^beta SUBUNIT	KEGG:ath:AT2G39550`KO:K11713	GO:0005953^cellular_component^CAAX-protein geranylgeranyltransferase complex`GO:0004662^molecular_function^CAAX-protein geranylgeranyltransferase activity`GO:0046872^molecular_function^metal ion binding`GO:0009788^biological_process^negative regulation of abscisic acid-activated signaling pathway`GO:0018344^biological_process^protein geranylgeranylation`GO:0018342^biological_process^protein preny…	GO:0003824^molecular_function^catalytic activity
DBSI_DN4787_c0_g1_i2.p1	DESI1_XENLA^DESI1_XENLA^Q:2-157,H:4-161^45.57%ID^E:5.81e-42^RecName: Full=Desumoylating isopeptidase 1;^Eukaryota; Metazoa; Chordata; Craniata; Vertebrata; Euteleostomi; Amphibia; Batrachia; Anura; Pipoidea; Pipidae; Xenopodinae; Xenopus; Xenopus	XP_020961632.1^XP_020961632.1^Q:1-298,H:1-277^81.208%ID^E:5.01e-175^.^.	desumoylating isopeptidase 1	AT3G07090.2^AT3G07090.2^Q:1-298,H:1-264^60%ID^E:6.89e-124^.^.	PF05903.14^Peptidase_C97^PPPDE putative peptidase domain^6-145^E:4.8e-44	.	.	.	KEGG:xla:444727`KO:K22762	GO:0005737^cellular_component^cytoplasm`GO:0005634^cellular_component^nucleus`GO:0008233^molecular_function^peptidase activity	.
DBSI_DN4720_c0_g1_i6.p1	5NTC_DICDI^5NTC_DICDI^Q:139-623,H:86-581^28.653%ID^E:2.14e-62^RecName: Full=Cytosolic purine 5'-nucleotidase;^Eukaryota; Amoebozoa; Mycetozoa; Dictyostelids; Dictyosteliales; Dictyosteliaceae; Dictyostelium	XP_016169733.1^XP_016169733.1^Q:1-631,H:1-626^84.639%ID^E:0^.^.	LOW QUALITY PROTEIN: 5'-nucleotidase domain-containing protein 4	AT5G48960.1^AT5G48960.1^Q:54-624,H:67-633^82.662%ID^E:0^.^.	PF05761.14^5_nucleotid^5' nucleotidase family^156-624^E:2.3e-147	.	.	ENOG410XQAV^5'-nucleotidase	KEGG:ddi:DDB_G0279053`KO:K01081	GO:0045335^cellular_component^phagocytic vesicle`GO:0008253^molecular_function^5'-nucleotidase activity`GO:0046872^molecular_function^metal ion binding`GO:0000166^molecular_function^nucleotide binding`GO:0006139^biological_process^nucleobase-containing compound metabolic process`GO:0009117^biological_process^nucleotide metabolic process	.
DBSI_DN4700_c0_g1_i1.p1	.	XP_016204319.1^XP_016204319.1^Q:1-249,H:1-253^76.378%ID^E:3.81e-116^.^.	uncharacterized protein LOC107644883	AT3G25545.1^AT3G25545.1^Q:1-249,H:1-267^41.758%ID^E:9.98e-55^.^.	.	.	.	.	.	.	.
DBSI_DN4729_c0_g1_i16.p1	YO059_YEAST^YO059_YEAST^Q:95-324,H:6-209^27.004%ID^E:7.09e-16^RecName: Full=Putative lipase YOR059C;^Eukaryota; Fungi; Dikarya; Ascomycota; Saccharomycotina; Saccharomycetes; Saccharomycetales; Saccharomycetaceae; Saccharomyces	XP_016191367.1^XP_016191367.1^Q:1-397,H:1-389^79.093%ID^E:0^.^.	uncharacterized protein LOC107632194 isoform X1	AT1G29120.3^AT1G29120.3^Q:54-390,H:59-390^74.041%ID^E:4.02e-168^.^.	PF05057.14^DUF676^Putative serine esterase (DUF676)^91-321^E:5.9e-66	.	.	.	KEGG:sce:YOR059C	GO:0005783^cellular_component^endoplasmic reticulum`GO:0016021^cellular_component^integral component of membrane`GO:0005811^cellular_component^lipid droplet`GO:0004622^molecular_function^lysophospholipase activity`GO:0044255^biological_process^cellular lipid metabolic process`GO:0016042^biological_process^lipid catabolic process`GO:0055088^biological_process^lipid homeostasis	.
DBSI_DN4755_c0_g1_i1.p1	CKB12_ARATH^CKB12_ARATH^Q:1-312,H:1-311^85.577%ID^E:0^RecName: Full=Cyclin-dependent kinase B1-2;^Eukaryota; Viridiplantae; Streptophyta; Embryophyta; Tracheophyta; Spermatophyta; Magnoliophyta; eudicotyledons; Gunneridae; Pentapetalae; rosids; malvids; Brassicales; Brassicaceae; Camelineae; Arabidopsis	XP_016176419.1^XP_016176419.1^Q:1-312,H:1-312^95.192%ID^E:0^.^.	cell division control protein 2 homolog C	AT2G38620.2^AT2G38620.2^Q:1-312,H:1-311^85.577%ID^E:0^.^.	PF00069.25^Pkinase^Protein kinase domain^4-304^E:2e-67`PF07714.17^Pkinase_Tyr^Protein tyrosine kinase^7-218^E:2.8e-25	.	.	ENOG410XPP3^Cyclin-Dependent Kinase	KEGG:ath:AT2G38620`KO:K07760	GO:0000307^cellular_component^cyclin-dependent protein kinase holoenzyme complex`GO:0005634^cellular_component^nucleus`GO:0005524^molecular_function^ATP binding`GO:0004693^molecular_function^cyclin-dependent protein serine/threonine kinase activity`GO:0004674^molecular_function^protein serine/threonine kinase activity`GO:0008353^molecular_function^RNA polymerase II CTD heptapeptide repeat kinase …	GO:0004672^molecular_function^protein kinase activity`GO:0005524^molecular_function^ATP binding`GO:0006468^biological_process^protein phosphorylation
DBSI_DN4780_c0_g1_i1.p1	CP26B_ARATH^CP26B_ARATH^Q:9-332,H:1-312^56.135%ID^E:1.01e-111^RecName: Full=Peptidyl-prolyl cis-trans isomerase CYP26-2, chloroplastic;^Eukaryota; Viridiplantae; Streptophyta; Embryophyta; Tracheophyta; Spermatophyta; Magnoliophyta; eudicotyledons; Gunneridae; Pentapetalae; rosids; malvids; Brassicales; Brassicaceae; Camelineae; Arabidopsis	XP_016188992.1^XP_016188992.1^Q:1-333,H:1-335^79.941%ID^E:0^.^.	peptidyl-prolyl cis-trans isomerase CYP26-2%2C chloroplastic	AT1G74070.1^AT1G74070.1^Q:9-332,H:1-312^56.135%ID^E:1.05e-112^.^.	PF00160.21^Pro_isomerase^Cyclophilin type peptidyl-prolyl cis-trans isomerase/CLD^114-292^E:1.6e-16	.	.	COG0652^peptidyl-prolyl cis-trans isomerase activity	KEGG:ath:AT1G74070`KO:K03768	GO:0009507^cellular_component^chloroplast`GO:0009534^cellular_component^chloroplast thylakoid`GO:0003755^molecular_function^peptidyl-prolyl cis-trans isomerase activity	GO:0003755^molecular_function^peptidyl-prolyl cis-trans isomerase activity`GO:0000413^biological_process^protein peptidyl-prolyl isomerization
DBSI_DN4734_c0_g1_i4.p1	SC24A_ARATH^SC24A_ARATH^Q:1-1020,H:1-1037^65.085%ID^E:0^RecName: Full=Protein transport protein Sec24-like At3g07100;^Eukaryota; Viridiplantae; Streptophyta; Embryophyta; Tracheophyta; Spermatophyta; Magnoliophyta; eudicotyledons; Gunneridae; Pentapetalae; rosids; malvids; Brassicales; Brassicaceae; Camelineae; Arabidopsis	XP_020959636.1^XP_020959636.1^Q:1-1020,H:1-1011^85.034%ID^E:0^.^.	protein transport protein Sec24-like At3g07100	AT3G07100.1^AT3G07100.1^Q:1-1020,H:1-1037^65.085%ID^E:0^.^.	PF04810.15^zf-Sec23_Sec24^Sec23/Sec24 zinc finger^352-389^E:1.6e-15`PF04811.15^Sec23_trunk^Sec23/Sec24 trunk domain^426-662^E:3.7e-80`PF08033.12^Sec23_BS^Sec23/Sec24 beta-sandwich domain^668-752^E:1.8e-18`PF04815.15^Sec23_helical^Sec23/Sec24 helical domain^763-866^E:4.9e-20`PF00626.22^Gelsolin^Gelsolin repeat^896-950^E:2.7e-05	.	.	COG5028^SEC24 family, member	KEGG:ath:AT3G07100`KO:K14007	GO:0030127^cellular_component^COPII vesicle coat`GO:0005789^cellular_component^endoplasmic reticulum membrane`GO:0033116^cellular_component^endoplasmic reticulum-Golgi intermediate compartment membrane`GO:0000139^cellular_component^Golgi membrane`GO:0008270^molecular_function^zinc ion binding`GO:0007029^biological_process^endoplasmic reticulum organization`GO:0006888^biological_process^endoplasmi…	GO:0008270^molecular_function^zinc ion binding`GO:0006886^biological_process^intracellular protein transport`GO:0006888^biological_process^endoplasmic reticulum to Golgi vesicle-mediated transport`GO:0030127^cellular_component^COPII vesicle coat
DBSI_DN4734_c1_g1_i3.p1	CAB39_HUMAN^CAB39_HUMAN^Q:1-334,H:1-330^48.204%ID^E:5.52e-94^RecName: Full=Calcium-binding protein 39;^Eukaryota; Metazoa; Chordata; Craniata; Vertebrata; Euteleostomi; Mammalia; Eutheria; Euarchontoglires; Primates; Haplorrhini; Catarrhini; Hominidae; Homo	XP_016197368.1^XP_016197368.1^Q:1-318,H:1-317^87.736%ID^E:0^.^.	calcium-binding protein 39 isoform X1	AT5G18940.1^AT5G18940.1^Q:1-323,H:1-323^79.567%ID^E:0^.^.	PF08569.11^Mo25^Mo25-like^6-335^E:3.7e-115	.	.	ENOG410XP4S^Calcium binding protein	KEGG:hsa:51719`KO:K08272	GO:0005829^cellular_component^cytosol`GO:0070062^cellular_component^extracellular exosome`GO:0005576^cellular_component^extracellular region`GO:1904813^cellular_component^ficolin-1-rich granule lumen`GO:0034774^cellular_component^secretory granule lumen`GO:1902554^cellular_component^serine/threonine protein kinase complex`GO:0019900^molecular_function^kinase binding`GO:0030295^molecular_function^…	.
DBSI_DN4765_c0_g1_i1.p1	CXXS1_ARATH^CXXS1_ARATH^Q:9-120,H:2-113^70.536%ID^E:5.23e-57^RecName: Full=Thioredoxin-like protein CXXS1;^Eukaryota; Viridiplantae; Streptophyta; Embryophyta; Tracheophyta; Spermatophyta; Magnoliophyta; eudicotyledons; Gunneridae; Pentapetalae; rosids; malvids; Brassicales; Brassicaceae; Camelineae; Arabidopsis	XP_016181744.1^XP_016181744.1^Q:1-124,H:1-124^87.097%ID^E:2.41e-77^.^.	thioredoxin-like protein CXXS1 isoform X2	AT1G11530.1^AT1G11530.1^Q:9-120,H:2-113^70.536%ID^E:5.43e-58^.^.	PF00085.20^Thioredoxin^Thioredoxin^24-112^E:1.7e-21	.	.	COG0526^Thioredoxin	KEGG:ath:AT1G11530`KO:K03671	GO:0005829^cellular_component^cytosol`GO:0003756^molecular_function^protein disulfide isomerase activity`GO:0015035^molecular_function^protein disulfide oxidoreductase activity`GO:0045454^biological_process^cell redox homeostasis`GO:0006662^biological_process^glycerol ether metabolic process	GO:0045454^biological_process^cell redox homeostasis
DBSI_DN4714_c0_g1_i5.p1	.	XP_020969654.1^XP_020969654.1^Q:1-295,H:10-296^60.403%ID^E:1.84e-120^.^.	uncharacterized protein LOC107620419	AT1G79740.4^AT1G79740.4^Q:46-295,H:6-217^31.873%ID^E:9.87e-29^.^.	PF02892.15^zf-BED^BED zinc finger^46-82^E:1.8e-06`PF04937.15^DUF659^Protein of unknown function (DUF 659)^216-287^E:8.6e-24	.	.	.	.	.	GO:0003677^molecular_function^DNA binding
DBSI_DN4714_c0_g3_i1.p1	.	XP_020963586.1^XP_020963586.1^Q:1-99,H:111-211^49.505%ID^E:7.12e-25^.^.	uncharacterized protein LOC110265129	.	.	.	.	.	.	.	.
DBSI_DN4768_c0_g1_i1.p1	UFOG7_FRAAN^UFOG7_FRAAN^Q:1-476,H:1-481^39.024%ID^E:2.57e-99^RecName: Full=UDP-glucose flavonoid 3-O-glucosyltransferase 7 {ECO:0000303|PubMed:18487633};^Eukaryota; Viridiplantae; Streptophyta; Embryophyta; Tracheophyta; Spermatophyta; Magnoliophyta; eudicotyledons; Gunneridae; Pentapetalae; rosids; fabids; Rosales; Rosaceae; Rosoideae; Potentilleae; Fragariinae; Fragaria	XP_020975203.1^XP_020975203.1^Q:1-475,H:19-496^50.103%ID^E:8.58e-166^.^.	scopoletin glucosyltransferase	AT2G15490.3^AT2G15490.3^Q:17-473,H:10-478^38.763%ID^E:1.22e-97^.^.	PF00201.18^UDPGT^UDP-glucoronosyl and UDP-glucosyl transferase^262-403^E:6.2e-17	.	.	.	.	GO:0102360^molecular_function^daphnetin 3-O-glucosyltransferase activity`GO:0047893^molecular_function^flavonol 3-O-glucosyltransferase activity`GO:0102425^molecular_function^myricetin 3-O-glucosyltransferase activity	GO:0016758^molecular_function^transferase activity, transferring hexosyl groups
DBSI_DN4730_c0_g1_i1.p1	.	XP_016185151.1^XP_016185151.1^Q:1-562,H:1-544^70.478%ID^E:0^.^.	uncharacterized protein LOC107626755	AT3G50370.2^AT3G50370.2^Q:49-562,H:1-441^43.595%ID^E:1.6e-87^.^.	.	.	.	.	.	.	.
DBSI_DN4798_c0_g1_i2.p1	PRPX_HORVU^PRPX_HORVU^Q:1-237,H:1-234^51.046%ID^E:2.01e-82^RecName: Full=Pathogen-related protein;^Eukaryota; Viridiplantae; Streptophyta; Embryophyta; Tracheophyta; Spermatophyta; Magnoliophyta; Liliopsida; Poales; Poaceae; BOP clade; Pooideae; Triticodae; Triticeae; Hordeinae; Hordeum	XP_016165613.1^XP_016165613.1^Q:1-238,H:1-236^79.079%ID^E:4.6e-144^.^.	pathogen-related protein	AT1G78780.5^AT1G78780.5^Q:1-223,H:12-233^50.224%ID^E:1.22e-83^.^.	.	.	.	ENOG410YA3P^NA	.	GO:0006952^biological_process^defense response`GO:0009607^biological_process^response to biotic stimulus	.
DBSI_DN4782_c0_g1_i1.p1	PRL1_ARATH^PRL1_ARATH^Q:1-487,H:1-486^77.033%ID^E:0^RecName: Full=Protein pleiotropic regulatory locus 1;^Eukaryota; Viridiplantae; Streptophyta; Embryophyta; Tracheophyta; Spermatophyta; Magnoliophyta; eudicotyledons; Gunneridae; Pentapetalae; rosids; malvids; Brassicales; Brassicaceae; Camelineae; Arabidopsis	XP_016197944.1^XP_016197944.1^Q:5-487,H:4-487^92.769%ID^E:0^.^.	protein pleiotropic regulatory locus 1	AT4G15900.1^AT4G15900.1^Q:1-487,H:1-486^77.033%ID^E:0^.^.	PF00400.32^WD40^WD domain, G-beta repeat^168-205^E:2.8e-09`PF00400.32^WD40^WD domain, G-beta repeat^211-247^E:8.8e-05`PF00400.32^WD40^WD domain, G-beta repeat^252-289^E:2.9e-06`PF00400.32^WD40^WD domain, G-beta repeat^296-331^E:2e-05	.	.	ENOG410XQV9^Pleiotropic regulator 1	KEGG:ath:AT4G15900`KO:K12862	GO:0071013^cellular_component^catalytic step 2 spliceosome`GO:0080008^cellular_component^Cul4-RING E3 ubiquitin ligase complex`GO:0005634^cellular_component^nucleus`GO:0000974^cellular_component^Prp19 complex`GO:0048825^biological_process^cotyledon development`GO:0009870^biological_process^defense response signaling pathway, resistance gene-dependent`GO:0010204^biological_process^defense response…	GO:0005515^molecular_function^protein binding
DBSI_DN4769_c0_g1_i1.p1	PUX8_ARATH^PUX8_ARATH^Q:1-596,H:1-564^51.06%ID^E:6.3e-153^RecName: Full=Plant UBX domain-containing protein 8 {ECO:0000303|Ref.5};^Eukaryota; Viridiplantae; Streptophyta; Embryophyta; Tracheophyta; Spermatophyta; Magnoliophyta; eudicotyledons; Gunneridae; Pentapetalae; rosids; malvids; Brassicales; Brassicaceae; Camelineae; Arabidopsis	XP_016201971.1^XP_016201971.1^Q:1-596,H:3-588^72.651%ID^E:0^.^.	plant UBX domain-containing protein 8 isoform X2	AT4G11740.1^AT4G11740.1^Q:1-596,H:1-564^51.06%ID^E:6.54e-154^.^.	PF14555.6^UBA_4^UBA-like domain^6-46^E:2.3e-12`PF02809.20^UIM^Ubiquitin interaction motif^217-231^E:0.27`PF02809.20^UIM^Ubiquitin interaction motif^260-275^E:2.7`PF02809.20^UIM^Ubiquitin interaction motif^477-483^E:1500`PF00789.20^UBX^UBX domain^515-594^E:4.5e-18	.	.	ENOG410XSFS^Fas associated factor family member 2	KEGG:ath:AT4G11740	GO:0005829^cellular_component^cytosol`GO:0005634^cellular_component^nucleus`GO:0016192^biological_process^vesicle-mediated transport	GO:0005515^molecular_function^protein binding
DBSI_DN4769_c0_g2_i2.p1	PUX8_ARATH^PUX8_ARATH^Q:1-584,H:1-564^51.696%ID^E:3.39e-149^RecName: Full=Plant UBX domain-containing protein 8 {ECO:0000303|Ref.5};^Eukaryota; Viridiplantae; Streptophyta; Embryophyta; Tracheophyta; Spermatophyta; Magnoliophyta; eudicotyledons; Gunneridae; Pentapetalae; rosids; malvids; Brassicales; Brassicaceae; Camelineae; Arabidopsis	XP_016201971.1^XP_016201971.1^Q:1-584,H:3-588^82.483%ID^E:0^.^.	plant UBX domain-containing protein 8 isoform X2	AT4G11740.1^AT4G11740.1^Q:1-584,H:1-564^51.696%ID^E:3.51e-150^.^.	PF14555.6^UBA_4^UBA-like domain^6-46^E:8.4e-13`PF02809.20^UIM^Ubiquitin interaction motif^211-225^E:0.51`PF02809.20^UIM^Ubiquitin interaction motif^251-265^E:31`PF00789.20^UBX^UBX domain^502-582^E:1.4e-17	.	.	ENOG410XSFS^Fas associated factor family member 2	KEGG:ath:AT4G11740	GO:0005829^cellular_component^cytosol`GO:0005634^cellular_component^nucleus`GO:0016192^biological_process^vesicle-mediated transport	GO:0005515^molecular_function^protein binding
DBSI_DN4713_c0_g1_i6.p1	MPK19_ARATH^MPK19_ARATH^Q:1-468,H:1-466^81.838%ID^E:0^RecName: Full=Mitogen-activated protein kinase 19;^Eukaryota; Viridiplantae; Streptophyta; Embryophyta; Tracheophyta; Spermatophyta; Magnoliophyta; eudicotyledons; Gunneridae; Pentapetalae; rosids; malvids; Brassicales; Brassicaceae; Camelineae; Arabidopsis	XP_016170368.1^XP_016170368.1^Q:1-468,H:1-470^92.34%ID^E:0^.^.	mitogen-activated protein kinase 19	AT3G14720.1^AT3G14720.1^Q:1-468,H:1-466^81.838%ID^E:0^.^.	PF00069.25^Pkinase^Protein kinase domain^25-316^E:4.4e-65`PF07714.17^Pkinase_Tyr^Protein tyrosine kinase^27-241^E:2e-30`PF06293.14^Kdo^Lipopolysaccharide kinase (Kdo/WaaP) family^54-170^E:8.2e-07	.	.	ENOG410XNY0^Mitogen-activated protein kinase	KEGG:ath:AT3G14720	GO:0005737^cellular_component^cytoplasm`GO:0005634^cellular_component^nucleus`GO:0005524^molecular_function^ATP binding`GO:0004707^molecular_function^MAP kinase activity`GO:0035556^biological_process^intracellular signal transduction`GO:0010468^biological_process^regulation of gene expression	GO:0004672^molecular_function^protein kinase activity`GO:0005524^molecular_function^ATP binding`GO:0006468^biological_process^protein phosphorylation
DBSI_DN4723_c0_g1_i2.p1	TGD1_ARATH^TGD1_ARATH^Q:8-355,H:8-350^69.492%ID^E:2.01e-173^RecName: Full=Protein TRIGALACTOSYLDIACYLGLYCEROL 1, chloroplastic {ECO:0000303|PubMed:12743031};^Eukaryota; Viridiplantae; Streptophyta; Embryophyta; Tracheophyta; Spermatophyta; Magnoliophyta; eudicotyledons; Gunneridae; Pentapetalae; rosids; malvids; Brassicales; Brassicaceae; Camelineae; Arabidopsis	XP_016191201.1^XP_016191201.1^Q:1-355,H:1-354^90.141%ID^E:0^.^.	protein TRIGALACTOSYLDIACYLGLYCEROL 1%2C chloroplastic	AT1G19800.6^AT1G19800.6^Q:8-355,H:8-350^69.492%ID^E:2.08e-174^.^.	PF02405.16^MlaE^Permease MlaE^132-340^E:4.7e-69	.	ExpAA=96.15^PredHel=3^Topology=o251-273i294-312o322-344i	COG0767^ABC transporter (permease)	KEGG:ath:AT1G19800	GO:0043190^cellular_component^ATP-binding cassette (ABC) transporter complex`GO:0009507^cellular_component^chloroplast`GO:0009941^cellular_component^chloroplast envelope`GO:0009706^cellular_component^chloroplast inner membrane`GO:0009707^cellular_component^chloroplast outer membrane`GO:0005319^molecular_function^lipid transporter activity`GO:0005548^molecular_function^phospholipid transporter act…	GO:0043190^cellular_component^ATP-binding cassette (ABC) transporter complex
DBSI_DN4735_c0_g1_i2.p1	PBL9_ARATH^PBL9_ARATH^Q:1-406,H:1-410^71.875%ID^E:0^RecName: Full=Probable serine/threonine-protein kinase PBL9 {ECO:0000305};^Eukaryota; Viridiplantae; Streptophyta; Embryophyta; Tracheophyta; Spermatophyta; Magnoliophyta; eudicotyledons; Gunneridae; Pentapetalae; rosids; malvids; Brassicales; Brassicaceae; Camelineae; Arabidopsis	XP_016170996.1^XP_016170996.1^Q:1-406,H:1-406^88.67%ID^E:0^.^.	probable serine/threonine-protein kinase PBL9	AT2G28930.3^AT2G28930.3^Q:1-406,H:1-415^73.684%ID^E:0^.^.	PF00069.25^Pkinase^Protein kinase domain^77-353^E:1.1e-44`PF07714.17^Pkinase_Tyr^Protein tyrosine kinase^78-356^E:2.1e-47	.	.	COG0515^Serine Threonine protein kinase	KEGG:ath:AT1G07570	GO:0005886^cellular_component^plasma membrane`GO:0005524^molecular_function^ATP binding`GO:0004674^molecular_function^protein serine/threonine kinase activity`GO:0004713^molecular_function^protein tyrosine kinase activity`GO:0006952^biological_process^defense response	GO:0004672^molecular_function^protein kinase activity`GO:0005524^molecular_function^ATP binding`GO:0006468^biological_process^protein phosphorylation
DBSI_DN4735_c0_g2_i3.p1	PBL10_ARATH^PBL10_ARATH^Q:2-393,H:9-410^71.852%ID^E:0^RecName: Full=Probable serine/threonine-protein kinase PBL10 {ECO:0000305};^Eukaryota; Viridiplantae; Streptophyta; Embryophyta; Tracheophyta; Spermatophyta; Magnoliophyta; eudicotyledons; Gunneridae; Pentapetalae; rosids; malvids; Brassicales; Brassicaceae; Camelineae; Arabidopsis	XP_016187281.1^XP_016187281.1^Q:7-395,H:17-402^85.347%ID^E:0^.^.	probable serine/threonine-protein kinase PBL10	AT2G28930.2^AT2G28930.2^Q:2-393,H:9-410^71.852%ID^E:0^.^.	PF00069.25^Pkinase^Protein kinase domain^67-343^E:6.6e-43`PF07714.17^Pkinase_Tyr^Protein tyrosine kinase^68-346^E:9e-45	.	.	COG0515^Serine Threonine protein kinase	KEGG:ath:AT2G28930	GO:0005886^cellular_component^plasma membrane`GO:0005524^molecular_function^ATP binding`GO:0004674^molecular_function^protein serine/threonine kinase activity`GO:0004713^molecular_function^protein tyrosine kinase activity`GO:0006952^biological_process^defense response`GO:1902458^biological_process^positive regulation of stomatal opening	GO:0004672^molecular_function^protein kinase activity`GO:0005524^molecular_function^ATP binding`GO:0006468^biological_process^protein phosphorylation
DBSI_DN4754_c0_g1_i1.p1	DLO1_ARATH^DLO1_ARATH^Q:2-338,H:14-345^38.953%ID^E:1.32e-75^RecName: Full=Protein DMR6-LIKE OXYGENASE 1 {ECO:0000303|PubMed:25376907};^Eukaryota; Viridiplantae; Streptophyta; Embryophyta; Tracheophyta; Spermatophyta; Magnoliophyta; eudicotyledons; Gunneridae; Pentapetalae; rosids; malvids; Brassicales; Brassicaceae; Camelineae; Arabidopsis	XP_020963682.1^XP_020963682.1^Q:1-339,H:1-350^65.143%ID^E:5.72e-169^.^.	protein DMR6-LIKE OXYGENASE 2	AT2G36690.2^AT2G36690.2^Q:32-339,H:56-363^38.462%ID^E:7.15e-80^.^.	PF14226.6^DIOX_N^non-haem dioxygenase in morphine synthesis N-terminal^37-139^E:1.1e-23`PF03171.20^2OG-FeII_Oxy^2OG-Fe(II) oxygenase superfamily^193-285^E:2.7e-25	.	.	COG3491^2OGFe(II) oxygenase	KEGG:ath:AT4G10500	GO:0051213^molecular_function^dioxygenase activity`GO:0046872^molecular_function^metal ion binding`GO:0002229^biological_process^defense response to oomycetes`GO:0010150^biological_process^leaf senescence`GO:0009617^biological_process^response to bacterium`GO:0009620^biological_process^response to fungus`GO:0002239^biological_process^response to oomycetes`GO:0009751^biological_process^response to…	GO:0016491^molecular_function^oxidoreductase activity`GO:0055114^biological_process^oxidation-reduction process
DBSI_DN4739_c0_g1_i7.p1	TMVRN_NICGU^TMVRN_NICGU^Q:11-207,H:54-259^41.748%ID^E:1.14e-45^RecName: Full=TMV resistance protein N;^Eukaryota; Viridiplantae; Streptophyta; Embryophyta; Tracheophyta; Spermatophyta; Magnoliophyta; eudicotyledons; Gunneridae; Pentapetalae; asterids; lamiids; Solanales; Solanaceae; Nicotianoideae; Nicotianeae; Nicotiana	XP_016196737.1^XP_016196737.1^Q:6-204,H:60-255^61.307%ID^E:2.97e-81^.^.	TMV resistance protein N-like	AT5G17680.2^AT5G17680.2^Q:2-204,H:46-245^43.269%ID^E:7.35e-48^.^.	PF13676.6^TIR_2^TIR domain^11-69^E:6.4e-08`PF01582.20^TIR^TIR domain^13-147^E:2.5e-31`PF00931.22^NB-ARC^NB-ARC domain^152-196^E:2.7e-05	.	.	.	.	GO:0005737^cellular_component^cytoplasm`GO:0043531^molecular_function^ADP binding`GO:0005524^molecular_function^ATP binding`GO:0009626^biological_process^plant-type hypersensitive response`GO:0007165^biological_process^signal transduction	GO:0005515^molecular_function^protein binding`GO:0007165^biological_process^signal transduction`GO:0043531^molecular_function^ADP binding
DBSI_DN4739_c1_g1_i1.p1	TMVRN_NICGU^TMVRN_NICGU^Q:13-382,H:485-912^30.626%ID^E:4.58e-52^RecName: Full=TMV resistance protein N;^Eukaryota; Viridiplantae; Streptophyta; Embryophyta; Tracheophyta; Spermatophyta; Magnoliophyta; eudicotyledons; Gunneridae; Pentapetalae; asterids; lamiids; Solanales; Solanaceae; Nicotianoideae; Nicotianeae; Nicotiana	XP_016196737.1^XP_016196737.1^Q:1-397,H:481-894^54.327%ID^E:3.99e-133^.^.	TMV resistance protein N-like	AT5G36930.4^AT5G36930.4^Q:9-383,H:476-859^34.197%ID^E:1.16e-56^.^.	PF00560.33^LRR_1^Leucine Rich Repeat^21-34^E:14000`PF00560.33^LRR_1^Leucine Rich Repeat^150-160^E:100`PF13516.6^LRR_6^Leucine Rich repeat^150-158^E:200`PF00560.33^LRR_1^Leucine Rich Repeat^174-184^E:1400`PF00560.33^LRR_1^Leucine Rich Repeat^198-210^E:170`PF13516.6^LRR_6^Leucine Rich repeat^198-207^E:2100`PF13516.6^LRR_6^Leucine Rich repeat^219-229^E:1400`PF00560.33^LRR_1^Leucine Rich Repeat^220-2…	.	.	.	.	GO:0005737^cellular_component^cytoplasm`GO:0043531^molecular_function^ADP binding`GO:0005524^molecular_function^ATP binding`GO:0009626^biological_process^plant-type hypersensitive response`GO:0007165^biological_process^signal transduction	GO:0005515^molecular_function^protein binding
DBSI_DN4742_c0_g1_i3.p1	C7263_MEDTR^C7263_MEDTR^Q:1-178,H:347-524^70.225%ID^E:6.3e-91^RecName: Full=11-oxo-beta-amyrin 30-oxidase;^Eukaryota; Viridiplantae; Streptophyta; Embryophyta; Tracheophyta; Spermatophyta; Magnoliophyta; eudicotyledons; Gunneridae; Pentapetalae; rosids; fabids; Fabales; Fabaceae; Papilionoideae; 50 kb inversion clade; NPAAA clade; Hologalegina; IRL clade; Trifolieae; Medicago	XP_020965215.1^XP_020965215.1^Q:1-180,H:259-438^75%ID^E:2.24e-96^.^.	11-oxo-beta-amyrin 30-oxidase isoform X4	AT3G14680.1^AT3G14680.1^Q:1-178,H:335-512^69.101%ID^E:1.79e-89^.^.	PF00067.22^p450^Cytochrome P450^2-154^E:1.9e-47	.	.	.	.	GO:0016021^cellular_component^integral component of membrane`GO:0020037^molecular_function^heme binding`GO:0005506^molecular_function^iron ion binding`GO:0016709^molecular_function^oxidoreductase activity, acting on paired donors, with incorporation or reduction of molecular oxygen, NAD(P)H as one donor, and incorporation of one atom of oxygen`GO:1902382^biological_process^11-oxo-beta-amyrin cata…	GO:0005506^molecular_function^iron ion binding`GO:0016705^molecular_function^oxidoreductase activity, acting on paired donors, with incorporation or reduction of molecular oxygen`GO:0020037^molecular_function^heme binding`GO:0055114^biological_process^oxidation-reduction process
DBSI_DN4744_c0_g1_i1.p1	.	XP_016171951.1^XP_016171951.1^Q:1-372,H:3-374^85.753%ID^E:0^.^.	uncharacterized protein LOC107614242	AT5G25460.1^AT5G25460.1^Q:7-369,H:9-369^64.208%ID^E:3.2e-177^.^.	PF04862.12^DUF642^Protein of unknown function (DUF642)^24-184^E:2e-62`PF04862.12^DUF642^Protein of unknown function (DUF642)^196-363^E:1.8e-16	sigP:1^20^0.799^YES	.	.	.	.	.
DBSI_DN4757_c0_g1_i6.p1	ARFH_ARATH^ARFH_ARATH^Q:1-815,H:1-797^71.117%ID^E:0^RecName: Full=Auxin response factor 8;^Eukaryota; Viridiplantae; Streptophyta; Embryophyta; Tracheophyta; Spermatophyta; Magnoliophyta; eudicotyledons; Gunneridae; Pentapetalae; rosids; malvids; Brassicales; Brassicaceae; Camelineae; Arabidopsis	XP_020961526.1^XP_020961526.1^Q:1-845,H:1-827^89.517%ID^E:0^.^.	auxin response factor 8	AT5G37020.1^AT5G37020.1^Q:1-815,H:1-797^71.117%ID^E:0^.^.	PF02362.21^B3^B3 DNA binding domain^128-229^E:1.4e-21`PF06507.13^Auxin_resp^Auxin response factor^254-342^E:9.1e-31`PF02309.16^AUX_IAA^AUX/IAA family^718-807^E:1.1e-07	.	.	ENOG410YA3R^auxin response factor	KEGG:ath:AT5G37020	GO:0005634^cellular_component^nucleus`GO:0003700^molecular_function^DNA-binding transcription factor activity`GO:0043565^molecular_function^sequence-specific DNA binding`GO:0009734^biological_process^auxin-activated signaling pathway`GO:0009908^biological_process^flower development`GO:0009733^biological_process^response to auxin	GO:0003677^molecular_function^DNA binding`GO:0006355^biological_process^regulation of transcription, DNA-templated`GO:0009725^biological_process^response to hormone`GO:0005634^cellular_component^nucleus
DBSI_DN4757_c0_g2_i1.p1	.	XP_016201720.1^XP_016201720.1^Q:1-182,H:1-186^77.128%ID^E:1.58e-94^.^.	uncharacterized protein LOC107642761	AT2G19180.2^AT2G19180.2^Q:1-182,H:1-177^34.555%ID^E:3.7e-19^.^.	.	.	.	.	.	.	.
DBSI_DN4757_c1_g1_i1.p1	TGD3_ARATH^TGD3_ARATH^Q:48-353,H:42-345^78.502%ID^E:5.62e-177^RecName: Full=Protein TRIGALACTOSYLDIACYLGLYCEROL 3, chloroplastic {ECO:0000303|PubMed:17938172};^Eukaryota; Viridiplantae; Streptophyta; Embryophyta; Tracheophyta; Spermatophyta; Magnoliophyta; eudicotyledons; Gunneridae; Pentapetalae; rosids; malvids; Brassicales; Brassicaceae; Camelineae; Arabidopsis	XP_016193985.1^XP_016193985.1^Q:1-353,H:1-352^88.732%ID^E:0^.^.	protein TRIGALACTOSYLDIACYLGLYCEROL 3%2C chloroplastic isoform X1	AT1G65410.1^AT1G65410.1^Q:48-353,H:42-345^78.502%ID^E:5.83e-178^.^.	PF00005.27^ABC_tran^ABC transporter^108-263^E:3.5e-30	.	.	COG1127^lipid transport	KEGG:ath:AT1G65410	GO:0009507^cellular_component^chloroplast`GO:0009570^cellular_component^chloroplast stroma`GO:0009536^cellular_component^plastid`GO:0005524^molecular_function^ATP binding`GO:0016887^molecular_function^ATPase activity`GO:0005215^molecular_function^transporter activity`GO:0006869^biological_process^lipid transport	GO:0005524^molecular_function^ATP binding`GO:0016887^molecular_function^ATPase activity
DBSI_DN4777_c0_g1_i1.p1	.	.	.	.	.	.	ExpAA=23.03^PredHel=1^Topology=o71-93i	.	.	.	.
DBSI_DN4770_c0_g1_i2.p1	DAP4_PSEMX^DAP4_PSEMX^Q:51-770,H:42-743^36.24%ID^E:1.32e-138^RecName: Full=Dipeptidyl aminopeptidase 4 {ECO:0000312|EMBL:BAD27580.1};^Bacteria; Proteobacteria; Gammaproteobacteria; Xanthomonadales; Xanthomonadaceae; Pseudoxanthomonas	XP_016183146.1^XP_016183146.1^Q:515-768,H:400-654^23.97%ID^E:2.51e-12^.^.	uncharacterized protein LOC107625088 isoform X1	AT5G24260.4^AT5G24260.4^Q:29-770,H:3-746^69.519%ID^E:0^.^.	PF00930.21^DPPIV_N^Dipeptidyl peptidase IV (DPP IV) N-terminal region^135-484^E:7.1e-81`PF00326.21^Peptidase_S9^Prolyl oligopeptidase family^571-770^E:5.7e-55`PF02129.18^Peptidase_S15^X-Pro dipeptidyl-peptidase (S15 family)^578-671^E:3e-06	.	.	.	.	GO:0005737^cellular_component^cytoplasm`GO:0042597^cellular_component^periplasmic space`GO:0008239^molecular_function^dipeptidyl-peptidase activity`GO:0042802^molecular_function^identical protein binding`GO:0042803^molecular_function^protein homodimerization activity`GO:0008236^molecular_function^serine-type peptidase activity`GO:0051603^biological_process^proteolysis involved in cellular protein…	GO:0006508^biological_process^proteolysis`GO:0008236^molecular_function^serine-type peptidase activity`GO:0016787^molecular_function^hydrolase activity
DBSI_DN4770_c0_g2_i1.p1	VA0D2_ARATH^VA0D2_ARATH^Q:1-351,H:1-351^94.302%ID^E:0^RecName: Full=V-type proton ATPase subunit d2;^Eukaryota; Viridiplantae; Streptophyta; Embryophyta; Tracheophyta; Spermatophyta; Magnoliophyta; eudicotyledons; Gunneridae; Pentapetalae; rosids; malvids; Brassicales; Brassicaceae; Camelineae; Arabidopsis	XP_016194243.1^XP_016194243.1^Q:1-351,H:1-351^99.145%ID^E:0^.^.	V-type proton ATPase subunit d2	AT3G28715.1^AT3G28715.1^Q:1-351,H:1-351^94.302%ID^E:0^.^.	PF01992.16^vATP-synt_AC39^ATP synthase (C/AC39) subunit^16-344^E:3e-113	.	.	COG1527^ATP synthase, subunit	KEGG:ath:AT3G28715`KO:K02146	GO:0005794^cellular_component^Golgi apparatus`GO:0005765^cellular_component^lysosomal membrane`GO:0009506^cellular_component^plasmodesma`GO:0033179^cellular_component^proton-transporting V-type ATPase, V0 domain`GO:0005774^cellular_component^vacuolar membrane`GO:0016471^cellular_component^vacuolar proton-transporting V-type ATPase complex`GO:0005773^cellular_component^vacuole`GO:0008553^molecular…	.
DBSI_DN4770_c1_g1_i2.p1	IDI1_CAMAC^IDI1_CAMAC^Q:78-312,H:1-234^88.936%ID^E:3.43e-160^RecName: Full=Isopentenyl-diphosphate Delta-isomerase I;^Eukaryota; Viridiplantae; Streptophyta; Embryophyta; Tracheophyta; Spermatophyta; Magnoliophyta; eudicotyledons; Gunneridae; Pentapetalae; asterids; Cornales; Nyssaceae; Camptotheca	XP_016194010.1^XP_016194010.1^Q:1-312,H:1-312^77.955%ID^E:1.15e-164^.^.	isopentenyl-diphosphate Delta-isomerase I	AT5G16440.1^AT5G16440.1^Q:52-312,H:32-291^79.245%ID^E:4.62e-157^.^.	PF00293.28^NUDIX^NUDIX domain^131-271^E:1.9e-23	.	.	.	.	GO:0016787^molecular_function^hydrolase activity`GO:0004452^molecular_function^isopentenyl-diphosphate delta-isomerase activity`GO:0046872^molecular_function^metal ion binding`GO:0015995^biological_process^chlorophyll biosynthetic process`GO:0050992^biological_process^dimethylallyl diphosphate biosynthetic process`GO:0008299^biological_process^isoprenoid biosynthetic process`GO:0015979^biological…	GO:0016787^molecular_function^hydrolase activity
DBSI_DN4770_c3_g1_i1.p1	.	XP_016183112.1^XP_016183112.1^Q:36-620,H:1-549^76.351%ID^E:0^.^.	uncharacterized protein LOC107625069	AT2G42450.1^AT2G42450.1^Q:36-620,H:1-545^54.063%ID^E:0^.^.	PF01764.25^Lipase_3^Lipase (class 3)^273-401^E:3e-20	sigP:1^15^0.684^YES	.	.	.	.	GO:0006629^biological_process^lipid metabolic process
DBSI_DN4701_c0_g1_i19.p1	UPL7_ARATH^UPL7_ARATH^Q:18-829,H:342-1142^63.492%ID^E:0^RecName: Full=E3 ubiquitin-protein ligase UPL7;^Eukaryota; Viridiplantae; Streptophyta; Embryophyta; Tracheophyta; Spermatophyta; Magnoliophyta; eudicotyledons; Gunneridae; Pentapetalae; rosids; malvids; Brassicales; Brassicaceae; Camelineae; Arabidopsis	XP_016208086.1^XP_016208086.1^Q:1-829,H:275-1103^84.077%ID^E:0^.^.	E3 ubiquitin-protein ligase UPL7 isoform X1	AT3G53090.2^AT3G53090.2^Q:18-829,H:342-1142^63.492%ID^E:0^.^.	PF00632.25^HECT^HECT-domain (ubiquitin-transferase)^516-829^E:1.6e-91	.	.	COG5021^ubiquitin protein ligase	KEGG:ath:AT3G53090`KO:K10588	GO:0061631^molecular_function^ubiquitin conjugating enzyme activity`GO:0000209^biological_process^protein polyubiquitination`GO:0006511^biological_process^ubiquitin-dependent protein catabolic process	GO:0004842^molecular_function^ubiquitin-protein transferase activity
DBSI_DN4716_c0_g1_i1.p1	PBL27_ARATH^PBL27_ARATH^Q:50-166,H:3-123^55.556%ID^E:1.53e-32^RecName: Full=Serine/threonine-protein kinase PBL27 {ECO:0000303|PubMed:20413097};^Eukaryota; Viridiplantae; Streptophyta; Embryophyta; Tracheophyta; Spermatophyta; Magnoliophyta; eudicotyledons; Gunneridae; Pentapetalae; rosids; malvids; Brassicales; Brassicaceae; Camelineae; Arabidopsis	XP_020971446.1^XP_020971446.1^Q:49-166,H:1-112^79.661%ID^E:7.21e-51^.^.	probable serine/threonine-protein kinase PBL7 isoform X2	AT5G18610.3^AT5G18610.3^Q:50-166,H:3-123^55.556%ID^E:1.59e-33^.^.	.	.	.	COG0515^Serine Threonine protein kinase	KEGG:ath:AT5G18610	GO:0046658^cellular_component^anchored component of plasma membrane`GO:0005886^cellular_component^plasma membrane`GO:0005524^molecular_function^ATP binding`GO:0004672^molecular_function^protein kinase activity`GO:0004675^molecular_function^transmembrane receptor protein serine/threonine kinase activity`GO:0000187^biological_process^activation of MAPK activity`GO:0071323^biological_process^cellula…	.
DBSI_DN4705_c0_g1_i1.p1	GATL2_ARATH^GATL2_ARATH^Q:47-371,H:22-338^73.476%ID^E:4.98e-179^RecName: Full=Probable galacturonosyltransferase-like 2;^Eukaryota; Viridiplantae; Streptophyta; Embryophyta; Tracheophyta; Spermatophyta; Magnoliophyta; eudicotyledons; Gunneridae; Pentapetalae; rosids; malvids; Brassicales; Brassicaceae; Camelineae; Arabidopsis	XP_016167738.1^XP_016167738.1^Q:39-373,H:112-449^88.462%ID^E:0^.^.	probable galacturonosyltransferase-like 1	AT3G50760.1^AT3G50760.1^Q:47-371,H:22-338^73.476%ID^E:5.17e-180^.^.	PF01501.20^Glyco_transf_8^Glycosyl transferase family 8^90-346^E:5.2e-46	sigP:1^37^0.753^YES	.	ENOG41106K3^glycosyltransferase 8 domain containing	KEGG:ath:AT3G50760	GO:0005794^cellular_component^Golgi apparatus`GO:0000139^cellular_component^Golgi membrane`GO:0016021^cellular_component^integral component of membrane`GO:0047262^molecular_function^polygalacturonate 4-alpha-galacturonosyltransferase activity`GO:0071555^biological_process^cell wall organization`GO:0045489^biological_process^pectin biosynthetic process	GO:0016757^molecular_function^transferase activity, transferring glycosyl groups
DBSI_DN4705_c0_g3_i1.p1	GATL1_ARATH^GATL1_ARATH^Q:39-374,H:21-351^77.679%ID^E:0^RecName: Full=Probable galacturonosyltransferase-like 1;^Eukaryota; Viridiplantae; Streptophyta; Embryophyta; Tracheophyta; Spermatophyta; Magnoliophyta; eudicotyledons; Gunneridae; Pentapetalae; rosids; malvids; Brassicales; Brassicaceae; Camelineae; Arabidopsis	XP_016167738.1^XP_016167738.1^Q:29-374,H:112-449^82.659%ID^E:0^.^.	probable galacturonosyltransferase-like 1	AT1G19300.1^AT1G19300.1^Q:39-374,H:21-351^77.679%ID^E:0^.^.	PF01501.20^Glyco_transf_8^Glycosyl transferase family 8^89-347^E:4.1e-47	sigP:1^27^0.892^YES	.	ENOG41106K3^glycosyltransferase 8 domain containing	KEGG:ath:AT1G19300`KO:K20893	GO:0005783^cellular_component^endoplasmic reticulum`GO:0005789^cellular_component^endoplasmic reticulum membrane`GO:0005794^cellular_component^Golgi apparatus`GO:0016021^cellular_component^integral component of membrane`GO:0047262^molecular_function^polygalacturonate 4-alpha-galacturonosyltransferase activity`GO:0052386^biological_process^cell wall thickening`GO:0010417^biological_process^glucuro…	GO:0016757^molecular_function^transferase activity, transferring glycosyl groups
DBSI_DN4705_c2_g1_i1.p1	PEAMT_SPIOL^PEAMT_SPIOL^Q:4-495,H:2-493^73.984%ID^E:0^RecName: Full=Phosphoethanolamine N-methyltransferase;^Eukaryota; Viridiplantae; Streptophyta; Embryophyta; Tracheophyta; Spermatophyta; Magnoliophyta; eudicotyledons; Gunneridae; Pentapetalae; Caryophyllales; Chenopodiaceae; Chenopodioideae; Anserineae; Spinacia	XP_016203485.1^XP_016203485.1^Q:1-496,H:5-506^90.837%ID^E:0^.^.	phosphomethylethanolamine N-methyltransferase	AT1G48600.2^AT1G48600.2^Q:4-496,H:1-491^73.631%ID^E:0^.^.	PF05401.11^NodS^Nodulation protein S (NodS)^49-161^E:4.8e-06`PF13489.6^Methyltransf_23^Methyltransferase domain^50-166^E:3e-07`PF05891.12^Methyltransf_PK^AdoMet dependent proline di-methyltransferase^58-196^E:2.2e-08`PF13847.6^Methyltransf_31^Methyltransferase domain^59-179^E:4.1e-11`PF03848.14^TehB^Tellurite resistance protein TehB^61-159^E:2.7e-05`PF13649.6^Methyltransf_25^Methyltransferase dom…	.	.	.	.	GO:0005737^cellular_component^cytoplasm`GO:0000234^molecular_function^phosphoethanolamine N-methyltransferase activity`GO:0006656^biological_process^phosphatidylcholine biosynthetic process	GO:0008757^molecular_function^S-adenosylmethionine-dependent methyltransferase activity`GO:0009312^biological_process^oligosaccharide biosynthetic process`GO:0009877^biological_process^nodulation`GO:0008168^molecular_function^methyltransferase activity`GO:0006480^biological_process^N-terminal protein amino acid methylation
DBSI_DN4705_c3_g1_i1.p1	MTEF9_ARATH^MTEF9_ARATH^Q:5-500,H:4-495^63.564%ID^E:0^RecName: Full=Transcription termination factor MTERF9, chloroplastic {ECO:0000305};^Eukaryota; Viridiplantae; Streptophyta; Embryophyta; Tracheophyta; Spermatophyta; Magnoliophyta; eudicotyledons; Gunneridae; Pentapetalae; rosids; malvids; Brassicales; Brassicaceae; Camelineae; Arabidopsis	XP_016167274.1^XP_016167274.1^Q:1-501,H:1-500^79.297%ID^E:0^.^.	transcription termination factor MTERF9%2C chloroplastic	AT5G55580.1^AT5G55580.1^Q:5-500,H:4-495^63.564%ID^E:0^.^.	PF02536.14^mTERF^mTERF^175-448^E:5.2e-45	.	.	ENOG410XT49^mitochondrial transcription termination	KEGG:ath:AT5G55580`KO:K15032	GO:0009507^cellular_component^chloroplast`GO:0003690^molecular_function^double-stranded DNA binding`GO:0009658^biological_process^chloroplast organization`GO:0032502^biological_process^developmental process`GO:0006353^biological_process^DNA-templated transcription, termination`GO:0006355^biological_process^regulation of transcription, DNA-templated`GO:0009651^biological_process^response to salt s…	GO:0003690^molecular_function^double-stranded DNA binding`GO:0006355^biological_process^regulation of transcription, DNA-templated
DBSI_DN4705_c4_g1_i3.p1	SAE2_ARATH^SAE2_ARATH^Q:1-532,H:1-531^78.464%ID^E:0^RecName: Full=SUMO-activating enzyme subunit 2;^Eukaryota; Viridiplantae; Streptophyta; Embryophyta; Tracheophyta; Spermatophyta; Magnoliophyta; eudicotyledons; Gunneridae; Pentapetalae; rosids; malvids; Brassicales; Brassicaceae; Camelineae; Arabidopsis	XP_016170503.1^XP_016170503.1^Q:8-621,H:2-630^84.81%ID^E:0^.^.	SUMO-activating enzyme subunit 2	AT2G21470.1^AT2G21470.1^Q:1-608,H:1-609^73.183%ID^E:0^.^.	PF00899.21^ThiF^ThiF family^9-411^E:6.3e-73`PF10585.9^UBA_e1_thiolCys^Ubiquitin-activating enzyme active site^327-371^E:2.7e-05`PF14732.6^UAE_UbL^Ubiquitin/SUMO-activating enzyme ubiquitin-like domain^444-535^E:6.2e-19	.	.	COG0476^small protein activating enzyme activity	KEGG:ath:AT2G21470`KO:K10685	GO:0005737^cellular_component^cytoplasm`GO:0005829^cellular_component^cytosol`GO:0005634^cellular_component^nucleus`GO:0009506^cellular_component^plasmodesma`GO:0031510^cellular_component^SUMO activating enzyme complex`GO:0005524^molecular_function^ATP binding`GO:0046872^molecular_function^metal ion binding`GO:0019948^molecular_function^SUMO activating enzyme activity`GO:0016740^molecular_functio…	GO:0008641^molecular_function^ubiquitin-like modifier activating enzyme activity
DBSI_DN4705_c5_g1_i2.p1	UTP20_HUMAN^UTP20_HUMAN^Q:764-2695,H:721-2767^24.312%ID^E:9.17e-135^RecName: Full=Small subunit processome component 20 homolog;^Eukaryota; Metazoa; Chordata; Craniata; Vertebrata; Euteleostomi; Mammalia; Eutheria; Euarchontoglires; Primates; Haplorrhini; Catarrhini; Hominidae; Homo`UTP20_HUMAN^UTP20_HUMAN^Q:22-268,H:14-253^26.316%ID^E:1.73e-24^RecName: Full=Small subunit processome component 20 …	XP_016197197.1^XP_016197197.1^Q:1-2699,H:1-2750^76.69%ID^E:0^.^.	small subunit processome component 20 homolog isoform X1	AT4G30990.3^AT4G30990.3^Q:1-2697,H:1-2621^44.952%ID^E:0^.^.	PF07539.12^DRIM^Down-regulated in metastasis^906-1524^E:8.4e-98	.	.	ENOG410XSRE^UTP20, small subunit (SSU) processome component, homolog (yeast)	KEGG:hsa:27340`KO:K14772	GO:0030686^cellular_component^90S preribosome`GO:0005737^cellular_component^cytoplasm`GO:0005730^cellular_component^nucleolus`GO:0005654^cellular_component^nucleoplasm`GO:0005886^cellular_component^plasma membrane`GO:0030688^cellular_component^preribosome, small subunit precursor`GO:0032040^cellular_component^small-subunit processome`GO:0003723^molecular_function^RNA binding`GO:0000480^biological…	.
DBSI_DN4745_c0_g1_i3.p1	PMTP_ARATH^PMTP_ARATH^Q:1-854,H:1-770^54.098%ID^E:0^RecName: Full=Probable methyltransferase PMT25;^Eukaryota; Viridiplantae; Streptophyta; Embryophyta; Tracheophyta; Spermatophyta; Magnoliophyta; eudicotyledons; Gunneridae; Pentapetalae; rosids; malvids; Brassicales; Brassicaceae; Camelineae; Arabidopsis	XP_016163437.1^XP_016163437.1^Q:1-854,H:1-787^74.04%ID^E:0^.^.	probable methyltransferase PMT24	AT2G34300.3^AT2G34300.3^Q:1-854,H:1-770^54.098%ID^E:0^.^.	PF03141.16^Methyltransf_29^Putative S-adenosyl-L-methionine-dependent methyltransferase^309-834^E:5.6e-217`PF13649.6^Methyltransf_25^Methyltransferase domain^452-544^E:3.1e-06`PF08241.12^Methyltransf_11^Methyltransferase domain^453-547^E:9.9e-08	.	ExpAA=23.21^PredHel=1^Topology=i21-43o	ENOG410Y2C5^Methyltransferase	KEGG:ath:AT2G34300	GO:0005768^cellular_component^endosome`GO:0005794^cellular_component^Golgi apparatus`GO:0000139^cellular_component^Golgi membrane`GO:0016021^cellular_component^integral component of membrane`GO:0009506^cellular_component^plasmodesma`GO:0005802^cellular_component^trans-Golgi network`GO:0008168^molecular_function^methyltransferase activity	GO:0008168^molecular_function^methyltransferase activity
DBSI_DN4711_c0_g1_i2.p1	CPR5_ARATH^CPR5_ARATH^Q:74-564,H:90-564^37.924%ID^E:3.49e-109^RecName: Full=Protein CPR-5 {ECO:0000303|PubMed:11846876};^Eukaryota; Viridiplantae; Streptophyta; Embryophyta; Tracheophyta; Spermatophyta; Magnoliophyta; eudicotyledons; Gunneridae; Pentapetalae; rosids; malvids; Brassicales; Brassicaceae; Camelineae; Arabidopsis	XP_016181859.1^XP_016181859.1^Q:20-567,H:2-539^73.175%ID^E:0^.^.	protein CPR-5	AT5G64930.1^AT5G64930.1^Q:74-564,H:90-564^37.924%ID^E:3.62e-110^.^.	.	.	ExpAA=122.87^PredHel=5^Topology=i91-113o419-438i451-473o488-506i527-549o	ENOG410YAUG^NA	KEGG:ath:AT5G64930	GO:0016021^cellular_component^integral component of membrane`GO:0016020^cellular_component^membrane`GO:0031965^cellular_component^nuclear membrane`GO:0005634^cellular_component^nucleus`GO:0006952^biological_process^defense response`GO:0010150^biological_process^leaf senescence`GO:0048573^biological_process^photoperiodism, flowering`GO:0010182^biological_process^sugar mediated signaling pathway`GO…	.
DBSI_DN4704_c0_g1_i2.p1	Y1099_ARATH^Y1099_ARATH^Q:56-428,H:60-432^69.705%ID^E:0^RecName: Full=Putative transferase At1g60990, chloroplastic {ECO:0000305};^Eukaryota; Viridiplantae; Streptophyta; Embryophyta; Tracheophyta; Spermatophyta; Magnoliophyta; eudicotyledons; Gunneridae; Pentapetalae; rosids; malvids; Brassicales; Brassicaceae; Camelineae; Arabidopsis	XP_020973124.1^XP_020973124.1^Q:18-427,H:8-386^79.369%ID^E:0^.^.	putative transferase At1g60990%2C chloroplastic	AT1G60990.3^AT1G60990.3^Q:56-428,H:60-432^69.705%ID^E:0^.^.	PF01571.21^GCV_T^Aminomethyltransferase folate-binding domain^102-316^E:6.7e-30`PF08669.11^GCV_T_C^Glycine cleavage T-protein C-terminal barrel domain^345-415^E:1.8e-06	.	.	COG0354^Folate-binding protein involved in regulating the level of ATP-DnaA and in the modification of some tRNAs. It is probably a key factor in regulatory networks that act via tRNA modification, such as initiation of chromosomal replication (By similarity)	KEGG:ath:AT1G60990	GO:0009507^cellular_component^chloroplast`GO:0005737^cellular_component^cytoplasm`GO:0016491^molecular_function^oxidoreductase activity`GO:0016740^molecular_function^transferase activity`GO:0016226^biological_process^iron-sulfur cluster assembly	.
DBSI_DN4737_c0_g1_i1.p1	RBFA_ARATH^RBFA_ARATH^Q:49-219,H:47-215^80.117%ID^E:8.16e-90^RecName: Full=Probable ribosome-binding factor A, chloroplastic;^Eukaryota; Viridiplantae; Streptophyta; Embryophyta; Tracheophyta; Spermatophyta; Magnoliophyta; eudicotyledons; Gunneridae; Pentapetalae; rosids; malvids; Brassicales; Brassicaceae; Camelineae; Arabidopsis	XP_016176899.1^XP_016176899.1^Q:34-219,H:36-224^86.316%ID^E:8.93e-103^.^.	probable ribosome-binding factor A%2C chloroplastic isoform X2	AT4G34730.3^AT4G34730.3^Q:49-219,H:47-215^80.117%ID^E:8.48e-91^.^.	PF02033.18^RBFA^Ribosome-binding factor A^61-178^E:6.7e-28	.	.	COG0858^Associates with free 30S ribosomal subunits (but not with 30S subunits that are part of 70S ribosomes or polysomes). Essential for efficient processing of 16S rRNA. May interact with the 5'-terminal helix region of 16S rRNA (By similarity)	KEGG:ath:AT4G34730`KO:K02834	GO:0009507^cellular_component^chloroplast`GO:0043024^molecular_function^ribosomal small subunit binding`GO:0042254^biological_process^ribosome biogenesis`GO:0006364^biological_process^rRNA processing	GO:0006364^biological_process^rRNA processing
DBSI_DN4733_c0_g2_i1.p1	SBT1_SOYBN^SBT1_SOYBN^Q:8-653,H:97-746^77.795%ID^E:0^RecName: Full=Subtilisin-like protease Glyma18g48580;^Eukaryota; Viridiplantae; Streptophyta; Embryophyta; Tracheophyta; Spermatophyta; Magnoliophyta; eudicotyledons; Gunneridae; Pentapetalae; rosids; fabids; Fabales; Fabaceae; Papilionoideae; 50 kb inversion clade; NPAAA clade; indigoferoid/millettioid clade; Phaseoleae; Glycine; Soja	XP_016194139.1^XP_016194139.1^Q:9-652,H:113-765^79.909%ID^E:0^.^.	subtilisin-like protease Glyma18g48580 isoform X2	AT2G04160.1^AT2G04160.1^Q:1-653,H:90-730^52.853%ID^E:0^.^.	PF00082.22^Peptidase_S8^Subtilase family^52-543^E:3.6e-43`PF17766.1^fn3_6^Fibronectin type-III domain^598-652^E:1.7e-08	.	.	COG1404^peptidase (S8 and S53, subtilisin, kexin, sedolisin	.	GO:0005576^cellular_component^extracellular region`GO:0004252^molecular_function^serine-type endopeptidase activity	GO:0004252^molecular_function^serine-type endopeptidase activity`GO:0006508^biological_process^proteolysis
DBSI_DN4733_c1_g1_i3.p1	ORTH2_ARATH^ORTH2_ARATH^Q:6-624,H:7-639^59.468%ID^E:0^RecName: Full=E3 ubiquitin-protein ligase ORTHRUS 2;^Eukaryota; Viridiplantae; Streptophyta; Embryophyta; Tracheophyta; Spermatophyta; Magnoliophyta; eudicotyledons; Gunneridae; Pentapetalae; rosids; malvids; Brassicales; Brassicaceae; Camelineae; Arabidopsis	XP_016166602.1^XP_016166602.1^Q:4-676,H:5-672^78.815%ID^E:0^.^.	E3 ubiquitin-protein ligase ORTHRUS 2	AT1G57820.3^AT1G57820.3^Q:6-624,H:7-639^59.468%ID^E:0^.^.	PF13920.6^zf-C3HC4_3^Zinc finger, C3HC4 type (RING finger)^133-178^E:5.3e-09`PF13639.6^zf-RING_2^Ring finger domain^134-174^E:1.6e-06`PF00097.25^zf-C3HC4^Zinc finger, C3HC4 type (RING finger)^135-173^E:2.6e-08`PF13445.6^zf-RING_UBOX^RING-type zinc-finger^135-170^E:0.00011`PF13923.6^zf-C3HC4_2^Zinc finger, C3HC4 type (RING finger)^135-173^E:2.5e-06`PF02182.17^SAD_SRA^SAD/SRA domain^268-416^E:1.5e-…	.	.	COG3440^ubiquitin-like with PHD and ring finger domains 2, E3 ubiquitin protein ligase	KEGG:ath:AT1G57820`KO:K10638	GO:0010369^cellular_component^chromocenter`GO:0005720^cellular_component^nuclear heterochromatin`GO:0005634^cellular_component^nucleus`GO:0003682^molecular_function^chromatin binding`GO:0010385^molecular_function^double-stranded methylated DNA binding`GO:0042393^molecular_function^histone binding`GO:0046872^molecular_function^metal ion binding`GO:0008327^molecular_function^methyl-CpG binding`GO:0…	GO:0046872^molecular_function^metal ion binding
DBSI_DN4790_c0_g1_i2.p1	MTM1_ARATH^MTM1_ARATH^Q:1-401,H:1-410^65.693%ID^E:0^RecName: Full=Mitochondrial carrier protein MTM1;^Eukaryota; Viridiplantae; Streptophyta; Embryophyta; Tracheophyta; Spermatophyta; Magnoliophyta; eudicotyledons; Gunneridae; Pentapetalae; rosids; malvids; Brassicales; Brassicaceae; Camelineae; Arabidopsis	XP_020961970.1^XP_020961970.1^Q:1-401,H:1-408^81.127%ID^E:0^.^.	mitochondrial carrier protein MTM1	AT4G27940.1^AT4G27940.1^Q:1-401,H:1-410^65.693%ID^E:0^.^.	PF00153.27^Mito_carr^Mitochondrial carrier protein^50-184^E:5.5e-15`PF00153.27^Mito_carr^Mitochondrial carrier protein^199-296^E:5.1e-12`PF00153.27^Mito_carr^Mitochondrial carrier protein^313-400^E:1.2e-17	.	.	ENOG410XQVP^Solute carrier family 25 member	KEGG:ath:AT4G27940`KO:K15119	GO:0016021^cellular_component^integral component of membrane`GO:0005743^cellular_component^mitochondrial inner membrane`GO:0005739^cellular_component^mitochondrion`GO:0016530^molecular_function^metallochaperone activity`GO:0022857^molecular_function^transmembrane transporter activity`GO:0005215^molecular_function^transporter activity`GO:0006828^biological_process^manganese ion transport`GO:190156…	.
DBSI_DN4793_c0_g1_i4.p1	.	XP_020966175.1^XP_020966175.1^Q:1-258,H:17-261^56.322%ID^E:1.19e-88^.^.	LOW QUALITY PROTEIN: BLOC-1-related complex subunit 8 homolog	AT2G39170.1^AT2G39170.1^Q:1-261,H:1-227^42.529%ID^E:3.02e-56^.^.	PF10167.9^BORCS8^BLOC-1-related complex sub-unit 8^5-105^E:7.2e-26	.	.	.	.	.	.
DBSI_DN4736_c0_g1_i2.p1	.	XP_016204134.1^XP_016204134.1^Q:1-822,H:1-831^88.956%ID^E:0^.^.	uncharacterized protein LOC107644720	AT1G12380.1^AT1G12380.1^Q:69-822,H:35-793^57.179%ID^E:0^.^.	.	.	.	.	.	.	.
DBSI_DN4736_c0_g3_i1.p1	.	XP_016204134.1^XP_016204134.1^Q:1-113,H:718-831^79.825%ID^E:1.72e-56^.^.	uncharacterized protein LOC107644720	AT1G62870.1^AT1G62870.1^Q:1-110,H:650-759^61.818%ID^E:5.4e-43^.^.	.	.	.	.	.	.	.
DBSI_DN4732_c0_g3_i1.p1	E70B1_ARATH^E70B1_ARATH^Q:11-664,H:2-619^34.114%ID^E:1.82e-110^RecName: Full=Exocyst complex component EXO70B1 {ECO:0000303|PubMed:23944713};^Eukaryota; Viridiplantae; Streptophyta; Embryophyta; Tracheophyta; Spermatophyta; Magnoliophyta; eudicotyledons; Gunneridae; Pentapetalae; rosids; malvids; Brassicales; Brassicaceae; Camelineae; Arabidopsis	XP_016190630.1^XP_016190630.1^Q:1-676,H:1-683^74.133%ID^E:0^.^.	exocyst complex component EXO70B1	AT5G50380.1^AT5G50380.1^Q:16-675,H:24-683^56.647%ID^E:0^.^.	PF03081.15^Exo70^Exo70 exocyst complex subunit^299-658^E:5.6e-124	.	.	ENOG410YIGI^exocyst complex	KEGG:ath:AT5G58430	GO:0005829^cellular_component^cytosol`GO:0012505^cellular_component^endomembrane system`GO:0000145^cellular_component^exocyst`GO:0070062^cellular_component^extracellular exosome`GO:0045335^cellular_component^phagocytic vesicle`GO:0005886^cellular_component^plasma membrane`GO:0042742^biological_process^defense response to bacterium`GO:0050832^biological_process^defense response to fungus`GO:000688…	GO:0006887^biological_process^exocytosis`GO:0000145^cellular_component^exocyst
DBSI_DN4756_c0_g1_i2.p1	.	XP_020961132.1^XP_020961132.1^Q:6-221,H:23-234^68.919%ID^E:1.85e-88^.^.	uncharacterized protein LOC107646146	AT2G33510.1^AT2G33510.1^Q:1-220,H:1-188^47.556%ID^E:1.02e-52^.^.	.	.	.	.	.	.	.
DBSI_DN4738_c0_g1_i2.p1	WTR42_ARATH^WTR42_ARATH^Q:3-331,H:16-351^40.059%ID^E:2.89e-75^RecName: Full=WAT1-related protein At5g40240;^Eukaryota; Viridiplantae; Streptophyta; Embryophyta; Tracheophyta; Spermatophyta; Magnoliophyta; eudicotyledons; Gunneridae; Pentapetalae; rosids; malvids; Brassicales; Brassicaceae; Camelineae; Arabidopsis	XP_016202504.1^XP_016202504.1^Q:1-345,H:2-347^68.286%ID^E:1.28e-171^.^.	WAT1-related protein At5g40240 isoform X2	AT5G40240.3^AT5G40240.3^Q:3-331,H:16-351^40.059%ID^E:3e-76^.^.	PF00892.20^EamA^EamA-like transporter family^10-147^E:3e-08`PF00892.20^EamA^EamA-like transporter family^178-315^E:1.9e-08	sigP:1^21^0.513^YES	ExpAA=211.56^PredHel=10^Topology=i5-22o37-56i69-91o95-117i133-155o175-194i207-229o239-261i268-290o300-317i	ENOG4111BCK^EamA-like transporter family	KEGG:ath:AT5G40240	GO:0016021^cellular_component^integral component of membrane`GO:0005886^cellular_component^plasma membrane`GO:0022857^molecular_function^transmembrane transporter activity	GO:0016020^cellular_component^membrane`GO:0016021^cellular_component^integral component of membrane
DBSI_DN4738_c0_g2_i1.p1	HTR12_ARATH^HTR12_ARATH^Q:1-161,H:1-178^52.222%ID^E:7.74e-47^RecName: Full=Histone H3-like centromeric protein HTR12;^Eukaryota; Viridiplantae; Streptophyta; Embryophyta; Tracheophyta; Spermatophyta; Magnoliophyta; eudicotyledons; Gunneridae; Pentapetalae; rosids; malvids; Brassicales; Brassicaceae; Camelineae; Arabidopsis	XP_016181235.1^XP_016181235.1^Q:1-161,H:1-155^66.46%ID^E:1.54e-65^.^.	histone H3-like centromeric protein HTR12	AT1G01370.4^AT1G01370.4^Q:1-161,H:1-178^52.222%ID^E:8.04e-48^.^.	PF00125.24^Histone^Core histone H2A/H2B/H3/H4^39-154^E:1.3e-36	.	.	COG2036^Core component of nucleosome. Nucleosomes wrap and compact DNA into chromatin, limiting DNA accessibility to the cellular machineries which require DNA as a template. Histones thereby play a central role in transcription regulation, DNA repair, DNA replication and chromosomal stability. DNA accessibility is regulated via a complex set of post-translational modifications of histones, also …	KEGG:ath:AT1G01370`KO:K11253	GO:0000785^cellular_component^chromatin`GO:0000775^cellular_component^chromosome, centromeric region`GO:0000777^cellular_component^condensed chromosome kinetochore`GO:0000786^cellular_component^nucleosome`GO:0005634^cellular_component^nucleus`GO:0031492^molecular_function^nucleosomal DNA binding`GO:0046982^molecular_function^protein heterodimerization activity`GO:0051301^biological_process^cell d…	GO:0003677^molecular_function^DNA binding`GO:0000786^cellular_component^nucleosome
DBSI_DN4708_c0_g1_i2.p1	PP158_ARATH^PP158_ARATH^Q:1-876,H:1-874^56.591%ID^E:0^RecName: Full=Pentatricopeptide repeat-containing protein At2g17140;^Eukaryota; Viridiplantae; Streptophyta; Embryophyta; Tracheophyta; Spermatophyta; Magnoliophyta; eudicotyledons; Gunneridae; Pentapetalae; rosids; malvids; Brassicales; Brassicaceae; Camelineae; Arabidopsis	XP_016171543.1^XP_016171543.1^Q:1-876,H:1-878^81.973%ID^E:0^.^.	pentatricopeptide repeat-containing protein At2g17140-like	AT2G17140.2^AT2G17140.2^Q:1-876,H:1-874^56.591%ID^E:0^.^.	PF13041.6^PPR_2^PPR repeat family^121-165^E:4.1e-07`PF13812.6^PPR_3^Pentatricopeptide repeat domain^140-190^E:0.0011`PF12854.7^PPR_1^PPR repeat^148-180^E:3.9e-07`PF13041.6^PPR_2^PPR repeat family^153-200^E:4.9e-13`PF01535.20^PPR^PPR repeat^154-184^E:1.1e-05`PF13812.6^PPR_3^Pentatricopeptide repeat domain^175-231^E:0.0036`PF12854.7^PPR_1^PPR repeat^182-210^E:1.6e-06`PF01535.20^PPR^PPR repeat^190-2…	.	.	ENOG410Z7Z7^Pentatricopeptide repeat-containing protein	KEGG:ath:AT2G17140	GO:0005739^cellular_component^mitochondrion	.
DBSI_DN4797_c0_g1_i2.p1	PP157_ARATH^PP157_ARATH^Q:59-470,H:89-505^55.131%ID^E:1.63e-161^RecName: Full=Pentatricopeptide repeat-containing protein At2g17033;^Eukaryota; Viridiplantae; Streptophyta; Embryophyta; Tracheophyta; Spermatophyta; Magnoliophyta; eudicotyledons; Gunneridae; Pentapetalae; rosids; malvids; Brassicales; Brassicaceae; Camelineae; Arabidopsis	XP_016174939.1^XP_016174939.1^Q:30-469,H:9-454^79.379%ID^E:0^.^.	pentatricopeptide repeat-containing protein At2g17033	AT2G17033.4^AT2G17033.4^Q:59-470,H:54-470^55.131%ID^E:9.18e-163^.^.	PF07721.14^TPR_4^Tetratricopeptide repeat^133-152^E:0.37`PF01535.20^PPR^PPR repeat^209-237^E:0.025	.	.	ENOG410Z7Z7^Pentatricopeptide repeat-containing protein	KEGG:ath:AT2G17033	.	GO:0042802^molecular_function^identical protein binding
DBSI_DN4752_c0_g1_i1.p1	GLU2B_ORYSJ^GLU2B_ORYSJ^Q:19-144,H:15-142^57.031%ID^E:8.77e-44^RecName: Full=Glucosidase 2 subunit beta;^Eukaryota; Viridiplantae; Streptophyta; Embryophyta; Tracheophyta; Spermatophyta; Magnoliophyta; Liliopsida; Poales; Poaceae; BOP clade; Oryzoideae; Oryzeae; Oryzinae; Oryza; Oryza sativa	XP_016188169.1^XP_016188169.1^Q:18-203,H:15-200^80.108%ID^E:2.63e-111^.^.	glucosidase 2 subunit beta isoform X1	AT2G42390.1^AT2G42390.1^Q:29-184,H:25-186^61.111%ID^E:8.65e-67^.^.	PF12999.7^PRKCSH-like^Glucosidase II beta subunit-like^18-125^E:2.2e-30	sigP:1^25^0.77^YES	ExpAA=21.79^PredHel=1^Topology=o169-186i	ENOG410XPE3^protein kinase C substrate	KEGG:osa:4324264`KO:K08288	GO:0005783^cellular_component^endoplasmic reticulum`GO:0006952^biological_process^defense response`GO:0006491^biological_process^N-glycan processing	.
DBSI_DN4784_c0_g1_i10.p1	PUB4_ARATH^PUB4_ARATH^Q:89-319,H:583-802^30.638%ID^E:6.56e-10^RecName: Full=U-box domain-containing protein 4;^Eukaryota; Viridiplantae; Streptophyta; Embryophyta; Tracheophyta; Spermatophyta; Magnoliophyta; eudicotyledons; Gunneridae; Pentapetalae; rosids; malvids; Brassicales; Brassicaceae; Camelineae; Arabidopsis	XP_016180751.1^XP_016180751.1^Q:5-685,H:7-663^75.073%ID^E:0^.^.	uncharacterized protein LOC107623111 isoform X1	AT1G23180.1^AT1G23180.1^Q:82-689,H:96-672^55.065%ID^E:0^.^.	PF00514.23^Arm^Armadillo/beta-catenin-like repeat^439-478^E:0.00039	.	.	ENOG410XU9Y^U-box domain-containing protein 4-like	KEGG:ath:AT2G23140	GO:0005737^cellular_component^cytoplasm`GO:0005634^cellular_component^nucleus`GO:0004842^molecular_function^ubiquitin-protein transferase activity	GO:0005515^molecular_function^protein binding
DBSI_DN4702_c0_g1_i2.p1	PP332_ARATH^PP332_ARATH^Q:2-241,H:1-243^64.198%ID^E:2.85e-112^RecName: Full=Pentatricopeptide repeat-containing protein At4g21190;^Eukaryota; Viridiplantae; Streptophyta; Embryophyta; Tracheophyta; Spermatophyta; Magnoliophyta; eudicotyledons; Gunneridae; Pentapetalae; rosids; malvids; Brassicales; Brassicaceae; Camelineae; Arabidopsis	XP_020962916.1^XP_020962916.1^Q:2-308,H:1-313^70.607%ID^E:4.02e-160^.^.	pentatricopeptide repeat-containing protein At4g21190	AT4G21190.1^AT4G21190.1^Q:2-241,H:1-243^64.198%ID^E:2.96e-113^.^.	PF01535.20^PPR^PPR repeat^126-150^E:0.058`PF01535.20^PPR^PPR repeat^166-191^E:0.086	.	.	ENOG4111QZ6^Pentatricopeptide repeat-containing protein	KEGG:ath:AT4G21190	.	.
DBSI_DN4712_c0_g1_i2.p1	VRN1_ARATH^VRN1_ARATH^Q:19-313,H:6-336^25.882%ID^E:1.98e-28^RecName: Full=B3 domain-containing transcription factor VRN1;^Eukaryota; Viridiplantae; Streptophyta; Embryophyta; Tracheophyta; Spermatophyta; Magnoliophyta; eudicotyledons; Gunneridae; Pentapetalae; rosids; malvids; Brassicales; Brassicaceae; Camelineae; Arabidopsis	XP_020968826.1^XP_020968826.1^Q:1-314,H:80-393^51.077%ID^E:1.46e-102^.^.	B3 domain-containing transcription factor VRN1-like isoform X1	AT3G18990.1^AT3G18990.1^Q:19-313,H:6-336^25.882%ID^E:2.06e-29^.^.	PF02362.21^B3^B3 DNA binding domain^26-106^E:1e-13`PF02362.21^B3^B3 DNA binding domain^237-313^E:1.3e-08	.	.	ENOG410YZ3E^B3 domain-containing transcription factor	KEGG:ath:AT3G18990	GO:0005654^cellular_component^nucleoplasm`GO:0003677^molecular_function^DNA binding`GO:0043565^molecular_function^sequence-specific DNA binding`GO:0009909^biological_process^regulation of flower development`GO:0010048^biological_process^vernalization response	GO:0003677^molecular_function^DNA binding
DBSI_DN4731_c0_g1_i1.p1	.	XP_016204192.1^XP_016204192.1^Q:2-131,H:712-843^81.818%ID^E:3.71e-52^.^.	probable transcriptional regulator SLK2 isoform X1	.	.	.	.	.	.	.	.
DBSI_DN4771_c0_g1_i2.p1	C3H55_ORYSJ^C3H55_ORYSJ^Q:1525-1626,H:860-956^48.039%ID^E:1.91e-20^RecName: Full=Zinc finger CCCH domain-containing protein 55;^Eukaryota; Viridiplantae; Streptophyta; Embryophyta; Tracheophyta; Spermatophyta; Magnoliophyta; Liliopsida; Poales; Poaceae; BOP clade; Oryzoideae; Oryzeae; Oryzinae; Oryza; Oryza sativa	XP_016180111.2^XP_016180111.2^Q:426-1627,H:1-1060^59.803%ID^E:0^.^.	serine/arginine repetitive matrix protein 2	AT3G26850.2^AT3G26850.2^Q:1401-1627,H:9-265^45.833%ID^E:7.58e-49^.^.	.	.	.	ENOG410ZKTI^zinc finger CCCH domain-containing protein	KEGG:osa:4344611	GO:0003677^molecular_function^DNA binding`GO:0046872^molecular_function^metal ion binding	.
DBSI_DN4792_c0_g1_i6.p1	ATXR2_ARATH^ATXR2_ARATH^Q:1-487,H:1-469^63.136%ID^E:0^RecName: Full=Histone-lysine N-methyltransferase ATXR2;^Eukaryota; Viridiplantae; Streptophyta; Embryophyta; Tracheophyta; Spermatophyta; Magnoliophyta; eudicotyledons; Gunneridae; Pentapetalae; rosids; malvids; Brassicales; Brassicaceae; Camelineae; Arabidopsis	XP_016171600.1^XP_016171600.1^Q:2-489,H:3-490^84.836%ID^E:0^.^.	histone-lysine N-methyltransferase ATXR2	AT3G21820.1^AT3G21820.1^Q:1-487,H:1-469^63.136%ID^E:0^.^.	PF00856.28^SET^SET domain^52-458^E:1.5e-12`PF01753.18^zf-MYND^MYND finger^187-215^E:1.3e-05	.	.	COG2940^Histone-lysine N-methyltransferase	KEGG:ath:AT3G21820	GO:0005634^cellular_component^nucleus`GO:0018024^molecular_function^histone-lysine N-methyltransferase activity`GO:0046872^molecular_function^metal ion binding	GO:0005515^molecular_function^protein binding
DBSI_DN4740_c0_g1_i19.p1	TATB_HERAR^TATB_HERAR^Q:53-177,H:1-134^27.737%ID^E:5.06e-08^RecName: Full=Sec-independent protein translocase protein TatB {ECO:0000255|HAMAP-Rule:MF_00237};^Bacteria; Proteobacteria; Betaproteobacteria; Burkholderiales; Oxalobacteraceae; Herminiimonas	XP_020965524.1^XP_020965524.1^Q:53-274,H:1-231^81.385%ID^E:1.55e-131^.^.	uncharacterized protein LOC107614426	AT5G43680.2^AT5G43680.2^Q:53-274,H:1-216^44.872%ID^E:4.21e-57^.^.	.	.	ExpAA=18.39^PredHel=1^Topology=i54-73o	COG1826^Part of the twin-arginine translocation (Tat) system that transports large folded proteins containing a characteristic twin-arginine motif in their signal peptide across membranes. Together with TatC, TatB is part of a receptor directly interacting with Tat signal peptides. TatB may form an oligomeric binding site that transiently accommodates folded Tat precursor proteins before their tr…	KEGG:har:HEAR3059`KO:K03117	GO:0005887^cellular_component^integral component of plasma membrane`GO:0033281^cellular_component^TAT protein transport complex`GO:0008320^molecular_function^protein transmembrane transporter activity`GO:0043953^biological_process^protein transport by the Tat complex	.
DBSI_DN4740_c0_g3_i1.p1	WEX_ARATH^WEX_ARATH^Q:7-216,H:67-283^52.752%ID^E:1e-77^RecName: Full=Werner Syndrome-like exonuclease;^Eukaryota; Viridiplantae; Streptophyta; Embryophyta; Tracheophyta; Spermatophyta; Magnoliophyta; eudicotyledons; Gunneridae; Pentapetalae; rosids; malvids; Brassicales; Brassicaceae; Camelineae; Arabidopsis	XP_016196404.1^XP_016196404.1^Q:1-233,H:85-318^81.197%ID^E:3.12e-142^.^.	Werner Syndrome-like exonuclease	AT4G13870.2^AT4G13870.2^Q:7-216,H:67-283^52.752%ID^E:1.04e-78^.^.	PF01612.20^DNA_pol_A_exo1^3'-5' exonuclease^42-212^E:7.8e-23	.	.	ENOG410XS63^Exonuclease 3'-5' domain containing 2	KEGG:ath:AT4G13870	GO:0005634^cellular_component^nucleus`GO:0008408^molecular_function^3'-5' exonuclease activity`GO:0003677^molecular_function^DNA binding`GO:0046872^molecular_function^metal ion binding	GO:0003676^molecular_function^nucleic acid binding`GO:0008408^molecular_function^3'-5' exonuclease activity`GO:0006139^biological_process^nucleobase-containing compound metabolic process
DBSI_DN4740_c0_g4_i1.p1	.	XP_016196404.1^XP_016196404.1^Q:42-83,H:4-47^63.636%ID^E:8.42e-11^.^.	Werner Syndrome-like exonuclease	.	.	.	.	.	.	.	.
DBSI_DN4783_c0_g1_i1.p1	CRK10_ARATH^CRK10_ARATH^Q:29-647,H:39-648^47.276%ID^E:0^RecName: Full=Cysteine-rich receptor-like protein kinase 10;^Eukaryota; Viridiplantae; Streptophyta; Embryophyta; Tracheophyta; Spermatophyta; Magnoliophyta; eudicotyledons; Gunneridae; Pentapetalae; rosids; malvids; Brassicales; Brassicaceae; Camelineae; Arabidopsis	XP_020966836.1^XP_020966836.1^Q:1-671,H:1-688^70.707%ID^E:0^.^.	cysteine-rich receptor-like protein kinase 10 isoform X1	AT4G23180.1^AT4G23180.1^Q:29-647,H:39-648^47.276%ID^E:0^.^.	PF01657.17^Stress-antifung^Salt stress response/antifungal^34-129^E:1.3e-22`PF01657.17^Stress-antifung^Salt stress response/antifungal^154-245^E:4.6e-11`PF00069.25^Pkinase^Protein kinase domain^349-555^E:6.2e-45`PF07714.17^Pkinase_Tyr^Protein tyrosine kinase^350-618^E:5.1e-44	sigP:1^23^0.825^YES	ExpAA=22.35^PredHel=1^Topology=o287-306i	COG0515^Serine Threonine protein kinase	KEGG:ath:AT4G23180	GO:0016021^cellular_component^integral component of membrane`GO:0005886^cellular_component^plasma membrane`GO:0005524^molecular_function^ATP binding`GO:0004674^molecular_function^protein serine/threonine kinase activity`GO:0042742^biological_process^defense response to bacterium`GO:0006468^biological_process^protein phosphorylation	GO:0004672^molecular_function^protein kinase activity`GO:0005524^molecular_function^ATP binding`GO:0006468^biological_process^protein phosphorylation
DBSI_DN4763_c0_g1_i2.p1	E70A1_ARATH^E70A1_ARATH^Q:11-658,H:8-638^77.966%ID^E:0^RecName: Full=Exocyst complex component EXO70A1;^Eukaryota; Viridiplantae; Streptophyta; Embryophyta; Tracheophyta; Spermatophyta; Magnoliophyta; eudicotyledons; Gunneridae; Pentapetalae; rosids; malvids; Brassicales; Brassicaceae; Camelineae; Arabidopsis	XP_016175797.1^XP_016175797.1^Q:1-658,H:1-655^94.681%ID^E:0^.^.	exocyst complex component EXO70A1	AT5G03540.1^AT5G03540.1^Q:11-658,H:8-638^77.966%ID^E:0^.^.	PF03081.15^Exo70^Exo70 exocyst complex subunit^284-645^E:9.4e-128	.	.	ENOG410YIGI^exocyst complex	KEGG:ath:AT5G03540`KO:K07195	GO:0005618^cellular_component^cell wall`GO:0005856^cellular_component^cytoskeleton`GO:0005829^cellular_component^cytosol`GO:0000145^cellular_component^exocyst`GO:0005576^cellular_component^extracellular region`GO:0009524^cellular_component^phragmoplast`GO:0005886^cellular_component^plasma membrane`GO:0006887^biological_process^exocytosis	GO:0006887^biological_process^exocytosis`GO:0000145^cellular_component^exocyst
DBSI_DN4717_c0_g1_i2.p1	MIOX4_ARATH^MIOX4_ARATH^Q:59-229,H:1-172^72.159%ID^E:1.12e-83^RecName: Full=Inositol oxygenase 4;^Eukaryota; Viridiplantae; Streptophyta; Embryophyta; Tracheophyta; Spermatophyta; Magnoliophyta; eudicotyledons; Gunneridae; Pentapetalae; rosids; malvids; Brassicales; Brassicaceae; Camelineae; Arabidopsis	XP_016189313.1^XP_016189313.1^Q:59-229,H:1-171^84.795%ID^E:6.69e-104^.^.	inositol oxygenase 2	AT4G26260.2^AT4G26260.2^Q:59-229,H:1-173^71.676%ID^E:1.63e-85^.^.	PF05153.15^MIOX^Myo-inositol oxygenase^125-229^E:2.1e-45	.	ExpAA=21.75^PredHel=1^Topology=i28-50o	ENOG410XQ4J^inositol oxygenase	KEGG:ath:AT4G26260`KO:K00469	GO:0005737^cellular_component^cytoplasm`GO:0050113^molecular_function^inositol oxygenase activity`GO:0005506^molecular_function^iron ion binding`GO:0019310^biological_process^inositol catabolic process`GO:0019853^biological_process^L-ascorbic acid biosynthetic process	GO:0005506^molecular_function^iron ion binding`GO:0050113^molecular_function^inositol oxygenase activity`GO:0019310^biological_process^inositol catabolic process`GO:0055114^biological_process^oxidation-reduction process`GO:0005737^cellular_component^cytoplasm
DBSI_DN4717_c0_g2_i4.p1	MIOX5_ARATH^MIOX5_ARATH^Q:1-150,H:165-314^80%ID^E:4.55e-91^RecName: Full=Inositol oxygenase 5;^Eukaryota; Viridiplantae; Streptophyta; Embryophyta; Tracheophyta; Spermatophyta; Magnoliophyta; eudicotyledons; Gunneridae; Pentapetalae; rosids; malvids; Brassicales; Brassicaceae; Camelineae; Arabidopsis	XP_020962437.1^XP_020962437.1^Q:1-150,H:159-308^84%ID^E:1.54e-96^.^.	inositol oxygenase 4-like	AT5G56640.2^AT5G56640.2^Q:1-150,H:135-284^80%ID^E:4.31e-92^.^.	PF05153.15^MIOX^Myo-inositol oxygenase^1-150^E:3.1e-76	.	.	ENOG410XQ4J^inositol oxygenase	KEGG:ath:AT5G56640`KO:K00469	GO:0005737^cellular_component^cytoplasm`GO:0050113^molecular_function^inositol oxygenase activity`GO:0005506^molecular_function^iron ion binding`GO:0019310^biological_process^inositol catabolic process`GO:0019853^biological_process^L-ascorbic acid biosynthetic process	GO:0005506^molecular_function^iron ion binding`GO:0050113^molecular_function^inositol oxygenase activity`GO:0019310^biological_process^inositol catabolic process`GO:0055114^biological_process^oxidation-reduction process`GO:0005737^cellular_component^cytoplasm
DBSI_DN4717_c1_g1_i1.p1	MIOX2_ARATH^MIOX2_ARATH^Q:1-318,H:1-317^67.085%ID^E:8.51e-161^RecName: Full=Inositol oxygenase 2;^Eukaryota; Viridiplantae; Streptophyta; Embryophyta; Tracheophyta; Spermatophyta; Magnoliophyta; eudicotyledons; Gunneridae; Pentapetalae; rosids; malvids; Brassicales; Brassicaceae; Camelineae; Arabidopsis	XP_020958661.1^XP_020958661.1^Q:1-318,H:1-312^74.074%ID^E:1.56e-172^.^.	inositol oxygenase 2-like	AT2G19800.1^AT2G19800.1^Q:1-318,H:1-317^67.085%ID^E:8.84e-162^.^.	PF05153.15^MIOX^Myo-inositol oxygenase^69-318^E:1.7e-114	.	.	ENOG410XQ4J^inositol oxygenase	KEGG:ath:AT2G19800`KO:K00469	GO:0005737^cellular_component^cytoplasm`GO:0050113^molecular_function^inositol oxygenase activity`GO:0005506^molecular_function^iron ion binding`GO:0019310^biological_process^inositol catabolic process`GO:0019853^biological_process^L-ascorbic acid biosynthetic process	GO:0005506^molecular_function^iron ion binding`GO:0050113^molecular_function^inositol oxygenase activity`GO:0019310^biological_process^inositol catabolic process`GO:0055114^biological_process^oxidation-reduction process`GO:0005737^cellular_component^cytoplasm
DBSI_DN4710_c0_g1_i10.p1	OXR1_XENTR^OXR1_XENTR^Q:198-362,H:704-866^39.157%ID^E:8.88e-20^RecName: Full=Oxidation resistance protein 1;^Eukaryota; Metazoa; Chordata; Craniata; Vertebrata; Euteleostomi; Amphibia; Batrachia; Anura; Pipoidea; Pipidae; Xenopodinae; Xenopus; Silurana	XP_016190663.1^XP_016190663.1^Q:1-362,H:1-341^71.038%ID^E:8.02e-154^.^.	oxidation resistance protein 1-like	AT4G39870.2^AT4G39870.2^Q:1-362,H:1-367^52.52%ID^E:1.28e-108^.^.	PF07534.16^TLD^TLD^228-362^E:1.4e-27	.	.	ENOG4111QBZ^oxidation resistance 1	KEGG:xtr:100127645	GO:0005739^cellular_component^mitochondrion	.
DBSI_DN4774_c0_g1_i2.p1	WRK11_ARATH^WRK11_ARATH^Q:1-325,H:1-324^60.534%ID^E:1.65e-124^RecName: Full=Probable WRKY transcription factor 11;^Eukaryota; Viridiplantae; Streptophyta; Embryophyta; Tracheophyta; Spermatophyta; Magnoliophyta; eudicotyledons; Gunneridae; Pentapetalae; rosids; malvids; Brassicales; Brassicaceae; Camelineae; Arabidopsis	XP_016171228.1^XP_016171228.1^Q:1-326,H:1-344^63.248%ID^E:2.01e-122^.^.	probable WRKY transcription factor 11	AT4G31550.1^AT4G31550.1^Q:1-325,H:1-324^60.534%ID^E:1.71e-125^.^.	PF10533.9^Plant_zn_clust^Plant zinc cluster domain^201-245^E:2.4e-16`PF03106.15^WRKY^WRKY DNA -binding domain^249-305^E:2.4e-26	.	.	ENOG410YD1E^WRKY transcription factor	KEGG:ath:AT4G31550	GO:0005634^cellular_component^nucleus`GO:0005516^molecular_function^calmodulin binding`GO:0003700^molecular_function^DNA-binding transcription factor activity`GO:0043565^molecular_function^sequence-specific DNA binding`GO:0042742^biological_process^defense response to bacterium`GO:0009682^biological_process^induced systemic resistance`GO:2000022^biological_process^regulation of jasmonic acid medi…	GO:0003700^molecular_function^DNA-binding transcription factor activity`GO:0043565^molecular_function^sequence-specific DNA binding`GO:0006355^biological_process^regulation of transcription, DNA-templated
DBSI_DN4753_c0_g1_i1.p1	LOX1_LENCU^LOX1_LENCU^Q:1-209,H:347-555^80.861%ID^E:2.03e-118^RecName: Full=Linoleate 9S-lipoxygenase;^Eukaryota; Viridiplantae; Streptophyta; Embryophyta; Tracheophyta; Spermatophyta; Magnoliophyta; eudicotyledons; Gunneridae; Pentapetalae; rosids; fabids; Fabales; Fabaceae; Papilionoideae; 50 kb inversion clade; NPAAA clade; Hologalegina; IRL clade; Fabeae; Lens	XP_016174554.1^XP_016174554.1^Q:1-209,H:348-556^77.99%ID^E:1.44e-119^.^.	linoleate 9S-lipoxygenase	AT3G22400.1^AT3G22400.1^Q:1-209,H:363-571^65.072%ID^E:3.75e-95^.^.	PF00305.19^Lipoxygenase^Lipoxygenase^2-209^E:2.5e-98	.	.	.	.	GO:0005737^cellular_component^cytoplasm`GO:0046872^molecular_function^metal ion binding`GO:0016702^molecular_function^oxidoreductase activity, acting on single donors with incorporation of molecular oxygen, incorporation of two atoms of oxygen`GO:0031408^biological_process^oxylipin biosynthetic process	GO:0016702^molecular_function^oxidoreductase activity, acting on single donors with incorporation of molecular oxygen, incorporation of two atoms of oxygen`GO:0046872^molecular_function^metal ion binding`GO:0055114^biological_process^oxidation-reduction process
DBSI_DN4767_c0_g1_i6.p1	U80B1_ARATH^U80B1_ARATH^Q:47-636,H:28-615^70.47%ID^E:0^RecName: Full=Sterol 3-beta-glucosyltransferase UGT80B1;^Eukaryota; Viridiplantae; Streptophyta; Embryophyta; Tracheophyta; Spermatophyta; Magnoliophyta; eudicotyledons; Gunneridae; Pentapetalae; rosids; malvids; Brassicales; Brassicaceae; Camelineae; Arabidopsis	XP_016174783.1^XP_016174783.1^Q:1-636,H:1-621^81.719%ID^E:0^.^.	sterol 3-beta-glucosyltransferase UGT80B1	AT1G43620.7^AT1G43620.7^Q:47-636,H:28-615^70.47%ID^E:0^.^.	PF03033.20^Glyco_transf_28^Glycosyltransferase family 28 N-terminal domain^183-326^E:2.1e-34`PF00201.18^UDPGT^UDP-glucoronosyl and UDP-glucosyl transferase^436-580^E:1.4e-06	.	.	COG1819^Transferase	KEGG:ath:AT1G43620`KO:K05841	GO:0043231^cellular_component^intracellular membrane-bounded organelle`GO:0005774^cellular_component^vacuolar membrane`GO:0005773^cellular_component^vacuole`GO:0102203^molecular_function^brassicasterol glucosyltransferase activity`GO:0102205^molecular_function^cholesterol allpha-glucosyltransferase activity`GO:0102202^molecular_function^soladodine glucosyltransferase activity`GO:0016906^molecular…	GO:0016758^molecular_function^transferase activity, transferring hexosyl groups`GO:0005975^biological_process^carbohydrate metabolic process`GO:0030259^biological_process^lipid glycosylation
DBSI_DN4750_c0_g1_i1.p1	DNJ10_ARATH^DNJ10_ARATH^Q:1-331,H:1-333^51.335%ID^E:1.59e-115^RecName: Full=Chaperone protein dnaJ 10;^Eukaryota; Viridiplantae; Streptophyta; Embryophyta; Tracheophyta; Spermatophyta; Magnoliophyta; eudicotyledons; Gunneridae; Pentapetalae; rosids; malvids; Brassicales; Brassicaceae; Camelineae; Arabidopsis	XP_016171370.1^XP_016171370.1^Q:1-334,H:1-338^74.556%ID^E:0^.^.	chaperone protein dnaJ 10	AT4G39150.3^AT4G39150.3^Q:1-329,H:1-333^68.468%ID^E:1.7e-172^.^.	PF00226.31^DnaJ^DnaJ domain^7-68^E:1.4e-22`PF14308.6^DnaJ-X^X-domain of DnaJ-containing^134-318^E:1.8e-49	.	.	COG2214^DNAj domain protein	KEGG:ath:AT1G76700	.	.
DBSI_DN80345_c0_g1_i1.p1	.	XP_016196647.2^XP_016196647.2^Q:2-183,H:71-252^81.319%ID^E:2.96e-108^.^.	uncharacterized protein LOC107637915	AT2G37730.1^AT2G37730.1^Q:8-183,H:86-261^70.455%ID^E:4.09e-91^.^.	PF02434.16^Fringe^Fringe-like^108-177^E:1.2e-09`PF04646.12^DUF604^Protein of unknown function, DUF604^152-182^E:4.9e-10	.	.	.	.	.	GO:0016757^molecular_function^transferase activity, transferring glycosyl groups`GO:0016020^cellular_component^membrane
DBSI_DN80369_c0_g1_i1.p1	REC14_SCHPO^REC14_SCHPO^Q:17-119,H:87-195^45.045%ID^E:4.66e-22^RecName: Full=Meiotic recombination protein rec14;^Eukaryota; Fungi; Dikarya; Ascomycota; Taphrinomycotina; Schizosaccharomycetes; Schizosaccharomycetales; Schizosaccharomycetaceae; Schizosaccharomyces	.	.	AT1G73720.1^AT1G73720.1^Q:20-101,H:207-295^35.556%ID^E:4.39e-06^.^.	PF00400.32^WD40^WD domain, G-beta repeat^73-96^E:0.025	.	.	.	KEGG:spo:SPBC32F12.02`KO:K12601	GO:0005829^cellular_component^cytosol`GO:0005634^cellular_component^nucleus`GO:0055087^cellular_component^Ski complex`GO:0051321^biological_process^meiotic cell cycle`GO:0070478^biological_process^nuclear-transcribed mRNA catabolic process, 3'-5' exonucleolytic nonsense-mediated decay`GO:0070481^biological_process^nuclear-transcribed mRNA catabolic process, non-stop decay	GO:0005515^molecular_function^protein binding
DBSI_DN80323_c0_g1_i1.p1	VPS70_YEAST^VPS70_YEAST^Q:27-140,H:697-810^29.825%ID^E:6.31e-11^RecName: Full=Vacuolar protein sorting-associated protein 70;^Eukaryota; Fungi; Dikarya; Ascomycota; Saccharomycotina; Saccharomycetes; Saccharomycetales; Saccharomycetaceae; Saccharomyces	XP_016203789.1^XP_016203789.1^Q:14-131,H:594-705^22.689%ID^E:7.09e-06^.^.	probable glutamate carboxypeptidase LAMP1 isoform X1	AT5G19740.1^AT5G19740.1^Q:63-133,H:592-662^28.169%ID^E:5.45e-06^.^.	PF04253.15^TFR_dimer^Transferrin receptor-like dimerisation domain^14-140^E:3.6e-33	.	.	.	KEGG:sce:YJR126C	GO:0005783^cellular_component^endoplasmic reticulum`GO:0016021^cellular_component^integral component of membrane`GO:0004177^molecular_function^aminopeptidase activity`GO:0046872^molecular_function^metal ion binding`GO:0008237^molecular_function^metallopeptidase activity`GO:0006623^biological_process^protein targeting to vacuole	.
DBSI_DN80339_c0_g1_i1.p1	PSB2_SCHPO^PSB2_SCHPO^Q:3-198,H:9-204^67.857%ID^E:3.58e-98^RecName: Full=Probable proteasome subunit beta type-2;^Eukaryota; Fungi; Dikarya; Ascomycota; Taphrinomycotina; Schizosaccharomycetes; Schizosaccharomycetales; Schizosaccharomycetaceae; Schizosaccharomyces	XP_016203776.1^XP_016203776.1^Q:3-198,H:13-208^59.184%ID^E:4.68e-82^.^.	proteasome subunit beta type-7-A	AT5G40580.2^AT5G40580.2^Q:3-198,H:13-208^60.204%ID^E:1.22e-83^.^.	PF00227.26^Proteasome^Proteasome subunit^27-195^E:1.5e-42	.	.	.	KEGG:spo:SPAC23D3.07`KO:K02739	GO:0005737^cellular_component^cytoplasm`GO:0005829^cellular_component^cytosol`GO:0005635^cellular_component^nuclear envelope`GO:0005634^cellular_component^nucleus`GO:0005839^cellular_component^proteasome core complex`GO:0019774^cellular_component^proteasome core complex, beta-subunit complex`GO:0004175^molecular_function^endopeptidase activity`GO:0004298^molecular_function^threonine-type endopept…	GO:0004298^molecular_function^threonine-type endopeptidase activity`GO:0051603^biological_process^proteolysis involved in cellular protein catabolic process`GO:0005839^cellular_component^proteasome core complex
DBSI_DN80341_c0_g1_i1.p1	SRC2_SOYBN^SRC2_SOYBN^Q:5-295,H:6-290^55.592%ID^E:3.34e-77^RecName: Full=Protein SRC2 {ECO:0000305};^Eukaryota; Viridiplantae; Streptophyta; Embryophyta; Tracheophyta; Spermatophyta; Magnoliophyta; eudicotyledons; Gunneridae; Pentapetalae; rosids; fabids; Fabales; Fabaceae; Papilionoideae; 50 kb inversion clade; NPAAA clade; indigoferoid/millettioid clade; Phaseoleae; Glycine; Soja	XP_016197960.1^XP_016197960.1^Q:3-295,H:2-320^52.647%ID^E:8.16e-81^.^.	protein SRC2	AT1G09070.1^AT1G09070.1^Q:5-253,H:4-253^45.113%ID^E:1.01e-49^.^.	PF00168.30^C2^C2 domain^6-111^E:3e-11	.	ExpAA=20.58^PredHel=1^Topology=i261-283o	ENOG410YJ7V^C2 domain	KEGG:gmx:547451	GO:0005789^cellular_component^endoplasmic reticulum membrane`GO:0016021^cellular_component^integral component of membrane`GO:0005886^cellular_component^plasma membrane`GO:0032586^cellular_component^protein storage vacuole membrane	.
DBSI_DN80310_c0_g1_i1.p2	.	.	.	.	.	.	.	.	.	.	.
DBSI_DN80327_c0_g1_i1.p1	HSPC4_RICFE^HSPC4_RICFE^Q:18-158,H:34-162^32.624%ID^E:4.33e-25^RecName: Full=Small heat shock protein C4;^Bacteria; Proteobacteria; Alphaproteobacteria; Rickettsiales; Rickettsiaceae; Rickettsieae; Rickettsia; spotted fever group	XP_016190058.1^XP_016190058.1^Q:16-158,H:12-149^42.177%ID^E:6.12e-25^.^.	17.3 kDa class I heat shock protein	AT1G07400.1^AT1G07400.1^Q:16-159,H:13-151^40%ID^E:1.4e-25^.^.	PF04969.16^CS^CS domain^57-147^E:0.01`PF00011.21^HSP20^Hsp20/alpha crystallin family^59-158^E:6.7e-26`PF17886.1^ArsA_HSP20^HSP20-like domain found in ArsA^65-144^E:8.4e-11	.	.	.	KEGG:rfe:RF_p51`KEGG:rfe:RF_pd51`KO:K13993	.	.
DBSI_DN80312_c0_g1_i1.p1	.	.	.	.	.	.	.	.	.	.	.
DBSI_DN80314_c0_g1_i1.p1	.	.	.	.	.	.	.	.	.	.	.
DBSI_DN80388_c0_g1_i1.p1	NRPD1_ARATH^NRPD1_ARATH^Q:3-134,H:829-951^53.03%ID^E:1.64e-34^RecName: Full=DNA-directed RNA polymerase IV subunit 1;^Eukaryota; Viridiplantae; Streptophyta; Embryophyta; Tracheophyta; Spermatophyta; Magnoliophyta; eudicotyledons; Gunneridae; Pentapetalae; rosids; malvids; Brassicales; Brassicaceae; Camelineae; Arabidopsis	XP_016201983.1^XP_016201983.1^Q:3-134,H:835-965^59.091%ID^E:7.19e-42^.^.	DNA-directed RNA polymerase IV subunit 1 isoform X2	AT1G63020.5^AT1G63020.5^Q:3-134,H:521-643^53.03%ID^E:1.2e-35^.^.	.	.	.	COG0086^DNA-dependent RNA polymerase catalyzes the transcription of DNA into RNA using the four ribonucleoside triphosphates as substrates (By similarity)	KEGG:ath:AT1G63020`KO:K16250	GO:0005654^cellular_component^nucleoplasm`GO:0005634^cellular_component^nucleus`GO:0005666^cellular_component^RNA polymerase III complex`GO:0000418^cellular_component^RNA polymerase IV complex`GO:0003677^molecular_function^DNA binding`GO:0003899^molecular_function^DNA-directed 5'-3' RNA polymerase activity`GO:0046872^molecular_function^metal ion binding`GO:0031047^biological_process^gene silencin…	.
DBSI_DN80334_c0_g1_i1.p1	.	.	.	.	PF03067.15^LPMO_10^Lytic polysaccharide mono-oxygenase, cellulose-degrading^21-190^E:4.4e-13	sigP:1^20^0.793^YES	.	.	.	.	.
DBSI_DN80376_c0_g1_i1.p1	RS15A_DAUCA^RS15A_DAUCA^Q:1-116,H:1-116^79.31%ID^E:3.51e-66^RecName: Full=40S ribosomal protein S15a;^Eukaryota; Viridiplantae; Streptophyta; Embryophyta; Tracheophyta; Spermatophyta; Magnoliophyta; eudicotyledons; Gunneridae; Pentapetalae; asterids; campanulids; Apiales; Apiaceae; Apioideae; Scandiceae; Daucinae; Daucus; Daucus sect. Daucus	XP_016197392.1^XP_016197392.1^Q:1-116,H:1-116^79.31%ID^E:9.55e-67^.^.	40S ribosomal protein S15a-1	AT5G59850.1^AT5G59850.1^Q:1-116,H:1-116^81.034%ID^E:7.44e-67^.^.	PF00410.19^Ribosomal_S8^Ribosomal protein S8^7-116^E:9.2e-16	.	.	.	.	GO:0005840^cellular_component^ribosome`GO:0003735^molecular_function^structural constituent of ribosome`GO:0006412^biological_process^translation	GO:0003735^molecular_function^structural constituent of ribosome`GO:0006412^biological_process^translation`GO:0005840^cellular_component^ribosome
DBSI_DN80332_c0_g1_i1.p1	.	.	.	.	.	.	.	.	.	.	.
DBSI_DN80371_c0_g1_i1.p1	.	.	.	.	.	.	.	.	.	.	.
DBSI_DN80383_c0_g1_i1.p2	.	.	.	.	.	.	.	.	.	.	.
DBSI_DN80349_c0_g1_i1.p1	GET4_YEAST^GET4_YEAST^Q:1-138,H:40-164^36.957%ID^E:1.14e-16^RecName: Full=Golgi to ER traffic protein 4;^Eukaryota; Fungi; Dikarya; Ascomycota; Saccharomycotina; Saccharomycetes; Saccharomycetales; Saccharomycetaceae; Saccharomyces	.	.	.	PF04190.13^DUF410^Protein of unknown function (DUF410)^7-139^E:6.3e-36	.	.	.	KEGG:sce:YOR164C	GO:0071818^cellular_component^BAT3 complex`GO:0005737^cellular_component^cytoplasm`GO:0072380^cellular_component^TRC complex`GO:0006620^biological_process^posttranslational protein targeting to endoplasmic reticulum membrane`GO:0045048^biological_process^protein insertion into ER membrane`GO:0016192^biological_process^vesicle-mediated transport	.
DBSI_DN80346_c0_g1_i1.p1	Y5813_ARATH^Y5813_ARATH^Q:25-661,H:24-617^53.906%ID^E:0^RecName: Full=BTB/POZ domain-containing protein At5g48130;^Eukaryota; Viridiplantae; Streptophyta; Embryophyta; Tracheophyta; Spermatophyta; Magnoliophyta; eudicotyledons; Gunneridae; Pentapetalae; rosids; malvids; Brassicales; Brassicaceae; Camelineae; Arabidopsis	XP_016166018.2^XP_016166018.2^Q:1-664,H:43-687^80.389%ID^E:0^.^.	BTB/POZ domain-containing protein At5g48130	AT5G48130.1^AT5G48130.1^Q:25-661,H:24-617^53.906%ID^E:0^.^.	PF00651.31^BTB^BTB/POZ domain^43-130^E:4.9e-05`PF03000.14^NPH3^NPH3 family^218-468^E:4.8e-60	.	.	ENOG410XS9J^BTB POZ domain-containing protein	KEGG:ath:AT5G48130	GO:0016567^biological_process^protein ubiquitination	GO:0005515^molecular_function^protein binding
DBSI_DN80338_c0_g1_i1.p1	MTEF4_ARATH^MTEF4_ARATH^Q:63-469,H:102-504^52.334%ID^E:1.3e-150^RecName: Full=Transcription termination factor MTERF4, chloroplastic {ECO:0000305};^Eukaryota; Viridiplantae; Streptophyta; Embryophyta; Tracheophyta; Spermatophyta; Magnoliophyta; eudicotyledons; Gunneridae; Pentapetalae; rosids; malvids; Brassicales; Brassicaceae; Camelineae; Arabidopsis	XP_020963652.1^XP_020963652.1^Q:1-507,H:263-768^92.308%ID^E:0^.^.	transcription termination factor MTERF4%2C chloroplastic	AT2G44020.1^AT2G44020.1^Q:4-507,H:7-507^74.405%ID^E:0^.^.	PF02536.14^mTERF^mTERF^148-456^E:2.8e-110	.	.	ENOG410XT49^mitochondrial transcription termination	KEGG:ath:AT4G02990`KO:K15032	GO:0009507^cellular_component^chloroplast`GO:0005739^cellular_component^mitochondrion`GO:0009536^cellular_component^plastid`GO:0003690^molecular_function^double-stranded DNA binding`GO:0009658^biological_process^chloroplast organization`GO:0032502^biological_process^developmental process`GO:0006353^biological_process^DNA-templated transcription, termination`GO:0009793^biological_process^embryo de…	GO:0003690^molecular_function^double-stranded DNA binding`GO:0006355^biological_process^regulation of transcription, DNA-templated
DBSI_DN80362_c0_g1_i1.p1	.	.	.	.	.	.	.	.	.	.	.
DBSI_DN80329_c0_g1_i1.p1	.	.	.	.	.	.	.	.	.	.	.
DBSI_DN80322_c0_g1_i1.p1	AHLL_ARTSP^AHLL_ARTSP^Q:3-187,H:83-264^29.319%ID^E:1.39e-15^RecName: Full=N-acyl homoserine lactonase {ECO:0000303|PubMed:12777494};^Bacteria; Actinobacteria; Micrococcales; Micrococcaceae; Arthrobacter	.	.	.	PF00753.27^Lactamase_B^Metallo-beta-lactamase superfamily^16-179^E:2.7e-16	.	.	.	KEGG:ag:AAP57766`KO:K13075	GO:0102007^molecular_function^acyl-L-homoserine-lactone lactonohydrolase activity`GO:0046872^molecular_function^metal ion binding	.
DBSI_DN80386_c0_g1_i1.p1	GTAA_ARTBC^GTAA_ARTBC^Q:1-134,H:47-184^54.348%ID^E:2.22e-44^RecName: Full=Probable glutaminase ARB_05535/05536 {ECO:0000305};^Eukaryota; Fungi; Dikarya; Ascomycota; Pezizomycotina; Eurotiomycetes; Eurotiomycetidae; Onygenales; Arthrodermataceae; Trichophyton	.	.	.	PF17168.4^DUF5127^Domain of unknown function (DUF5127)^71-132^E:2.4e-17	.	.	ENOG410XPKX^Glutaminase	KEGG:abe:ARB_05535`KEGG:abe:ARB_05536	GO:0005576^cellular_component^extracellular region`GO:0004359^molecular_function^glutaminase activity	.
DBSI_DN28826_c0_g1_i1.p1	.	.	.	.	.	sigP:1^27^0.652^YES	.	.	.	.	.
DBSI_DN28823_c0_g1_i1.p1	.	.	.	.	.	.	.	.	.	.	.
DBSI_DN28823_c0_g2_i1.p1	CCZ1B_ARATH^CCZ1B_ARATH^Q:1-513,H:1-497^65.437%ID^E:0^RecName: Full=Vacuolar fusion protein CCZ1 homolog B {ECO:0000305};^Eukaryota; Viridiplantae; Streptophyta; Embryophyta; Tracheophyta; Spermatophyta; Magnoliophyta; eudicotyledons; Gunneridae; Pentapetalae; rosids; malvids; Brassicales; Brassicaceae; Camelineae; Arabidopsis	XP_016180728.1^XP_016180728.1^Q:1-513,H:1-513^90.253%ID^E:0^.^.	vacuolar fusion protein CCZ1 homolog B isoform X3	AT1G16020.2^AT1G16020.2^Q:3-513,H:1-502^65.039%ID^E:0^.^.	PF08217.11^DUF1712^Fungal domain of unknown function (DUF1712)^15-510^E:3.2e-84	.	.	ENOG410XRE1^Vacuolar fusion protein CCZ1 homolog	KEGG:ath:AT1G80910	GO:0043231^cellular_component^intracellular membrane-bounded organelle`GO:0035658^cellular_component^Mon1-Ccz1 complex`GO:0005085^molecular_function^guanyl-nucleotide exchange factor activity`GO:0016192^biological_process^vesicle-mediated transport	GO:0016192^biological_process^vesicle-mediated transport`GO:0035658^cellular_component^Mon1-Ccz1 complex
DBSI_DN28838_c0_g1_i1.p1	NRPD1_ARATH^NRPD1_ARATH^Q:1-72,H:1136-1207^56.944%ID^E:1.9e-20^RecName: Full=DNA-directed RNA polymerase IV subunit 1;^Eukaryota; Viridiplantae; Streptophyta; Embryophyta; Tracheophyta; Spermatophyta; Magnoliophyta; eudicotyledons; Gunneridae; Pentapetalae; rosids; malvids; Brassicales; Brassicaceae; Camelineae; Arabidopsis	XP_016201983.1^XP_016201983.1^Q:1-72,H:1157-1228^63.889%ID^E:8.64e-26^.^.	DNA-directed RNA polymerase IV subunit 1 isoform X2	AT1G63020.3^AT1G63020.3^Q:1-110,H:1136-1239^44.545%ID^E:1.12e-22^.^.	PF04998.17^RNA_pol_Rpb1_5^RNA polymerase Rpb1, domain 5^2-72^E:3.4e-08	.	.	COG0086^DNA-dependent RNA polymerase catalyzes the transcription of DNA into RNA using the four ribonucleoside triphosphates as substrates (By similarity)	KEGG:ath:AT1G63020`KO:K16250	GO:0005654^cellular_component^nucleoplasm`GO:0005634^cellular_component^nucleus`GO:0005666^cellular_component^RNA polymerase III complex`GO:0000418^cellular_component^RNA polymerase IV complex`GO:0003677^molecular_function^DNA binding`GO:0003899^molecular_function^DNA-directed 5'-3' RNA polymerase activity`GO:0046872^molecular_function^metal ion binding`GO:0031047^biological_process^gene silencin…	GO:0003677^molecular_function^DNA binding`GO:0003899^molecular_function^DNA-directed 5'-3' RNA polymerase activity`GO:0006351^biological_process^transcription, DNA-templated
DBSI_DN28812_c0_g1_i1.p1	.	XP_020958712.1^XP_020958712.1^Q:1-110,H:1234-1344^71.171%ID^E:1.44e-43^.^.	TMV resistance protein N-like isoform X3	.	.	.	.	.	.	.	.
DBSI_DN28898_c0_g1_i5.p1	SHH1_ARATH^SHH1_ARATH^Q:52-292,H:7-256^46%ID^E:3.6e-78^RecName: Full=Protein SAWADEE HOMEODOMAIN HOMOLOG 1;^Eukaryota; Viridiplantae; Streptophyta; Embryophyta; Tracheophyta; Spermatophyta; Magnoliophyta; eudicotyledons; Gunneridae; Pentapetalae; rosids; malvids; Brassicales; Brassicaceae; Camelineae; Arabidopsis	XP_016176806.1^XP_016176806.1^Q:58-313,H:3-257^81.25%ID^E:1.32e-155^.^.	protein SAWADEE HOMEODOMAIN HOMOLOG 1 isoform X1	AT1G15215.2^AT1G15215.2^Q:52-292,H:7-256^46%ID^E:3.73e-79^.^.	PF16719.5^SAWADEE^SAWADEE domain^162-289^E:1.9e-37	.	.	ENOG411141H^NA	KEGG:ath:AT1G15215	GO:0005634^cellular_component^nucleus`GO:0003682^molecular_function^chromatin binding`GO:0046872^molecular_function^metal ion binding`GO:0006306^biological_process^DNA methylation`GO:0031047^biological_process^gene silencing by RNA`GO:0006346^biological_process^methylation-dependent chromatin silencing	GO:0003682^molecular_function^chromatin binding
DBSI_DN28836_c0_g1_i1.p1	DAR4_ARATH^DAR4_ARATH^Q:1-110,H:316-424^47.273%ID^E:8.22e-21^RecName: Full=Protein DA1-related 4 {ECO:0000303|PubMed:18483219};^Eukaryota; Viridiplantae; Streptophyta; Embryophyta; Tracheophyta; Spermatophyta; Magnoliophyta; eudicotyledons; Gunneridae; Pentapetalae; rosids; malvids; Brassicales; Brassicaceae; Camelineae; Arabidopsis	XP_020972092.1^XP_020972092.1^Q:1-110,H:338-447^72.727%ID^E:4.95e-49^.^.	disease resistance protein RML1B-like isoform X2	AT5G17680.1^AT5G17680.1^Q:3-107,H:332-440^50.909%ID^E:6.64e-23^.^.	PF00931.22^NB-ARC^NB-ARC domain^6-77^E:3.6e-07	.	.	ENOG410XRD4^PDZ and LIM domain	KEGG:ath:AT5G17890	GO:0043531^molecular_function^ADP binding`GO:0005524^molecular_function^ATP binding`GO:0046872^molecular_function^metal ion binding`GO:0043130^molecular_function^ubiquitin binding`GO:0006952^biological_process^defense response`GO:0009409^biological_process^response to cold	GO:0043531^molecular_function^ADP binding
DBSI_DN28869_c0_g1_i1.p1	.	.	.	.	.	.	.	.	.	.	.
DBSI_DN28840_c1_g3_i1.p1	CESA4_ARATH^CESA4_ARATH^Q:2-609,H:391-1049^74.355%ID^E:0^RecName: Full=Cellulose synthase A catalytic subunit 4 [UDP-forming];^Eukaryota; Viridiplantae; Streptophyta; Embryophyta; Tracheophyta; Spermatophyta; Magnoliophyta; eudicotyledons; Gunneridae; Pentapetalae; rosids; malvids; Brassicales; Brassicaceae; Camelineae; Arabidopsis	XP_020976614.1^XP_020976614.1^Q:2-609,H:256-904^77.966%ID^E:0^.^.	cellulose synthase A catalytic subunit 4 [UDP-forming]	AT5G44030.3^AT5G44030.3^Q:2-609,H:112-770^74.355%ID^E:0^.^.	PF03552.14^Cellulose_synt^Cellulose synthase^2-602^E:0`PF13632.6^Glyco_trans_2_3^Glycosyl transferase family group 2^302-434^E:1.6e-06	.	ExpAA=151.80^PredHel=7^Topology=i350-372o387-409i421-443o458-480i504-526o536-558i571-593o	COG1215^Glycosyl transferase, family 2	KEGG:ath:AT5G44030`KO:K10999	GO:0005794^cellular_component^Golgi apparatus`GO:0016021^cellular_component^integral component of membrane`GO:0005886^cellular_component^plasma membrane`GO:0005802^cellular_component^trans-Golgi network`GO:0016760^molecular_function^cellulose synthase (UDP-forming) activity`GO:0016759^molecular_function^cellulose synthase activity`GO:0046872^molecular_function^metal ion binding`GO:0071555^biologi…	GO:0016760^molecular_function^cellulose synthase (UDP-forming) activity`GO:0030244^biological_process^cellulose biosynthetic process`GO:0016020^cellular_component^membrane
DBSI_DN28840_c2_g1_i1.p1	CESA7_ORYSJ^CESA7_ORYSJ^Q:1-123,H:726-848^91.057%ID^E:8.67e-75^RecName: Full=Cellulose synthase A catalytic subunit 7 [UDP-forming];^Eukaryota; Viridiplantae; Streptophyta; Embryophyta; Tracheophyta; Spermatophyta; Magnoliophyta; Liliopsida; Poales; Poaceae; BOP clade; Oryzoideae; Oryzeae; Oryzinae; Oryza; Oryza sativa	XP_020976614.1^XP_020976614.1^Q:1-123,H:569-691^93.496%ID^E:2.56e-78^.^.	cellulose synthase A catalytic subunit 4 [UDP-forming]	AT5G44030.3^AT5G44030.3^Q:1-123,H:433-555^91.87%ID^E:8e-77^.^.	PF03552.14^Cellulose_synt^Cellulose synthase^2-123^E:2.5e-75`PF13632.6^Glyco_trans_2_3^Glycosyl transferase family group 2^28-113^E:5.6e-07	.	.	COG1215^Glycosyl transferase, family 2	KEGG:osa:4348853`KO:K10999	GO:0005794^cellular_component^Golgi apparatus`GO:0016021^cellular_component^integral component of membrane`GO:0005886^cellular_component^plasma membrane`GO:0005802^cellular_component^trans-Golgi network`GO:0016760^molecular_function^cellulose synthase (UDP-forming) activity`GO:0016759^molecular_function^cellulose synthase activity`GO:0046872^molecular_function^metal ion binding`GO:0071555^biologi…	GO:0016760^molecular_function^cellulose synthase (UDP-forming) activity`GO:0030244^biological_process^cellulose biosynthetic process`GO:0016020^cellular_component^membrane
DBSI_DN28862_c0_g1_i1.p1	.	XP_016168726.1^XP_016168726.1^Q:10-170,H:147-305^52.795%ID^E:4.53e-53^.^.	uncharacterized protein LOC107611295	.	PF17921.1^Integrase_H2C2^Integrase zinc binding domain^122-170^E:3.9e-08	.	.	.	.	.	.
DBSI_DN28854_c0_g1_i1.p1	STP5_ARATH^STP5_ARATH^Q:1-109,H:1-110^73.636%ID^E:6.35e-48^RecName: Full=Sugar transport protein 5;^Eukaryota; Viridiplantae; Streptophyta; Embryophyta; Tracheophyta; Spermatophyta; Magnoliophyta; eudicotyledons; Gunneridae; Pentapetalae; rosids; malvids; Brassicales; Brassicaceae; Camelineae; Arabidopsis	XP_016165555.2^XP_016165555.2^Q:1-110,H:42-151^90.909%ID^E:1.57e-64^.^.	sugar transport protein 5-like	AT1G34580.1^AT1G34580.1^Q:1-109,H:1-110^73.636%ID^E:6.59e-49^.^.	PF00083.24^Sugar_tr^Sugar (and other) transporter^27-109^E:1.7e-09	.	ExpAA=44.25^PredHel=2^Topology=i21-43o80-102i	ENOG410XNQK^Transporter	KEGG:ath:AT1G34580	GO:0005887^cellular_component^integral component of plasma membrane`GO:0005351^molecular_function^carbohydrate:proton symporter activity	GO:0022857^molecular_function^transmembrane transporter activity`GO:0055085^biological_process^transmembrane transport`GO:0016021^cellular_component^integral component of membrane
DBSI_DN28871_c0_g1_i1.p1	ACFR3_ARATH^ACFR3_ARATH^Q:41-245,H:20-223^51.707%ID^E:8.03e-74^RecName: Full=Probable transmembrane ascorbate ferrireductase 3;^Eukaryota; Viridiplantae; Streptophyta; Embryophyta; Tracheophyta; Spermatophyta; Magnoliophyta; eudicotyledons; Gunneridae; Pentapetalae; rosids; malvids; Brassicales; Brassicaceae; Camelineae; Arabidopsis	XP_016180041.1^XP_016180041.1^Q:33-243,H:1-215^74.884%ID^E:1.64e-116^.^.	probable transmembrane ascorbate ferrireductase 3	AT1G14730.1^AT1G14730.1^Q:41-245,H:20-223^51.707%ID^E:8.34e-75^.^.	PF03188.16^Cytochrom_B561^Eukaryotic cytochrome b561^77-209^E:5.6e-43	.	ExpAA=147.23^PredHel=7^Topology=i7-29o39-61i74-96o111-130i143-165o180-199i220-242o	ENOG4111FKI^Cytochrome	KEGG:ath:AT1G14730`KO:K08360	GO:0016021^cellular_component^integral component of membrane`GO:0046872^molecular_function^metal ion binding`GO:0016491^molecular_function^oxidoreductase activity	.
DBSI_DN28891_c0_g1_i4.p1	JAL3_ARATH^JAL3_ARATH^Q:1-512,H:88-601^56.762%ID^E:0^RecName: Full=Jacalin-related lectin 3;^Eukaryota; Viridiplantae; Streptophyta; Embryophyta; Tracheophyta; Spermatophyta; Magnoliophyta; eudicotyledons; Gunneridae; Pentapetalae; rosids; malvids; Brassicales; Brassicaceae; Camelineae; Arabidopsis`JAL3_ARATH^JAL3_ARATH^Q:159-493,H:17-380^39.344%ID^E:1.13e-69^RecName: Full=Jacalin-related lectin …	XP_016166466.1^XP_016166466.1^Q:1-512,H:89-622^66.302%ID^E:0^.^.`XP_016166466.1^XP_016166466.1^Q:158-295,H:17-154^46.377%ID^E:2.95e-37^.^.`XP_016166466.1^XP_016166466.1^Q:346-494,H:11-155^48.993%ID^E:6.35e-37^.^.	jacalin-related lectin 3	AT1G19715.2^AT1G19715.2^Q:1-512,H:58-571^56.571%ID^E:0^.^.`AT1G19715.2^AT1G19715.2^Q:174-493,H:2-350^38.462%ID^E:2.45e-63^.^.`AT1G19715.2^AT1G19715.2^Q:373-494,H:5-124^47.541%ID^E:8.39e-21^.^.	PF01419.17^Jacalin^Jacalin-like lectin domain^3-66^E:7.1e-15`PF01419.17^Jacalin^Jacalin-like lectin domain^166-296^E:1.1e-24`PF01419.17^Jacalin^Jacalin-like lectin domain^362-494^E:2.6e-30	.	.	ENOG4111KSN^jacalin lectin family protein	KEGG:ath:AT1G19715	GO:0030246^molecular_function^carbohydrate binding	.
DBSI_DN28858_c0_g1_i1.p1	PDLP2_ARATH^PDLP2_ARATH^Q:1-184,H:61-244^75.543%ID^E:8.94e-101^RecName: Full=Plasmodesmata-located protein 2;^Eukaryota; Viridiplantae; Streptophyta; Embryophyta; Tracheophyta; Spermatophyta; Magnoliophyta; eudicotyledons; Gunneridae; Pentapetalae; rosids; malvids; Brassicales; Brassicaceae; Camelineae; Arabidopsis	XP_016177496.1^XP_016177496.1^Q:1-186,H:58-244^84.492%ID^E:4.74e-116^.^.	cysteine-rich repeat secretory protein 3 isoform X2	AT1G04520.1^AT1G04520.1^Q:1-184,H:61-244^75.543%ID^E:9.28e-102^.^.	PF01657.17^Stress-antifung^Salt stress response/antifungal^9-72^E:5.7e-11`PF01657.17^Stress-antifung^Salt stress response/antifungal^96-177^E:2.6e-10	.	.	ENOG410YCB5^cysteine-rich repeat secretory protein	KEGG:ath:AT1G04520	GO:0016021^cellular_component^integral component of membrane`GO:0005886^cellular_component^plasma membrane`GO:0009506^cellular_component^plasmodesma`GO:0010497^biological_process^plasmodesmata-mediated intercellular transport`GO:0046739^biological_process^transport of virus in multicellular host	.
DBSI_DN28816_c0_g1_i1.p2	POLR1_ARATH^POLR1_ARATH^Q:2-101,H:1346-1446^38.235%ID^E:4.07e-11^RecName: Full=Retrovirus-related Pol polyprotein from transposon RE1;^Eukaryota; Viridiplantae; Streptophyta; Embryophyta; Tracheophyta; Spermatophyta; Magnoliophyta; eudicotyledons; Gunneridae; Pentapetalae; rosids; malvids; Brassicales; Brassicaceae; Camelineae; Arabidopsis	XP_020963681.1^XP_020963681.1^Q:2-101,H:152-252^66.337%ID^E:6.3e-42^.^.	uncharacterized protein LOC110265167	AT4G23160.3^AT4G23160.3^Q:2-92,H:479-571^34.409%ID^E:2.14e-09^.^.	.	.	.	.	.	GO:0000943^cellular_component^retrotransposon nucleocapsid`GO:0004190^molecular_function^aspartic-type endopeptidase activity`GO:0004519^molecular_function^endonuclease activity`GO:0046872^molecular_function^metal ion binding`GO:0003676^molecular_function^nucleic acid binding`GO:0003964^molecular_function^RNA-directed DNA polymerase activity`GO:0015074^biological_process^DNA integration`GO:000631…	.
DBSI_DN28856_c0_g1_i1.p1	M860_ARATH^M860_ARATH^Q:27-119,H:2-110^47.706%ID^E:4.26e-28^RecName: Full=Uncharacterized mitochondrial protein AtMg00860;^Eukaryota; Viridiplantae; Streptophyta; Embryophyta; Tracheophyta; Spermatophyta; Magnoliophyta; eudicotyledons; Gunneridae; Pentapetalae; rosids; malvids; Brassicales; Brassicaceae; Camelineae; Arabidopsis	XP_016173549.1^XP_016173549.1^Q:7-118,H:15-141^40.157%ID^E:2.41e-29^.^.	uncharacterized protein LOC107616060	ATMG00860.1^ATMG00860.1^Q:27-119,H:2-110^47.706%ID^E:4.42e-29^.^.	PF00078.27^RVT_1^Reverse transcriptase (RNA-dependent DNA polymerase)^14-60^E:1.1e-08	.	.	COG2801^Retrotransposon protein	KEGG:ath:ArthMp075	GO:0005739^cellular_component^mitochondrion	.
DBSI_DN28839_c0_g1_i1.p2	1433_DICDI^1433_DICDI^Q:1-100,H:9-108^80%ID^E:1.87e-49^RecName: Full=14-3-3-like protein;^Eukaryota; Amoebozoa; Mycetozoa; Dictyostelids; Dictyosteliales; Dictyosteliaceae; Dictyostelium	XP_016191365.1^XP_016191365.1^Q:2-100,H:15-113^75.758%ID^E:6.98e-49^.^.	14-3-3-like protein C	AT1G26480.1^AT1G26480.1^Q:1-100,H:16-115^75%ID^E:3.59e-49^.^.	PF00244.20^14-3-3^14-3-3 protein^1-100^E:2.5e-37	.	.	COG5040^Tyrosine 3-monooxygenase tryptophan 5-monooxygenase activation protein	KEGG:ddi:DDB_G0269138`KO:K06630	GO:0005938^cellular_component^cell cortex`GO:0005813^cellular_component^centrosome`GO:0031012^cellular_component^extracellular matrix`GO:0005634^cellular_component^nucleus`GO:0045335^cellular_component^phagocytic vesicle`GO:0032038^molecular_function^myosin II heavy chain binding`GO:0019904^molecular_function^protein domain specific binding`GO:0036090^biological_process^cleavage furrow ingression…	.
DBSI_DN28839_c0_g2_i1.p2	1433E_DROME^1433E_DROME^Q:6-248,H:4-246^76.132%ID^E:2.16e-135^RecName: Full=14-3-3 protein epsilon;^Eukaryota; Metazoa; Ecdysozoa; Arthropoda; Hexapoda; Insecta; Pterygota; Neoptera; Holometabola; Diptera; Brachycera; Muscomorpha; Ephydroidea; Drosophilidae; Drosophila; Sophophora	XP_016191365.1^XP_016191365.1^Q:2-248,H:4-250^74.494%ID^E:7.9e-136^.^.	14-3-3-like protein C	AT1G26480.1^AT1G26480.1^Q:2-245,H:6-249^71.721%ID^E:9.84e-131^.^.	PF00244.20^14-3-3^14-3-3 protein^12-234^E:7.3e-108	.	.	COG5040^Tyrosine 3-monooxygenase tryptophan 5-monooxygenase activation protein	KEGG:dme:Dmel_CG31196`KO:K06630	GO:0005813^cellular_component^centrosome`GO:0005694^cellular_component^chromosome`GO:0005737^cellular_component^cytoplasm`GO:0005829^cellular_component^cytosol`GO:0045172^cellular_component^germline ring canal`GO:0005654^cellular_component^nucleoplasm`GO:0005634^cellular_component^nucleus`GO:0005886^cellular_component^plasma membrane`GO:0050815^molecular_function^phosphoserine residue binding`GO:…	.
DBSI_DN28863_c0_g1_i1.p1	POLX_TOBAC^POLX_TOBAC^Q:1-116,H:47-165^42.857%ID^E:1.25e-22^RecName: Full=Retrovirus-related Pol polyprotein from transposon TNT 1-94;^Eukaryota; Viridiplantae; Streptophyta; Embryophyta; Tracheophyta; Spermatophyta; Magnoliophyta; eudicotyledons; Gunneridae; Pentapetalae; asterids; lamiids; Solanales; Solanaceae; Nicotianoideae; Nicotianeae; Nicotiana	.	.	.	PF14223.6^Retrotran_gag_2^gag-polypeptide of LTR copia-type^6-115^E:5.1e-27	.	.	.	.	GO:0000943^cellular_component^retrotransposon nucleocapsid`GO:0004190^molecular_function^aspartic-type endopeptidase activity`GO:0004519^molecular_function^endonuclease activity`GO:0003676^molecular_function^nucleic acid binding`GO:0003964^molecular_function^RNA-directed DNA polymerase activity`GO:0008270^molecular_function^zinc ion binding`GO:0015074^biological_process^DNA integration	.
DBSI_DN28803_c0_g1_i1.p1	POLR1_ARATH^POLR1_ARATH^Q:2-321,H:1045-1365^45.483%ID^E:1.44e-89^RecName: Full=Retrovirus-related Pol polyprotein from transposon RE1;^Eukaryota; Viridiplantae; Streptophyta; Embryophyta; Tracheophyta; Spermatophyta; Magnoliophyta; eudicotyledons; Gunneridae; Pentapetalae; rosids; malvids; Brassicales; Brassicaceae; Camelineae; Arabidopsis	XP_020979178.1^XP_020979178.1^Q:1-321,H:1-321^70.405%ID^E:5.96e-168^.^.	uncharacterized protein LOC110271878	AT4G23160.3^AT4G23160.3^Q:1-321,H:173-498^48.16%ID^E:1.77e-106^.^.	PF07727.14^RVT_2^Reverse transcriptase (RNA-dependent DNA polymerase)^3-181^E:1.9e-53	.	.	.	.	GO:0000943^cellular_component^retrotransposon nucleocapsid`GO:0004190^molecular_function^aspartic-type endopeptidase activity`GO:0004519^molecular_function^endonuclease activity`GO:0046872^molecular_function^metal ion binding`GO:0003676^molecular_function^nucleic acid binding`GO:0003964^molecular_function^RNA-directed DNA polymerase activity`GO:0015074^biological_process^DNA integration`GO:000631…	.
DBSI_DN54076_c0_g1_i1.p3	.	.	.	.	.	.	.	.	.	.	.
DBSI_DN54045_c0_g1_i1.p1	CHO2_PENRW^CHO2_PENRW^Q:1-188,H:783-970^86.17%ID^E:2.37e-112^RecName: Full=Phosphatidylethanolamine N-methyltransferase {ECO:0000255|HAMAP-Rule:MF_03217};^Eukaryota; Fungi; Dikarya; Ascomycota; Pezizomycotina; Eurotiomycetes; Eurotiomycetidae; Eurotiales; Aspergillaceae; Penicillium; Penicillium chrysogenum species complex	.	.	.	.	.	.	ENOG410XPQM^Catalyzes the first step in the conversion of phosphatidylethanolamine to phosphatidylcholine during the methylation pathway of phosphatidylcholine biosynthesis (By similarity)	KEGG:pcs:Pc21g02080`KO:K16369	GO:0005789^cellular_component^endoplasmic reticulum membrane`GO:0016021^cellular_component^integral component of membrane`GO:0004608^molecular_function^phosphatidylethanolamine N-methyltransferase activity`GO:0006656^biological_process^phosphatidylcholine biosynthetic process	.
DBSI_DN54016_c0_g1_i1.p1	EF3_SCHPO^EF3_SCHPO^Q:58-113,H:444-499^39.286%ID^E:2.4e-06^RecName: Full=Elongation factor 3;^Eukaryota; Fungi; Dikarya; Ascomycota; Taphrinomycotina; Schizosaccharomycetes; Schizosaccharomycetales; Schizosaccharomycetaceae; Schizosaccharomyces	.	.	.	.	.	.	.	KEGG:spo:SPCC417.08`KO:K03235	GO:0005829^cellular_component^cytosol`GO:0005524^molecular_function^ATP binding`GO:0016887^molecular_function^ATPase activity`GO:0003746^molecular_function^translation elongation factor activity`GO:0002182^biological_process^cytoplasmic translational elongation	.
[truncated: 32,272 more rows]
