# Supplementary material for: Reference transcriptomes and comparative analyses of six species in the threatened rosewood genus Dalbergia
Source: Sci Rep. 2020 Oct 20;10:17749. doi: 10.1038/s41598-020-74814-2 (PMC7576600; doi:10.1038/s41598-020-74814-2)
Supplement: Supplementary file 8 — Supplementary Table 8. [file 41598_2020_74814_MOESM8_ESM.xlsx]

## Sheet: Sheet1
	Ad	Ai	Cc	Cf	Co	Fr	La	Me	Mi	Mp	Ns	Ol	Si	p-value
PF00012.20:Hsp70 protein	-0.42	-0.65	-0.83	-1.03	0.41	1.61	-0.86	0.97	0.87	-0.96	-1.03	1.51	0.41	4.22e-07
PF00022.19:Actin	-0.69	-0.65	-1.16	-0.98	0.86	1.51	-0.15	0.25	0.65	-1.05	-0.87	1.8	0.47	1.01e-05
PF00036.32:EF hand	-1.01	-0.7	-0.42	0.07	-0.26	0.05	2.92	-0.72	-0.76	0.55	0.05	0.49	-0.28	0.0216
PF00067.22:Cytochrome P450	0.05	0.63	1.07	0.07	-0.78	-0.01	-1.32	0.08	-0.85	2.38	0.11	-0.12	-1.31	0.000161
PF00069.25:Protein kinase domain	-0.11	1.33	1.09	-0.2	-0.13	-0.42	1.67	-0.27	-1.46	0.13	-0.26	0.49	-1.86	5.42e-08
PF00097.25:Zinc finger, C3HC4 type (RING finger)	-1.27	-1.09	-0.43	0.48	-0.25	-0.03	2.78	-0.34	-0.36	0.61	0.46	-0.31	-0.27	0.0279
PF00098.23:Zinc knuckle	-0.03	0.01	1.38	2.55	-0.82	-0.45	-0.96	-0.38	-0.84	0.12	0.46	-0.25	-0.8	3.5e-09
PF00171.22:Aldehyde dehydrogenase family	-0.22	0.5	-0.79	-1.27	-0.55	2.22	-0.36	0.79	0.64	-0.89	-1.17	0.17	0.93	0.0342
PF00183.18:Hsp90 protein	-0.82	-0.4	-1.16	-0.91	0.45	1.3	0.2	1.04	0.45	-0.91	-0.99	1.98	-0.23	0.0195
PF00188.26:Cysteine-rich secretory protein family	2.19	2.03	-0.28	-0.51	-0.74	-0.43	0.03	-0.66	-0.66	0.34	0.11	-0.74	-0.66	0.0021
PF00190.22:Cupin	0.8	0.46	1.07	-0.21	-0.75	-0.89	1.82	-0.96	-0.89	1.48	-0.42	-0.55	-0.96	0.00311
PF00195.19:Chalcone and stilbene synthases, N-terminal domain	1.39	1.57	0.78	1.63	-0.85	-0.85	-0.55	-0.85	-0.73	0	0.06	-0.73	-0.85	3.52e-05
PF00201.18:UDP-glucoronosyl and UDP-glucosyl transferase	-0.98	-0.34	0.94	1.36	-0.34	-0.15	-1.37	-0.05	-0.79	2.22	0.11	0.17	-0.76	0.0434
PF00230.20:Major intrinsic protein	0.26	1.59	0.15	0.15	-1.83	-0.51	1.7	-0.84	-0.4	0.93	0.26	-0.73	-0.73	0.0339
PF00234.22:Protease inhibitor/seed storage/LTP family	-0.35	-0.35	0.58	0.84	-0.95	-0.52	2.45	-0.95	-0.78	1.09	0.16	-0.44	-0.78	0.0196
PF00240.23:Ubiquitin family	-1.08	-1.01	-0.16	-0.62	1.09	1.55	-0.29	-0.32	0.4	-1.11	-0.88	1.72	0.7	0.00982
PF00249.31:Myb-like DNA-binding domain	0.19	0.09	-0.58	0.59	-0.67	-0.67	2.69	-0.65	-0.81	0.87	0.43	-0.69	-0.8	2.33e-08
PF00295.17:Glycosyl hydrolases family 28	-0.01	0.33	0.04	0.51	-0.94	0.74	2.65	-0.48	-0.94	0.16	-0.07	-1.11	-0.88	0.0163
PF00319.18:SRF-type transcription factor (DNA-binding and dimerisation domain)	0.26	0.82	0.58	0.44	-0.96	-1.01	0.63	-0.87	-1.24	1.42	1.61	-0.68	-1.01	2.65e-05
PF00400.32:WD domain, G-beta repeat	-0.35	-0.06	-0.87	-0.33	-0.55	0.77	3.06	-0.41	-0.42	-0.56	-0.15	0.08	-0.22	0.00443
PF00407.19:Pathogenesis-related protein Bet v I family	1.06	1.21	0.95	0.54	-0.97	-0.86	0.54	-0.76	-0.97	1.58	-0.24	-1.12	-0.97	1.83e-05
PF00428.19:60s Acidic ribosomal protein	-0.86	-0.92	-0.98	-0.8	0.17	1.81	-0.07	0.48	0.6	-0.74	-0.8	1.93	0.17	0.000538
PF00432.21:Prenyltransferase and squalene oxidase repeat	0.86	1.1	1.5	0.7	-0.81	-0.41	1.34	-0.73	-1.05	0.39	-0.73	-1.05	-1.13	0.0111
PF00467.29:KOW motif	-0.83	-0.94	-0.83	-1.04	0.56	0.67	-0.08	0.77	0.45	-0.62	-0.72	2.48	0.13	0.0466
PF00481.21:Protein phosphatase 2C	0.5	1.27	-0.56	-0.03	-0.74	-0.38	2.69	-0.38	-0.85	-0.03	-0.09	-0.68	-0.74	0.0231
PF00544.19:Pectate lyase	1.54	1.03	-0.25	0.65	-0.76	-0.5	1.92	-1.01	-1.01	-0.76	0.39	-0.63	-0.63	0.0329
PF00646.33:F-box domain	0.52	0.83	0.12	0.09	-0.69	-0.7	0.18	-0.5	-0.83	2.78	-0.25	-0.6	-0.94	1.6e-13
PF00657.22:GDSL-like Lipase/Acylhydrolase	0.46	0.65	1.09	0.65	-0.8	-0.86	-0.61	-0.61	-1.11	1.97	0.96	-0.86	-0.92	0.0102
PF00891.18:O-methyltransferase domain	0.52	0.75	2.59	0.52	-0.85	-0.48	-0.81	-0.52	-0.95	0.56	0.14	-0.71	-0.76	0.000967
PF00999.21:Sodium/hydrogen exchanger family	0.44	0.44	0.8	0.08	-0.56	-0.92	2.24	-0.47	-0.74	-0.65	1.25	-0.65	-1.28	0.0279
PF01095.19:Pectinesterase	0.67	1.09	-0.23	0.67	-0.8	-0.84	1.62	-0.88	-1.17	1.37	0.35	-0.8	-1.05	3.58e-05
PF01248.26:Ribosomal protein L7Ae/L30e/S12e/Gadd45 family	-0.92	-0.92	-0.92	-0.92	0.06	1.68	-0.03	0.46	0.63	-0.68	-0.76	2.01	0.3	0.00787
PF01357.21:Pollen allergen	1.52	1.62	-0.64	-0.25	-0.94	-0.05	1.52	-0.64	-1.43	-0.15	0.54	-0.45	-0.64	0.03
PF01397.21:Terpene synthase, N-terminal domain	0.28	0.93	1.41	-0.47	-0.47	-0.73	-0.95	-0.14	-1.06	2.16	0.39	-0.31	-1.06	0.00184
PF01490.18:Transmembrane amino acid transporter protein	1.01	1.85	-0.37	-0.37	-1.03	-0.01	1.61	-0.73	-1.45	0.47	0.17	-0.73	-0.43	0.0118
PF01535.20:PPR repeat	-0.9	1.06	1.84	1.63	-0.45	-1.31	-0.41	-0.67	-0.6	0.41	0.47	-0.25	-0.81	4.93e-32
PF01554.18:MatE	0.14	0.55	0.44	0.73	-0.94	-1.29	1.09	-0.99	-1.11	1.81	0.85	-0.34	-0.94	0.00482
PF02178.19:AT hook motif	0.51	-0.3	-0.73	1.92	-0.56	-0.26	2.26	0.04	-0.6	-0.69	-0.17	-0.52	-0.9	0.0179
PF02298.17:Plastocyanin-like domain	1.05	0.98	0.34	0.55	-0.87	-1.37	1.63	-0.94	-1.02	0.91	0.27	-0.44	-1.09	0.00157
PF02362.21:B3 DNA binding domain	2.09	1.56	0.3	-0.6	-0.63	-0.96	1.09	-0.8	-0.83	0.1	0.03	-0.57	-0.77	7.22e-05
PF02458.15:Transferase family	-0.2	0.41	0.65	0.13	-0.58	-0.66	-0.58	-0.22	-0.74	3	-0.09	-0.47	-0.66	0.000482
PF02519.14:Auxin responsive protein	-1.41	-1.23	0.82	0.97	-0.45	-0.56	1.39	-0.49	-0.59	1.21	1.36	-0.42	-0.59	0.00179
PF02536.14:mTERF	-0.68	-0.63	1.43	1.16	-0.18	-0.9	0.27	-0.68	-0.35	2.27	-0.29	-0.79	-0.63	0.0198
PF02797.15:Chalcone and stilbene synthases, C-terminal domain	0.9	1.15	0.4	2.1	-0.8	-1.11	0.46	-0.99	-0.86	0.27	0.15	-0.93	-0.74	0.000295
PF02902.19:Ulp1 protease family, C-terminal catalytic domain	1.82	2.62	-0.46	-0.47	-0.45	-0.34	-0.46	-0.4	-0.42	-0.19	-0.42	-0.39	-0.44	7.85e-13
PF03080.15:Neprosin	-0.23	-0.23	0.51	2.25	-0.72	-0.35	-0.35	-0.72	-0.97	1.5	0.89	-0.97	-0.6	0.0196
PF03101.15:FAR1 DNA-binding domain	1.8	2.57	-0.21	-0.38	-0.49	-0.46	-0.68	-0.46	-0.51	-0.35	0.15	-0.46	-0.53	2.72e-21
PF03141.16:Putative S-adenosyl-L-methionine-dependent methyltransferase	0.56	2.1	-0.71	-0.24	-0.84	-0.78	1.9	-0.24	-0.44	-0.04	0.36	-0.58	-1.04	0.0151
PF03143.17:Elongation factor Tu C-terminal domain	-0.84	-0.84	-1.07	-0.84	0.73	1.28	-0.13	0.42	0.81	-1.07	-0.84	1.91	0.49	0.00247
PF03171.20:2OG-Fe(II) oxygenase superfamily	0.03	0.35	1.9	0.23	-0.5	-0.74	-0.18	-0.87	-1.07	2.02	0.35	-0.54	-0.99	0.00202
PF03195.14:Lateral organ boundaries (LOB) domain	-0.46	-0.06	-0.54	0.34	-0.22	-0.46	2.42	-0.78	-0.78	1.7	0.26	-0.78	-0.7	0.0451
PF03372.23:Endonuclease/Exonuclease/phosphatase family	-0.44	-0.36	-0.44	1.8	-0.57	-0.11	-0.11	-0.52	-0.44	2.59	-0.36	-0.52	-0.52	0.00624
PF03492.15:SAM dependent carboxyl methyltransferase	0.44	0.54	1.87	1.16	-0.58	-0.89	-1.09	0.24	-0.99	1.26	-0.28	-0.48	-1.2	0.0378
PF03936.16:Terpene synthase family, metal binding domain	0.13	1.44	1.82	-0.39	-0.25	-0.25	-1	-0.25	-1.05	1.59	-0.2	-0.39	-1.19	0.00278
PF04043.15:Plant invertase/pectin methylesterase inhibitor	0	0.04	0.11	0.78	-0.78	-0.95	2.73	-0.85	-0.88	0.5	0.32	-0.39	-0.64	0.000114
PF04434.17:SWIM zinc finger	1.83	2.48	0.09	0.01	-0.58	-0.55	-0.71	-0.53	-0.6	-0.2	-0.12	-0.54	-0.6	4.11e-46
PF05699.14:hAT family C-terminal dimerisation region	0.34	0.36	2.37	1.08	-0.71	-0.65	-1.1	-0.63	-0.71	0.34	0.82	-0.63	-0.87	2.49e-12
PF07714.17:Protein tyrosine kinase	-0.27	1.18	1.39	-0.31	-0.05	-0.33	1.38	-0.02	-1.5	0	-0.3	0.73	-1.91	4.49e-07
PF07734.13:F-box associated	-0.02	0.69	0.09	0.09	-0.42	-0.48	-0.42	-0.42	-0.59	3.08	-0.59	-0.42	-0.62	2.52e-06
PF07993.12:Male sterility protein	1.56	0.73	-0.25	0.31	-1.01	-0.73	0.87	-0.8	-1.15	1.77	0.24	-1.08	-0.46	0.00699
PF08100.11:Dimerisation domain	0.62	0.51	2.53	0.68	-1	-0.5	-0.38	-0.5	-1.05	0.68	0.01	-0.83	-0.77	0.000599
PF08246.12:Cathepsin propeptide inhibitor domain (I29)	-0.72	-0.54	1.29	0.94	-0.19	-1.07	0.5	-1.07	-0.63	2.07	0.68	-0.37	-0.89	0.0269
PF08263.12:Leucine rich repeat N-terminal domain	0.38	1.57	1.54	0.22	0.25	-1.12	-0.35	-1.12	-1.07	-0.53	1.17	0.25	-1.2	1.46e-05
PF08387.10:FBD	1.37	2.24	-0.58	-0.15	-0.37	-0.8	-0.95	-0.15	-0.51	1.3	-0.15	-0.22	-1.02	0.0338
PF08392.12:FAE1/Type III polyketide synthase-like protein	0.86	1.45	1.06	1.65	-0.72	-1.05	0.6	-0.92	-0.92	0.07	-0.39	-0.98	-0.72	0.00126
PF08541.10:3-Oxoacyl-[acyl-carrier-protein (ACP)] synthase III C terminal	1.17	1.76	0.25	1.25	-0.67	-1.09	0.92	-0.75	-1	0.25	-0.25	-1.09	-0.75	0.00273
PF11976.8:Ubiquitin-2 like Rad60 SUMO-like	-0.72	-0.9	-0.43	-0.65	1.05	1.62	-0.75	-0.14	0.44	-1.11	-0.93	1.62	0.9	0.000584
PF12776.7:Myb/SANT-like DNA-binding domain	1.76	2.52	0.12	-0.16	-0.64	-0.44	-0.72	-0.24	-0.52	0.04	-0.68	-0.44	-0.64	0.00468
PF12799.7:Leucine Rich repeats (2 copies)	-0.21	-0.08	-0.42	-1.12	0.87	0.94	-1.02	1.7	0.34	-1.23	-0.67	1.56	-0.67	0.0249
PF12854.7:PPR repeat	-0.08	2	0.77	1.57	-0.72	-0.99	-0.54	-0.73	-0.86	0.24	0.8	-0.49	-0.97	1.04e-27
PF12937.7:F-box-like	0.43	0.22	-0.38	0	-0.5	-0.36	-0.05	-0.28	-0.61	3.15	-0.57	-0.43	-0.61	2.14e-05
PF13041.6:PPR repeat family	-0.4	1.59	1.24	1.69	-0.62	-1.19	-0.32	-0.78	-0.78	0.39	0.66	-0.45	-1.02	1.27e-26
PF13202.6:EF hand	-0.98	-0.55	-0.47	0.09	-0.11	0.06	2.98	-0.79	-0.72	0.31	-0.17	0.56	-0.2	0.0159
PF13359.6:DDE superfamily endonuclease	-0.77	-0.81	0.98	1.43	-0.59	-0.36	-0.9	-0.18	-0.54	2.37	0.27	-0.32	-0.59	0.00586
PF13445.6:RING-type zinc-finger	-1.25	-1.11	-0.25	0.48	-0.2	-0.06	2.86	-0.27	-0.3	0.38	0.36	-0.37	-0.27	0.0326
PF13456.6:Reverse transcriptase-like	-0.64	-0.65	0.96	2.48	-0.55	-0.54	-0.65	-0.44	-0.58	1.37	0.29	-0.52	-0.56	4.08e-86
PF13604.6:AAA domain	-0.45	-0.39	-0.08	0.56	-0.39	-0.31	-0.39	-0.37	-0.39	3.2	-0.18	-0.39	-0.42	4.84e-06
PF13639.6:Ring finger domain	-1.36	-1.39	-0.24	0.26	-0.28	-0.06	2.6	-0.26	-0.19	0.76	0.67	-0.26	-0.24	0.0391
PF13812.6:Pentatricopeptide repeat domain	-0.46	1.37	1.44	1.68	-0.78	-1.12	-0.03	-0.76	-0.84	0.56	0.48	-0.57	-0.98	1.57e-19
PF13833.6:EF-hand domain pair	-0.92	-0.62	-0.53	0.28	-0.26	0.12	3.03	-0.62	-0.57	0.32	-0.41	0.37	-0.19	0.0377
PF13881.6:Ubiquitin-2 like Rad60 SUMO-like	-0.9	-1.08	-0.83	-0.62	0.95	1.52	-0.44	0.06	1.06	-0.94	-0.97	1.41	0.77	5.88e-06
PF13917.6:Zinc knuckle	-0.98	-0.89	2.66	1.24	-0.51	0.02	-0.61	-0.14	-0.82	0.19	0.37	-0.16	-0.37	0.00216
PF13921.6:Myb-like DNA-binding domain	0.12	0.17	-0.52	0.78	-0.68	-0.73	2.54	-0.85	-0.85	0.9	0.55	-0.63	-0.8	4.75e-07
PF14223.6:gag-polypeptide of LTR copia-type	-0.75	-0.7	1.65	2.54	-0.41	-0.17	-0.79	-0.19	-0.53	-0.24	0.39	-0.16	-0.64	9.1e-16
PF14226.6:non-haem dioxygenase in morphine synthesis N-terminal	-0.32	0.29	1.69	0.15	-0.51	-0.65	-0.37	-0.32	-0.93	2.3	0.43	-0.65	-1.12	0.00835
PF14368.6:Probable lipid transfer	-0.24	-0.09	1.05	0.83	-0.95	-0.95	1.62	-0.88	-1.16	1.55	0.55	-0.59	-0.74	0.0059
PF14392.6:Zinc knuckle	0.1	0.33	0.94	1.52	-0.94	-0.43	-0.77	-0.43	-0.82	2.26	-0.51	-0.58	-0.68	2.03e-18
PF14560.6:Ubiquitin-like domain	-0.97	-0.8	-0.67	-0.46	1.22	1.6	-0.5	-0.04	0.46	-1.35	-0.8	1.39	0.93	0.00494
PF16913.5:Purine nucleobase transmembrane transport	-0.62	0.88	0.24	0.56	-0.73	-0.73	2.17	-0.94	-0.51	1.53	-0.51	-0.62	-0.73	0.0161
PF17177.4:Pentacotripeptide-repeat region of PRORP	-0.1	1.45	0.71	1.87	-0.97	-1.06	0.55	-0.5	-0.69	-0.44	0.97	-0.69	-1.09	0.000283
PF18052.1:Rx N-terminal domain	1.28	2.13	1.44	-0.42	-0.17	-0.45	-1.36	-0.03	-0.64	-0.66	-0.34	-0.06	-0.71	0.00139
