# Supplementary material for: Reference transcriptomes and comparative analyses of six species in the threatened rosewood genus Dalbergia
Source: Sci Rep. 2020 Oct 20;10:17749. doi: 10.1038/s41598-020-74814-2 (PMC7576600; doi:10.1038/s41598-020-74814-2)
Supplement: Supplementary file 9 — Supplementary Table 9a. [file 41598_2020_74814_MOESM9_ESM.xlsx]

## Sheet: cafe_DBCO_At.out.annotated
Orthogroup	Newick	Family p-value	Viterbi p-value	D. cochinchinensis Viterbi p-value	Gene count	Change in gene count	Gene and descriptions
OG0000055	(((Acrocarpus.fraxinifolius_1:58.2613,(Chamaecrista.fasciculata_10:44.0007,Mimosa.pudica_7:44.0007)_7:14.2606)_7:5.87381,(((((Arachis.duranensis_5:3.26728,Arachis.ipaensis_10:3.26728)_8:22.3062,(((Dalbergia.cochinchinensis_31:11.6803,Dalbergia.oliveri_26:11.6803)_20:0.925042,((Dalbergia.frutescens_19:7.30833,Dalbergia.sissoo_16:7.30833)_19:2.93681,Dalbergia.melanoxylon_23:10.2451)_20:2.36023)_20:…	0.004	((0.105019,0.887076),(0.228604,0.686539),(0.791077,0.812682),(0.0033301,0.0703633),(0.207512,0.00662973),(0.000376796,0.0380882),(0.5,0.806787),(0.903994,0.196864),(0.501803,0.212473),(0.124343,0.0352336),(0.14056,0.423873),(0.129721,0.820799),(0.791077,0.829471),(0.711099,0.352639),(0.649051,0.105677))	0.000376796	31	11	AT2G34930: disease resistance family protein / LRR family protein	AT2G34930: disease resistance family protein / LRR family protein	AT2G34930: disease resistance family protein / LRR family protein	AT3G05660: receptor like protein 33	AT2G34930: disease resistance family protein / LRR family protein	AT5G20480: Encodes a predicted leucine-rich repeat receptor kinase (LRR-RLK)	AT2G34930: disease resistance family protein / LRR family protein	AT2G34930: disease resistance family protein / LRR family protein	AT2G34930: disease resistance family protein / LRR family protein	AT3G11080: receptor like protein 35	AT2G34930: disease resistance family protein / LRR family protein	AT2G34930: disease resistance family protein / LRR family protein	AT2G34930: disease resistance family protein / LRR family protein	AT4G20140: Encodes GASSHO1 (GSO1), a putative leucine-rich repeat transmembrane-type receptor kinase	AT2G34930: disease resistance family protein / LRR family protein	AT2G34930: disease resistance family protein / LRR family protein	AT1G71400: Encodes a CLAVATA2 (CLV2)-related gene	AT2G34930: disease resistance family protein / LRR family protein	AT5G23400: Leucine-rich repeat (LRR) family protein	AT2G34930: disease resistance family protein / LRR family protein	AT2G34930: disease resistance family protein / LRR family protein	AT2G34930: disease resistance family protein / LRR family protein	AT2G34930: disease resistance family protein / LRR family protein	AT2G34930: disease resistance family protein / LRR family protein	AT2G34930: disease resistance family protein / LRR family protein	AT2G34930: disease resistance family protein / LRR family protein	AT3G11080: receptor like protein 35	AT2G34930: disease resistance family protein / LRR family protein	AT2G34930: disease resistance family protein / LRR family protein	AT2G34930: disease resistance family protein / LRR family protein	AT2G33080: receptor like protein 28
OG0000189	(((Acrocarpus.fraxinifolius_0:58.2613,(Chamaecrista.fasciculata_0:44.0007,Mimosa.pudica_0:44.0007)_0:14.2606)_1:5.87381,(((((Arachis.duranensis_1:3.26728,Arachis.ipaensis_4:3.26728)_3:22.3062,(((Dalbergia.cochinchinensis_28:11.6803,Dalbergia.oliveri_18:11.6803)_15:0.925042,((Dalbergia.frutescens_14:7.30833,Dalbergia.sissoo_4:7.30833)_13:2.93681,Dalbergia.melanoxylon_25:10.2451)_15:2.36023)_15:2.2…	0.001	((0.75,0.253858),(0.5,0.5),(0.203683,0.655524),(0.00435124,0.0733591),(0.187095,0.00283289),(1.40103e-05,0.170307),(0.5,0.771522),(0.466892,8.23162e-07),(0.0456668,0.000158394),(0.000635702,0.00483707),(0.0349361,0.229642),(0.132794,0.625582),(0.635475,0.873923),(0.526573,0.312568),(0.234084,0.446925))	1.4e-05	28	13	AT3G14470: NB-ARC domain-containing disease resistance protein	AT3G14470: NB-ARC domain-containing disease resistance protein	AT3G14470: NB-ARC domain-containing disease resistance protein	Unannotated gene	AT4G27220: NB-ARC domain-containing disease resistance protein	Unannotated gene	AT3G14460: Leucine rich repeat protein that also contains an adenylate cyclase catalytic core motif	AT3G14460: Leucine rich repeat protein that also contains an adenylate cyclase catalytic core motif	AT3G14460: Leucine rich repeat protein that also contains an adenylate cyclase catalytic core motif	AT5G66910: RPW8 -CNL gene is required for signal transduction of TNLs	AT3G14460: Leucine rich repeat protein that also contains an adenylate cyclase catalytic core motif	AT3G14470: NB-ARC domain-containing disease resistance protein	AT3G14470: NB-ARC domain-containing disease resistance protein	AT3G14470: NB-ARC domain-containing disease resistance protein	AT3G14470: NB-ARC domain-containing disease resistance protein	AT3G14470: NB-ARC domain-containing disease resistance protein	AT5G66900: RPW8 -CNL gene is required for signal transduction of TNLs	AT5G66910: RPW8 -CNL gene is required for signal transduction of TNLs	AT5G66910: RPW8 -CNL gene is required for signal transduction of TNLs	AT5G47280: ADR1-like 3	AT3G14460: Leucine rich repeat protein that also contains an adenylate cyclase catalytic core motif	Unannotated gene	AT3G14460: Leucine rich repeat protein that also contains an adenylate cyclase catalytic core motif	AT3G14470: NB-ARC domain-containing disease resistance protein	AT3G14470: NB-ARC domain-containing disease resistance protein	AT4G16860: Confers resistance to Peronospora parasitica	AT3G14470: NB-ARC domain-containing disease resistance protein	AT3G14470: NB-ARC domain-containing disease resistance protein
OG0000394	(((Acrocarpus.fraxinifolius_1:58.2613,(Chamaecrista.fasciculata_0:44.0007,Mimosa.pudica_0:44.0007)_0:14.2606)_1:5.87381,(((((Arachis.duranensis_0:3.26728,Arachis.ipaensis_0:3.26728)_0:22.3062,(((Dalbergia.cochinchinensis_21:11.6803,Dalbergia.oliveri_18:11.6803)_11:0.925042,((Dalbergia.frutescens_13:7.30833,Dalbergia.sissoo_3:7.30833)_11:2.93681,Dalbergia.melanoxylon_12:10.2451)_11:2.36023)_11:2.2…	0.001	((0.375,0.253858),(0.5,0.5),(0.576216,0.589355),(0.5,0.5),(0.0335794,8.17048e-05),(8.20884e-05,0.00350673),(0.5,0.730972),(0.16713,1.75008e-06),(0.730972,0.507958),(0.0452381,0.389353),(0.022282,0.414243),(0.625306,0.766055),(0.576216,0.377164),(0.692841,0.801276),(0.177888,0.177888))	8.21e-05	21	10	AT5G17680: disease resistance protein (TIR-NBS-LRR class)	AT5G17680: disease resistance protein (TIR-NBS-LRR class)	AT5G36930: Disease resistance protein (TIR-NBS-LRR class) family	AT5G17680: disease resistance protein (TIR-NBS-LRR class)	AT5G17680: disease resistance protein (TIR-NBS-LRR class)	AT5G17680: disease resistance protein (TIR-NBS-LRR class)	AT5G17680: disease resistance protein (TIR-NBS-LRR class)	AT5G17680: disease resistance protein (TIR-NBS-LRR class)	AT3G44670: Disease resistance protein (TIR-NBS-LRR class) family	AT5G17680: disease resistance protein (TIR-NBS-LRR class)	AT5G17680: disease resistance protein (TIR-NBS-LRR class)	AT5G17680: disease resistance protein (TIR-NBS-LRR class)	AT3G25510: disease resistance protein (TIR-NBS-LRR class) family protein	AT3G25510: disease resistance protein (TIR-NBS-LRR class) family protein	AT5G17680: disease resistance protein (TIR-NBS-LRR class)	AT1G17600: SOC3 is a TIR-NB-leucine-rich repeat (TNL) protein	AT5G17680: disease resistance protein (TIR-NBS-LRR class)	AT5G17680: disease resistance protein (TIR-NBS-LRR class)	AT5G17680: disease resistance protein (TIR-NBS-LRR class)	AT3G25510: disease resistance protein (TIR-NBS-LRR class) family protein	AT5G17680: disease resistance protein (TIR-NBS-LRR class)
OG0000433	(((Acrocarpus.fraxinifolius_0:58.2613,(Chamaecrista.fasciculata_2:44.0007,Mimosa.pudica_0:44.0007)_1:14.2606)_1:5.87381,(((((Arachis.duranensis_6:3.26728,Arachis.ipaensis_4:3.26728)_5:22.3062,(((Dalbergia.cochinchinensis_17:11.6803,Dalbergia.oliveri_15:11.6803)_9:0.925042,((Dalbergia.frutescens_7:7.30833,Dalbergia.sissoo_6:7.30833)_8:2.93681,Dalbergia.melanoxylon_7:10.2451)_8:2.36023)_9:2.2103,Da…	0.009	((0.75,0.67554),(0.175551,0.784314),(0.576216,0.589355),(0.120343,0.280048),(0.894864,0.0419842),(0.000331533,0.00353056),(0.5,0.31936),(0.569464,0.20382),(0.689734,0.636696),(0.129288,0.895049),(0.00104167,0.792929),(0.625306,0.766055),(0.576216,0.752174),(0.692841,0.801276),(0.177888,0.177888))	0.000331533	17	8	Unannotated gene	Unannotated gene	Unannotated gene	Unannotated gene	AT3G18670: Ankyrin repeat family protein	AT3G18670: Ankyrin repeat family protein	AT3G18670: Ankyrin repeat family protein	AT3G54065: LOW protein: ankyrin repeat protein	AT3G18670: Ankyrin repeat family protein	AT3G18670: Ankyrin repeat family protein	Unannotated gene	Unannotated gene	Unannotated gene	AT3G18670: Ankyrin repeat family protein	AT3G18670: Ankyrin repeat family protein	AT3G18670: Ankyrin repeat family protein	Unannotated gene
OG0000535	(((Acrocarpus.fraxinifolius_1:58.2613,(Chamaecrista.fasciculata_2:44.0007,Mimosa.pudica_0:44.0007)_1:14.2606)_1:5.87381,(((((Arachis.duranensis_0:3.26728,Arachis.ipaensis_0:3.26728)_0:22.3062,(((Dalbergia.cochinchinensis_2:11.6803,Dalbergia.oliveri_24:11.6803)_9:0.925042,((Dalbergia.frutescens_10:7.30833,Dalbergia.sissoo_7:7.30833)_9:2.93681,Dalbergia.melanoxylon_11:10.2451)_9:2.36023)_9:2.2103,D…	0.001	((0.375,0.67554),(0.175551,0.784314),(0.576216,0.589355),(0.5,0.5),(0.143494,2.64936e-05),(6.13624e-05,2.2256e-08),(0.5,0.704744),(0.380257,0.229109),(0.704744,0.196409),(0.129288,0.241867),(0.103054,0.792929),(0.625306,0.766055),(0.576216,0.377164),(0.692841,0.801276),(0.778846,0.402182))	6.14e-05	2	-7	AT5G17880: Encodes a TIR-NBS-LRR protein CSA1 that functions in photomorphogenic development	Unannotated gene
OG0000593	(((Acrocarpus.fraxinifolius_0:58.2613,(Chamaecrista.fasciculata_0:44.0007,Mimosa.pudica_2:44.0007)_1:14.2606)_1:5.87381,(((((Arachis.duranensis_0:3.26728,Arachis.ipaensis_0:3.26728)_0:22.3062,(((Dalbergia.cochinchinensis_16:11.6803,Dalbergia.oliveri_16:11.6803)_8:0.925042,((Dalbergia.frutescens_10:7.30833,Dalbergia.sissoo_4:7.30833)_7:2.93681,Dalbergia.melanoxylon_5:10.2451)_7:2.36023)_8:2.2103,D…	0.001	((0.75,0.67554),(0.784314,0.175551),(0.576216,0.589355),(0.5,0.5),(0.143494,0.000892171),(0.000196726,0.000196726),(0.5,0.294435),(0.0416587,0.0201456),(0.673266,0.250767),(0.0227547,0.64285),(0.103054,0.792929),(0.625306,0.766055),(0.576216,0.752174),(0.692841,0.159545),(0.131113,0.241103))	0.000196726	16	8	AT3G47570: Leucine-rich repeat protein kinase family protein	AT3G47090: Leucine-rich repeat protein kinase family protein	AT3G47570: Leucine-rich repeat protein kinase family protein	AT5G20480: Encodes a predicted leucine-rich repeat receptor kinase (LRR-RLK)	AT3G47570: Leucine-rich repeat protein kinase family protein	AT1G17230: Leucine-rich receptor-like protein kinase family protein	AT3G47570: Leucine-rich repeat protein kinase family protein	AT3G47570: Leucine-rich repeat protein kinase family protein	AT3G47090: Leucine-rich repeat protein kinase family protein	AT5G20480: Encodes a predicted leucine-rich repeat receptor kinase (LRR-RLK)	AT5G20480: Encodes a predicted leucine-rich repeat receptor kinase (LRR-RLK)	AT3G47570: Leucine-rich repeat protein kinase family protein	AT5G20480: Encodes a predicted leucine-rich repeat receptor kinase (LRR-RLK)	AT3G47570: Leucine-rich repeat protein kinase family protein	AT3G47570: Leucine-rich repeat protein kinase family protein	AT3G47570: Leucine-rich repeat protein kinase family protein
OG0000702	(((Acrocarpus.fraxinifolius_0:58.2613,(Chamaecrista.fasciculata_0:44.0007,Mimosa.pudica_0:44.0007)_0:14.2606)_1:5.87381,(((((Arachis.duranensis_0:3.26728,Arachis.ipaensis_0:3.26728)_0:22.3062,(((Dalbergia.cochinchinensis_18:11.6803,Dalbergia.oliveri_14:11.6803)_9:0.925042,((Dalbergia.frutescens_7:7.30833,Dalbergia.sissoo_6:7.30833)_8:2.93681,Dalbergia.melanoxylon_12:10.2451)_9:2.36023)_9:2.2103,D…	0.002	((0.75,0.253858),(0.5,0.5),(0.576216,0.589355),(0.5,0.5),(0.143494,0.000892171),(0.000130646,0.0128926),(0.5,0.704744),(0.569464,0.20382),(0.31936,0.0709358),(0.00143018,0.0612148),(0.103054,0.792929),(0.625306,0.766055),(0.576216,0.752174),(0.692841,0.417769),(0.5,0.5))	0.000130646	18	9	Unannotated gene	Unannotated gene	Unannotated gene	Unannotated gene	Unannotated gene	Unannotated gene	Unannotated gene	Unannotated gene	Unannotated gene	Unannotated gene	Unannotated gene	Unannotated gene	Unannotated gene	Unannotated gene	Unannotated gene	Unannotated gene	Unannotated gene	Unannotated gene
OG0000735	(((Acrocarpus.fraxinifolius_0:58.2613,(Chamaecrista.fasciculata_0:44.0007,Mimosa.pudica_0:44.0007)_0:14.2606)_1:5.87381,(((((Arachis.duranensis_0:3.26728,Arachis.ipaensis_2:3.26728)_2:22.3062,(((Dalbergia.cochinchinensis_1:11.6803,Dalbergia.oliveri_14:11.6803)_7:0.925042,((Dalbergia.frutescens_8:7.30833,Dalbergia.sissoo_5:7.30833)_7:2.93681,Dalbergia.melanoxylon_9:10.2451)_7:2.36023)_7:2.2103,Dal…	0.001	((0.75,0.253858),(0.5,0.5),(0.576216,0.046463),(0.00162419,0.589153),(0.294711,0.0258172),(8.83833e-05,0.000495638),(0.5,0.673266),(0.321327,0.176894),(0.673266,0.147081),(0.673266,0.887076),(0.302073,0.684515),(0.132794,0.867521),(0.635475,0.0846462),(0.692841,0.801276),(0.0348013,0.778846))	8.84e-05	1	-6	AT2G14080: Disease resistance protein (TIR-NBS-LRR class) family
OG0001604	(((Acrocarpus.fraxinifolius_0:58.2613,(Chamaecrista.fasciculata_2:44.0007,Mimosa.pudica_1:44.0007)_1:14.2606)_1:5.87381,(((((Arachis.duranensis_1:3.26728,Arachis.ipaensis_1:3.26728)_1:22.3062,(((Dalbergia.cochinchinensis_11:11.6803,Dalbergia.oliveri_4:11.6803)_4:0.925042,((Dalbergia.frutescens_4:7.30833,Dalbergia.sissoo_0:7.30833)_4:2.93681,Dalbergia.melanoxylon_14:10.2451)_4:2.36023)_4:2.2103,Da…	0	((0.75,0.67554),(0.175551,0.406959),(0.576216,0.589355),(0.547971,0.547971),(0.737187,0.0719392),(6.40536e-05,0.818659),(0.5,0.613323),(0.763156,0.000130944),(0.613323,2.85088e-07),(0.00270263,0.0356519),(0.692841,0.792929),(0.625306,0.766055),(0.576216,0.186942),(0.692841,0.801276),(0.778846,0.402182))	6.41e-05	11	7	Unannotated gene	Unannotated gene	Unannotated gene	AT1G61190: Putative CC-NB-LRR resistance gene	Unannotated gene	Unannotated gene	Unannotated gene	Unannotated gene	Unannotated gene	Unannotated gene	Unannotated gene
OG0001690	(((Acrocarpus.fraxinifolius_0:58.2613,(Chamaecrista.fasciculata_0:44.0007,Mimosa.pudica_0:44.0007)_0:14.2606)_1:5.87381,(((((Arachis.duranensis_0:3.26728,Arachis.ipaensis_0:3.26728)_0:22.3062,(((Dalbergia.cochinchinensis_13:11.6803,Dalbergia.oliveri_13:11.6803)_6:0.925042,((Dalbergia.frutescens_2:7.30833,Dalbergia.sissoo_1:7.30833)_3:2.93681,Dalbergia.melanoxylon_8:10.2451)_6:2.36023)_6:2.2103,Da…	0.001	((0.75,0.253858),(0.5,0.5),(0.576216,0.589355),(0.5,0.5),(0.143494,0.00493492),(0.000262662,0.000262662),(0.5,0.655172),(0.346901,0.0227607),(0.000430849,0.121124),(0.082461,0.608386),(0.103054,0.792929),(0.625306,0.766055),(0.576216,0.752174),(0.692841,0.417769),(0.5,0.5))	0.000262662	13	7	Unannotated gene	Unannotated gene	Unannotated gene	Unannotated gene	Unannotated gene	Unannotated gene	Unannotated gene	Unannotated gene	Unannotated gene	Unannotated gene	Unannotated gene	Unannotated gene	Unannotated gene
