# Supplementary material for: Reference transcriptomes and comparative analyses of six species in the threatened rosewood genus Dalbergia
Source: Sci Rep. 2020 Oct 20;10:17749. doi: 10.1038/s41598-020-74814-2 (PMC7576600; doi:10.1038/s41598-020-74814-2)
Supplement: Supplementary file 10 — Supplementary Table 9b. [file 41598_2020_74814_MOESM10_ESM.xlsx]

## Sheet: cafe_DBOL_At.out.annotated
Orthogroup	Newick	Family p-value	Viterbi p-value	D. oliveri Viterbi p-value	Gene count	Change in gene count	Gene and descriptions
OG0000034	(((Acrocarpus.fraxinifolius_2:58.2613,(Chamaecrista.fasciculata_6:44.0007,Mimosa.pudica_9:44.0007)_7:14.2606)_7:5.87381,(((((Arachis.duranensis_29:3.26728,Arachis.ipaensis_33:3.26728)_30:22.3062,(((Dalbergia.cochinchinensis_19:11.6803,Dalbergia.oliveri_36:11.6803)_23:0.925042,((Dalbergia.frutescens_26:7.30833,Dalbergia.sissoo_12:7.30833)_22:2.93681,Dalbergia.melanoxylon_26:10.2451)_23:2.36023)_23…	0.009	((0.228653,0.887076),(0.93542,0.375255),(0.791077,0.288178),(0.662144,0.0720892),(0.0282677,0.396633),(0.201767,0.000142676),(0.5,0.822445),(0.105273,1.98194e-05),(0.532903,0.244693),(0.822445,0.819513),(0.00191808,0.49266),(0.0215768,0.00522857),(0.806992,0.38715),(0.895221,0.784472),(0.581337,0.181821))	0.000142676	36	13	AT1G45616: receptor like protein 6	AT1G45616: receptor like protein 6	AT1G45616: receptor like protein 6	AT1G45616: receptor like protein 6	AT1G45616: receptor like protein 6	AT1G47890: receptor like protein 7	AT4G13820: Leucine-rich repeat (LRR) family protein	AT1G45616: receptor like protein 6	AT1G47890: receptor like protein 7	Unannotated gene	AT1G45616: receptor like protein 6	AT1G45616: receptor like protein 6	AT1G45616: receptor like protein 6	AT1G45616: receptor like protein 6	AT1G47890: receptor like protein 7	AT5G27060: receptor like protein 53	AT1G45616: receptor like protein 6	AT3G24240: RGFR1 is a leucine--rich repeat receptor kinase that, together with RGFR2 and RGFR3, binds ROOT GROWTH FACTORS and is required for establishing the gradient of PLETHORA1 and PLETHORA2 essential for proper root growth and development	AT2G34930: disease resistance family protein / LRR family protein	AT1G45616: receptor like protein 6	AT1G71400: Encodes a CLAVATA2 (CLV2)-related gene	AT1G45616: receptor like protein 6	AT1G47890: receptor like protein 7	AT1G45616: receptor like protein 6	AT1G45616: receptor like protein 6	AT1G45616: receptor like protein 6	AT2G33060: receptor like protein 27	AT2G32660: receptor like protein 22	AT1G45616: receptor like protein 6	AT1G45616: receptor like protein 6	AT5G27060: receptor like protein 53	AT5G56040: Leucine-rich receptor-like protein kinase family protein	AT1G45616: receptor like protein 6	AT2G32680: receptor like protein 23	AT4G13920: receptor like protein 50	AT1G71390: receptor like protein 11
OG0000040	(((Acrocarpus.fraxinifolius_0:58.2613,(Chamaecrista.fasciculata_30:44.0007,Mimosa.pudica_36:44.0007)_18:14.2606)_11:5.87381,(((((Arachis.duranensis_18:3.26728,Arachis.ipaensis_21:3.26728)_19:22.3062,(((Dalbergia.cochinchinensis_13:11.6803,Dalbergia.oliveri_27:11.6803)_16:0.925042,((Dalbergia.frutescens_15:7.30833,Dalbergia.sissoo_11:7.30833)_15:2.93681,Dalbergia.melanoxylon_18:10.2451)_16:2.36023…	0.009	((0.00135486,0.00834068),(0.0291878,0.00241947),(0.840887,0.603605),(0.577206,0.117289),(0.201844,0.573559),(0.259219,0.000190249),(0.5,0.779719),(0.890827,0.0302468),(0.450512,0.330563),(0.779719,0.3163),(0.200458,0.349636),(0.197206,0.0321735),(0.8314,0.114182),(0.917541,0.830044),(0.157438,0.0235867))	0.000190249	27	11	AT5G17680: disease resistance protein (TIR-NBS-LRR class)	AT5G17680: disease resistance protein (TIR-NBS-LRR class)	AT5G17680: disease resistance protein (TIR-NBS-LRR class)	AT5G17680: disease resistance protein (TIR-NBS-LRR class)	AT5G17680: disease resistance protein (TIR-NBS-LRR class)	AT5G17680: disease resistance protein (TIR-NBS-LRR class)	AT5G17680: disease resistance protein (TIR-NBS-LRR class)	AT4G11170: Encodes RMG1 (Resistance Methylated Gene 1), a NB-LRR disease resistance protein with a Toll/interleukin-1 receptor (TIR) domain at its N terminus	AT5G17680: disease resistance protein (TIR-NBS-LRR class)	AT5G17680: disease resistance protein (TIR-NBS-LRR class)	AT5G17680: disease resistance protein (TIR-NBS-LRR class)	AT5G17680: disease resistance protein (TIR-NBS-LRR class)	AT5G17680: disease resistance protein (TIR-NBS-LRR class)	AT5G17680: disease resistance protein (TIR-NBS-LRR class)	AT5G17680: disease resistance protein (TIR-NBS-LRR class)	AT4G19500: nucleoside-triphosphatase/transmembrane receptor/nucleotide binding/ATP binding protein	AT5G17680: disease resistance protein (TIR-NBS-LRR class)	AT4G12020: Encodes a member of the A1 subgroup of the MEKK (MAPK/ERK kinase kinase) family	AT5G45050: Encodes a member of the WRKY Transcription Factor (Group II-e) family	AT5G41540: Disease resistance protein (TIR-NBS-LRR class) family	AT4G12010: Leucine-rich repeat domain (NLR) receptor	AT4G12010: Leucine-rich repeat domain (NLR) receptor	AT4G12020: Encodes a member of the A1 subgroup of the MEKK (MAPK/ERK kinase kinase) family	AT5G17680: disease resistance protein (TIR-NBS-LRR class)	AT5G17680: disease resistance protein (TIR-NBS-LRR class)	AT5G17680: disease resistance protein (TIR-NBS-LRR class)	AT5G17680: disease resistance protein (TIR-NBS-LRR class)
OG0000042	(((Acrocarpus.fraxinifolius_0:58.2613,(Chamaecrista.fasciculata_22:44.0007,Mimosa.pudica_17:44.0007)_13:14.2606)_9:5.87381,(((((Arachis.duranensis_0:3.26728,Arachis.ipaensis_1:3.26728)_1:22.3062,(((Dalbergia.cochinchinensis_14:11.6803,Dalbergia.oliveri_32:11.6803)_20:0.925042,((Dalbergia.frutescens_30:7.30833,Dalbergia.sissoo_10:7.30833)_20:2.93681,Dalbergia.melanoxylon_24:10.2451)_20:2.36023)_20…	0.009	((0.00631348,0.0723703),(0.0446675,0.272652),(0.820246,0.839189),(0.0713518,0.547971),(2.14555e-06,0.00860488),(0.025036,0.000202057),(0.5,0.806787),(9.94516e-05,4.67639e-06),(0.806787,0.106311),(0.272586,0.801222),(0.924389,6.06774e-05),(0.0711684,0.15665),(0.304866,0.073319),(0.742254,0.598231),(0.0326683,0.000866696))	0.000202057	32	12	ATMG00810: DNA/RNA polymerases superfamily protein	AT4G23160: Encodes a cysteine-rich receptor-like protein kinase	AT4G23160: Encodes a cysteine-rich receptor-like protein kinase	AT4G23160: Encodes a cysteine-rich receptor-like protein kinase	AT4G23160: Encodes a cysteine-rich receptor-like protein kinase	AT4G23160: Encodes a cysteine-rich receptor-like protein kinase	ATMG00810: DNA/RNA polymerases superfamily protein	ATMG00810: DNA/RNA polymerases superfamily protein	AT4G23160: Encodes a cysteine-rich receptor-like protein kinase	AT4G23160: Encodes a cysteine-rich receptor-like protein kinase	AT4G23160: Encodes a cysteine-rich receptor-like protein kinase	ATMG00810: DNA/RNA polymerases superfamily protein	AT4G23160: Encodes a cysteine-rich receptor-like protein kinase	AT4G23160: Encodes a cysteine-rich receptor-like protein kinase	AT4G23160: Encodes a cysteine-rich receptor-like protein kinase	AT4G23160: Encodes a cysteine-rich receptor-like protein kinase	AT4G23160: Encodes a cysteine-rich receptor-like protein kinase	AT4G23160: Encodes a cysteine-rich receptor-like protein kinase	AT4G23160: Encodes a cysteine-rich receptor-like protein kinase	ATMG00810: DNA/RNA polymerases superfamily protein	AT4G23160: Encodes a cysteine-rich receptor-like protein kinase	AT4G23160: Encodes a cysteine-rich receptor-like protein kinase	ATMG00810: DNA/RNA polymerases superfamily protein	ATMG00810: DNA/RNA polymerases superfamily protein	AT4G23160: Encodes a cysteine-rich receptor-like protein kinase	ATMG00810: DNA/RNA polymerases superfamily protein	ATMG00810: DNA/RNA polymerases superfamily protein	AT4G23160: Encodes a cysteine-rich receptor-like protein kinase	ATMG00810: DNA/RNA polymerases superfamily protein	AT4G23160: Encodes a cysteine-rich receptor-like protein kinase	AT4G23160: Encodes a cysteine-rich receptor-like protein kinase	AT4G23160: Encodes a cysteine-rich receptor-like protein kinase
OG0000053	(((Acrocarpus.fraxinifolius_1:58.2613,(Chamaecrista.fasciculata_7:44.0007,Mimosa.pudica_12:44.0007)_8:14.2606)_8:5.87381,(((((Arachis.duranensis_9:3.26728,Arachis.ipaensis_10:3.26728)_10:22.3062,(((Dalbergia.cochinchinensis_22:11.6803,Dalbergia.oliveri_34:11.6803)_17:0.925042,((Dalbergia.frutescens_19:7.30833,Dalbergia.sissoo_8:7.30833)_16:2.93681,Dalbergia.melanoxylon_14:10.2451)_16:2.36023)_17:…	0.004	((0.0582886,0.895049),(0.940009,0.205316),(0.806992,0.827253),(0.434158,0.771579),(0.373547,0.125016),(0.0625286,1.63313e-07),(0.5,0.464579),(0.101552,5.81018e-05),(0.779719,0.448167),(0.238062,0.0602179),(0.161324,0.449742),(0.152997,0.110653),(0.806992,0.739361),(0.445597,0.2031),(0.785351,0.0581218))	1.63e-07	34	17	AT2G34930: disease resistance family protein / LRR family protein	AT3G53240: receptor like protein 45	AT2G25470: receptor like protein 21	AT4G20140: Encodes GASSHO1 (GSO1), a putative leucine-rich repeat transmembrane-type receptor kinase	AT2G34930: disease resistance family protein / LRR family protein	AT5G49290: receptor like protein 56	AT1G07390: receptor like protein 1	AT2G25470: receptor like protein 21	AT1G58190: receptor like protein 9	AT5G49290: receptor like protein 56	AT5G49290: receptor like protein 56	AT2G25470: receptor like protein 21	AT3G11010: receptor like protein 34	AT2G25470: receptor like protein 21	AT2G25470: receptor like protein 21	AT1G74190: receptor like protein 15	Unannotated gene	AT1G74190: receptor like protein 15	AT1G74170: receptor like protein 13	AT1G07390: receptor like protein 1	AT1G12460: Leucine-rich repeat protein kinase family protein	AT2G25440: receptor like protein 20	AT2G33030: receptor like protein 25	AT2G25470: receptor like protein 21	AT2G25470: receptor like protein 21	AT2G34930: disease resistance family protein / LRR family protein	AT1G74190: receptor like protein 15	AT3G05660: receptor like protein 33	AT2G33030: receptor like protein 25	AT1G74190: receptor like protein 15	AT4G13920: receptor like protein 50	AT1G07390: receptor like protein 1	AT1G74190: receptor like protein 15	AT5G49290: receptor like protein 56
OG0000086	(((Acrocarpus.fraxinifolius_3:58.2613,(Chamaecrista.fasciculata_2:44.0007,Mimosa.pudica_1:44.0007)_2:14.2606)_3:5.87381,(((((Arachis.duranensis_2:3.26728,Arachis.ipaensis_5:3.26728)_5:22.3062,(((Dalbergia.cochinchinensis_23:11.6803,Dalbergia.oliveri_33:11.6803)_21:0.925042,((Dalbergia.frutescens_22:7.30833,Dalbergia.sissoo_12:7.30833)_20:2.93681,Dalbergia.melanoxylon_32:10.2451)_21:2.36023)_21:2.…	0.004	((0.546875,0.498457),(0.608602,0.860521),(0.68194,0.138117),(0.000787509,0.681751),(0.0560966,0.000337816),(0.419032,0.000275799),(0.5,0.81238),(0.29978,0.000226248),(0.512776,0.000287485),(0.0228634,0.345089),(0.0402299,0.927198),(0.121833,0.753787),(0.718702,0.141097),(0.829141,0.882341),(0.615652,0.862433))	0.000275799	33	12	AT1G72900: Toll-Interleukin-Resistance (TIR) domain-containing protein	AT1G72930: Toll/interleukin-1 receptor-like protein (TIR) mRNA,	AT5G01750: LURP-one-like protein (DUF567)	AT5G36930: Disease resistance protein (TIR-NBS-LRR class) family	AT1G72920: Toll-Interleukin-Resistance (TIR) domain family protein	AT4G16990: disease resistance protein (TIR-NBS class)	AT1G72930: Toll/interleukin-1 receptor-like protein (TIR) mRNA,	AT5G17680: disease resistance protein (TIR-NBS-LRR class)	AT1G72900: Toll-Interleukin-Resistance (TIR) domain-containing protein	AT5G36930: Disease resistance protein (TIR-NBS-LRR class) family	AT1G72900: Toll-Interleukin-Resistance (TIR) domain-containing protein	AT1G72900: Toll-Interleukin-Resistance (TIR) domain-containing protein	AT5G36930: Disease resistance protein (TIR-NBS-LRR class) family	AT1G72900: Toll-Interleukin-Resistance (TIR) domain-containing protein	AT1G72930: Toll/interleukin-1 receptor-like protein (TIR) mRNA,	AT1G72930: Toll/interleukin-1 receptor-like protein (TIR) mRNA,	AT5G36930: Disease resistance protein (TIR-NBS-LRR class) family	AT1G72900: Toll-Interleukin-Resistance (TIR) domain-containing protein	AT5G36930: Disease resistance protein (TIR-NBS-LRR class) family	AT5G40100: Disease resistance protein (TIR-NBS-LRR class) family	AT1G72930: Toll/interleukin-1 receptor-like protein (TIR) mRNA,	AT5G36930: Disease resistance protein (TIR-NBS-LRR class) family	AT5G36930: Disease resistance protein (TIR-NBS-LRR class) family	AT1G72920: Toll-Interleukin-Resistance (TIR) domain family protein	AT1G27170: transmembrane receptors / ATP binding protein	AT1G72900: Toll-Interleukin-Resistance (TIR) domain-containing protein	AT5G36930: Disease resistance protein (TIR-NBS-LRR class) family	AT1G72840: Disease resistance protein (TIR-NBS-LRR class)	AT5G36930: Disease resistance protein (TIR-NBS-LRR class) family	AT5G36930: Disease resistance protein (TIR-NBS-LRR class) family	AT5G36930: Disease resistance protein (TIR-NBS-LRR class) family	AT1G72950: Disease resistance protein (TIR-NBS class)	AT1G72900: Toll-Interleukin-Resistance (TIR) domain-containing protein
OG0000097	(((Acrocarpus.fraxinifolius_1:58.2613,(Chamaecrista.fasciculata_8:44.0007,Mimosa.pudica_16:44.0007)_7:14.2606)_5:5.87381,(((((Arachis.duranensis_9:3.26728,Arachis.ipaensis_15:3.26728)_12:22.3062,(((Dalbergia.cochinchinensis_13:11.6803,Dalbergia.oliveri_26:11.6803)_15:0.925042,((Dalbergia.frutescens_19:7.30833,Dalbergia.sissoo_7:7.30833)_15:2.93681,Dalbergia.melanoxylon_22:10.2451)_15:2.36023)_15:…	0.001	((0.26416,0.143444),(0.573318,0.0141224),(0.748068,0.771888),(0.0100029,0.02258),(0.658998,0.0978157),(0.454878,0.000125916),(0.5,0.771522),(0.0522898,3.85883e-05),(0.771522,0.00435281),(0.213183,0.0450868),(0.0563822,0.933202),(0.0825984,0.927165),(0.748068,0.260735),(0.373109,0.536061),(0.408621,0.615652))	0.000125916	26	11	AT5G04730: Ankyrin-repeat containing protein	AT3G18670: Ankyrin repeat family protein	AT3G18670: Ankyrin repeat family protein	AT5G35810: Ankyrin repeat family protein	AT3G18670: Ankyrin repeat family protein	AT3G18670: Ankyrin repeat family protein	AT5G35810: Ankyrin repeat family protein	AT3G18670: Ankyrin repeat family protein	AT4G05040: ankyrin repeat family protein	AT3G54065: LOW protein: ankyrin repeat protein	AT5G35810: Ankyrin repeat family protein	AT5G04700: Ankyrin repeat family protein	AT5G50140: Ankyrin repeat family protein	AT5G35810: Ankyrin repeat family protein	AT5G35810: Ankyrin repeat family protein	Unannotated gene	AT3G18670: Ankyrin repeat family protein	Unannotated gene	AT3G18670: Ankyrin repeat family protein	AT3G18670: Ankyrin repeat family protein	AT3G18670: Ankyrin repeat family protein	AT5G04730: Ankyrin-repeat containing protein	AT3G18670: Ankyrin repeat family protein	AT3G18670: Ankyrin repeat family protein	Unannotated gene	AT5G35810: Ankyrin repeat family protein
OG0000099	(((Acrocarpus.fraxinifolius_2:58.2613,(Chamaecrista.fasciculata_0:44.0007,Mimosa.pudica_1:44.0007)_2:14.2606)_3:5.87381,(((((Arachis.duranensis_4:3.26728,Arachis.ipaensis_5:3.26728)_5:22.3062,(((Dalbergia.cochinchinensis_11:11.6803,Dalbergia.oliveri_27:11.6803)_14:0.925042,((Dalbergia.frutescens_20:7.30833,Dalbergia.sissoo_9:7.30833)_14:2.93681,Dalbergia.melanoxylon_18:10.2451)_14:2.36023)_14:2.2…	0.001	((0.90625,0.498457),(0.40312,0.860521),(0.338599,0.742831),(0.280048,0.681751),(0.253758,0.0277621),(0.228051,7.95109e-06),(0.5,0.762628),(0.00324807,0.00670928),(0.762628,0.0892037),(0.0707729,0.118451),(0.204839,0.242561),(0.121833,0.125871),(0.718702,0.616566),(0.321368,0.027878),(0.767619,0.00450679))	7.95e-06	27	13	Unannotated gene	AT5G47250: LRR and NB-ARC domains-containing disease resistance protein	AT4G27220: NB-ARC domain-containing disease resistance protein	Unannotated gene	AT4G27220: NB-ARC domain-containing disease resistance protein	Unannotated gene	AT1G12210: RFL1 has high sequence similarity to the adjacent disease resistance (R) gene RPS5	AT4G27220: NB-ARC domain-containing disease resistance protein	AT4G27220: NB-ARC domain-containing disease resistance protein	AT1G61180: LRR and NB-ARC domains-containing disease resistance protein	AT1G61190: Putative CC-NB-LRR resistance gene	AT4G27220: NB-ARC domain-containing disease resistance protein	AT4G27220: NB-ARC domain-containing disease resistance protein	Unannotated gene	Unannotated gene	AT4G27220: NB-ARC domain-containing disease resistance protein	AT5G63020: Disease resistance protein (CC-NBS-LRR class) family	AT1G12290: Disease resistance protein (CC-NBS-LRR class) family	AT4G27220: NB-ARC domain-containing disease resistance protein	AT5G47250: LRR and NB-ARC domains-containing disease resistance protein	AT4G27220: NB-ARC domain-containing disease resistance protein	AT4G27220: NB-ARC domain-containing disease resistance protein	AT4G27220: NB-ARC domain-containing disease resistance protein	AT4G27220: NB-ARC domain-containing disease resistance protein	AT5G47260: putative disease resistance protein	AT4G27220: NB-ARC domain-containing disease resistance protein	AT5G63020: Disease resistance protein (CC-NBS-LRR class) family
OG0000108	(((Acrocarpus.fraxinifolius_0:58.2613,(Chamaecrista.fasciculata_21:44.0007,Mimosa.pudica_2:44.0007)_5:14.2606)_3:5.87381,(((((Arachis.duranensis_0:3.26728,Arachis.ipaensis_0:3.26728)_0:22.3062,(((Dalbergia.cochinchinensis_22:11.6803,Dalbergia.oliveri_32:11.6803)_18:0.925042,((Dalbergia.frutescens_26:7.30833,Dalbergia.sissoo_2:7.30833)_17:2.93681,Dalbergia.melanoxylon_23:10.2451)_18:2.36023)_18:2.…	0.004	((0.40625,0.0724139),(6.9507e-05,0.383247),(0.68194,0.705134),(0.5,0.5),(0.000582809,4.64283e-05),(0.104398,1.29298e-05),(0.5,0.794286),(0.000177165,1.97387e-13),(0.477768,0.058032),(0.0014402,0.0450868),(0.126001,0.141381),(0.194897,0.900231),(0.68194,0.717134),(0.829141,0.882341),(0.408621,0.241103))	1.29e-05	32	14	AT5G48050: Copia-like polyprotein/retrotransposon	Unannotated gene	Unannotated gene	Unannotated gene	AT1G21280: Copia-like polyprotein/retrotransposon	AT5G48050: Copia-like polyprotein/retrotransposon	Unannotated gene	Unannotated gene	Unannotated gene	AT1G34070: Copia-like polyprotein/retrotransposon	AT1G34070: Copia-like polyprotein/retrotransposon	AT1G34070: Copia-like polyprotein/retrotransposon	Unannotated gene	Unannotated gene	AT1G34070: Copia-like polyprotein/retrotransposon	Unannotated gene	AT1G21280: Copia-like polyprotein/retrotransposon	AT1G34070: Copia-like polyprotein/retrotransposon	Unannotated gene	AT1G21280: Copia-like polyprotein/retrotransposon	Unannotated gene	Unannotated gene	AT1G34070: Copia-like polyprotein/retrotransposon	AT1G34070: Copia-like polyprotein/retrotransposon	AT1G34070: Copia-like polyprotein/retrotransposon	Unannotated gene	AT1G21280: Copia-like polyprotein/retrotransposon	Unannotated gene	AT1G21280: Copia-like polyprotein/retrotransposon	AT1G21280: Copia-like polyprotein/retrotransposon	AT1G34070: Copia-like polyprotein/retrotransposon	AT5G48050: Copia-like polyprotein/retrotransposon
OG0000121	(((Acrocarpus.fraxinifolius_2:58.2613,(Chamaecrista.fasciculata_2:44.0007,Mimosa.pudica_1:44.0007)_2:14.2606)_2:5.87381,(((((Arachis.duranensis_3:3.26728,Arachis.ipaensis_1:3.26728)_3:22.3062,(((Dalbergia.cochinchinensis_25:11.6803,Dalbergia.oliveri_35:11.6803)_20:0.925042,((Dalbergia.frutescens_23:7.30833,Dalbergia.sissoo_5:7.30833)_19:2.93681,Dalbergia.melanoxylon_25:10.2451)_20:2.36023)_20:2.2…	0.009	((0.40625,0.764917),(0.608602,0.860521),(0.635475,0.655524),(0.624609,0.00435124),(0.0646468,5.08555e-06),(0.0852948,7.13732e-06),(0.5,0.806787),(0.082252,8.90928e-11),(0.501803,0.0716307),(0.0201413,0.187395),(0.00760187,0.500234),(0.132794,0.625582),(0.635475,0.147208),(0.782588,0.853117),(0.177888,0.778846))	7.14e-06	35	15	AT5G36930: Disease resistance protein (TIR-NBS-LRR class) family	AT4G12010: Leucine-rich repeat domain (NLR) receptor	AT5G17680: disease resistance protein (TIR-NBS-LRR class)	AT1G63740: Disease resistance protein (TIR-NBS-LRR class) family	AT2G17060: Disease resistance protein (TIR-NBS-LRR class) family	AT4G16890: Encodes a Toll Interleukin1 receptor-nucleotide binding-Leu- rich repeat-type resistance gene (TIR-NB-LRR-type) involved in the salicylic acid-dependent defense response pathway	AT5G17880: Encodes a TIR-NBS-LRR protein CSA1 that functions in photomorphogenic development	AT4G12020: Encodes a member of the A1 subgroup of the MEKK (MAPK/ERK kinase kinase) family	AT5G17970: Disease resistance protein (TIR-NBS-LRR class) family	AT4G19500: nucleoside-triphosphatase/transmembrane receptor/nucleotide binding/ATP binding protein	AT5G18360: Disease resistance protein (TIR-NBS-LRR class) family	AT1G63740: Disease resistance protein (TIR-NBS-LRR class) family	AT4G12020: Encodes a member of the A1 subgroup of the MEKK (MAPK/ERK kinase kinase) family	AT4G19500: nucleoside-triphosphatase/transmembrane receptor/nucleotide binding/ATP binding protein	AT5G17680: disease resistance protein (TIR-NBS-LRR class)	AT4G19500: nucleoside-triphosphatase/transmembrane receptor/nucleotide binding/ATP binding protein	AT5G17680: disease resistance protein (TIR-NBS-LRR class)	AT5G38350: Disease resistance protein (NBS-LRR class) family	AT2G16870: Disease resistance protein (TIR-NBS-LRR class) family	AT5G49140: Disease resistance protein (TIR-NBS-LRR class) family	AT4G19500: nucleoside-triphosphatase/transmembrane receptor/nucleotide binding/ATP binding protein	AT5G18360: Disease resistance protein (TIR-NBS-LRR class) family	AT4G16890: Encodes a Toll Interleukin1 receptor-nucleotide binding-Leu- rich repeat-type resistance gene (TIR-NB-LRR-type) involved in the salicylic acid-dependent defense response pathway	AT4G12020: Encodes a member of the A1 subgroup of the MEKK (MAPK/ERK kinase kinase) family	AT5G36930: Disease resistance protein (TIR-NBS-LRR class) family	AT5G36930: Disease resistance protein (TIR-NBS-LRR class) family	AT5G40060: Disease resistance protein (NBS-LRR class) family	AT5G45200: Disease resistance protein (TIR-NBS-LRR class) family	AT4G12020: Encodes a member of the A1 subgroup of the MEKK (MAPK/ERK kinase kinase) family	AT5G17680: disease resistance protein (TIR-NBS-LRR class)	AT4G12020: Encodes a member of the A1 subgroup of the MEKK (MAPK/ERK kinase kinase) family	AT4G16860: Confers resistance to Peronospora parasitica	AT5G36930: Disease resistance protein (TIR-NBS-LRR class) family	AT5G17680: disease resistance protein (TIR-NBS-LRR class)	AT5G17680: disease resistance protein (TIR-NBS-LRR class)
OG0000145	(((Acrocarpus.fraxinifolius_0:58.2613,(Chamaecrista.fasciculata_25:44.0007,Mimosa.pudica_30:44.0007)_14:14.2606)_7:5.87381,(((((Arachis.duranensis_0:3.26728,Arachis.ipaensis_0:3.26728)_0:22.3062,(((Dalbergia.cochinchinensis_2:11.6803,Dalbergia.oliveri_8:11.6803)_2:0.925042,((Dalbergia.frutescens_5:7.30833,Dalbergia.sissoo_0:7.30833)_2:2.93681,Dalbergia.melanoxylon_2:10.2451)_2:2.36023)_2:2.2103,D…	0.009	((0.0212511,0.00139994),(0.023809,0.00260375),(0.221177,0.0605961),(0.5,0.5),(0.143494,0.719632),(0.732419,4.18204e-05),(0.5,0.562369),(0.00208725,0.00948119),(0.562369,0.719632),(0.562369,0.403655),(0.225622,0.000356798),(0.795096,0.125871),(0.718702,0.200619),(0.392046,0.152546),(0.0230206,1.71772e-06))	4.18e-05	8	6	Unannotated gene	Unannotated gene	Unannotated gene	Unannotated gene	Unannotated gene	Unannotated gene	Unannotated gene	Unannotated gene
OG0000155	(((Acrocarpus.fraxinifolius_1:58.2613,(Chamaecrista.fasciculata_0:44.0007,Mimosa.pudica_3:44.0007)_2:14.2606)_2:5.87381,(((((Arachis.duranensis_11:3.26728,Arachis.ipaensis_6:3.26728)_8:22.3062,(((Dalbergia.cochinchinensis_20:11.6803,Dalbergia.oliveri_24:11.6803)_14:0.925042,((Dalbergia.frutescens_20:7.30833,Dalbergia.sissoo_4:7.30833)_14:2.93681,Dalbergia.melanoxylon_14:10.2451)_14:2.36023)_14:2.…	0.001	((0.875,0.764917),(0.40312,0.239025),(0.635475,0.655524),(0.00867411,0.0309655),(0.75296,0.0999598),(0.0145134,0.000190214),(0.5,0.762628),(0.00324807,8.17462e-08),(0.762628,0.906697),(0.00714385,0.00483707),(0.00221159,0.500234),(0.132794,0.625582),(0.635475,0.407332),(0.526573,0.0728816),(0.548161,0.145596))	0.000190214	24	10	AT2G34930: disease resistance family protein / LRR family protein	AT2G34930: disease resistance family protein / LRR family protein	AT2G34930: disease resistance family protein / LRR family protein	AT2G34930: disease resistance family protein / LRR family protein	AT1G58190: receptor like protein 9	AT2G34930: disease resistance family protein / LRR family protein	AT1G07390: receptor like protein 1	AT2G34930: disease resistance family protein / LRR family protein	AT1G74180: receptor like protein 14	AT2G34930: disease resistance family protein / LRR family protein	AT2G34930: disease resistance family protein / LRR family protein	AT2G34930: disease resistance family protein / LRR family protein	AT3G11010: receptor like protein 34	AT1G74190: receptor like protein 15	AT2G34930: disease resistance family protein / LRR family protein	AT2G34930: disease resistance family protein / LRR family protein	AT1G74190: receptor like protein 15	AT1G58190: receptor like protein 9	AT1G58190: receptor like protein 9	AT2G34930: disease resistance family protein / LRR family protein	AT2G34930: disease resistance family protein / LRR family protein	AT2G34930: disease resistance family protein / LRR family protein	AT1G74170: receptor like protein 13
OG0000202	(((Acrocarpus.fraxinifolius_4:58.2613,(Chamaecrista.fasciculata_3:44.0007,Mimosa.pudica_2:44.0007)_3:14.2606)_4:5.87381,(((((Arachis.duranensis_24:3.26728,Arachis.ipaensis_5:3.26728)_12:22.3062,(((Dalbergia.cochinchinensis_7:11.6803,Dalbergia.oliveri_17:11.6803)_8:0.925042,((Dalbergia.frutescens_9:7.30833,Dalbergia.sissoo_6:7.30833)_8:2.93681,Dalbergia.melanoxylon_8:10.2451)_8:2.36023)_8:2.2103,D…	0.001	((0.619141,0.562521),(0.694781,0.89342),(0.718702,0.742831),(5.4201e-11,2.76423e-07),(0.0826145,0.872968),(0.653054,6.44801e-05),(0.5,0.689734),(0.352394,0.20382),(0.689734,0.872968),(0.689734,0.691516),(0.0965183,0.368507),(0.25034,0.468626),(0.718702,0.485577),(0.856213,0.386222),(0.219484,0.923463))	6.45e-05	17	9	AT3G04770: 40s ribosomal protein SA B	AT1G72370: acidic protein associated to 40S ribosomal subunit of ribosomes	AT1G72370: acidic protein associated to 40S ribosomal subunit of ribosomes	AT3G04770: 40s ribosomal protein SA B	AT1G72370: acidic protein associated to 40S ribosomal subunit of ribosomes	AT1G72370: acidic protein associated to 40S ribosomal subunit of ribosomes	AT3G04770: 40s ribosomal protein SA B	AT1G72370: acidic protein associated to 40S ribosomal subunit of ribosomes	AT1G72370: acidic protein associated to 40S ribosomal subunit of ribosomes	AT3G04770: 40s ribosomal protein SA B	AT3G04770: 40s ribosomal protein SA B	AT1G72370: acidic protein associated to 40S ribosomal subunit of ribosomes	AT1G72370: acidic protein associated to 40S ribosomal subunit of ribosomes	AT3G04770: 40s ribosomal protein SA B	AT1G72370: acidic protein associated to 40S ribosomal subunit of ribosomes	AT3G04770: 40s ribosomal protein SA B	AT3G04770: 40s ribosomal protein SA B
OG0000229	(((Acrocarpus.fraxinifolius_1:58.2613,(Chamaecrista.fasciculata_9:44.0007,Mimosa.pudica_7:44.0007)_5:14.2606)_3:5.87381,(((((Arachis.duranensis_0:3.26728,Arachis.ipaensis_0:3.26728)_0:22.3062,(((Dalbergia.cochinchinensis_12:11.6803,Dalbergia.oliveri_21:11.6803)_12:0.925042,((Dalbergia.frutescens_8:7.30833,Dalbergia.sissoo_9:7.30833)_11:2.93681,Dalbergia.melanoxylon_21:10.2451)_12:2.36023)_12:2.21…	0.001	((0.71875,0.0724139),(0.102011,0.28508),(0.68194,0.705134),(0.5,0.5),(0.0022004,0.000441414),(0.903765,0.000320798),(0.5,0.742443),(0.0536725,0.274807),(0.383702,0.00019289),(0.172965,0.737718),(0.373109,0.423233),(0.194897,0.707484),(0.68194,0.404627),(0.829141,0.882341),(0.615652,0.408621))	0.000320798	21	9	AT4G23160: Encodes a cysteine-rich receptor-like protein kinase	AT4G23160: Encodes a cysteine-rich receptor-like protein kinase	AT4G23160: Encodes a cysteine-rich receptor-like protein kinase	AT4G23160: Encodes a cysteine-rich receptor-like protein kinase	AT4G23160: Encodes a cysteine-rich receptor-like protein kinase	AT4G23160: Encodes a cysteine-rich receptor-like protein kinase	AT4G23160: Encodes a cysteine-rich receptor-like protein kinase	AT4G23160: Encodes a cysteine-rich receptor-like protein kinase	AT4G23160: Encodes a cysteine-rich receptor-like protein kinase	AT4G23160: Encodes a cysteine-rich receptor-like protein kinase	AT4G23160: Encodes a cysteine-rich receptor-like protein kinase	AT4G23160: Encodes a cysteine-rich receptor-like protein kinase	AT4G23160: Encodes a cysteine-rich receptor-like protein kinase	AT4G23160: Encodes a cysteine-rich receptor-like protein kinase	AT4G23160: Encodes a cysteine-rich receptor-like protein kinase	AT4G23160: Encodes a cysteine-rich receptor-like protein kinase	AT4G23160: Encodes a cysteine-rich receptor-like protein kinase	AT4G23160: Encodes a cysteine-rich receptor-like protein kinase	AT4G23160: Encodes a cysteine-rich receptor-like protein kinase	AT4G23160: Encodes a cysteine-rich receptor-like protein kinase	AT4G23160: Encodes a cysteine-rich receptor-like protein kinase
OG0000249	(((Acrocarpus.fraxinifolius_3:58.2613,(Chamaecrista.fasciculata_4:44.0007,Mimosa.pudica_2:44.0007)_4:14.2606)_4:5.87381,(((((Arachis.duranensis_8:3.26728,Arachis.ipaensis_8:3.26728)_8:22.3062,(((Dalbergia.cochinchinensis_13:11.6803,Dalbergia.oliveri_19:11.6803)_9:0.925042,((Dalbergia.frutescens_3:7.30833,Dalbergia.sissoo_4:7.30833)_5:2.93681,Dalbergia.melanoxylon_11:10.2451)_8:2.36023)_9:2.2103,D…	0.001	((0.921875,0.843862),(0.580183,0.740893),(0.718702,0.742831),(0.742503,0.742503),(0.575274,0.402213),(0.0450264,2.48435e-05),(0.5,0.31936),(0.0576116,0.46487),(0.0010719,0.0999598),(0.129288,0.158126),(0.166505,0.481469),(0.25034,0.753787),(0.718702,0.141097),(0.856213,0.900276),(0.699632,0.254599))	2.48e-05	19	10	AT5G44510: Encodes TAO1 (Target of AvrB Operation), a TIR-NB-LRR protein that contributes to disease resistance induced by the Pseudomonas syringae effector AvrB	AT4G12010: Leucine-rich repeat domain (NLR) receptor	AT2G20142: Toll-Interleukin-Resistance (TIR) domain family protein	AT5G46510: Disease resistance protein (TIR-NBS-LRR class) family	AT5G49140: Disease resistance protein (TIR-NBS-LRR class) family	AT1G69550: disease resistance protein (TIR-NBS-LRR class)	AT1G69550: disease resistance protein (TIR-NBS-LRR class)	AT5G17680: disease resistance protein (TIR-NBS-LRR class)	AT3G44630: Disease resistance protein (TIR-NBS-LRR class) family	AT2G20142: Toll-Interleukin-Resistance (TIR) domain family protein	AT5G41540: Disease resistance protein (TIR-NBS-LRR class) family	AT3G04220: Disease resistance protein (TIR-NBS-LRR class) family	AT4G16950: Contains a putative nucleotide binding site and leucine-rich repeats	AT4G16900: Disease resistance protein (TIR-NBS-LRR class) family	AT4G11170: Encodes RMG1 (Resistance Methylated Gene 1), a NB-LRR disease resistance protein with a Toll/interleukin-1 receptor (TIR) domain at its N terminus	AT4G16950: Contains a putative nucleotide binding site and leucine-rich repeats	AT5G44510: Encodes TAO1 (Target of AvrB Operation), a TIR-NB-LRR protein that contributes to disease resistance induced by the Pseudomonas syringae effector AvrB	AT2G20142: Toll-Interleukin-Resistance (TIR) domain family protein	AT2G20142: Toll-Interleukin-Resistance (TIR) domain family protein
OG0000252	(((Acrocarpus.fraxinifolius_1:58.2613,(Chamaecrista.fasciculata_14:44.0007,Mimosa.pudica_7:44.0007)_5:14.2606)_3:5.87381,(((((Arachis.duranensis_1:3.26728,Arachis.ipaensis_1:3.26728)_1:22.3062,(((Dalbergia.cochinchinensis_6:11.6803,Dalbergia.oliveri_15:11.6803)_7:0.925042,((Dalbergia.frutescens_5:7.30833,Dalbergia.sissoo_5:7.30833)_6:2.93681,Dalbergia.melanoxylon_20:10.2451)_7:2.36023)_7:2.2103,D…	0.001	((0.71875,0.0724139),(0.00578834,0.28508),(0.68194,0.705134),(0.547971,0.547971),(0.0628986,0.0695076),(0.628929,0.000193813),(0.5,0.673266),(0.506726,0.506726),(0.267469,3.66506e-08),(0.0983833,0.64285),(0.856213,0.215895),(0.194897,0.269761),(0.68194,0.404627),(0.829141,0.312568),(0.111895,0.00120204))	0.000193813	15	8	AT1G61310: LRR and NB-ARC domains-containing disease resistance protein	AT5G63020: Disease resistance protein (CC-NBS-LRR class) family	AT1G61300: LRR and NB-ARC domains-containing disease resistance protein	AT1G61300: LRR and NB-ARC domains-containing disease resistance protein	AT1G12220: Resistance gene, mediates resistance against the bacterial pathogen Pseudomonas syringae	AT1G12290: Disease resistance protein (CC-NBS-LRR class) family	AT5G63020: Disease resistance protein (CC-NBS-LRR class) family	AT1G12220: Resistance gene, mediates resistance against the bacterial pathogen Pseudomonas syringae	AT5G63020: Disease resistance protein (CC-NBS-LRR class) family	AT1G63350: Disease resistance protein (CC-NBS-LRR class) family	Unannotated gene	Unannotated gene	AT1G12290: Disease resistance protein (CC-NBS-LRR class) family	AT5G47260: putative disease resistance protein	AT1G12220: Resistance gene, mediates resistance against the bacterial pathogen Pseudomonas syringae
OG0000257	(((Acrocarpus.fraxinifolius_0:58.2613,(Chamaecrista.fasciculata_1:44.0007,Mimosa.pudica_1:44.0007)_2:14.2606)_2:5.87381,(((((Arachis.duranensis_0:3.26728,Arachis.ipaensis_0:3.26728)_0:22.3062,(((Dalbergia.cochinchinensis_7:11.6803,Dalbergia.oliveri_21:11.6803)_11:0.925042,((Dalbergia.frutescens_20:7.30833,Dalbergia.sissoo_4:7.30833)_12:2.93681,Dalbergia.melanoxylon_23:10.2451)_12:2.36023)_11:2.21…	0.001	((0.625,0.764917),(0.860521,0.860521),(0.635475,0.655524),(0.5,0.5),(0.00845819,0.00135521),(0.041168,8.20884e-05),(0.5,0.172965),(0.00013555,3.58005e-06),(0.742443,1.58677e-05),(0.0452381,0.18225),(0.302073,0.0472985),(0.132794,0.625582),(0.635475,0.873923),(0.782588,0.572969),(0.408621,0.00429092))	8.21e-05	21	10	Unannotated gene	AT3G25270: Ribonuclease H-like superfamily protein	AT4G29090: Ribonuclease H-like superfamily protein	Unannotated gene	AT2G02650: Ribonuclease H-like superfamily protein	AT2G02650: Ribonuclease H-like superfamily protein	AT4G29090: Ribonuclease H-like superfamily protein	AT5G42905: Polynucleotidyl transferase, ribonuclease H-like superfamily protein	AT4G29090: Ribonuclease H-like superfamily protein	AT4G29090: Ribonuclease H-like superfamily protein	AT3G25270: Ribonuclease H-like superfamily protein	Unannotated gene	Unannotated gene	AT5G42905: Polynucleotidyl transferase, ribonuclease H-like superfamily protein	AT5G42905: Polynucleotidyl transferase, ribonuclease H-like superfamily protein	Unannotated gene	AT5G42905: Polynucleotidyl transferase, ribonuclease H-like superfamily protein	Unannotated gene	Unannotated gene	AT4G29090: Ribonuclease H-like superfamily protein	Unannotated gene
OG0000263	(((Acrocarpus.fraxinifolius_0:58.2613,(Chamaecrista.fasciculata_4:44.0007,Mimosa.pudica_1:44.0007)_2:14.2606)_2:5.87381,(((((Arachis.duranensis_1:3.26728,Arachis.ipaensis_1:3.26728)_1:22.3062,(((Dalbergia.cochinchinensis_13:11.6803,Dalbergia.oliveri_22:11.6803)_11:0.925042,((Dalbergia.frutescens_8:7.30833,Dalbergia.sissoo_9:7.30833)_10:2.93681,Dalbergia.melanoxylon_14:10.2451)_11:2.36023)_11:2.21…	0.001	((0.625,0.764917),(0.127595,0.860521),(0.635475,0.655524),(0.547971,0.547971),(0.0628986,3.9175e-05),(0.262408,1.7949e-05),(0.5,0.730972),(0.252753,0.614098),(0.36383,0.0978157),(0.730972,0.103457),(0.0961069,0.857854),(0.705687,0.414051),(0.635475,0.873923),(0.782588,0.572969),(0.0352255,0.862433))	1.79e-05	22	11	AT1G35710: kinase family with leucine-rich repeat domain-containing protein	AT4G08850: MIK1 encodes a receptor kinase that forms a complex with MDIS1/MIK2 and binds LURE1, the female pollen guidance chemi-attractant	AT4G08850: MIK1 encodes a receptor kinase that forms a complex with MDIS1/MIK2 and binds LURE1, the female pollen guidance chemi-attractant	AT1G35710: kinase family with leucine-rich repeat domain-containing protein	AT1G35710: kinase family with leucine-rich repeat domain-containing protein	AT5G20480: Encodes a predicted leucine-rich repeat receptor kinase (LRR-RLK)	AT5G10290: leucine-rich repeat transmembrane protein kinase family protein	AT4G08850: MIK1 encodes a receptor kinase that forms a complex with MDIS1/MIK2 and binds LURE1, the female pollen guidance chemi-attractant	AT1G66830: Leucine-rich repeat protein kinase family protein	AT4G08850: MIK1 encodes a receptor kinase that forms a complex with MDIS1/MIK2 and binds LURE1, the female pollen guidance chemi-attractant	AT5G46330: Encodes a leucine-rich repeat serine/threonine protein kinase that is expressed ubiquitously	AT2G33170: Leucine-rich repeat receptor-like protein kinase family protein	Unannotated gene	AT4G37250: Leucine-rich repeat protein kinase family protein	AT4G08850: MIK1 encodes a receptor kinase that forms a complex with MDIS1/MIK2 and binds LURE1, the female pollen guidance chemi-attractant	AT1G17230: Leucine-rich receptor-like protein kinase family protein	AT3G11080: receptor like protein 35	AT4G08850: MIK1 encodes a receptor kinase that forms a complex with MDIS1/MIK2 and binds LURE1, the female pollen guidance chemi-attractant	AT4G08850: MIK1 encodes a receptor kinase that forms a complex with MDIS1/MIK2 and binds LURE1, the female pollen guidance chemi-attractant	AT4G08850: MIK1 encodes a receptor kinase that forms a complex with MDIS1/MIK2 and binds LURE1, the female pollen guidance chemi-attractant	AT4G08850: MIK1 encodes a receptor kinase that forms a complex with MDIS1/MIK2 and binds LURE1, the female pollen guidance chemi-attractant	AT5G10290: leucine-rich repeat transmembrane protein kinase family protein
OG0000271	(((Acrocarpus.fraxinifolius_1:58.2613,(Chamaecrista.fasciculata_7:44.0007,Mimosa.pudica_1:44.0007)_3:14.2606)_3:5.87381,(((((Arachis.duranensis_4:3.26728,Arachis.ipaensis_2:3.26728)_3:22.3062,(((Dalbergia.cochinchinensis_5:11.6803,Dalbergia.oliveri_16:11.6803)_7:0.925042,((Dalbergia.frutescens_8:7.30833,Dalbergia.sissoo_5:7.30833)_7:2.93681,Dalbergia.melanoxylon_14:10.2451)_7:2.36023)_7:2.2103,Da…	0.001	((0.71875,0.814216),(0.0520742,0.512471),(0.68194,0.705134),(0.0733591,0.188762),(0.350493,0.321675),(0.272122,3.08312e-05),(0.5,0.673266),(0.321327,0.176894),(0.673266,0.000319852),(0.0983833,0.0612148),(0.873695,0.00034191),(0.0800416,0.269761),(0.68194,0.544454),(0.829141,0.657446),(0.699632,0.0163215))	3.08e-05	16	9	AT1G74170: receptor like protein 13	AT1G07390: receptor like protein 1	AT1G74170: receptor like protein 13	AT5G49290: receptor like protein 56	AT1G74190: receptor like protein 15	AT1G58190: receptor like protein 9	AT5G49290: receptor like protein 56	AT5G49290: receptor like protein 56	AT1G07390: receptor like protein 1	AT1G07390: receptor like protein 1	AT1G07390: receptor like protein 1	AT5G49290: receptor like protein 56	AT1G74170: receptor like protein 13	AT1G07390: receptor like protein 1	AT5G49290: receptor like protein 56	AT5G49290: receptor like protein 56
OG0000299	(((Acrocarpus.fraxinifolius_0:58.2613,(Chamaecrista.fasciculata_5:44.0007,Mimosa.pudica_17:44.0007)_6:14.2606)_4:5.87381,(((((Arachis.duranensis_6:3.26728,Arachis.ipaensis_2:3.26728)_4:22.3062,(((Dalbergia.cochinchinensis_8:11.6803,Dalbergia.oliveri_13:11.6803)_6:0.925042,((Dalbergia.frutescens_5:7.30833,Dalbergia.sissoo_5:7.30833)_6:2.93681,Dalbergia.melanoxylon_7:10.2451)_6:2.36023)_6:2.2103,Da…	0.001	((0.203125,0.107436),(0.92959,0.00270835),(0.718702,0.742831),(0.0222349,0.00812852),(0.685275,0.321675),(0.135941,0.000262662),(0.5,0.655172),(0.506726,0.506726),(0.655172,0.36503),(0.655172,0.290497),(0.873695,0.0600983),(0.25034,0.125871),(0.718702,0.921194),(0.856213,0.900276),(0.699632,0.0978584))	0.000262662	13	7	AT4G23160: Encodes a cysteine-rich receptor-like protein kinase	AT4G23160: Encodes a cysteine-rich receptor-like protein kinase	AT4G23160: Encodes a cysteine-rich receptor-like protein kinase	AT4G23160: Encodes a cysteine-rich receptor-like protein kinase	AT4G23160: Encodes a cysteine-rich receptor-like protein kinase	AT4G23160: Encodes a cysteine-rich receptor-like protein kinase	AT4G23160: Encodes a cysteine-rich receptor-like protein kinase	Unannotated gene	AT4G23160: Encodes a cysteine-rich receptor-like protein kinase	AT4G23160: Encodes a cysteine-rich receptor-like protein kinase	AT4G23160: Encodes a cysteine-rich receptor-like protein kinase	AT4G23160: Encodes a cysteine-rich receptor-like protein kinase	AT4G23160: Encodes a cysteine-rich receptor-like protein kinase
OG0000300	(((Acrocarpus.fraxinifolius_2:58.2613,(Chamaecrista.fasciculata_3:44.0007,Mimosa.pudica_3:44.0007)_3:14.2606)_3:5.87381,(((((Arachis.duranensis_2:3.26728,Arachis.ipaensis_3:3.26728)_3:22.3062,(((Dalbergia.cochinchinensis_7:11.6803,Dalbergia.oliveri_22:11.6803)_10:0.925042,((Dalbergia.frutescens_13:7.30833,Dalbergia.sissoo_10:7.30833)_10:2.93681,Dalbergia.melanoxylon_8:10.2451)_10:2.36023)_10:2.21…	0.004	((0.90625,0.814216),(0.694781,0.694781),(0.68194,0.705134),(0.188762,0.624609),(0.350493,0.00806805),(0.156036,3.1598e-06),(0.5,0.718445),(0.0812474,0.862427),(0.718445,0.335477),(0.144221,0.535771),(0.085568,0.890247),(0.758813,0.530149),(0.68194,0.404627),(0.829141,0.882341),(0.241103,0.862433))	3.16e-06	22	12	AT3G57490: Ribosomal protein S5 family protein	AT1G59359: Ribosomal protein S5 family protein	AT2G41840: Ribosomal protein S5 family protein	AT1G59359: Ribosomal protein S5 family protein	AT1G58380: Ribosomal protein S5 family protein	AT3G57490: Ribosomal protein S5 family protein	AT2G41840: Ribosomal protein S5 family protein	AT1G58380: Ribosomal protein S5 family protein	AT3G57490: Ribosomal protein S5 family protein	AT1G59359: Ribosomal protein S5 family protein	AT3G57490: Ribosomal protein S5 family protein	AT3G57490: Ribosomal protein S5 family protein	AT3G57490: Ribosomal protein S5 family protein	AT3G57490: Ribosomal protein S5 family protein	AT2G41840: Ribosomal protein S5 family protein	AT1G59359: Ribosomal protein S5 family protein	AT3G57490: Ribosomal protein S5 family protein	AT2G41840: Ribosomal protein S5 family protein	AT2G41840: Ribosomal protein S5 family protein	AT2G41840: Ribosomal protein S5 family protein	AT1G58380: Ribosomal protein S5 family protein	AT2G41840: Ribosomal protein S5 family protein
OG0000313	(((Acrocarpus.fraxinifolius_1:58.2613,(Chamaecrista.fasciculata_1:44.0007,Mimosa.pudica_14:44.0007)_4:14.2606)_4:5.87381,(((((Arachis.duranensis_2:3.26728,Arachis.ipaensis_0:3.26728)_2:22.3062,(((Dalbergia.cochinchinensis_9:11.6803,Dalbergia.oliveri_15:11.6803)_7:0.925042,((Dalbergia.frutescens_6:7.30833,Dalbergia.sissoo_6:7.30833)_7:2.93681,Dalbergia.melanoxylon_8:10.2451)_7:2.36023)_7:2.2103,Da…	0.001	((0.488281,0.843862),(0.323263,0.00190782),(0.718702,0.742831),(0.589153,0.00162419),(0.294711,0.0695076),(0.163974,0.000193813),(0.5,0.673266),(0.540977,0.540977),(0.673266,0.402213),(0.0983833,0.0612148),(0.856213,0.0941128),(0.795096,0.125871),(0.718702,0.921194),(0.632547,0.443268),(0.931072,0.199904))	0.000193813	15	8	Unannotated gene	AT1G73260: Encodes a trypsin inhibitor involved in modulating programmed cell death in plant-pathogen interactions	AT1G17860: Member of Kunitz trypsin inhibitor (KTI) family involved in plant defense response against spider mites	AT1G73260: Encodes a trypsin inhibitor involved in modulating programmed cell death in plant-pathogen interactions	AT1G17860: Member of Kunitz trypsin inhibitor (KTI) family involved in plant defense response against spider mites	AT1G17860: Member of Kunitz trypsin inhibitor (KTI) family involved in plant defense response against spider mites	AT1G73260: Encodes a trypsin inhibitor involved in modulating programmed cell death in plant-pathogen interactions	AT1G17860: Member of Kunitz trypsin inhibitor (KTI) family involved in plant defense response against spider mites	AT1G73260: Encodes a trypsin inhibitor involved in modulating programmed cell death in plant-pathogen interactions	AT1G73260: Encodes a trypsin inhibitor involved in modulating programmed cell death in plant-pathogen interactions	AT1G73260: Encodes a trypsin inhibitor involved in modulating programmed cell death in plant-pathogen interactions	AT1G17860: Member of Kunitz trypsin inhibitor (KTI) family involved in plant defense response against spider mites	AT1G17860: Member of Kunitz trypsin inhibitor (KTI) family involved in plant defense response against spider mites	AT1G73260: Encodes a trypsin inhibitor involved in modulating programmed cell death in plant-pathogen interactions	AT1G17860: Member of Kunitz trypsin inhibitor (KTI) family involved in plant defense response against spider mites
OG0000420	(((Acrocarpus.fraxinifolius_0:58.2613,(Chamaecrista.fasciculata_1:44.0007,Mimosa.pudica_1:44.0007)_1:14.2606)_1:5.87381,(((((Arachis.duranensis_0:3.26728,Arachis.ipaensis_6:3.26728)_4:22.3062,(((Dalbergia.cochinchinensis_13:11.6803,Dalbergia.oliveri_20:11.6803)_11:0.925042,((Dalbergia.frutescens_11:7.30833,Dalbergia.sissoo_1:7.30833)_10:2.93681,Dalbergia.melanoxylon_16:10.2451)_11:2.36023)_11:2.2…	0.001	((0.75,0.67554),(0.406959,0.406959),(0.576216,0.589355),(3.78276e-06,0.0222349),(0.685275,0.00806805),(0.262408,0.000210561),(0.5,0.730972),(0.405303,2.57131e-08),(0.36383,0.0174779),(0.0452381,0.18225),(0.00104167,0.792929),(0.625306,0.766055),(0.576216,0.752174),(0.692841,0.801276),(0.402182,0.177888))	0.000210561	20	9	AT5G36930: Disease resistance protein (TIR-NBS-LRR class) family	AT5G36930: Disease resistance protein (TIR-NBS-LRR class) family	AT5G36930: Disease resistance protein (TIR-NBS-LRR class) family	AT5G36930: Disease resistance protein (TIR-NBS-LRR class) family	AT5G36930: Disease resistance protein (TIR-NBS-LRR class) family	AT5G36930: Disease resistance protein (TIR-NBS-LRR class) family	AT5G36930: Disease resistance protein (TIR-NBS-LRR class) family	AT5G36930: Disease resistance protein (TIR-NBS-LRR class) family	AT5G36930: Disease resistance protein (TIR-NBS-LRR class) family	AT5G36930: Disease resistance protein (TIR-NBS-LRR class) family	AT5G36930: Disease resistance protein (TIR-NBS-LRR class) family	AT5G36930: Disease resistance protein (TIR-NBS-LRR class) family	AT5G36930: Disease resistance protein (TIR-NBS-LRR class) family	AT5G36930: Disease resistance protein (TIR-NBS-LRR class) family	AT5G36930: Disease resistance protein (TIR-NBS-LRR class) family	AT5G36930: Disease resistance protein (TIR-NBS-LRR class) family	AT5G36930: Disease resistance protein (TIR-NBS-LRR class) family	AT5G36930: Disease resistance protein (TIR-NBS-LRR class) family	AT5G36930: Disease resistance protein (TIR-NBS-LRR class) family	AT5G36930: Disease resistance protein (TIR-NBS-LRR class) family
OG0000422	(((Acrocarpus.fraxinifolius_0:58.2613,(Chamaecrista.fasciculata_2:44.0007,Mimosa.pudica_2:44.0007)_1:14.2606)_1:5.87381,(((((Arachis.duranensis_0:3.26728,Arachis.ipaensis_0:3.26728)_0:22.3062,(((Dalbergia.cochinchinensis_8:11.6803,Dalbergia.oliveri_21:11.6803)_10:0.925042,((Dalbergia.frutescens_10:7.30833,Dalbergia.sissoo_2:7.30833)_9:2.93681,Dalbergia.melanoxylon_28:10.2451)_10:2.36023)_10:2.210…	0.001	((0.75,0.67554),(0.175551,0.175551),(0.576216,0.589355),(0.5,0.5),(0.143494,0.000155679),(0.35805,1.98862e-05),(0.5,0.718445),(0.380257,3.64384e-06),(0.342434,1.78793e-10),(0.00218351,0.132924),(0.103054,0.792929),(0.625306,0.766055),(0.576216,0.377164),(0.692841,0.417769),(0.5,0.5))	1.99e-05	21	11	AT5G17680: disease resistance protein (TIR-NBS-LRR class)	Unannotated gene	Unannotated gene	AT5G17680: disease resistance protein (TIR-NBS-LRR class)	Unannotated gene	AT4G12020: Encodes a member of the A1 subgroup of the MEKK (MAPK/ERK kinase kinase) family	AT4G16960: Redundant function together with SIKIC1 and 2 in SNC1-mediated autoimmunity	AT5G17680: disease resistance protein (TIR-NBS-LRR class)	Unannotated gene	Unannotated gene	Unannotated gene	Unannotated gene	AT5G17680: disease resistance protein (TIR-NBS-LRR class)	Unannotated gene	Unannotated gene	AT3G44400: Disease resistance protein (TIR-NBS-LRR class) family	Unannotated gene	Unannotated gene	Unannotated gene	Unannotated gene	AT5G41750: Disease resistance protein (TIR-NBS-LRR class) family
OG0000457	(((Acrocarpus.fraxinifolius_0:58.2613,(Chamaecrista.fasciculata_0:44.0007,Mimosa.pudica_1:44.0007)_1:14.2606)_1:5.87381,(((((Arachis.duranensis_0:3.26728,Arachis.ipaensis_1:3.26728)_1:22.3062,(((Dalbergia.cochinchinensis_7:11.6803,Dalbergia.oliveri_20:11.6803)_10:0.925042,((Dalbergia.frutescens_23:7.30833,Dalbergia.sissoo_2:7.30833)_11:2.93681,Dalbergia.melanoxylon_17:10.2451)_11:2.36023)_10:2.21…	0.001	((0.75,0.67554),(0.784314,0.406959),(0.576216,0.589355),(0.0713518,0.547971),(0.226047,0.00210943),(0.156036,4.57689e-05),(0.5,0.158783),(1.75887e-07,6.93891e-08),(0.730972,0.0049614),(0.00218351,0.00323684),(0.022282,0.792929),(0.625306,0.766055),(0.576216,0.377164),(0.692841,0.417769),(0.5,0.5))	4.58e-05	20	10	AT1G69550: disease resistance protein (TIR-NBS-LRR class)	AT5G48770: Disease resistance protein (TIR-NBS-LRR class) family	AT5G41750: Disease resistance protein (TIR-NBS-LRR class) family	AT5G36930: Disease resistance protein (TIR-NBS-LRR class) family	Unannotated gene	AT1G69550: disease resistance protein (TIR-NBS-LRR class)	AT5G17680: disease resistance protein (TIR-NBS-LRR class)	Unannotated gene	AT1G72860: Disease resistance protein (TIR-NBS-LRR class) family	AT5G48770: Disease resistance protein (TIR-NBS-LRR class) family	AT5G48770: Disease resistance protein (TIR-NBS-LRR class) family	AT1G27180: disease resistance protein (TIR-NBS-LRR class)	AT1G27180: disease resistance protein (TIR-NBS-LRR class)	AT5G17680: disease resistance protein (TIR-NBS-LRR class)	AT5G41750: Disease resistance protein (TIR-NBS-LRR class) family	AT3G44630: Disease resistance protein (TIR-NBS-LRR class) family	AT5G36930: Disease resistance protein (TIR-NBS-LRR class) family	AT1G27180: disease resistance protein (TIR-NBS-LRR class)	Unannotated gene	AT1G69550: disease resistance protein (TIR-NBS-LRR class)
OG0000458	(((Acrocarpus.fraxinifolius_1:58.2613,(Chamaecrista.fasciculata_0:44.0007,Mimosa.pudica_1:44.0007)_1:14.2606)_1:5.87381,(((((Arachis.duranensis_0:3.26728,Arachis.ipaensis_0:3.26728)_0:22.3062,(((Dalbergia.cochinchinensis_9:11.6803,Dalbergia.oliveri_17:11.6803)_9:0.925042,((Dalbergia.frutescens_13:7.30833,Dalbergia.sissoo_3:7.30833)_9:2.93681,Dalbergia.melanoxylon_17:10.2451)_9:2.36023)_9:2.2103,D…	0.001	((0.375,0.67554),(0.784314,0.406959),(0.576216,0.589355),(0.5,0.5),(0.143494,0.000155679),(0.887452,0.000331533),(0.5,0.704744),(0.015551,7.93856e-05),(0.704744,0.00020506),(0.029759,0.132924),(0.103054,0.414243),(0.625306,0.766055),(0.576216,0.377164),(0.692841,0.159545),(0.131113,0.241103))	0.000331533	17	8	AT4G12010: Leucine-rich repeat domain (NLR) receptor	AT5G58120: Disease resistance protein (TIR-NBS-LRR class) family	AT5G40910: Disease resistance protein (TIR-NBS-LRR class) family	AT5G17680: disease resistance protein (TIR-NBS-LRR class)	AT5G17680: disease resistance protein (TIR-NBS-LRR class)	AT5G17680: disease resistance protein (TIR-NBS-LRR class)	AT1G27170: transmembrane receptors / ATP binding protein	AT5G22690: Disease resistance protein (TIR-NBS-LRR class) family	AT5G17680: disease resistance protein (TIR-NBS-LRR class)	AT4G12010: Leucine-rich repeat domain (NLR) receptor	AT4G12010: Leucine-rich repeat domain (NLR) receptor	AT5G17680: disease resistance protein (TIR-NBS-LRR class)	AT5G41540: Disease resistance protein (TIR-NBS-LRR class) family	AT5G17680: disease resistance protein (TIR-NBS-LRR class)	AT5G22690: Disease resistance protein (TIR-NBS-LRR class) family	AT5G17680: disease resistance protein (TIR-NBS-LRR class)	AT5G17680: disease resistance protein (TIR-NBS-LRR class)
OG0000518	(((Acrocarpus.fraxinifolius_0:58.2613,(Chamaecrista.fasciculata_0:44.0007,Mimosa.pudica_0:44.0007)_0:14.2606)_1:5.87381,(((((Arachis.duranensis_0:3.26728,Arachis.ipaensis_2:3.26728)_2:22.3062,(((Dalbergia.cochinchinensis_11:11.6803,Dalbergia.oliveri_18:11.6803)_10:0.925042,((Dalbergia.frutescens_10:7.30833,Dalbergia.sissoo_5:7.30833)_9:2.93681,Dalbergia.melanoxylon_15:10.2451)_10:2.36023)_10:2.21…	0.001	((0.75,0.253858),(0.5,0.5),(0.576216,0.589355),(0.00162419,0.589153),(0.590035,0.000423998),(0.507401,0.000538167),(0.5,0.718445),(0.380257,0.00743697),(0.342434,0.013338),(0.0372882,0.158126),(0.022282,0.792929),(0.625306,0.39054),(0.576216,0.752174),(0.692841,0.801276),(0.402182,0.177888))	0.000538167	18	8	AT5G58120: Disease resistance protein (TIR-NBS-LRR class) family	AT5G48770: Disease resistance protein (TIR-NBS-LRR class) family	AT5G36930: Disease resistance protein (TIR-NBS-LRR class) family	AT4G14370: Disease resistance protein (TIR-NBS-LRR class) family	AT5G17680: disease resistance protein (TIR-NBS-LRR class)	AT1G27170: transmembrane receptors / ATP binding protein	AT1G27170: transmembrane receptors / ATP binding protein	AT1G27170: transmembrane receptors / ATP binding protein	AT1G27170: transmembrane receptors / ATP binding protein	AT4G11170: Encodes RMG1 (Resistance Methylated Gene 1), a NB-LRR disease resistance protein with a Toll/interleukin-1 receptor (TIR) domain at its N terminus	AT1G27170: transmembrane receptors / ATP binding protein	AT5G17680: disease resistance protein (TIR-NBS-LRR class)	AT5G36930: Disease resistance protein (TIR-NBS-LRR class) family	AT1G27170: transmembrane receptors / ATP binding protein	AT5G36930: Disease resistance protein (TIR-NBS-LRR class) family	AT1G63860: Disease resistance protein (TIR-NBS-LRR class) family	AT1G27170: transmembrane receptors / ATP binding protein	AT1G27170: transmembrane receptors / ATP binding protein
OG0000520	(((Acrocarpus.fraxinifolius_2:58.2613,(Chamaecrista.fasciculata_1:44.0007,Mimosa.pudica_3:44.0007)_2:14.2606)_2:5.87381,(((((Arachis.duranensis_0:3.26728,Arachis.ipaensis_0:3.26728)_0:22.3062,(((Dalbergia.cochinchinensis_3:11.6803,Dalbergia.oliveri_8:11.6803)_2:0.925042,((Dalbergia.frutescens_0:7.30833,Dalbergia.sissoo_1:7.30833)_1:2.93681,Dalbergia.melanoxylon_2:10.2451)_2:2.36023)_2:2.2103,Dalb…	0.009	((0.40625,0.764917),(0.860521,0.239025),(0.635475,0.655524),(0.5,0.5),(0.143494,0.719632),(0.1571,4.18204e-05),(0.5,0.562369),(0.149941,0.601893),(0.0935889,0.719632),(0.562369,0.403655),(0.782588,0.00297061),(0.705687,0.867521),(0.635475,0.62501),(0.225622,0.0693667),(0.0255925,9.21314e-08))	4.18e-05	8	6	Unannotated gene	ATMG00710: Polynucleotidyl transferase, ribonuclease H-like superfamily protein	Unannotated gene	AT1G21280: Copia-like polyprotein/retrotransposon	AT1G21280: Copia-like polyprotein/retrotransposon	AT1G21280: Copia-like polyprotein/retrotransposon	Unannotated gene	Unannotated gene
OG0000535	(((Acrocarpus.fraxinifolius_1:58.2613,(Chamaecrista.fasciculata_2:44.0007,Mimosa.pudica_0:44.0007)_1:14.2606)_1:5.87381,(((((Arachis.duranensis_0:3.26728,Arachis.ipaensis_0:3.26728)_0:22.3062,(((Dalbergia.cochinchinensis_2:11.6803,Dalbergia.oliveri_24:11.6803)_9:0.925042,((Dalbergia.frutescens_10:7.30833,Dalbergia.sissoo_7:7.30833)_9:2.93681,Dalbergia.melanoxylon_11:10.2451)_9:2.36023)_9:2.2103,D…	0.001	((0.375,0.67554),(0.175551,0.784314),(0.576216,0.589355),(0.5,0.5),(0.143494,2.64936e-05),(6.13624e-05,2.2256e-08),(0.5,0.704744),(0.380257,0.229109),(0.704744,0.196409),(0.129288,0.241867),(0.103054,0.792929),(0.625306,0.766055),(0.576216,0.377164),(0.692841,0.801276),(0.778846,0.402182))	2.23e-08	24	15	Unannotated gene	Unannotated gene	Unannotated gene	AT5G17680: disease resistance protein (TIR-NBS-LRR class)	AT4G19470: Leucine-rich repeat (LRR) family protein	AT4G36150: Disease resistance protein (TIR-NBS-LRR class) family	AT5G41750: Disease resistance protein (TIR-NBS-LRR class) family	AT5G45250: RPS4 belongs to the Toll/interleukin-1 receptor (TIR)-nucleotide binding site (NBS)-Leu-rich repeat (LRR) class of disease resistance (R ) genes	Unannotated gene	AT5G45230: Disease resistance protein (TIR-NBS-LRR class) family	Unannotated gene	AT5G41750: Disease resistance protein (TIR-NBS-LRR class) family	AT1G57650: ATP binding protein	Unannotated gene	AT4G14370: Disease resistance protein (TIR-NBS-LRR class) family	AT5G17680: disease resistance protein (TIR-NBS-LRR class)	Unannotated gene	AT5G17680: disease resistance protein (TIR-NBS-LRR class)	AT5G41750: Disease resistance protein (TIR-NBS-LRR class) family	Unannotated gene	AT5G38850: Disease resistance protein (TIR-NBS-LRR class)	AT5G41750: Disease resistance protein (TIR-NBS-LRR class) family	AT5G38850: Disease resistance protein (TIR-NBS-LRR class)	AT5G41750: Disease resistance protein (TIR-NBS-LRR class) family
OG0000561	(((Acrocarpus.fraxinifolius_1:58.2613,(Chamaecrista.fasciculata_1:44.0007,Mimosa.pudica_0:44.0007)_1:14.2606)_1:5.87381,(((((Arachis.duranensis_0:3.26728,Arachis.ipaensis_0:3.26728)_0:22.3062,(((Dalbergia.cochinchinensis_8:11.6803,Dalbergia.oliveri_18:11.6803)_9:0.925042,((Dalbergia.frutescens_15:7.30833,Dalbergia.sissoo_10:7.30833)_10:2.93681,Dalbergia.melanoxylon_4:10.2451)_9:2.36023)_9:2.2103,…	0.001	((0.375,0.67554),(0.406959,0.784314),(0.576216,0.589355),(0.5,0.5),(0.143494,2.64936e-05),(0.673096,0.000130646),(0.5,0.704744),(0.00446159,0.862427),(0.144221,0.00495722),(0.129288,0.241867),(0.103054,0.792929),(0.625306,0.766055),(0.576216,0.752174),(0.692841,0.417769),(0.5,0.5))	0.000130646	18	9	AT3G12110: Encodes an actin that is expressed predominantly during reproductive development	AT5G09810: Member of Actin gene family	AT3G12110: Encodes an actin that is expressed predominantly during reproductive development	AT3G12110: Encodes an actin that is expressed predominantly during reproductive development	AT5G09810: Member of Actin gene family	AT5G09810: Member of Actin gene family	AT3G12110: Encodes an actin that is expressed predominantly during reproductive development	AT5G09810: Member of Actin gene family	AT5G09810: Member of Actin gene family	AT5G09810: Member of Actin gene family	AT3G12110: Encodes an actin that is expressed predominantly during reproductive development	AT3G12110: Encodes an actin that is expressed predominantly during reproductive development	AT3G12110: Encodes an actin that is expressed predominantly during reproductive development	AT3G12110: Encodes an actin that is expressed predominantly during reproductive development	AT3G12110: Encodes an actin that is expressed predominantly during reproductive development	AT3G12110: Encodes an actin that is expressed predominantly during reproductive development	AT5G09810: Member of Actin gene family	AT3G12110: Encodes an actin that is expressed predominantly during reproductive development
OG0000583	(((Acrocarpus.fraxinifolius_1:58.2613,(Chamaecrista.fasciculata_0:44.0007,Mimosa.pudica_0:44.0007)_0:14.2606)_1:5.87381,(((((Arachis.duranensis_1:3.26728,Arachis.ipaensis_10:3.26728)_5:22.3062,(((Dalbergia.cochinchinensis_7:11.6803,Dalbergia.oliveri_14:11.6803)_7:0.925042,((Dalbergia.frutescens_8:7.30833,Dalbergia.sissoo_3:7.30833)_7:2.93681,Dalbergia.melanoxylon_12:10.2451)_7:2.36023)_7:2.2103,D…	0	((0.375,0.253858),(0.5,0.5),(0.576216,0.589355),(3.75577e-05,1.32911e-05),(0.894864,0.321675),(0.870238,0.000495638),(0.5,0.673266),(0.321327,0.00330803),(0.673266,0.00454378),(0.0983833,0.290497),(0.0136315,0.235482),(0.0659523,0.766055),(0.576216,0.752174),(0.692841,0.801276),(0.177888,0.778846))	0.000495638	14	7	AT3G23750: Leucine-rich repeat protein kinase family protein	AT3G23750: Leucine-rich repeat protein kinase family protein	AT3G23750: Leucine-rich repeat protein kinase family protein	AT3G23750: Leucine-rich repeat protein kinase family protein	AT3G23750: Leucine-rich repeat protein kinase family protein	AT3G23750: Leucine-rich repeat protein kinase family protein	AT3G23750: Leucine-rich repeat protein kinase family protein	AT3G23750: Leucine-rich repeat protein kinase family protein	AT3G23750: Leucine-rich repeat protein kinase family protein	AT3G23750: Leucine-rich repeat protein kinase family protein	AT3G23750: Leucine-rich repeat protein kinase family protein	AT3G23750: Leucine-rich repeat protein kinase family protein	AT3G23750: Leucine-rich repeat protein kinase family protein	AT3G23750: Leucine-rich repeat protein kinase family protein
OG0000593	(((Acrocarpus.fraxinifolius_0:58.2613,(Chamaecrista.fasciculata_0:44.0007,Mimosa.pudica_2:44.0007)_1:14.2606)_1:5.87381,(((((Arachis.duranensis_0:3.26728,Arachis.ipaensis_0:3.26728)_0:22.3062,(((Dalbergia.cochinchinensis_16:11.6803,Dalbergia.oliveri_16:11.6803)_8:0.925042,((Dalbergia.frutescens_10:7.30833,Dalbergia.sissoo_4:7.30833)_7:2.93681,Dalbergia.melanoxylon_5:10.2451)_7:2.36023)_8:2.2103,D…	0.001	((0.75,0.67554),(0.784314,0.175551),(0.576216,0.589355),(0.5,0.5),(0.143494,0.000892171),(0.000196726,0.000196726),(0.5,0.294435),(0.0416587,0.0201456),(0.673266,0.250767),(0.0227547,0.64285),(0.103054,0.792929),(0.625306,0.766055),(0.576216,0.752174),(0.692841,0.159545),(0.131113,0.241103))	0.000196726	16	8	AT3G47110: Leucine-rich repeat protein kinase family protein	AT3G47570: Leucine-rich repeat protein kinase family protein	AT3G47570: Leucine-rich repeat protein kinase family protein	AT3G47570: Leucine-rich repeat protein kinase family protein	AT3G47110: Leucine-rich repeat protein kinase family protein	AT3G47570: Leucine-rich repeat protein kinase family protein	AT3G47570: Leucine-rich repeat protein kinase family protein	AT3G47570: Leucine-rich repeat protein kinase family protein	AT3G47570: Leucine-rich repeat protein kinase family protein	AT3G47570: Leucine-rich repeat protein kinase family protein	AT3G47090: Leucine-rich repeat protein kinase family protein	AT3G47570: Leucine-rich repeat protein kinase family protein	AT3G47570: Leucine-rich repeat protein kinase family protein	AT3G47570: Leucine-rich repeat protein kinase family protein	AT3G47570: Leucine-rich repeat protein kinase family protein	AT3G47570: Leucine-rich repeat protein kinase family protein
OG0000644	(((Acrocarpus.fraxinifolius_0:58.2613,(Chamaecrista.fasciculata_0:44.0007,Mimosa.pudica_0:44.0007)_0:14.2606)_1:5.87381,(((((Arachis.duranensis_2:3.26728,Arachis.ipaensis_0:3.26728)_2:22.3062,(((Dalbergia.cochinchinensis_7:11.6803,Dalbergia.oliveri_17:11.6803)_8:0.925042,((Dalbergia.frutescens_8:7.30833,Dalbergia.sissoo_6:7.30833)_7:2.93681,Dalbergia.melanoxylon_4:10.2451)_7:2.36023)_8:2.2103,Dal…	0.001	((0.75,0.253858),(0.5,0.5),(0.576216,0.589355),(0.589153,0.00162419),(0.590035,0.000423998),(0.653054,6.44801e-05),(0.5,0.294435),(0.321327,0.540977),(0.673266,0.0436135),(0.689734,0.00240439),(0.022282,0.792929),(0.625306,0.766055),(0.576216,0.186942),(0.692841,0.801276),(0.778846,0.402182))	6.45e-05	17	9	AT1G07930: GTP binding Elongation factor Tu family protein	AT1G18070: Translation elongation factor EF1A/initiation factor IF2gamma family protein	AT5G60390: GTP binding Elongation factor Tu family protein	AT1G07930: GTP binding Elongation factor Tu family protein	AT1G07930: GTP binding Elongation factor Tu family protein	AT1G07930: GTP binding Elongation factor Tu family protein	AT1G07930: GTP binding Elongation factor Tu family protein	AT1G07930: GTP binding Elongation factor Tu family protein	AT1G07930: GTP binding Elongation factor Tu family protein	AT1G07930: GTP binding Elongation factor Tu family protein	AT1G07930: GTP binding Elongation factor Tu family protein	AT1G07930: GTP binding Elongation factor Tu family protein	AT5G60390: GTP binding Elongation factor Tu family protein	AT1G07930: GTP binding Elongation factor Tu family protein	AT1G07930: GTP binding Elongation factor Tu family protein	AT1G07930: GTP binding Elongation factor Tu family protein	AT1G18070: Translation elongation factor EF1A/initiation factor IF2gamma family protein
OG0000645	(((Acrocarpus.fraxinifolius_0:58.2613,(Chamaecrista.fasciculata_0:44.0007,Mimosa.pudica_0:44.0007)_0:14.2606)_1:5.87381,(((((Arachis.duranensis_0:3.26728,Arachis.ipaensis_0:3.26728)_0:22.3062,(((Dalbergia.cochinchinensis_8:11.6803,Dalbergia.oliveri_16:11.6803)_8:0.925042,((Dalbergia.frutescens_8:7.30833,Dalbergia.sissoo_3:7.30833)_7:2.93681,Dalbergia.melanoxylon_18:10.2451)_8:2.36023)_8:2.2103,Da…	0.001	((0.75,0.253858),(0.5,0.5),(0.576216,0.589355),(0.5,0.5),(0.143494,0.000155679),(0.879777,0.000196726),(0.5,0.689734),(0.321327,0.00330803),(0.294435,6.9839e-06),(0.114002,0.669786),(0.103054,0.792929),(0.625306,0.39054),(0.576216,0.377164),(0.692841,0.801276),(0.778846,0.402182))	0.000196726	16	8	AT5G17680: disease resistance protein (TIR-NBS-LRR class)	AT1G63870: Disease resistance protein (TIR-NBS-LRR class) family	AT5G17680: disease resistance protein (TIR-NBS-LRR class)	AT5G17680: disease resistance protein (TIR-NBS-LRR class)	AT5G17680: disease resistance protein (TIR-NBS-LRR class)	AT5G17680: disease resistance protein (TIR-NBS-LRR class)	AT5G17680: disease resistance protein (TIR-NBS-LRR class)	AT5G17680: disease resistance protein (TIR-NBS-LRR class)	AT5G17680: disease resistance protein (TIR-NBS-LRR class)	AT5G17680: disease resistance protein (TIR-NBS-LRR class)	AT4G12020: Encodes a member of the A1 subgroup of the MEKK (MAPK/ERK kinase kinase) family	AT4G12020: Encodes a member of the A1 subgroup of the MEKK (MAPK/ERK kinase kinase) family	AT5G17680: disease resistance protein (TIR-NBS-LRR class)	AT4G12020: Encodes a member of the A1 subgroup of the MEKK (MAPK/ERK kinase kinase) family	AT5G17680: disease resistance protein (TIR-NBS-LRR class)	AT5G17680: disease resistance protein (TIR-NBS-LRR class)
OG0000646	(((Acrocarpus.fraxinifolius_1:58.2613,(Chamaecrista.fasciculata_0:44.0007,Mimosa.pudica_0:44.0007)_0:14.2606)_1:5.87381,(((((Arachis.duranensis_0:3.26728,Arachis.ipaensis_0:3.26728)_0:22.3062,(((Dalbergia.cochinchinensis_6:11.6803,Dalbergia.oliveri_1:11.6803)_6:0.925042,((Dalbergia.frutescens_12:7.30833,Dalbergia.sissoo_3:7.30833)_7:2.93681,Dalbergia.melanoxylon_14:10.2451)_7:2.36023)_6:2.2103,Da…	0	((0.375,0.253858),(0.5,0.5),(0.576216,0.589355),(0.5,0.5),(0.0335794,0.0130864),(0.857983,0.00062799),(0.5,0.0983833),(0.00134888,0.00330803),(0.673266,0.000319852),(0.655172,0.442471),(0.829141,0.000340273),(0.00885926,0.766055),(0.576216,0.377164),(0.692841,0.801276),(0.402182,0.177888))	0.00062799	1	-5	Unannotated gene
OG0000667	(((Acrocarpus.fraxinifolius_0:58.2613,(Chamaecrista.fasciculata_0:44.0007,Mimosa.pudica_0:44.0007)_0:14.2606)_1:5.87381,(((((Arachis.duranensis_0:3.26728,Arachis.ipaensis_1:3.26728)_1:22.3062,(((Dalbergia.cochinchinensis_8:11.6803,Dalbergia.oliveri_20:11.6803)_9:0.925042,((Dalbergia.frutescens_11:7.30833,Dalbergia.sissoo_3:7.30833)_9:2.93681,Dalbergia.melanoxylon_12:10.2451)_9:2.36023)_9:2.2103,D…	0.001	((0.75,0.253858),(0.5,0.5),(0.576216,0.589355),(0.0713518,0.547971),(0.226047,0.00210943),(0.673096,8.59588e-06),(0.5,0.704744),(0.131106,7.93856e-05),(0.704744,0.0709358),(0.029759,0.327889),(0.022282,0.792929),(0.625306,0.766055),(0.576216,0.377164),(0.692841,0.417769),(0.5,0.5))	8.6e-06	20	11	Unannotated gene	Unannotated gene	Unannotated gene	Unannotated gene	AT1G61190: Putative CC-NB-LRR resistance gene	Unannotated gene	Unannotated gene	Unannotated gene	Unannotated gene	Unannotated gene	Unannotated gene	Unannotated gene	Unannotated gene	Unannotated gene	Unannotated gene	Unannotated gene	Unannotated gene	Unannotated gene	Unannotated gene	Unannotated gene
OG0000668	(((Acrocarpus.fraxinifolius_0:58.2613,(Chamaecrista.fasciculata_0:44.0007,Mimosa.pudica_0:44.0007)_0:14.2606)_1:5.87381,(((((Arachis.duranensis_0:3.26728,Arachis.ipaensis_0:3.26728)_0:22.3062,(((Dalbergia.cochinchinensis_9:11.6803,Dalbergia.oliveri_12:11.6803)_5:0.925042,((Dalbergia.frutescens_4:7.30833,Dalbergia.sissoo_2:7.30833)_4:2.93681,Dalbergia.melanoxylon_7:10.2451)_5:2.36023)_5:2.2103,Dal…	0.001	((0.75,0.253858),(0.5,0.5),(0.576216,0.589355),(0.5,0.5),(0.143494,0.0474872),(0.0104155,0.000236891),(0.5,0.635262),(0.763156,0.0392233),(0.206533,0.0949742),(0.0662726,0.562521),(0.782588,0.029274),(0.0659523,0.766055),(0.576216,0.752174),(0.432351,0.361264),(0.167968,3.60328e-05))	0.000236891	12	7	ATMG00300: Gag-Pol-related retrotransposon family protein	Unannotated gene	ATMG00300: Gag-Pol-related retrotransposon family protein	Unannotated gene	Unannotated gene	Unannotated gene	Unannotated gene	Unannotated gene	Unannotated gene	Unannotated gene	Unannotated gene	ATMG00300: Gag-Pol-related retrotransposon family protein
OG0000711	(((Acrocarpus.fraxinifolius_1:58.2613,(Chamaecrista.fasciculata_2:44.0007,Mimosa.pudica_3:44.0007)_2:14.2606)_2:5.87381,(((((Arachis.duranensis_2:3.26728,Arachis.ipaensis_0:3.26728)_2:22.3062,(((Dalbergia.cochinchinensis_4:11.6803,Dalbergia.oliveri_15:11.6803)_6:0.925042,((Dalbergia.frutescens_5:7.30833,Dalbergia.sissoo_3:7.30833)_5:2.93681,Dalbergia.melanoxylon_7:10.2451)_6:2.36023)_6:2.2103,Dal…	0.002	((0.875,0.764917),(0.608602,0.239025),(0.635475,0.655524),(0.589153,0.00162419),(0.590035,0.0130864),(0.236727,3.12784e-05),(0.5,0.655172),(0.791334,0.0576116),(0.238248,0.36503),(0.655172,0.105981),(0.21172,0.394408),(0.705687,0.625582),(0.635475,0.249447),(0.782588,0.572969),(0.862433,0.131113))	3.13e-05	15	9	AT5G17680: disease resistance protein (TIR-NBS-LRR class)	AT5G46470: Encodes RPS6 (RESISTANT TO P	AT4G16890: Encodes a Toll Interleukin1 receptor-nucleotide binding-Leu- rich repeat-type resistance gene (TIR-NB-LRR-type) involved in the salicylic acid-dependent defense response pathway	AT5G17680: disease resistance protein (TIR-NBS-LRR class)	AT5G17680: disease resistance protein (TIR-NBS-LRR class)	AT5G41750: Disease resistance protein (TIR-NBS-LRR class) family	AT5G17680: disease resistance protein (TIR-NBS-LRR class)	AT5G18360: Disease resistance protein (TIR-NBS-LRR class) family	AT5G38350: Disease resistance protein (NBS-LRR class) family	AT5G38350: Disease resistance protein (NBS-LRR class) family	AT5G17680: disease resistance protein (TIR-NBS-LRR class)	AT5G41540: Disease resistance protein (TIR-NBS-LRR class) family	AT4G19500: nucleoside-triphosphatase/transmembrane receptor/nucleotide binding/ATP binding protein	AT5G17680: disease resistance protein (TIR-NBS-LRR class)	AT5G17680: disease resistance protein (TIR-NBS-LRR class)
OG0000735	(((Acrocarpus.fraxinifolius_0:58.2613,(Chamaecrista.fasciculata_0:44.0007,Mimosa.pudica_0:44.0007)_0:14.2606)_1:5.87381,(((((Arachis.duranensis_0:3.26728,Arachis.ipaensis_2:3.26728)_2:22.3062,(((Dalbergia.cochinchinensis_1:11.6803,Dalbergia.oliveri_14:11.6803)_7:0.925042,((Dalbergia.frutescens_8:7.30833,Dalbergia.sissoo_5:7.30833)_7:2.93681,Dalbergia.melanoxylon_9:10.2451)_7:2.36023)_7:2.2103,Dal…	0.001	((0.75,0.253858),(0.5,0.5),(0.576216,0.046463),(0.00162419,0.589153),(0.294711,0.0258172),(8.83833e-05,0.000495638),(0.5,0.673266),(0.321327,0.176894),(0.673266,0.147081),(0.673266,0.887076),(0.302073,0.684515),(0.132794,0.867521),(0.635475,0.0846462),(0.692841,0.801276),(0.0348013,0.778846))	0.000495638	14	7	Unannotated gene	Unannotated gene	AT5G40060: Disease resistance protein (NBS-LRR class) family	AT4G16890: Encodes a Toll Interleukin1 receptor-nucleotide binding-Leu- rich repeat-type resistance gene (TIR-NB-LRR-type) involved in the salicylic acid-dependent defense response pathway	AT5G17680: disease resistance protein (TIR-NBS-LRR class)	AT5G45060: Disease resistance protein (TIR-NBS-LRR class) family	AT5G17680: disease resistance protein (TIR-NBS-LRR class)	Unannotated gene	AT5G17880: Encodes a TIR-NBS-LRR protein CSA1 that functions in photomorphogenic development	Unannotated gene	Unannotated gene	Unannotated gene	AT5G45060: Disease resistance protein (TIR-NBS-LRR class) family	AT1G63750: Disease resistance protein (TIR-NBS-LRR class) family
OG0000905	(((Acrocarpus.fraxinifolius_1:58.2613,(Chamaecrista.fasciculata_0:44.0007,Mimosa.pudica_1:44.0007)_1:14.2606)_1:5.87381,(((((Arachis.duranensis_0:3.26728,Arachis.ipaensis_0:3.26728)_0:22.3062,(((Dalbergia.cochinchinensis_6:11.6803,Dalbergia.oliveri_14:11.6803)_6:0.925042,((Dalbergia.frutescens_11:7.30833,Dalbergia.sissoo_2:7.30833)_6:2.93681,Dalbergia.melanoxylon_9:10.2451)_6:2.36023)_6:2.2103,Da…	0.001	((0.375,0.67554),(0.784314,0.406959),(0.576216,0.589355),(0.5,0.5),(0.336875,0.00155578),(0.857983,7.80455e-05),(0.5,0.655172),(0.000808891,0.00195174),(0.655172,0.0603629),(0.0108232,0.0254268),(0.692841,0.0710482),(0.625306,0.766055),(0.576216,0.752174),(0.692841,0.159545),(0.0688164,0.862433))	7.8e-05	14	8	AT2G34930: disease resistance family protein / LRR family protein	AT4G36180: Leucine-rich receptor-like protein kinase family protein	AT1G71400: Encodes a CLAVATA2 (CLV2)-related gene	AT2G34930: disease resistance family protein / LRR family protein	AT5G07280: Encodes EMS1 (EXCESS MICROSPOROCYTES1), a putative leucine-rich repeat receptor protein kinase that controls somatic and reproductive cell fates in Arabidopsis anther	AT4G13920: receptor like protein 50	AT3G11010: receptor like protein 34	AT4G28650: Encodes one of the two putative eLRR kinase closely related to PXY (At1g08590/PXL1 and At4g28650/PXL2)	AT2G34930: disease resistance family protein / LRR family protein	AT3G23110: receptor like protein 37	AT1G71400: Encodes a CLAVATA2 (CLV2)-related gene	AT2G34930: disease resistance family protein / LRR family protein	AT1G28440: HAESA-like 1	AT4G20270: Encodes a CLAVATA1-related receptor kinase-like protein required for both shoot and flower meristem function
OG0001016	(((Acrocarpus.fraxinifolius_1:58.2613,(Chamaecrista.fasciculata_0:44.0007,Mimosa.pudica_0:44.0007)_0:14.2606)_1:5.87381,(((((Arachis.duranensis_4:3.26728,Arachis.ipaensis_0:3.26728)_2:22.3062,(((Dalbergia.cochinchinensis_6:11.6803,Dalbergia.oliveri_13:11.6803)_6:0.925042,((Dalbergia.frutescens_6:7.30833,Dalbergia.sissoo_3:7.30833)_6:2.93681,Dalbergia.melanoxylon_11:10.2451)_6:2.36023)_6:2.2103,Da…	0	((0.375,0.253858),(0.5,0.5),(0.576216,0.589355),(0.00580412,0.00162419),(0.590035,0.212226),(0.857983,0.000262662),(0.5,0.655172),(0.812805,0.0137421),(0.655172,0.00283289),(0.0108232,0.00193214),(0.21172,0.121909),(0.0659523,0.766055),(0.576216,0.0926584),(0.692841,0.417769),(0.5,0.5))	0.000262662	13	7	AT1G63750: Disease resistance protein (TIR-NBS-LRR class) family	AT5G17880: Encodes a TIR-NBS-LRR protein CSA1 that functions in photomorphogenic development	AT1G63750: Disease resistance protein (TIR-NBS-LRR class) family	AT4G19510: Disease resistance protein (TIR-NBS-LRR class)	AT5G17680: disease resistance protein (TIR-NBS-LRR class)	AT1G27170: transmembrane receptors / ATP binding protein	AT1G63750: Disease resistance protein (TIR-NBS-LRR class) family	AT5G17880: Encodes a TIR-NBS-LRR protein CSA1 that functions in photomorphogenic development	AT5G17680: disease resistance protein (TIR-NBS-LRR class)	Unannotated gene	Unannotated gene	Unannotated gene	Unannotated gene
OG0001153	(((Acrocarpus.fraxinifolius_0:58.2613,(Chamaecrista.fasciculata_0:44.0007,Mimosa.pudica_0:44.0007)_0:14.2606)_1:5.87381,(((((Arachis.duranensis_0:3.26728,Arachis.ipaensis_1:3.26728)_1:22.3062,(((Dalbergia.cochinchinensis_4:11.6803,Dalbergia.oliveri_13:11.6803)_5:0.925042,((Dalbergia.frutescens_6:7.30833,Dalbergia.sissoo_0:7.30833)_5:2.93681,Dalbergia.melanoxylon_16:10.2451)_5:2.36023)_5:2.2103,Da…	0	((0.75,0.253858),(0.5,0.5),(0.576216,0.589355),(0.0713518,0.547971),(0.499671,0.0474872),(0.561644,3.11993e-05),(0.5,0.635262),(0.248001,1.07415e-05),(0.635262,1.50695e-07),(0.0662726,0.198733),(0.103054,0.792929),(0.625306,0.766055),(0.576216,0.377164),(0.692841,0.801276),(0.778846,0.0153929))	3.12e-05	13	8	AT5G22550: transmembrane protein, putative (DUF247)	Unannotated gene	Unannotated gene	Unannotated gene	AT3G47200: transmembrane protein, putative (DUF247)	Unannotated gene	AT2G36430: transmembrane protein, putative (DUF247)	AT3G50160: transmembrane protein, putative (DUF247)	AT1G48720: Copia-like polyprotein/retrotransposon	Unannotated gene	AT5G22560: transmembrane protein, putative (DUF247)	AT3G50170: transmembrane protein, putative (DUF247)	AT3G50170: transmembrane protein, putative (DUF247)
OG0001154	(((Acrocarpus.fraxinifolius_3:58.2613,(Chamaecrista.fasciculata_0:44.0007,Mimosa.pudica_0:44.0007)_1:14.2606)_2:5.87381,(((((Arachis.duranensis_0:3.26728,Arachis.ipaensis_2:3.26728)_2:22.3062,(((Dalbergia.cochinchinensis_6:11.6803,Dalbergia.oliveri_13:11.6803)_5:0.925042,((Dalbergia.frutescens_4:7.30833,Dalbergia.sissoo_3:7.30833)_4:2.93681,Dalbergia.melanoxylon_7:10.2451)_5:2.36023)_5:2.2103,Dal…	0.008	((0.25,0.403655),(0.784314,0.784314),(0.635475,0.655524),(0.00162419,0.589153),(0.590035,0.212226),(0.342807,3.11993e-05),(0.5,0.635262),(0.763156,0.41282),(0.206533,0.0949742),(0.0662726,0.0254268),(0.21172,0.597936),(0.705687,0.625582),(0.635475,0.147208),(0.782588,0.572969),(0.615652,0.862433))	3.12e-05	13	8	AT4G21410: Encodes a cysteine-rich receptor-like protein kinase	AT4G23180: Encodes a receptor-like protein kinase	AT4G21410: Encodes a cysteine-rich receptor-like protein kinase	AT4G21410: Encodes a cysteine-rich receptor-like protein kinase	AT4G23180: Encodes a receptor-like protein kinase	AT4G23180: Encodes a receptor-like protein kinase	AT4G23180: Encodes a receptor-like protein kinase	AT4G21410: Encodes a cysteine-rich receptor-like protein kinase	AT4G21410: Encodes a cysteine-rich receptor-like protein kinase	AT4G21410: Encodes a cysteine-rich receptor-like protein kinase	AT4G21400: Encodes a cysteine-rich receptor-like protein kinase	AT4G23230: Encodes a cysteine-rich receptor-like protein kinase	AT4G21410: Encodes a cysteine-rich receptor-like protein kinase
OG0001156	(((Acrocarpus.fraxinifolius_0:58.2613,(Chamaecrista.fasciculata_5:44.0007,Mimosa.pudica_1:44.0007)_2:14.2606)_2:5.87381,(((((Arachis.duranensis_0:3.26728,Arachis.ipaensis_0:3.26728)_0:22.3062,(((Dalbergia.cochinchinensis_1:11.6803,Dalbergia.oliveri_7:11.6803)_2:0.925042,((Dalbergia.frutescens_1:7.30833,Dalbergia.sissoo_0:7.30833)_1:2.93681,Dalbergia.melanoxylon_1:10.2451)_1:2.36023)_2:2.2103,Dalb…	0.002	((0.625,0.764917),(0.0656032,0.860521),(0.635475,0.655524),(0.5,0.5),(0.143494,0.719632),(0.352196,0.000226874),(0.5,0.0935889),(0.601893,0.149941),(0.532778,0.636246),(0.562369,0.00246376),(0.526573,1.60095e-05),(0.132794,0.625582),(0.635475,0.873923),(0.782588,0.572969),(0.862433,0.0352255))	0.000226874	7	5	AT4G29090: Ribonuclease H-like superfamily protein	AT4G29090: Ribonuclease H-like superfamily protein	ATMG00310: RNA-directed DNA polymerase (reverse transcriptase)-related family protein	ATMG00310: RNA-directed DNA polymerase (reverse transcriptase)-related family protein	AT3G24255: RNA-directed DNA polymerase (reverse transcriptase)-related family protein	ATMG01250: RNA-directed DNA polymerase (reverse transcriptase)	Unannotated gene
OG0001157	(((Acrocarpus.fraxinifolius_0:58.2613,(Chamaecrista.fasciculata_2:44.0007,Mimosa.pudica_2:44.0007)_1:14.2606)_1:5.87381,(((((Arachis.duranensis_0:3.26728,Arachis.ipaensis_0:3.26728)_0:22.3062,(((Dalbergia.cochinchinensis_1:11.6803,Dalbergia.oliveri_9:11.6803)_3:0.925042,((Dalbergia.frutescens_4:7.30833,Dalbergia.sissoo_3:7.30833)_3:2.93681,Dalbergia.melanoxylon_8:10.2451)_3:2.36023)_3:2.2103,Dalb…	0.004	((0.75,0.67554),(0.175551,0.175551),(0.576216,0.589355),(0.5,0.5),(0.336875,0.0719392),(0.0506231,0.000126125),(0.5,0.589116),(0.157882,0.725401),(0.589116,0.000423998),(0.0332999,0.0356519),(0.692841,0.414243),(0.625306,0.766055),(0.576216,0.752174),(0.432351,0.10647),(0.331869,0.000329047))	0.000126125	9	6	Unannotated gene	Unannotated gene	Unannotated gene	Unannotated gene	Unannotated gene	Unannotated gene	Unannotated gene	Unannotated gene	Unannotated gene
OG0001160	(((Acrocarpus.fraxinifolius_1:58.2613,(Chamaecrista.fasciculata_0:44.0007,Mimosa.pudica_0:44.0007)_0:14.2606)_1:5.87381,(((((Arachis.duranensis_0:3.26728,Arachis.ipaensis_0:3.26728)_0:22.3062,(((Dalbergia.cochinchinensis_7:11.6803,Dalbergia.oliveri_14:11.6803)_6:0.925042,((Dalbergia.frutescens_10:7.30833,Dalbergia.sissoo_2:7.30833)_6:2.93681,Dalbergia.melanoxylon_3:10.2451)_6:2.36023)_6:2.2103,Da…	0.002	((0.375,0.253858),(0.5,0.5),(0.576216,0.589355),(0.5,0.5),(0.143494,0.000892171),(0.386869,7.80455e-05),(0.5,0.655172),(0.00494731,0.00195174),(0.655172,0.0312432),(0.655172,0.876886),(0.103054,0.792929),(0.625306,0.766055),(0.576216,0.377164),(0.692841,0.801276),(0.0348013,0.778846))	7.8e-05	14	8	AT1G56070: encodes a translation elongation factor 2-like protein that is involved in cold-induced translation	AT1G56070: encodes a translation elongation factor 2-like protein that is involved in cold-induced translation	AT1G56070: encodes a translation elongation factor 2-like protein that is involved in cold-induced translation	AT1G56070: encodes a translation elongation factor 2-like protein that is involved in cold-induced translation	AT3G12915: Ribosomal protein S5/Elongation factor G/III/V family protein	AT3G12915: Ribosomal protein S5/Elongation factor G/III/V family protein	AT3G12915: Ribosomal protein S5/Elongation factor G/III/V family protein	AT1G56070: encodes a translation elongation factor 2-like protein that is involved in cold-induced translation	AT1G56070: encodes a translation elongation factor 2-like protein that is involved in cold-induced translation	AT1G56070: encodes a translation elongation factor 2-like protein that is involved in cold-induced translation	AT3G12915: Ribosomal protein S5/Elongation factor G/III/V family protein	AT1G56070: encodes a translation elongation factor 2-like protein that is involved in cold-induced translation	AT1G56070: encodes a translation elongation factor 2-like protein that is involved in cold-induced translation	AT1G56070: encodes a translation elongation factor 2-like protein that is involved in cold-induced translation
OG0001415	(((Acrocarpus.fraxinifolius_0:58.2613,(Chamaecrista.fasciculata_0:44.0007,Mimosa.pudica_1:44.0007)_1:14.2606)_1:5.87381,(((((Arachis.duranensis_0:3.26728,Arachis.ipaensis_0:3.26728)_0:22.3062,(((Dalbergia.cochinchinensis_2:11.6803,Dalbergia.oliveri_10:11.6803)_4:0.925042,((Dalbergia.frutescens_2:7.30833,Dalbergia.sissoo_6:7.30833)_4:2.93681,Dalbergia.melanoxylon_8:10.2451)_4:2.36023)_4:2.2103,Dal…	0.01	((0.75,0.67554),(0.784314,0.406959),(0.576216,0.589355),(0.5,0.5),(0.143494,0.145144),(0.154348,0.000287914),(0.5,0.613323),(0.0392233,0.0861728),(0.613323,0.00438592),(0.0498658,0.498457),(0.782588,0.0138557),(0.0659523,0.39054),(0.576216,0.752174),(0.692841,0.801276),(0.778846,0.0153929))	0.000287914	10	NA	Unannotated gene	Unannotated gene	Unannotated gene	Unannotated gene	Unannotated gene	Unannotated gene	Unannotated gene	Unannotated gene	AT1G43760: DNAse I-like superfamily protein	Unannotated gene
OG0001690	(((Acrocarpus.fraxinifolius_0:58.2613,(Chamaecrista.fasciculata_0:44.0007,Mimosa.pudica_0:44.0007)_0:14.2606)_1:5.87381,(((((Arachis.duranensis_0:3.26728,Arachis.ipaensis_0:3.26728)_0:22.3062,(((Dalbergia.cochinchinensis_13:11.6803,Dalbergia.oliveri_13:11.6803)_6:0.925042,((Dalbergia.frutescens_2:7.30833,Dalbergia.sissoo_1:7.30833)_3:2.93681,Dalbergia.melanoxylon_8:10.2451)_6:2.36023)_6:2.2103,Da…	0.001	((0.75,0.253858),(0.5,0.5),(0.576216,0.589355),(0.5,0.5),(0.143494,0.00493492),(0.000262662,0.000262662),(0.5,0.655172),(0.346901,0.0227607),(0.000430849,0.121124),(0.082461,0.608386),(0.103054,0.792929),(0.625306,0.766055),(0.576216,0.752174),(0.692841,0.417769),(0.5,0.5))	0.000262662	13	7	Unannotated gene	Unannotated gene	Unannotated gene	Unannotated gene	Unannotated gene	Unannotated gene	Unannotated gene	Unannotated gene	Unannotated gene	Unannotated gene	Unannotated gene	Unannotated gene	Unannotated gene
OG0002606	(((Acrocarpus.fraxinifolius_0:58.2613,(Chamaecrista.fasciculata_0:44.0007,Mimosa.pudica_0:44.0007)_0:14.2606)_1:5.87381,(((((Arachis.duranensis_0:3.26728,Arachis.ipaensis_0:3.26728)_0:22.3062,(((Dalbergia.cochinchinensis_6:11.6803,Dalbergia.oliveri_11:11.6803)_4:0.925042,((Dalbergia.frutescens_8:7.30833,Dalbergia.sissoo_1:7.30833)_4:2.93681,Dalbergia.melanoxylon_3:10.2451)_4:2.36023)_4:2.2103,Dal…	0.003	((0.75,0.253858),(0.5,0.5),(0.576216,0.589355),(0.5,0.5),(0.336875,0.0719392),(0.0790171,6.40536e-05),(0.5,0.613323),(0.00151308,0.0044813),(0.613323,0.492015),(0.00270263,0.0356519),(0.692841,0.029424),(0.625306,0.766055),(0.576216,0.377164),(0.692841,0.417769),(0.5,0.5))	6.41e-05	11	7	AT5G35830: Ankyrin repeat family protein	AT3G54070: LOW protein: ankyrin repeat protein	AT5G35830: Ankyrin repeat family protein	AT5G35830: Ankyrin repeat family protein	AT5G35830: Ankyrin repeat family protein	AT5G35830: Ankyrin repeat family protein	AT5G35830: Ankyrin repeat family protein	Unannotated gene	AT5G35830: Ankyrin repeat family protein	Unannotated gene	AT5G35830: Ankyrin repeat family protein
OG0003530	(((Acrocarpus.fraxinifolius_0:58.2613,(Chamaecrista.fasciculata_0:44.0007,Mimosa.pudica_0:44.0007)_0:14.2606)_1:5.87381,(((((Arachis.duranensis_0:3.26728,Arachis.ipaensis_0:3.26728)_0:22.3062,(((Dalbergia.cochinchinensis_3:11.6803,Dalbergia.oliveri_12:11.6803)_3:0.925042,((Dalbergia.frutescens_4:7.30833,Dalbergia.sissoo_0:7.30833)_3:2.93681,Dalbergia.melanoxylon_1:10.2451)_3:2.36023)_3:2.2103,Dal…	0.01	((0.75,0.253858),(0.5,0.5),(0.576216,0.589355),(0.5,0.5),(0.336875,0.0105793),(0.784873,9.69013e-07),(0.5,0.589116),(0.157882,0.0018424),(0.589116,0.0430839),(0.589116,0.0268224),(0.692841,0.0710482),(0.625306,0.766055),(0.576216,0.377164),(0.692841,0.417769),(0.5,0.5))	9.69e-07	12	NA	Unannotated gene	Unannotated gene	Unannotated gene	Unannotated gene	Unannotated gene	Unannotated gene	Unannotated gene	Unannotated gene	Unannotated gene	Unannotated gene	Unannotated gene	Unannotated gene
