# Supplementary material for: Reference transcriptomes and comparative analyses of six species in the threatened rosewood genus Dalbergia
Source: Sci Rep. 2020 Oct 20;10:17749. doi: 10.1038/s41598-020-74814-2 (PMC7576600; doi:10.1038/s41598-020-74814-2)
Supplement: Supplementary file 11 — Supplementary Table 11a. [file 41598_2020_74814_MOESM11_ESM.xlsx]

## Sheet: psg_co_atannotate
PSG	OG	pvalue	Araport11_BLASTP	Araport ID	Gene description
DBCO_DN10_c0_g3_i1.p1	OG0008485	0.00313425	AT3G15920.1^AT3G15920.1^Q:66-787,H:1-755^46.104%ID^E:0^.^.	AT3G15920	Phox (PX) domain-containing protein
DBCO_DN10062_c0_g2_i1.p1	OG0010442	4.71035e-09	AT4G15850.1^AT4G15850.1^Q:11-482,H:14-479^65.89%ID^E:0^.^.	AT4G15850	plant DEAD box-like RNA helicase.
DBCO_DN10207_c0_g1_i1.p1	OG0012495	0	AT5G48020.1^AT5G48020.1^Q:1-274,H:1-272^73.455%ID^E:4.95e-150^.^.	AT5G48020	2-oxoglutarate (2OG) and Fe(II)-dependent oxygenase superfamily protein
DBCO_DN10216_c0_g1_i11.p1	OG0010596	0	AT1G21080.3^AT1G21080.3^Q:1-368,H:1-369^74.263%ID^E:0^.^.	AT1G21080	DNAJ heat shock N-terminal domain-containing protein
DBCO_DN10238_c0_g1_i2.p1	OG0011249	0.012595	AT1G06660.1^AT1G06660.1^Q:87-404,H:6-311^35.826%ID^E:8.77e-44^.^.	AT1G06660	Encodes JASON. jason mutant produces diploid male gametes leading to triploid progeny. Diploid gametes in the jason mutant are generated by a defect in male meiosis II.
DBCO_DN10242_c0_g1_i16.p1	OG0008446	1.64132e-05	AT5G38690.2^AT5G38690.2^Q:486-797,H:245-554^43.949%ID^E:8.25e-77^.^.`AT5G38690.2^AT5G38690.2^Q:67-290,H:5-182^46.667%ID^E:1.14e-42^.^.	AT5G38690	Zinc-finger domain of monoamine-oxidase A repressor R1 protein
DBCO_DN10294_c1_g1_i1.p1	OG0009668	1.84864e-07	AT5G61150.2^AT5G61150.2^Q:22-581,H:84-623^56.643%ID^E:4.4e-163^.^.	AT5G61150	Encodes highly hydrophilic protein involved in positively regulating FLC expression. Mutants are early flowering and show a loss of FLC expression in the absence of cold. Member of PAF-C complex.
DBCO_DN10350_c0_g1_i3.p1	OG0016164	5.0599e-05	AT1G66740.1^AT1G66740.1^Q:7-142,H:37-172^84.559%ID^E:3.64e-81^.^.	AT1G66740	Located on the SSL2 region of Arabidopsis thaliana, which is homeologous to the Brassica S locus for self incompatibility. Expressed in both vegetative and reproductive organs suggesting AtSP7 might not be involved in self incompatibility. Its expression is regulated during cell cycle progression through E2F transcription factors. The protein interacts with acetylated histones H3 and H4 and HAM a…
DBCO_DN10450_c0_g1_i1.p1	OG0012766	4.25942e-08	AT5G37800.1^AT5G37800.1^Q:77-305,H:52-262^38.723%ID^E:9.93e-39^.^.	AT5G37800	RHD SIX-LIKE 1
DBCO_DN10454_c0_g1_i5.p1	OG0016282	0.00116185	AT4G18590.1^AT4G18590.1^Q:72-156,H:1-85^57.647%ID^E:4.55e-31^.^.	AT4G18590	Nucleic acid-binding, OB-fold-like protein
DBCO_DN10506_c0_g1_i3.p1	OG0007746	0.00908885	AT3G09080.3^AT3G09080.3^Q:12-778,H:121-900^46.115%ID^E:0^.^.`AT3G09080.3^AT3G09080.3^Q:871-1074,H:922-1094^28.502%ID^E:9.16e-09^.^.	AT3G09080	Transducin/WD40 repeat-like superfamily protein
DBCO_DN10626_c0_g1_i1.p1	OG0007571	0	AT3G04340.1^AT3G04340.1^Q:83-1279,H:114-1298^66.306%ID^E:0^.^.	AT3G04340	Functions in maintaining the cellular redox balance and regulates photorespiratory metabolism.Strong interaction with TIC inner envelope protein translocon which consists of Tic20/Tic56/Tic100/Tic214(Ycf1)(DOI:10.1105/tpc.18.00357).
DBCO_DN10725_c0_g1_i4.p1	OG0010806	0.00241954	AT4G23820.1^AT4G23820.1^Q:40-468,H:5-433^74.651%ID^E:0^.^.	AT4G23820	Pectin lyase-like superfamily protein
DBCO_DN10773_c0_g1_i2.p1	OG0015566	2.69399e-07	AT3G56210.4^AT3G56210.4^Q:39-197,H:32-190^59.748%ID^E:2.11e-67^.^.	AT3G56210	ARM repeat superfamily protein
DBCO_DN108237_c0_g1_i1.p1	OG0016884	0.00409005	.	Unannotated gene	.
DBCO_DN1091_c0_g1_i15.p1	OG0010926	0.00195437	AT4G10180.1^AT4G10180.1^Q:3-460,H:2-466^68.455%ID^E:0^.^.	AT4G10180	Encodes a nuclear-localized protein that acts as a repressor of photomorphogenesis and may be involved in chromatin remodeling. The mRNA is cell-to-cell mobile.
DBCO_DN11041_c0_g1_i7.p1	OG0013308	4.32459e-07	AT2G22760.1^AT2G22760.1^Q:107-297,H:94-291^40.777%ID^E:9.41e-44^.^.	AT2G22760	basic helix-loop-helix (bHLH) DNA-binding superfamily protein
DBCO_DN11059_c0_g2_i2.p1	OG0010626	0	AT4G27070.1^AT4G27070.1^Q:72-492,H:54-475^87.678%ID^E:0^.^.	AT4G27070	Tryptophan synthase beta. Expressed at low levels in all tissues. The mRNA is cell-to-cell mobile.
DBCO_DN11148_c0_g1_i1.p1	OG0015404	7.32385e-06	AT3G61370.3^AT3G61370.3^Q:75-190,H:4-120^48.718%ID^E:6.81e-23^.^.	AT3G61370	pre-mRNA-splicing factor CWC22-like protein (DUF3245)
DBCO_DN11260_c0_g1_i2.p1	OG0011201	0	AT1G03440.1^AT1G03440.1^Q:72-446,H:23-397^70.4%ID^E:0^.^.	AT1G03440	Leucine-rich repeat (LRR) family protein
DBCO_DN11281_c0_g1_i9.p1	OG0008379	7.3118e-09	AT3G11560.4^AT3G11560.4^Q:78-789,H:64-757^56.449%ID^E:0^.^.	AT3G11560	LETM1-like protein
DBCO_DN1130_c0_g1_i8.p1	OG0010418	0.0141875	AT5G11980.1^AT5G11980.1^Q:14-503,H:7-503^83.099%ID^E:0^.^.	AT5G11980	COG8 is a component of a putative conserved oligomeric Golgi (COG) complex that is thought to be involved in tethering of retrograde intra Golgi vesicles. It is required for proper deposition of cell wall materials in pollen tube growth. In mutant pollen,golgi appear abnormal.When homozygotes can be produced (by complementing the defect in pollen), the plants are embryo lethal suggesting an essen…
DBCO_DN11384_c0_g1_i1.p1	OG0015834	5.02218e-06	AT5G19030.2^AT5G19030.2^Q:10-146,H:9-144^39.007%ID^E:7.53e-18^.^.	AT5G19030	RNA-binding (RRM/RBD/RNP motifs) family protein
DBCO_DN11404_c0_g1_i7.p1	OG0008204	0.0053267	AT1G27880.1^AT1G27880.1^Q:1-875,H:1-852^53.244%ID^E:0^.^.	AT1G27880	DEAD/DEAH box RNA helicase family protein
DBCO_DN11428_c0_g1_i14.p1	OG0015220	4.7235e-05	AT3G13550.1^AT3G13550.1^Q:35-216,H:1-182^67.033%ID^E:6.91e-88^.^.	AT3G13550	Encodes a protein similar to ubiquitin-conjugating enzyme (E2) variant proteins (UEV)
DBCO_DN1147_c1_g2_i10.p1	OG0009690	0	AT2G01720.1^AT2G01720.1^Q:10-426,H:8-424^69.544%ID^E:0^.^.	AT2G01720	Ribophorin I
DBCO_DN11493_c0_g1_i2.p1	OG0016248	2.61351e-10	AT1G29990.1^AT1G29990.1^Q:8-123,H:2-117^81.897%ID^E:4.09e-66^.^.	AT1G29990	Encodes a cytoplastic protein with similarity to yeast prefoldin6, a subunit of the prefoldin complex. The PFD complex is thought to function along with the TCP ring complex to properly fold microtubule proteins.
DBCO_DN11509_c0_g3_i1.p1	OG0012672	7.21507e-06	AT3G15010.2^AT3G15010.2^Q:20-264,H:1-254^41.406%ID^E:6.09e-60^.^.	AT3G15010	RNA-binding (RRM/RBD/RNP motifs) family protein
DBCO_DN11527_c0_g1_i3.p1	OG0015192	3.37746e-10	AT5G66800.1^AT5G66800.1^Q:1-149,H:1-152^42.945%ID^E:1.2e-32^.^.	AT5G66800	membrane-associated kinase regulator-like protein
DBCO_DN1185_c1_g1_i11.p1	OG0013138	1.75966e-07	AT3G47590.1^AT3G47590.1^Q:15-317,H:1-302^58.438%ID^E:2.11e-125^.^.	AT3G47590	alpha/beta-Hydrolases superfamily protein
DBCO_DN11932_c0_g1_i9.p1	OG0013611	8.63114e-06	AT1G70260.1^AT1G70260.1^Q:1-291,H:1-296^49.662%ID^E:3.57e-97^.^.	AT1G70260	Encodes an endoplasmic reticulum (ER)-localized nodulin MtN21-like transporter family protein that negatively regulates resistance against biotrophic pathogens but not the necrotrophic pathogen, B. cinerea, possibly by regulating ROS production, cell death and PR1 expression.
DBCO_DN11978_c0_g1_i2.p1	OG0009272	0	AT2G37690.1^AT2G37690.1^Q:75-603,H:85-611^79.395%ID^E:0^.^.	AT2G37690	phosphoribosylaminoimidazole carboxylase, putative / AIR carboxylase
DBCO_DN12029_c0_g1_i1.p1	OG0014548	0	AT1G02750.1^AT1G02750.1^Q:99-251,H:49-213^25.15%ID^E:8.47e-06^.^.	AT1G02750	Drought-responsive family protein
DBCO_DN12117_c0_g2_i1.p1	OG0013636	0	AT1G15880.1^AT1G15880.1^Q:80-303,H:1-223^83.482%ID^E:1.19e-135^.^.	AT1G15880	Golgi SNARE 11 protein (GOS11)
DBCO_DN12229_c0_g1_i1.p1	OG0013054	0.00417873	AT2G28690.1^AT2G28690.1^Q:28-297,H:1-211^37.762%ID^E:7.06e-40^.^.	AT2G28690	TOX high mobility group box protein, putative (DUF1635)
DBCO_DN1223_c1_g1_i13.p1	OG0009722	0	AT4G36860.3^AT4G36860.3^Q:140-573,H:150-577^78.391%ID^E:0^.^.	AT4G36860	DAR1 is a member of a small (7 member) ubiquitin binding protein family. It appears to play a role in regulation of endoreduplication in leaf epidermal tissue.
DBCO_DN12326_c0_g1_i4.p1	OG0008634	1.34485e-07	AT5G16690.2^AT5G16690.2^Q:59-744,H:23-705^46.087%ID^E:0^.^.	AT5G16690	Origin Recognition Complex subunit 3. Involved in the initiation of DNA replication. Regulated transcriptionally during cell cycle, peaking at G1/S-phase. Target of E2F/DF family of transcription factors. Interacts with all ORC subunits except ORC1b.
DBCO_DN12338_c0_g1_i2.p1	OG0016221	1.05181e-06	AT5G55640.1^AT5G55640.1^Q:37-159,H:20-146^62.992%ID^E:3.51e-48^.^.	AT5G55640	Na-translocating NADH-quinone reductase subunit A
DBCO_DN12389_c0_g1_i5.p1	OG0013597	0	AT3G57000.1^AT3G57000.1^Q:1-267,H:1-272^57.609%ID^E:8.14e-109^.^.	AT3G57000	nucleolar essential protein-like protein
DBCO_DN12400_c0_g1_i4.p1	OG0007792	0.0460766	AT1G14610.1^AT1G14610.1^Q:47-1059,H:79-1095^72.13%ID^E:0^.^.	AT1G14610	Required for proper proliferation of basal cells.
DBCO_DN12494_c0_g1_i3.p1	OG0008581	0	AT3G06030.1^AT3G06030.1^Q:86-751,H:1-643^56.632%ID^E:0^.^.	AT3G06030	NPK1-related protein kinase 3
DBCO_DN12635_c0_g1_i5.p1	OG0007544	6.91173e-09	AT1G58060.1^AT1G58060.1^Q:21-1357,H:29-1362^62.779%ID^E:0^.^.	AT1G58060	RNA helicase family protein
DBCO_DN12699_c0_g1_i13.p1	OG0010580	0	AT1G05030.1^AT1G05030.1^Q:79-470,H:73-464^78.827%ID^E:0^.^.	AT1G05030	Major facilitator superfamily protein
DBCO_DN127_c1_g1_i5.p1	OG0011656	0	AT5G46110.4^AT5G46110.4^Q:1-370,H:1-373^77.573%ID^E:0^.^.	AT5G46110	Encodes a chloroplast triose phosphate / 3-phosphoglycerate translocator that transports triose phosphates derived from the Calvin cycle in the stroma to the cytosol for use in sucrose synthesis and other biosynthetic processes. A tpt mutant has altered acclimation responses. The mRNA is cell-to-cell mobile.
DBCO_DN12920_c0_g1_i5.p1	OG0016802	6.94534e-07	AT2G34450.4^AT2G34450.4^Q:16-104,H:7-94^48.315%ID^E:1.03e-17^.^.	AT2G34450	HMG-box (high mobility group) DNA-binding family protein
DBCO_DN12982_c0_g1_i1.p1	OG0013078	0	.	Unannotated gene	.
DBCO_DN13_c0_g1_i8.p1	OG0014351	0	AT5G09600.2^AT5G09600.2^Q:145-250,H:68-175^46.364%ID^E:1.79e-23^.^.	AT5G09600	Encodes one of the membrane anchor subunits of the mitochondrial respiratory complex II. The protein is encoded by the nuclear genome but is imported into the mitochondrion. There are two genes that encode this protein, the other is SDH3-2.
DBCO_DN13083_c0_g1_i1.p1	OG0012175	0	AT1G59720.1^AT1G59720.1^Q:24-381,H:47-417^38.667%ID^E:4.09e-81^.^.	AT1G59720	Pentatricopeptide Repeat Protein containing the DYW motif. Required for editing of multiple plastid transcripts. Endonuclease activity.
DBCO_DN132424_c0_g1_i1.p1	OG0013434	0.0489652	AT1G51080.1^AT1G51080.1^Q:87-207,H:61-188^60.156%ID^E:4.66e-49^.^.	AT1G51080	golgin family A protein
DBCO_DN13291_c0_g1_i4.p1	OG0009579	1.18291e-08	AT4G38380.2^AT4G38380.2^Q:113-587,H:78-553^66.46%ID^E:0^.^.	AT4G38380	MATE efflux family protein
DBCO_DN13589_c0_g1_i4.p1	OG0012041	0.00324641	AT4G24180.2^AT4G24180.2^Q:104-370,H:27-294^66.667%ID^E:2.17e-123^.^.	AT4G24180	Root-specific expression activated in response to rhizobacteria and ACC. Role in induced systemic resistance.
DBCO_DN13657_c0_g1_i3.p1	OG0013305	3.80627e-08	AT3G51780.1^AT3G51780.1^Q:65-319,H:4-269^44.238%ID^E:1.2e-66^.^.	AT3G51780	A member of Arabidopsis BAG (Bcl-2-associated athanogene) proteins, plant homologs of mammalian regulators of apoptosis. BD domain of ATBAG4 had highest similarity to human DB domain of BAG protein. Plant BAG proteins are multi-functional and remarkably similar to their animal counterparts, as they regulate apoptotic-like processes ranging from pathogen attack, to abiotic stress, to plant develop…
DBCO_DN13741_c0_g1_i5.p1	OG0012413	0	AT1G04130.1^AT1G04130.1^Q:42-367,H:34-360^62.997%ID^E:7.37e-156^.^.	AT1G04130	Encodes one of the 36 carboxylate clamp (CC)-tetratricopeptide repeat (TPR) proteins (Prasad 2010, Pubmed ID: 20856808). Interacts with Hsp90/Hsp70 as co-chaperone.
DBCO_DN1382_c0_g3_i1.p1	OG0014559	2.01039e-12	AT4G21215.2^AT4G21215.2^Q:90-248,H:22-195^41.111%ID^E:6.75e-27^.^.	AT4G21215	transmembrane protein
DBCO_DN14008_c0_g1_i5.p1	OG0014529	0	AT3G07880.1^AT3G07880.1^Q:55-224,H:52-215^63.529%ID^E:5.95e-74^.^.	AT3G07880	RhoGTPase GDP dissociation inhibitor (RhoGDI) that spatially restricts the sites of growth to a single point on the trichoblast. It regulates the NADPH oxidase RHD2/AtrbohC, which is required for hair growth.
DBCO_DN1403_c1_g2_i1.p1	OG0010106	3.51232e-06	AT5G34930.3^AT5G34930.3^Q:114-536,H:33-438^63.059%ID^E:0^.^.`AT5G34930.3^AT5G34930.3^Q:89-368,H:320-599^66.429%ID^E:9.24e-134^.^.`AT5G34930.3^AT5G34930.3^Q:410-536,H:1-126^56.391%ID^E:2.27e-36^.^.	Unannotated gene	.
DBCO_DN14190_c0_g2_i1.p1	OG0012044	2.81455e-11	AT5G64970.1^AT5G64970.1^Q:40-389,H:74-428^74.93%ID^E:0^.^.	AT5G64970	Mitochondrial substrate carrier family protein
DBCO_DN14199_c0_g1_i1.p1	OG0014319	0.0167209	AT5G24650.1^AT5G24650.1^Q:2-251,H:8-247^59.2%ID^E:8.63e-101^.^.	AT5G24650	HP30/Tric1 is a component of the mitochondrial protein translocation complex and is involved in tRNA transport along with HP30-2/Tric2.It interacts with several members of the TOM complex such as TOM40 and this interaction is mediated by the SAM domain.
DBCO_DN14240_c0_g1_i3.p1	OG0014710	0.00015938	AT1G67360.2^AT1G67360.2^Q:16-226,H:2-212^54.976%ID^E:5.15e-80^.^.	AT1G67360	Encodes a small rubber particle protein homolog. Plays dual roles as positive factors for tissue growth and development and in drought stress responses.
DBCO_DN14379_c0_g1_i3.p1	OG0008283	0.00498633	AT3G06250.3^AT3G06250.3^Q:95-844,H:11-764^61.367%ID^E:0^.^.	AT3G06250	FAR1-related sequence 7
DBCO_DN1444_c0_g1_i1.p1	OG0011348	6.05951e-05	AT4G31340.1^AT4G31340.1^Q:22-430,H:20-422^56.968%ID^E:7.91e-160^.^.	AT4G31340	myosin heavy chain-like protein
DBCO_DN14585_c0_g1_i12.p1	OG0013583	2.13462e-05	AT4G32320.1^AT4G32320.1^Q:51-295,H:58-297^64.113%ID^E:1.43e-111^.^.	AT4G32320	Encodes a cytosolic ascorbate peroxidase APX6. Ascorbate peroxidases are enzymes that scavenge hydrogen peroxide in plant cells. Eight types of APX have been described for Arabidopsis: three cytosolic (APX1, APX2, APX6), two chloroplastic types (stromal sAPX, thylakoid tAPX), and three microsomal (APX3, APX4, APX5) isoforms.
DBCO_DN1460_c0_g2_i7.p1	OG0015688	1.88655e-08	AT1G62780.1^AT1G62780.1^Q:3-167,H:1-157^66.667%ID^E:8.73e-72^.^.	AT1G62780	dimethylallyl, adenosine tRNA methylthiotransferase
DBCO_DN1464_c0_g1_i2.p1	OG0012304	0.0108503	AT1G49320.1^AT1G49320.1^Q:132-368,H:32-278^48.583%ID^E:3.84e-72^.^.	AT1G49320	Encodes USPL1, a BURP domain protein targeted to the protein storage vacuoles. Overexpression of USPL1 affects seed development, protein storage vacuoles and lipid vesicles morphology and function.
DBCO_DN1468_c1_g1_i11.p1	OG0013927	0	AT1G80770.1^AT1G80770.1^Q:16-234,H:24-247^58.929%ID^E:1.32e-82^.^.	AT1G80770	P-loop containing nucleoside triphosphate hydrolases superfamily protein
DBCO_DN1471_c0_g1_i2.p1	OG0008290	0.0061693	AT2G34730.1^AT2G34730.1^Q:43-825,H:41-805^35.351%ID^E:9.01e-114^.^.	AT2G34730	myosin heavy chain-like protein
DBCO_DN1475_c0_g1_i5.p1	OG0012057	0	AT2G38780.12^AT2G38780.12^Q:71-353,H:84-344^49.301%ID^E:1.43e-81^.^.	AT2G38780	cytochrome C oxidase subunit
DBCO_DN14810_c0_g1_i3.p1	OG0011381	7.60692e-08	AT3G18990.1^AT3G18990.1^Q:60-421,H:5-341^34.037%ID^E:1.94e-60^.^.	AT3G18990	Required for vernalization. Essential for the complete repression of FLC in vernalized plants. Required for the methylation of histone H3
DBCO_DN14820_c0_g1_i2.p1	OG0012049	1.21428e-09	AT3G19330.4^AT3G19330.4^Q:32-384,H:1-372^42.744%ID^E:1.98e-79^.^.	AT3G19330	transmembrane protein, putative (DUF677)
DBCO_DN1486_c1_g1_i9.p1	OG0008760	8.04157e-12	AT5G63320.1^AT5G63320.1^Q:24-650,H:1-610^50.549%ID^E:1.53e-166^.^.	AT5G63320	Encodes NPX1 (Nuclear Protein X1), a nuclear factor regulating abscisic acid responses.
DBCO_DN14877_c0_g1_i1.p1	OG0012374	9.05364e-07	AT3G05710.2^AT3G05710.2^Q:1-319,H:1-323^72.727%ID^E:9.03e-164^.^.	AT3G05710	Encodes a member of SYP4 Gene Family that is a plant ortholog of the Tlg2/syntaxin16 Qa-SNARE. Together with SYP42, it regulates the secretory and vacuolar transport pathways in the post-Golgi network and maintains the morphology of the Golgi apparatus and TGN and is required for extracellular resistance responses to a fungal pathogen.
DBCO_DN1491_c0_g1_i1.p1	OG0016316	8.19838e-09	AT5G25360.3^AT5G25360.3^Q:17-133,H:67-178^51.282%ID^E:8.11e-39^.^.	AT5G25360	hypothetical protein
DBCO_DN15206_c0_g1_i1.p1	OG0015752	2.01039e-12	AT5G64310.1^AT5G64310.1^Q:94-187,H:17-131^45.69%ID^E:2.39e-11^.^.	AT5G64310	Encodes arabinogalactan-protein (AGP1). The mRNA is cell-to-cell mobile.
DBCO_DN15215_c0_g1_i2.p1	OG0011634	0	AT4G30860.1^AT4G30860.1^Q:74-405,H:151-484^68.862%ID^E:3.94e-168^.^.	AT4G30860	Encodes a member of the trxG protein family. Contains a SET domain which is known to be involved in modification of histone tails by methylation. Interacts physically with AMS, but the implications of this interaction are unknown.Overexpression results in plieotrophic developmental defects.
DBCO_DN15416_c0_g1_i12.p1	OG0008837	7.88352e-05	AT3G50430.1^AT3G50430.1^Q:25-687,H:21-630^40.03%ID^E:2.14e-127^.^.	AT3G50430	golgin
DBCO_DN15478_c0_g1_i1.p1	OG0010670	0	AT1G32160.1^AT1G32160.1^Q:141-488,H:55-405^62.429%ID^E:5.1e-150^.^.	AT1G32160	beta-casein (DUF760)
DBCO_DN1555_c1_g2_i1.p1	OG0007427	0.000218165	AT1G20960.2^AT1G20960.2^Q:37-1964,H:243-2167^82.962%ID^E:0^.^.	AT1G20960	Similar to DEAD/DExH box ATP-dependent RNA helicase . Required for proper splicing of FLC. Mutants have reduced FLC levels and are early flowering.
DBCO_DN15669_c0_g1_i1.p1	OG0014719	4.34245e-10	AT1G02816.1^AT1G02816.1^Q:79-223,H:1-150^60%ID^E:5.3e-58^.^.	AT1G02816	pectinesterase (Protein of unknown function, DUF538)
DBCO_DN1588_c0_g1_i3.p1	OG0010594	0	AT1G70580.4^AT1G70580.4^Q:1-449,H:1-449^85.301%ID^E:0^.^.	AT1G70580	Encodes a protein with glyoxylate aminotransferase activity. It can act on a number of different small substrates and amino acids in vitro.
DBCO_DN1618_c0_g1_i4.p1	OG0013897	9.07207e-07	AT5G22920.2^AT5G22920.2^Q:50-284,H:6-240^71.915%ID^E:1.03e-129^.^.	AT5G22920	Encodes a protein with sequence similarity to RING, zinc finger proteins. Loss of function mutations show reduced (15%) stomatal aperture under non stress conditions.
DBCO_DN16349_c0_g1_i2.p1	OG0011368	0.00174578	AT5G35735.1^AT5G35735.1^Q:44-403,H:33-371^38.63%ID^E:1.27e-71^.^.	AT5G35735	Auxin-responsive family protein
DBCO_DN1644_c0_g1_i9.p1	OG0013516	0	AT5G47420.1^AT5G47420.1^Q:1-267,H:1-267^77.239%ID^E:4.16e-153^.^.	AT5G47420	PAWH2 along with PAWH1 is part of endoplasmic reticulum ubiquitin ligase complex with Arabidopsis HRD1 via interaction with EBS7. As such it plays a role in promoting protein degradation via the ERAD pathway.
DBCO_DN16454_c0_g1_i1.p1	OG0014899	0	AT5G41470.1^AT5G41470.1^Q:17-234,H:52-277^44.248%ID^E:1.34e-69^.^.	AT5G41470	Nuclear transport factor 2 (NTF2) family protein
DBCO_DN1664_c0_g1_i2.p1	OG0011263	1.68873e-10	AT3G17770.1^AT3G17770.1^Q:26-440,H:177-592^75%ID^E:0^.^.	AT3G17770	Dihydroxyacetone kinase
DBCO_DN16708_c1_g1_i6.p1	OG0010528	0.0166073	AT5G67550.1^AT5G67550.1^Q:39-486,H:37-484^44.812%ID^E:2.13e-124^.^.	AT5G67550	transmembrane protein
DBCO_DN16735_c0_g1_i3.p1	OG0012318	2.62016e-06	AT3G07030.3^AT3G07030.3^Q:1-204,H:1-202^62.201%ID^E:6.23e-76^.^.	AT3G07030	Alba DNA/RNA-binding protein
DBCO_DN16781_c0_g1_i1.p1	OG0016273	7.51887e-10	AT1G47830.1^AT1G47830.1^Q:61-156,H:47-142^89.583%ID^E:1.84e-59^.^.	AT1G47830	SNARE-like superfamily protein
DBCO_DN1681_c0_g1_i1.p1	OG0007697	0	AT3G17740.1^AT3G17740.1^Q:17-1166,H:19-1148^55.776%ID^E:0^.^.	AT3G17740	hypothetical protein
DBCO_DN1681_c2_g1_i1.p1	OG0014612	0.0475103	AT2G30340.1^AT2G30340.1^Q:1-155,H:1-165^69.277%ID^E:7.26e-74^.^.	AT2G30340	Lateral Organ Boundaries domain protein. LOB13 promotes lateral root formation.
DBCO_DN16936_c0_g2_i2.p1	OG0015194	1.10572e-10	AT4G33625.2^AT4G33625.2^Q:8-183,H:6-179^67.045%ID^E:1.75e-83^.^.	AT4G33625	vacuole protein
DBCO_DN1701_c1_g1_i6.p1	OG0014891	0	AT1G48175.4^AT1G48175.4^Q:6-174,H:7-169^73.964%ID^E:2.23e-87^.^.	AT1G48175	Cytidine/deoxycytidylate deaminase family protein
DBCO_DN1715_c0_g1_i5.p1	OG0013960	0.00127254	AT5G05930.1^AT5G05930.1^Q:1-258,H:1-263^59.316%ID^E:1.83e-104^.^.	AT5G05930	guanylyl cyclase 1
DBCO_DN17399_c1_g1_i1.p1	OG0011999	0.00157302	AT3G19910.1^AT3G19910.1^Q:123-392,H:79-337^59.041%ID^E:1.52e-97^.^.	AT3G19910	RING/U-box superfamily protein
DBCO_DN1762_c0_g2_i1.p1	OG0012826	2.12172e-05	AT5G25480.1^AT5G25480.1^Q:2-319,H:3-316^64.151%ID^E:1.68e-142^.^.	AT5G25480	Encodes a DNA methyltransferase homolog. Human Dnmt2 methylates tRNA-Asp and can methylate Arabidopsis tRNA-Asp in vitro.
DBCO_DN17741_c1_g1_i1.p1	OG0012659	0.000142888	AT5G04160.1^AT5G04160.1^Q:47-355,H:1-309^81.877%ID^E:0^.^.	AT5G04160	UUAT1 is a UDP-Uronic acid transporter that is localized to the Golgi. It is expressed in the seed coat epidermis and is involved in the development of seed coat mucilage.
DBCO_DN1783_c0_g1_i9.p2	OG0016363	9.28801e-10	AT3G62880.1^AT3G62880.1^Q:1-86,H:1-86^55.814%ID^E:1.98e-33^.^.	AT3G62880	Homologous to pea OEP16 and barley pPORA (OEP16), a member of Arabidopsis OEP16 family.
DBCO_DN1789_c0_g1_i8.p1	OG0013838	6.23221e-11	AT4G25280.2^AT4G25280.2^Q:1-212,H:1-215^66.977%ID^E:3.23e-98^.^.	AT4G25280	P-loop containing nucleoside triphosphate hydrolases superfamily protein
DBCO_DN1811_c0_g1_i12.p1	OG0012819	7.63949e-11	AT1G04830.1^AT1G04830.1^Q:118-318,H:95-295^54.229%ID^E:5.65e-70^.^.	AT1G04830	Ypt/Rab-GAP domain of gyp1p superfamily protein
DBCO_DN18234_c0_g1_i1.p1	OG0011790	0	AT1G63110.1^AT1G63110.1^Q:3-313,H:6-309^62.058%ID^E:6.44e-128^.^.	AT1G63110	GPI transamidase subunit PIG-U
DBCO_DN18254_c0_g1_i2.p1	OG0016241	3.01559e-11	.	Unannotated gene	.
DBCO_DN18307_c0_g1_i2.p1	OG0015064	6.86963e-05	AT4G22370.3^AT4G22370.3^Q:112-221,H:3-112^50.909%ID^E:1.59e-33^.^.	AT4G22370	transmembrane protein
DBCO_DN1842_c0_g1_i4.p1	OG0010143	0	AT5G48960.1^AT5G48960.1^Q:57-486,H:67-491^81.628%ID^E:0^.^.	AT5G48960	HAD-superfamily hydrolase, subfamily IG, 5-nucleotidase
DBCO_DN186_c0_g2_i2.p1	OG0011021	0.000189476	AT4G27720.1^AT4G27720.1^Q:1-441,H:1-441^87.302%ID^E:0^.^.	AT4G27720	Major facilitator superfamily protein
DBCO_DN18605_c0_g1_i3.p1	OG0010009	1.74158e-06	AT3G54010.1^AT3G54010.1^Q:1-533,H:1-532^77.674%ID^E:0^.^.	AT3G54010	Immunophilin-like protein similar to the p59 FK506-binding protein (FKBP52). Shows rotamase activity and contains an FKBP-like domain and three tetratricopeptide repeat units. Members of this class of mutation show ectopic cell proliferation in cotyledons. Gene may be alternatively spliced. Belongs to one of the 36 carboxylate clamp (CC)-tetratricopeptide repeat (TPR) proteins (Prasad 2010, Pubme…
DBCO_DN18941_c0_g1_i2.p1	OG0015898	8.977e-08	AT1G02950.4^AT1G02950.4^Q:2-169,H:33-201^52.663%ID^E:1.32e-55^.^.	AT1G02950	Encodes glutathione transferase belonging to the phi class of GSTs. Naming convention according to Wagner et al. (2002).
DBCO_DN18965_c0_g1_i2.p1	OG0011996	0	ATMG00160.1^ATMG00160.1^Q:36-290,H:4-258^91.765%ID^E:1.81e-171^.^.	ATMG00160	cytochrome c oxidase subunit 2
DBCO_DN1934_c0_g1_i13.p1	OG0014955	2.74384e-07	AT2G35260.1^AT2G35260.1^Q:28-216,H:30-227^65%ID^E:4.91e-78^.^.	AT2G35260	CAAX protease self-immunity protein
DBCO_DN1941_c0_g1_i16.p1	OG0014209	2.41247e-11	AT4G31115.1^AT4G31115.1^Q:47-267,H:53-244^50.224%ID^E:2.41e-61^.^.	AT4G31115	DUF1997 family protein, putative (DUF1997)
DBCO_DN19498_c0_g1_i1.p1	OG0014557	7.78257e-06	AT5G20970.1^AT5G20970.1^Q:47-243,H:34-243^31.429%ID^E:6.71e-22^.^.	AT5G20970	HSP20-like chaperones superfamily protein
DBCO_DN1953_c0_g1_i22.p1	OG0010778	0	AT1G57600.3^AT1G57600.3^Q:6-454,H:1-450^67.778%ID^E:0^.^.	AT1G57600	MBOAT (membrane bound O-acyl transferase) family protein
DBCO_DN19563_c0_g1_i1.p1	OG0013498	1.60831e-11	AT1G68810.1^AT1G68810.1^Q:39-269,H:102-332^40.323%ID^E:8.52e-36^.^.	AT1G68810	basic helix-loop-helix (bHLH) DNA-binding superfamily protein
DBCO_DN20018_c0_g1_i2.p1	OG0015430	6.46757e-06	.	Unannotated gene	.
DBCO_DN20139_c0_g1_i3.p1	OG0014511	0	AT5G60910.1^AT5G60910.1^Q:1-157,H:1-157^83.439%ID^E:1.32e-91^.^.	AT5G60910	MADS box gene negatively regulated by APETALA1
DBCO_DN2065_c1_g2_i4.p1	OG0008793	0	AT1G70940.1^AT1G70940.1^Q:31-592,H:1-541^71.03%ID^E:0^.^.	AT1G70940	A regulator of auxin efflux and involved in differential growth. PIN3 is expressed in gravity-sensing tissues, with PIN3 protein accumulating predominantly at the lateral cell surface. PIN3 localizes to the plasma membrane and to vesicles. In roots, PIN3 is expressed without pronounced polarity in tiers two and three of the columella cells, at the basal side of vascular cells, and to the lateral …
DBCO_DN2080_c0_g3_i2.p1	OG0008248	1.92682e-05	AT4G04350.1^AT4G04350.1^Q:72-847,H:75-849^79.253%ID^E:0^.^.	AT4G04350	tRNA synthetase class I (I, L, M and V) family protein
DBCO_DN2089_c0_g1_i2.p1	OG0012366	3.12737e-08	AT5G11420.1^AT5G11420.1^Q:13-367,H:17-366^64.507%ID^E:1.39e-176^.^.	AT5G11420	Encodes a DUF642 cell wall protein.
DBCO_DN20962_c0_g1_i1.p1	OG0011795	0.0175421	AT1G15700.1^AT1G15700.1^Q:76-402,H:59-383^75.61%ID^E:2.01e-175^.^.	AT1G15700	One of two genes that encode the gamma subunit of Arabidopsis chloroplast ATP synthase. It is thought to be involved in the regulation of the ATP synthase activity.
DBCO_DN21048_c1_g1_i1.p1	OG0013316	0.000267135	AT1G12260.1^AT1G12260.1^Q:11-318,H:50-394^54.598%ID^E:8.32e-117^.^.	AT1G12260	Encodes a NAC-domain transcription factor that is expressed in developing xylem. Over expression of this protein causes ectopic secondary cell wall growth. Complements some of the cell wall defects seen in SND1/NST1 double mutants.
DBCO_DN2105_c0_g1_i7.p1	OG0010440	9.35582e-05	AT1G55150.1^AT1G55150.1^Q:93-482,H:70-449^44.246%ID^E:1.87e-111^.^.	AT1G55150	DEA(D/H)-box RNA helicase family protein
DBCO_DN21253_c0_g2_i5.p1	OG0015007	1.64852e-10	AT2G35585.2^AT2G35585.2^Q:105-192,H:1-88^67.045%ID^E:1.48e-36^.^.	AT2G35585	cystic fibrosis transmembrane conductance regulator
DBCO_DN2135_c0_g1_i14.p1	OG0007558	0	AT2G36810.3^AT2G36810.3^Q:11-1361,H:93-1438^70.074%ID^E:0^.^.	AT2G36810	Specifically involved in gravity perception and/or gravity signal transduction for the shoot gravitropic response. Effects gravitropism only in inflorescence stems but normal in both hypocotyls and roots.
DBCO_DN2151_c0_g1_i16.p1	OG0015779	0.000536847	AT3G26085.1^AT3G26085.1^Q:4-175,H:2-185^42.162%ID^E:7.57e-38^.^.	AT3G26085	CAAX amino terminal protease family protein
DBCO_DN2175_c0_g1_i9.p1	OG0010409	0	AT1G09210.1^AT1G09210.1^Q:8-371,H:6-351^72.802%ID^E:1.16e-179^.^.	AT1G09210	Encodes one of three Arabidopsis calreticulins.Post-transcriptionally regulates together with CRT1 VAMP721/722 levels under ER stress.
DBCO_DN21769_c0_g1_i11.p1	OG0009117	5.33696e-06	AT5G63870.2^AT5G63870.2^Q:191-573,H:9-408^52.618%ID^E:1.76e-143^.^.	AT5G63870	Encodes a nuclear localized serine/threonine phosphatase that appears to be regulated by redox activity and is a positive regulator of cryptochrome mediated blue light signalling.
DBCO_DN2190_c1_g1_i5.p1	OG0009583	0.000135419	AT1G62300.1^AT1G62300.1^Q:1-574,H:1-550^51.057%ID^E:1.96e-153^.^.	AT1G62300	Encodes a transcription factor WRKY6. Regulates Phosphate1 (Pho1) expression in response to low phosphate (Pi) stress.
DBCO_DN2214_c0_g1_i3.p1	OG0015950	0.0130387	AT5G12180.1^AT5G12180.1^Q:11-135,H:379-509^26.515%ID^E:4.44e-10^.^.	AT5G12180	member of Calcium Dependent Protein Kinase
DBCO_DN2217_c0_g1_i1.p1	OG0008087	0	AT3G16610.1^AT3G16610.1^Q:138-786,H:2-654^51.988%ID^E:0^.^.	AT3G16610	pentatricopeptide (PPR) repeat-containing protein
DBCO_DN2249_c0_g1_i9.p1	OG0012087	9.70004e-06	AT1G08370.1^AT1G08370.1^Q:5-346,H:2-349^55.462%ID^E:6.44e-98^.^.	AT1G08370	Encodes DCP1 involved in mRNA decapping. DCP1 forms a mRNA decapping complex with DCP2 (At5g13570) and VCS (VARICOSE) (At3g13300). However, unlike DCP2, DCP1 itself does not have mRNA decapping activity in vitro. DCP1, DCP2 and VCS colocalize in cytoplasmic loci, which are putative Arabidopsis mRNA processing bodies. Null mutants of DCP1, DCP2, and VCS accumulate capped mRNAs with a reduced degra…
DBCO_DN22603_c0_g1_i2.p1	OG0009072	1.35943e-07	AT3G43210.5^AT3G43210.5^Q:3-670,H:280-938^61.743%ID^E:0^.^.	AT3G43210	Encodes a kinesin TETRASPORE. Required for cytokinesis in pollen. In mutants, all four microspore nuclei remain within the same cytoplasm after meiosis.
DBCO_DN2269_c0_g2_i2.p1	OG0016480	1.44748e-10	AT5G45040.1^AT5G45040.1^Q:25-95,H:27-99^65.753%ID^E:1.66e-23^.^.	AT5G45040	Encodes a Class I cytochrome c family member possessing a high structural homology with photosynthetic cytochrome c(6) from cyanobacteria, but structurally and functionally distinct through the presence of a disulfide bond.
DBCO_DN23082_c0_g1_i2.p1	OG0013414	0	AT2G46640.4^AT2G46640.4^Q:68-283,H:40-250^28.205%ID^E:4.35e-09^.^.	AT2G46640	Encodes TAC1 (Tiller Angle Control 1). Influences axillary branch growth angle. Inflorescence stems of TAC1 mutants are vertically oriented and have axillary shoots with narrow branch angles.
DBCO_DN2322_c0_g1_i8.p1	OG0011888	1.00635e-06	AT3G18890.1^AT3G18890.1^Q:98-384,H:57-341^72.125%ID^E:3.6e-144^.^.	AT3G18890	NAD(P)-binding Rossmann-fold superfamily protein
DBCO_DN2338_c0_g1_i3.p1	OG0013279	7.0576e-07	AT1G59840.2^AT1G59840.2^Q:1-289,H:1-272^62.284%ID^E:1.97e-118^.^.	AT1G59840	cofactor assembly of complex C
DBCO_DN234_c0_g1_i8.p1	OG0016494	2.53309e-10	AT4G33925.1^AT4G33925.1^Q:1-111,H:1-111^54.955%ID^E:2.86e-43^.^.	AT4G33925	Encodes SSN2 (suppressor of sni1 2), a suppressor of SNI1 (AT4G18470). SSN2 contains a SWIM (SWI2/SNF2 and MuDR) domain found in a variety of prokaryotic and eukaryotic proteins. Involved in plant immune response and homologous recombination.
DBCO_DN23405_c0_g1_i1.p1	OG0015366	0.000133317	AT3G52300.1^AT3G52300.1^Q:42-209,H:1-168^79.167%ID^E:2.34e-96^.^.	AT3G52300	ATP synthase D chain
DBCO_DN23415_c0_g1_i2.p1	OG0013422	4.01377e-07	AT4G19890.1^AT4G19890.1^Q:42-288,H:55-302^60.887%ID^E:2.03e-107^.^.`AT4G19890.1^AT4G19890.1^Q:148-286,H:231-370^29.787%ID^E:1.8e-13^.^.`AT4G19890.1^AT4G19890.1^Q:140-289,H:293-444^30.065%ID^E:6.21e-12^.^.`AT4G19890.1^AT4G19890.1^Q:105-303,H:401-597^21.608%ID^E:1.04e-08^.^.`AT4G19890.1^AT4G19890.1^Q:150-291,H:479-621^24.476%ID^E:1.48e-07^.^.`AT4G19890.1^AT4G19890.1^Q:122-282,H:291-471^24.309%ID^E:…	AT4G19890	Pentatricopeptide repeat (PPR-like) superfamily protein
DBCO_DN23719_c0_g1_i3.p1	OG0007653	0	.	Unannotated gene	.
DBCO_DN2418_c0_g1_i24.p1	OG0010171	0	AT2G33490.3^AT2G33490.3^Q:35-520,H:126-599^50.787%ID^E:6.94e-126^.^.	AT2G33490	hydroxyproline-rich glycoprotein family protein
DBCO_DN244_c0_g1_i2.p1	OG0008356	0.0151713	AT5G15270.2^AT5G15270.2^Q:48-485,H:52-447^33.937%ID^E:8.77e-65^.^.`AT5G15270.2^AT5G15270.2^Q:37-218,H:274-443^29.032%ID^E:2.46e-12^.^.	AT5G15270	RNA-binding KH domain-containing protein
DBCO_DN244_c1_g1_i4.p1	OG0009229	4.11128e-05	AT4G36710.1^AT4G36710.1^Q:179-642,H:26-485^55.858%ID^E:3.55e-165^.^.	AT4G36710	GRAS family transcription factor
DBCO_DN2457_c1_g1_i1.p1	OG0011811	4.30224e-10	AT5G54160.1^AT5G54160.1^Q:53-405,H:13-361^52.676%ID^E:2.93e-138^.^.	AT5G54160	A caffeic acid/5-hydroxyferulic acid O-methyltransferase. Interacts with 14-4-3 proteins in yeast 2 hybrid assay. AtOMT1 (At5g54160) encodes a flavonol 3?-O-methyltransferase that is highly active towards quercetin and myricetin. The substrate specificity identifies the enzyme as flavonol 3?-methyltransferase which replaces the former annotation of the gene to encode a caffeic acid/5-hydroxyferul…
DBCO_DN24828_c0_g1_i4.p1	OG0009391	0.000133219	AT1G05750.2^AT1G05750.2^Q:23-510,H:12-491^57.347%ID^E:0^.^.	AT1G05750	Encodes a pentatricopeptide repeat protein required for editing of rpoA and clpP chloroplast transcripts.
DBCO_DN24853_c0_g1_i6.p1	OG0007619	0.00299419	AT1G27750.1^AT1G27750.1^Q:50-680,H:50-675^43.185%ID^E:6.57e-162^.^.`AT1G27750.1^AT1G27750.1^Q:1080-1244,H:910-1073^59.394%ID^E:6.58e-51^.^.	AT1G27750	nucleic acid binding protein
DBCO_DN2493_c0_g1_i9.p1	OG0015212	0	AT4G39970.1^AT4G39970.1^Q:61-218,H:128-285^85.443%ID^E:1.22e-97^.^.	AT4G39970	Haloacid dehalogenase-like hydrolase (HAD) superfamily protein
DBCO_DN25086_c0_g1_i4.p1	OG0013463	0	AT5G22030.1^AT5G22030.1^Q:36-305,H:24-276^52.941%ID^E:1.09e-78^.^.	AT5G22030	ubiquitin-specific protease 8
DBCO_DN252_c0_g1_i6.p1	OG0009507	1.4789e-07	AT3G11710.1^AT3G11710.1^Q:44-600,H:64-609^77.061%ID^E:0^.^.	AT3G11710	lysyl-tRNA synthetase 1
DBCO_DN2522_c0_g1_i4.p1	OG0009038	6.29253e-10	AT4G16480.3^AT4G16480.3^Q:97-675,H:2-582^67.581%ID^E:0^.^.	AT4G16480	Encodes a high affinity H+:<i>myo</i>-inositol symporter. The only other compound shown to be transported was pinitol, a methylated derivative of <i>myo</i>-inositol. The mRNA is cell-to-cell mobile.
DBCO_DN2539_c0_g2_i4.p1	OG0012354	2.01039e-12	.	Unannotated gene	.
DBCO_DN2555_c0_g3_i1.p1	OG0016431	4.22383e-09	AT1G75510.1^AT1G75510.1^Q:20-109,H:6-103^44.66%ID^E:1.13e-21^.^.	AT1G75510	Transcription initiation factor IIF, beta subunit
DBCO_DN2596_c0_g2_i2.p1	OG0008347	0	AT4G34280.1^AT4G34280.1^Q:5-756,H:7-735^52.026%ID^E:0^.^.	AT4G34280	Encodes a putative substrate receptor for the cullin4-RING ubiquitin E3 ligase complex that is involved in negative regulation of plant UV-B response.
DBCO_DN2622_c0_g2_i4.p1	OG0010660	1.0052e-11	AT2G27460.1^AT2G27460.1^Q:1-458,H:1-457^81.004%ID^E:0^.^.	AT2G27460	Sec23 homolog , forms a distinct clade with SEC23A.Mutants have defects in pollen exine patterning, tapetal development and pollen intine formation.
DBCO_DN2641_c0_g1_i3.p1	OG0013802	0.000560863	AT1G24265.2^AT1G24265.2^Q:1-285,H:1-286^46.918%ID^E:2.47e-82^.^.	AT1G24265	bZIP transcription factor, putative (DUF1664)
DBCO_DN2657_c0_g1_i5.p1	OG0014143	0	AT1G71696.1^AT1G71696.1^Q:48-274,H:198-422^49.123%ID^E:1.5e-70^.^.	AT1G71696	Encodes a Putative Zn2+ carboxypeptidase, 4 splice variants have been identified but not characterized for different functions and/or expression patterns.SOL1 isolated as a suppressor of root- specific overexpression of CLE19, a clavata3 like gene. sol1 partially suppresses the short root phenotype caused by CLE19 overexpression.
DBCO_DN266_c1_g1_i15.p1	OG0014450	3.01559e-11	AT1G55340.2^AT1G55340.2^Q:136-256,H:77-195^75.207%ID^E:1.86e-58^.^.	AT1G55340	hypothetical protein (DUF1639)
DBCO_DN2666_c0_g1_i7.p1	OG0014327	3.28924e-05	AT2G06010.1^AT2G06010.1^Q:89-261,H:14-186^79.769%ID^E:1.79e-105^.^.	AT2G06010	encodes a novel protein whose expression level is induced in lines overexpressing salicylic-acid (SA)-inducible Arabidopsis DNA binding with one finger (Dof) transcription factor, called OBF-binding protein 3.
DBCO_DN2680_c0_g2_i1.p1	OG0012034	0.00116087	AT3G07630.3^AT3G07630.3^Q:84-378,H:73-362^82.373%ID^E:4.41e-173^.^.	AT3G07630	Encodes a plastid-localized arogenate dehydratase involved in phenylalanine biosynthesis. Not less than six genes encoding ADT were identi&#64257
DBCO_DN2683_c1_g1_i1.p1	OG0010688	1.34522e-06	AT4G12740.2^AT4G12740.2^Q:47-488,H:118-540^60.586%ID^E:0^.^.	AT4G12740	HhH-GPD base excision DNA repair family protein
DBCO_DN2697_c0_g1_i4.p1	OG0015327	2.01039e-12	AT1G29390.1^AT1G29390.1^Q:53-194,H:44-186^50.345%ID^E:4.88e-39^.^.	AT1G29390	Integral membrane protein in the inner envelope of chloroplasts. Provide freezing tolerance.
DBCO_DN270_c0_g1_i2.p1	OG0008882	1.53672e-06	AT2G31890.1^AT2G31890.1^Q:85-632,H:102-653^65.775%ID^E:0^.^.	AT2G31890	Protein contains putative RNA binding domain. Expressed in response to Pseudomonas syringae infection. Resistance requires silencing of AtRAP suggesting it functions as a negative regulator of plant disease resistance. Alpha helical repeat protein
DBCO_DN2706_c1_g1_i2.p1	OG0008273	0	AT4G03080.1^AT4G03080.1^Q:1-804,H:1-801^82.404%ID^E:0^.^.	AT4G03080	BRI1 suppressor 1 (BSU1)-like 1
DBCO_DN2730_c0_g2_i5.p1	OG0011495	4.0592e-07	AT5G06160.1^AT5G06160.1^Q:1-417,H:1-411^70.504%ID^E:0^.^.	AT5G06160	Encodes a protein with similarity to pre-mRNA splicing factor SF3a60 that is involved in gametic cell fate determination. Loss of function results in the ectopic expression of egg cell makers suggesting a role in restriction of gametic cell fate. Expressed strongly in gametophytes and weakly in sporophytes.
DBCO_DN2736_c0_g1_i2.p1	OG0008285	0.0057425	AT5G62000.5^AT5G62000.5^Q:1-830,H:1-847^64.617%ID^E:0^.^.	AT5G62000	Encodes an auxin response factor. Mutants have many defects including enlarged rosette leaves, reduced fertility, later senescence, hypocotyl elongation defects, enlarged seeds and enlarged cotyledons. May not mediate auxin effects. Increase in seed size due to increased cell proliferation. The mRNA is cell-to-cell mobile.
DBCO_DN2842_c0_g1_i5.p1	OG0014318	0.0126961	AT2G37585.1^AT2G37585.1^Q:71-250,H:56-233^76.111%ID^E:2.68e-100^.^.	AT2G37585	Encodes GlcAT14C. Has glucuronosyltransferase activity adding glucuronic acid residues to beta-1,3- and beta-1,6-linked galactans.
DBCO_DN2847_c0_g1_i5.p1	OG0011247	0	AT1G18660.4^AT1G18660.4^Q:30-443,H:55-467^66.024%ID^E:0^.^.	AT1G18660	Membrane localized protein of unknown function. Involved in negative regulation of immune response. Mutants have increased resistance to pathogens.
DBCO_DN2878_c0_g1_i1.p1	OG0011284	0	AT5G35400.1^AT5G35400.1^Q:58-437,H:23-419^62.06%ID^E:4.42e-158^.^.	AT5G35400	Pseudouridine synthase family protein
DBCO_DN28956_c0_g1_i8.p1	OG0011127	0	AT1G48380.1^AT1G48380.1^Q:23-356,H:21-353^50.696%ID^E:1.41e-99^.^.	AT1G48380	Encodes a novel nuclear protein required for root hair initiation and ploidy-dependent cell growth. Its sequence has similarity to the C-terminal domain of mammalian DNA topo IIalpha. Shows in vitro DNA binding activity and is likely to be part of the topo VI complex by binding to subunit A.
DBCO_DN2904_c0_g1_i3.p1	OG0013271	4.05938e-08	AT3G01410.2^AT3G01410.2^Q:1-285,H:5-267^45.804%ID^E:1.61e-80^.^.	AT3G01410	Polynucleotidyl transferase, ribonuclease H-like superfamily protein
DBCO_DN296_c0_g1_i1.p1	OG0008442	0.0288677	AT5G26240.1^AT5G26240.1^Q:1-795,H:1-792^82.936%ID^E:0^.^.	AT5G26240	Anion channel protein family member. Involved in negative regulation of pattern triggered immunity.
DBCO_DN3030_c0_g1_i1.p1	OG0008814	1.39781e-05	AT5G36210.1^AT5G36210.1^Q:73-702,H:69-694^72.266%ID^E:0^.^.	AT5G36210	alpha/beta-Hydrolases superfamily protein
DBCO_DN3037_c0_g1_i1.p1	OG0011447	1.17965e-06	AT4G05200.1^AT4G05200.1^Q:12-419,H:10-436^40.183%ID^E:2.14e-96^.^.	AT4G05200	Encodes a cysteine-rich receptor-like protein kinase.
DBCO_DN309_c0_g1_i2.p1	OG0012027	0	AT3G23560.2^AT3G23560.2^Q:6-343,H:2-335^60.947%ID^E:1.36e-151^.^.	AT3G23560	Member of the multidrug and toxic compound extrusion (MATE) family, protects roots from inhibitory compounds.
DBCO_DN3090_c0_g1_i1.p1	OG0015046	0	AT5G66450.2^AT5G66450.2^Q:50-223,H:52-226^52.571%ID^E:3.56e-57^.^.	AT5G66450	Encodes a phosphatidic acid phosphatase that can be detected in chloroplast membrane fractions. This gene (LPPepsilon2) and LPPepsilon1, appear to be less important for diacylglycerol formation in the plastids than LPPgamma.
DBCO_DN3104_c0_g1_i10.p1	OG0010869	0	AT2G27920.1^AT2G27920.1^Q:29-442,H:29-444^67.866%ID^E:0^.^.	AT2G27920	serine carboxypeptidase-like 51
DBCO_DN3128_c0_g1_i5.p1	OG0009739	3.27121e-07	AT1G33980.1^AT1G33980.1^Q:8-522,H:6-470^47.876%ID^E:8.76e-136^.^.	AT1G33980	Involved in mRNA surveillance, detects exported mRNAs with truncated open reading frames and initiates nonsense-mediated mRNA decay (NMD)
DBCO_DN3136_c0_g1_i20.p1	OG0010280	0.045985	AT1G50730.2^AT1G50730.2^Q:1-511,H:107-619^50.584%ID^E:0^.^.	AT1G50730	hypothetical protein
DBCO_DN3147_c0_g1_i3.p1	OG0014694	0.00144104	AT3G49890.1^AT3G49890.1^Q:1-221,H:1-204^42.081%ID^E:3.43e-52^.^.	AT3G49890	hypothetical protein
DBCO_DN31554_c0_g1_i6.p1	OG0010250	0	AT1G76270.1^AT1G76270.1^Q:31-522,H:82-572^63.8%ID^E:0^.^.	AT1G76270	O-fucosyltransferase family protein
DBCO_DN3160_c1_g3_i1.p1	OG0013983	0	AT5G22950.1^AT5G22950.1^Q:55-283,H:1-229^83.843%ID^E:1.44e-128^.^.	AT5G22950	SNF7 family protein
DBCO_DN3168_c0_g2_i5.p1	OG0013134	0	AT5G19750.1^AT5G19750.1^Q:107-230,H:110-233^65.323%ID^E:8.45e-52^.^.	AT5G19750	Peroxisomal membrane 22 kDa (Mpv17/PMP22) family protein
DBCO_DN3205_c0_g2_i2.p1	OG0008656	0.00215714	AT3G16000.1^AT3G16000.1^Q:1-747,H:1-724^42.023%ID^E:6.07e-154^.^.	AT3G16000	Encodes a DNA-binding protein that binds to plastid DNA non-specifically and is associated with nucleoids and thylakoid membranes. The expression of the gene is correlated with the development of thylakoid membranes.MFP1 is required for the normal initiation of starch granules in Arabidopsis chloroplasts. Mutants lacking MFP1 have fewer starch granules per chloroplast relative to wild-type plants…
DBCO_DN32104_c0_g1_i1.p1	OG0013828	0.0406356	AT5G20970.1^AT5G20970.1^Q:80-167,H:11-97^36.364%ID^E:9.7e-12^.^.	AT5G20970	HSP20-like chaperones superfamily protein
DBCO_DN3266_c0_g1_i3.p1	OG0008652	0.00304535	AT3G12520.1^AT3G12520.1^Q:67-747,H:18-676^71.449%ID^E:0^.^.	AT3G12520	Encodes a sulfate transporter that in induced under sulfate limitation.
DBCO_DN3338_c0_g1_i3.p1	OG0009470	5.6522e-06	AT1G33520.1^AT1G33520.1^Q:115-601,H:1-456^49.4%ID^E:1.83e-135^.^.	AT1G33520	Has single homolog in Arabidopsis, also homologs in human, mouse and C. elegans
DBCO_DN3352_c0_g1_i6.p1	OG0013139	0	AT5G11260.1^AT5G11260.1^Q:160-283,H:26-149^72%ID^E:1.65e-53^.^.	AT5G11260	Basic leucine zipper (bZIP) transcription factor. Nuclear localization. Involved in light-regulated transcriptional activation of G-box-containing promoters. Negatively regulated by Cop1. Although cytokinins do not appear to affect the gene's promoter activity, they appear to stabilize the protein. HY5 plays a role in anthocyanin accumulation in far-red light and blue light, but not in red light …
DBCO_DN3375_c0_g1_i2.p1	OG0013523	1.20624e-11	AT2G25280.1^AT2G25280.1^Q:83-290,H:70-277^79.808%ID^E:1.68e-128^.^.	AT2G25280	AmmeMemoRadiSam system protein B
DBCO_DN33909_c0_g1_i3.p1	OG0011916	3.53628e-09	AT2G20410.2^AT2G20410.2^Q:7-250,H:2-255^62.205%ID^E:1.35e-112^.^.	AT2G20410	RNA-binding ASCH domain protein
DBCO_DN34439_c0_g1_i6.p1	OG0008380	0	AT1G80810.5^AT1G80810.5^Q:17-461,H:12-413^40.177%ID^E:7.68e-87^.^.`AT1G80810.5^AT1G80810.5^Q:644-776,H:485-618^41.176%ID^E:7.56e-23^.^.	AT1G80810	One of 5 PO76/PDS5 cohesion cofactor orthologs of Arabidopsis.
DBCO_DN34467_c0_g1_i1.p1	OG0015881	1.50633e-07	.	Unannotated gene	.
DBCO_DN3450_c0_g1_i16.p1	OG0011867	6.26223e-05	AT5G17230.4^AT5G17230.4^Q:84-378,H:71-367^83.221%ID^E:0^.^.	AT5G17230	Encodes phytoene synthase that is the rate-limiting enzyme in the carotenoid biosynthetic pathway and that interacts with the ORANGE (OR) protein. PSY's expression is posttransciptionally regulated by OR.
DBCO_DN347_c1_g1_i10.p1	OG0012153	0	AT2G03667.2^AT2G03667.2^Q:34-381,H:31-351^50.279%ID^E:2.38e-92^.^.	AT2G03667	Asparagine synthase family protein
DBCO_DN34710_c0_g2_i1.p1	OG0008292	5.54868e-09	AT2G23140.4^AT2G23140.4^Q:55-841,H:1-826^57.246%ID^E:0^.^.	AT2G23140	PUB4 encodes a functional ubiquitin-protein ligase. The gene is expressed in most plant tissues and the protein localizes to the nucleus. PUB4 has been recovered as a second site suppressor from several different genetic screens and from these, it has been inferred to have roles in regulating root development, pollen tapetum development and ROS induced chloroplast degredation.
DBCO_DN35274_c0_g1_i2.p1	OG0012356	4.02078e-12	AT1G29700.2^AT1G29700.2^Q:3-319,H:12-324^65.094%ID^E:4.32e-145^.^.	AT1G29700	Metallo-hydrolase/oxidoreductase superfamily protein
DBCO_DN35287_c0_g1_i6.p1	OG0015273	2.01039e-12	AT4G21790.1^AT4G21790.1^Q:29-214,H:106-291^68.817%ID^E:1e-91^.^.	AT4G21790	encodes a host factor that is required for TMV virus multiplication. The mRNA is cell-to-cell mobile.
DBCO_DN3561_c0_g1_i10.p1	OG0014697	0	AT4G17560.1^AT4G17560.1^Q:15-205,H:8-191^53.807%ID^E:8.42e-51^.^.	AT4G17560	Ribosomal protein L19 family protein
DBCO_DN35671_c0_g1_i1.p1	OG0014303	1.18814e-09	AT1G53163.1^AT1G53163.1^Q:14-73,H:3-64^59.677%ID^E:8.87e-13^.^.	AT1G53163	membrane-associated kinase regulator
DBCO_DN3602_c0_g1_i7.p1	OG0010385	0.000429788	AT1G08350.3^AT1G08350.3^Q:25-488,H:21-490^55.202%ID^E:0^.^.	AT1G08350	Endomembrane protein 70 protein family
DBCO_DN3619_c0_g1_i1.p1	OG0008483	6.36085e-05	AT1G79150.1^AT1G79150.1^Q:6-768,H:43-801^58.119%ID^E:0^.^.	AT1G79150	binding protein
DBCO_DN3622_c0_g1_i2.p1	OG0008929	4.02078e-12	AT1G35510.1^AT1G35510.1^Q:121-680,H:1-558^68.861%ID^E:0^.^.	AT1G35510	O-fucosyltransferase family protein
DBCO_DN3623_c0_g1_i7.p1	OG0012589	0	AT1G66680.1^AT1G66680.1^Q:49-359,H:33-358^72.086%ID^E:7.63e-168^.^.	AT1G66680	unknown function
DBCO_DN3665_c0_g1_i10.p1	OG0010636	0	AT2G37025.3^AT2G37025.3^Q:316-451,H:242-384^48.951%ID^E:2.77e-34^.^.	AT2G37025	TRF-like 8
DBCO_DN36713_c0_g1_i3.p1	OG0010605	2.00612e-06	.	Unannotated gene	.
DBCO_DN3699_c0_g1_i1.p1	OG0010581	0	AT1G04010.1^AT1G04010.1^Q:32-495,H:176-633^73.763%ID^E:0^.^.	AT1G04010	phospholipid sterol acyl transferase 1
DBCO_DN3723_c1_g1_i3.p1	OG0016448	0	AT3G59390.2^AT3G59390.2^Q:58-112,H:25-78^61.818%ID^E:6.56e-17^.^.	AT3G59390	glycosyltransferase family protein
DBCO_DN37630_c0_g1_i1.p1	OG0015716	0.00050531	AT4G14305.1^AT4G14305.1^Q:1-169,H:1-169^76.923%ID^E:6.28e-100^.^.	AT4G14305	Peroxisomal membrane 22 kDa (Mpv17/PMP22) family protein
DBCO_DN3780_c0_g1_i15.p1	OG0015179	0	AT2G43370.2^AT2G43370.2^Q:9-180,H:9-180^79.651%ID^E:1.86e-91^.^.	AT2G43370	RNA-binding (RRM/RBD/RNP motifs) family protein
DBCO_DN382_c0_g1_i6.p1	OG0012947	0.000224962	AT1G10840.1^AT1G10840.1^Q:3-319,H:2-319^84.591%ID^E:0^.^.	AT1G10840	Encodes eukaryotic initiation factor 3H1 subunit (TIF3H1).
DBCO_DN3832_c0_g1_i1.p1	OG0009635	0	AT5G48570.1^AT5G48570.1^Q:51-538,H:43-536^53.213%ID^E:7.25e-178^.^.`AT5G48570.1^AT5G48570.1^Q:50-256,H:158-372^30.594%ID^E:6.24e-27^.^.	AT5G48570	Encodes one of the 36 carboxylate clamp (CC)-tetratricopeptide repeat (TPR) proteins (Prasad 2010, Pubmed ID: 20856808) with potential to interact with Hsp90/Hsp70 as co-chaperones.
DBCO_DN3872_c0_g1_i10.p1	OG0014867	0	AT3G11470.1^AT3G11470.1^Q:40-183,H:116-265^27.16%ID^E:2.17e-07^.^.	AT3G11470	Encodes one of three splice variants. Differs in having CM in positions 88 and 89. The protein is localized to the mitochondria where it phosphopantetheinylates the mature apo mtACP isoforms. It is an essential gene as homozygous mutants cannot be recovered (embryo lethal).
DBCO_DN3875_c0_g1_i5.p1	OG0014637	0.000497369	.	Unannotated gene	.
DBCO_DN3897_c0_g1_i1.p1	OG0009303	1.38255e-06	AT1G70610.1^AT1G70610.1^Q:169-622,H:85-538^75.991%ID^E:0^.^.	AT1G70610	member of TAP subfamily
DBCO_DN3926_c0_g1_i6.p1	OG0011835	0.0226467	AT3G58460.1^AT3G58460.1^Q:7-346,H:1-341^70.088%ID^E:0^.^.	AT3G58460	RHOMBOID-like protein 15
DBCO_DN39273_c0_g2_i2.p1	OG0012839	0	AT1G20180.1^AT1G20180.1^Q:48-340,H:86-385^40.667%ID^E:1.28e-72^.^.	AT1G20180	transmembrane protein (DUF677)
DBCO_DN3932_c0_g1_i3.p1	OG0011548	0	AT5G64440.1^AT5G64440.1^Q:62-364,H:1-304^66.776%ID^E:6.03e-144^.^.	AT5G64440	AtFAAH (fatty acid amide hydrolase) modulates endogenous NAEs (N-Acylethanolamines) levels in plants by hydrolyzing NAEs to ethanolamine and their corresponding free fatty acids. NAE depletion likely participates in the regulation of plant growth. The mRNA is cell-to-cell mobile.
DBCO_DN39337_c0_g1_i10.p1	OG0008674	3.45586e-09	AT5G01110.2^AT5G01110.2^Q:64-744,H:81-757^58.333%ID^E:0^.^.	AT5G01110	Tetratricopeptide repeat (TPR)-like superfamily protein
DBCO_DN3972_c0_g1_i3.p1	OG0016536	0.00916145	AT4G14145.1^AT4G14145.1^Q:1-115,H:1-120^60.8%ID^E:2.74e-48^.^.	AT4G14145	cytochrome C oxidase assembly protein
DBCO_DN3983_c0_g1_i14.p1	OG0014683	2.75323e-08	AT1G48550.1^AT1G48550.1^Q:24-245,H:22-244^74.439%ID^E:3.88e-119^.^.	AT1G48550	VPS26C is a component of a retromer complex, it is involved in endosome to lysosome protein transport and root hair growth.
DBCO_DN3984_c0_g1_i15.p1	OG0010632	2.14942e-06	AT5G39940.2^AT5G39940.2^Q:68-475,H:41-448^66.912%ID^E:0^.^.	AT5G39940	FAD/NAD(P)-binding oxidoreductase family protein
DBCO_DN400_c0_g1_i4.p1	OG0007924	0.025949	AT5G07350.1^AT5G07350.1^Q:12-994,H:9-991^73.259%ID^E:0^.^.`AT5G07350.1^AT5G07350.1^Q:378-718,H:6-366^25%ID^E:4.03e-15^.^.	AT5G07350	RNA binding protein with nuclease activity essential for stress response. Involved in mechanisms acting on mRNAs entering the secretory pathway. Functionally redundant with TSN2.
DBCO_DN4008_c0_g1_i4.p1	OG0011642	2.43257e-10	AT2G04540.1^AT2G04540.1^Q:38-396,H:29-384^77.716%ID^E:0^.^.	AT2G04540	Encodes a mitochondrial beta-ketoacyl-ACP synthase.
DBCO_DN40130_c0_g1_i2.p1	OG0013197	0.0244994	AT3G60660.1^AT3G60660.1^Q:56-324,H:1-272^71.691%ID^E:5.1e-143^.^.	AT3G60660	spindle/kinetochore-associated-like protein
DBCO_DN4067_c0_g1_i3.p1	OG0014118	0	AT4G18460.1^AT4G18460.1^Q:138-246,H:44-153^80.909%ID^E:4.37e-62^.^.	AT4G18460	D-Tyr-tRNA(Tyr) deacylase family protein
DBCO_DN4072_c4_g1_i9.p1	OG0015103	0.00860178	AT5G10620.2^AT5G10620.2^Q:6-175,H:10-180^67.251%ID^E:1.44e-80^.^.	AT5G10620	methyltransferase
DBCO_DN40876_c0_g1_i4.p1	OG0016947	0.000968046	.	Unannotated gene	.
DBCO_DN4138_c0_g1_i6.p1	OG0009036	0.000293912	AT5G27920.1^AT5G27920.1^Q:35-675,H:4-642^57.41%ID^E:0^.^.	AT5G27920	F-box family protein
DBCO_DN41414_c0_g1_i2.p1	OG0010465	0	AT5G13840.2^AT5G13840.2^Q:1-469,H:1-467^80.713%ID^E:0^.^.	AT5G13840	FIZZY-related 3
DBCO_DN4178_c0_g1_i5.p1	OG0014094	0.000588472	AT3G47630.6^AT3G47630.6^Q:7-274,H:6-273^68.657%ID^E:7e-133^.^.	AT3G47630	translocator assembly/maintenance protein
DBCO_DN4214_c0_g1_i11.p1	OG0013871	0.000618791	AT1G20540.1^AT1G20540.1^Q:1-269,H:1-269^79.926%ID^E:1.13e-168^.^.	AT1G20540	Transducin/WD40 repeat-like superfamily protein
DBCO_DN4247_c0_g1_i1.p1	OG0012738	1.23038e-07	AT4G18060.1^AT4G18060.1^Q:1-311,H:1-313^76.038%ID^E:9.38e-176^.^.	AT4G18060	SH3 domain-containing protein
DBCO_DN42696_c0_g1_i16.p1	OG0008213	0.030022	AT5G09410.4^AT5G09410.4^Q:253-868,H:235-852^42.723%ID^E:1.32e-164^.^.	AT5G09410	calmodulin-binding protein, similar to another ethylene-upregulated calmodulin-binding protein ER1 GI:11612392 from (Nicotiana tabacum)
DBCO_DN4308_c0_g1_i3.p1	OG0010571	0.00115315	AT1G14570.2^AT1G14570.2^Q:43-496,H:1-468^60.759%ID^E:0^.^.	AT1G14570	Encodes a nuclear UBX-containing protein that can bridge ubiquitin to AtCDC48A.
DBCO_DN4319_c0_g1_i1.p1	OG0009073	0	AT4G36050.3^AT4G36050.3^Q:87-669,H:36-609^54.915%ID^E:0^.^.	AT4G36050	Encodes a base excision repair protein with 3'-phosphatase activity and strong 3'-5' exonuclease activity. Together with ZDP, it plays overlapping roles in the maintenance of epigenome and genome stability in plants.
DBCO_DN4331_c0_g1_i2.p1	OG0012723	5.16269e-09	AT3G13235.3^AT3G13235.3^Q:1-341,H:1-344^79.71%ID^E:0^.^.	AT3G13235	ubiquitin family protein
DBCO_DN4350_c0_g1_i10.p1	OG0009179	1.26152e-08	AT5G14720.2^AT5G14720.2^Q:1-648,H:1-652^68.168%ID^E:0^.^.	AT5G14720	Protein kinase superfamily protein
DBCO_DN4385_c0_g1_i1.p1	OG0011320	0	AT4G16330.2^AT4G16330.2^Q:121-435,H:67-363^65.397%ID^E:1.35e-147^.^.	AT4G16330	2-oxoglutarate (2OG) and Fe(II)-dependent oxygenase superfamily protein
DBCO_DN4399_c0_g1_i1.p1	OG0012279	2.25164e-09	AT2G04560.1^AT2G04560.1^Q:34-349,H:17-328^59.621%ID^E:1.85e-133^.^.	AT2G04560	transferases, transferring glycosyl groups
DBCO_DN4444_c0_g1_i7.p1	OG0009469	2.66088e-06	AT5G22010.1^AT5G22010.1^Q:14-607,H:361-956^72.667%ID^E:0^.^.	AT5G22010	Encodes RFC1, the largest subunit of replication factor C. Mediates genomic stability and transcriptional gene silencing.
DBCO_DN4502_c0_g1_i3.p1	OG0015707	2.77273e-08	AT3G10110.4^AT3G10110.4^Q:19-146,H:13-149^64.964%ID^E:3.24e-53^.^.	AT3G10110	Mitochondrial import inner membrane translocase subunit Tim17/Tim22/Tim23 family protein
DBCO_DN4505_c0_g1_i6.p1	OG0007855	0	AT5G58040.2^AT5G58040.2^Q:94-373,H:192-508^31.307%ID^E:1.28e-23^.^.	AT5G58040	Encodes a subunit of the polyadenylation apparatus that interacts with and stimulates the activity of poly(A) polymerase. Additionally , it interacts with several polyadenylation factor subunits and is an RNA-binding protein. It is suggested that this protein coordinates a number of polyadenylation factor subunits with PAP and with RNA. The mRNA is cell-to-cell mobile.
DBCO_DN4507_c1_g1_i12.p1	OG0007743	0	AT4G01860.2^AT4G01860.2^Q:8-1068,H:3-1027^53.11%ID^E:0^.^.	AT4G01860	Transducin family protein / WD-40 repeat family protein
DBCO_DN4522_c0_g3_i4.p1	OG0013384	0	AT5G65250.1^AT5G65250.1^Q:23-240,H:21-234^36.842%ID^E:1.56e-32^.^.	AT5G65250	transmembrane protein
DBCO_DN4555_c0_g2_i1.p1	OG0015958	2.38026e-07	AT1G01490.4^AT1G01490.4^Q:45-174,H:30-204^50.857%ID^E:3.83e-42^.^.	AT1G01490	Heavy metal transport/detoxification superfamily protein
DBCO_DN4606_c0_g1_i7.p1	OG0011700	0.000132503	AT3G54000.3^AT3G54000.3^Q:7-352,H:9-318^29.589%ID^E:1.79e-22^.^.	AT3G54000	TIP41-like protein
DBCO_DN46330_c0_g1_i1.p1	OG0016231	1.44931e-05	AT3G25855.1^AT3G25855.1^Q:39-142,H:3-111^48.649%ID^E:7.95e-33^.^.	AT3G25855	Copper transport protein family
DBCO_DN4705_c0_g2_i2.p1	OG0014000	8.141e-05	AT5G16390.1^AT5G16390.1^Q:2-274,H:3-273^54.286%ID^E:1.56e-75^.^.	AT5G16390	Encodes for the biotin carboxyl-carrier subunit of the multi-enzyme plastidial acetyl-coenzyme A carboxylase complex.
DBCO_DN4736_c0_g1_i16.p1	OG0010927	6.4494e-06	AT1G27980.1^AT1G27980.1^Q:11-466,H:86-541^81.579%ID^E:0^.^.	AT1G27980	dihydrosphingosine phosphate lyase
DBCO_DN4830_c1_g2_i7.p1	OG0012343	0	AT4G31805.1^AT4G31805.1^Q:56-364,H:15-321^32.424%ID^E:5.02e-36^.^.	AT4G31805	Encodes POLAR, a scaffold protein associated with cellular asymmetry of meristemoids. Its transcript levels change after inducing MUTE expression in a mute background.
DBCO_DN4835_c0_g1_i3.p1	OG0010074	2.19159e-05	AT5G13020.1^AT5G13020.1^Q:85-481,H:10-394^63.682%ID^E:4.23e-168^.^.	AT5G13020	Agenet domain containing nucleosome binding protein. Binds H3K36 sites.
DBCO_DN4837_c0_g4_i1.p1	OG0016319	1.07855e-05	AT1G54120.1^AT1G54120.1^Q:57-148,H:28-120^46.875%ID^E:3.62e-20^.^.	AT1G54120	hypothetical protein
DBCO_DN4857_c0_g1_i1.p1	OG0010340	0.000917744	AT5G44785.2^AT5G44785.2^Q:111-502,H:44-436^38.835%ID^E:2.01e-76^.^.`AT5G44785.2^AT5G44785.2^Q:371-506,H:216-354^57.857%ID^E:1.12e-43^.^.	AT5G44785	Organellar Single-stranded DNA Binding protein. Decreases MMEJ on long ssDNA templates.
DBCO_DN4860_c0_g1_i11.p1	OG0008142	5.94272e-09	AT4G13550.2^AT4G13550.2^Q:4-855,H:1-828^57.371%ID^E:0^.^.	AT4G13550	Heat stress inducible plastid monogalactosyldiacylglycerol lipase.
DBCO_DN4877_c0_g1_i1.p1	OG0011497	9.74879e-07	AT1G28610.2^AT1G28610.2^Q:69-408,H:31-371^55.043%ID^E:9.46e-134^.^.	AT1G28610	GDSL-motif esterase/acyltransferase/lipase. Enzyme group with broad substrate specificity that may catalyze acyltransfer or hydrolase reactions with lipid and non-lipid substrates.
DBCO_DN4931_c0_g1_i6.p1	OG0009366	1.24546e-07	AT3G21300.1^AT3G21300.1^Q:65-622,H:2-553^72.727%ID^E:0^.^.	AT3G21300	RNA methyltransferase family protein
DBCO_DN4962_c1_g1_i11.p1	OG0016070	2.65512e-06	AT1G16040.1^AT1G16040.1^Q:33-142,H:28-133^50.909%ID^E:1.23e-35^.^.	AT1G16040	phosphatidylinositol-glycan biosynthesis class F-like protein
DBCO_DN5055_c0_g1_i1.p1	OG0014796	1.88575e-09	AT1G08710.1^AT1G08710.1^Q:25-218,H:3-202^58.5%ID^E:4.28e-74^.^.	AT1G08710	F-box family protein
DBCO_DN51096_c0_g1_i3.p1	OG0010497	0	AT2G20710.1^AT2G20710.1^Q:35-472,H:36-466^40.091%ID^E:3.34e-120^.^.	AT2G20710	Tetratricopeptide repeat (TPR)-like superfamily protein
DBCO_DN5163_c0_g1_i5.p1	OG0014578	0.000128578	AT1G11380.1^AT1G11380.1^Q:20-198,H:41-246^52.607%ID^E:1.35e-71^.^.	AT1G11380	PLAC8 family protein
DBCO_DN5164_c0_g1_i5.p1	OG0011814	1.40727e-11	AT3G61540.1^AT3G61540.1^Q:36-384,H:28-378^73.164%ID^E:0^.^.	AT3G61540	alpha/beta-Hydrolases superfamily protein
DBCO_DN5231_c0_g1_i4.p1	OG0011732	5.34013e-05	AT1G68370.1^AT1G68370.1^Q:6-406,H:5-408^82.598%ID^E:0^.^.	AT1G68370	DnaJ-like protein with homology to coiled coils found in cytoskeleton-interacting proteins.
DBCO_DN5267_c0_g1_i4.p1	OG0012264	1.17194e-06	AT4G31530.1^AT4G31530.1^Q:71-327,H:45-303^76.062%ID^E:1.53e-130^.^.	AT4G31530	NAD(P)-binding Rossmann-fold superfamily protein
DBCO_DN5268_c0_g1_i26.p1	OG0013455	7.45654e-09	AT1G60600.2^AT1G60600.2^Q:75-300,H:72-293^72.124%ID^E:1.46e-113^.^.	AT1G60600	Encodes a protein similar to 1,4-dihydroxy-2-naphthoic acid phytyltransferase involved in phylloquinone and plastoquinone biosynthesis. Mutants are pale green and heterotrophic with defects in photosynthetic electron transport.
DBCO_DN5278_c1_g1_i2.p1	OG0016432	3.26277e-05	AT1G19530.2^AT1G19530.2^Q:1-136,H:1-114^43.066%ID^E:2.15e-17^.^.	AT1G19530	DNA polymerase epsilon catalytic subunit A
DBCO_DN5322_c0_g2_i1.p1	OG0015380	0.00231145	AT2G30933.3^AT2G30933.3^Q:100-199,H:61-159^56%ID^E:4.94e-35^.^.	AT2G30933	Carbohydrate-binding X8 domain superfamily protein
DBCO_DN539_c0_g1_i2.p1	OG0011802	7.56784e-05	AT1G33780.1^AT1G33780.1^Q:107-406,H:44-325^66.445%ID^E:1.29e-127^.^.	AT1G33780	electron transporter, putative (DUF179)
DBCO_DN5391_c0_g1_i5.p1	OG0012996	0	AT1G48880.1^AT1G48880.1^Q:55-299,H:65-298^52.245%ID^E:2.57e-92^.^.	AT1G48880	Encodes a member of the TBL (TRICHOME BIREFRINGENCE-LIKE) gene family containing a plant-specific DUF231 (domain of unknown function) domain. TBL gene family has 46 members, two of which (TBR/AT5G06700 and TBL3/AT5G01360) have been shown to be involved in the synthesis and deposition of secondary wall cellulose, presumably by influencing the esterification state of pectic polymers. A nomenclature…
DBCO_DN5430_c0_g2_i8.p1	OG0009586	5.99137e-08	AT2G44980.2^AT2G44980.2^Q:1-577,H:211-776^66.379%ID^E:0^.^.	AT2G44980	SNF2 domain-containing protein / helicase domain-containing protein
DBCO_DN5451_c1_g1_i4.p1	OG0010733	2.09081e-09	AT2G25737.1^AT2G25737.1^Q:6-455,H:5-449^70.953%ID^E:0^.^.	AT2G25737	Sulfite exporter TauE/SafE family protein
DBCO_DN5499_c0_g1_i10.p1	OG0009212	0	AT4G24840.1^AT4G24840.1^Q:14-613,H:20-610^69%ID^E:0^.^.	AT4G24840	oligomeric golgi complex subunit-like protein
DBCO_DN5522_c0_g1_i4.p1	OG0010156	0.0084918	.	Unannotated gene	.
DBCO_DN5598_c0_g1_i3.p1	OG0011392	0	AT5G53860.2^AT5G53860.2^Q:1-403,H:1-398^74.321%ID^E:0^.^.	AT5G53860	Encodes a plant-specific protein with a domain similar to the central cysteine-rich domain of DnaJ proteins. It is involved in chloroplast and leaf development.
DBCO_DN5660_c0_g1_i1.p1	OG0014833	0.02065	AT4G08900.1^AT4G08900.1^Q:4-232,H:5-236^87.5%ID^E:1.08e-146^.^.	AT4G08900	Encodes an arginase, likely to be involved in polyamine biosynthesis in pollen.
DBCO_DN5661_c0_g1_i1.p1	OG0007703	2.2243e-08	AT1G04210.1^AT1G04210.1^Q:72-1145,H:25-1108^56.382%ID^E:0^.^.	AT1G04210	Encodes a putative Raf-related kinase.
DBCO_DN5725_c0_g1_i1.p1	OG0015496	0.000488648	AT1G35460.2^AT1G35460.2^Q:18-196,H:25-223^45.631%ID^E:3.28e-41^.^.	AT1G35460	Encodes a bHLH transcription factor involved in CFL1-mediated regulation of cuticle development. Overexpression leads to abnormal cuticle development.
DBCO_DN5768_c0_g1_i3.p1	OG0013386	0	AT5G40280.1^AT5G40280.1^Q:54-287,H:40-269^58.12%ID^E:1.12e-81^.^.	AT5G40280	encodes a beta subunit of farnesyl-trans-transferase, which is involved in meristem organization and ABA-mediated signal transduction pathway. Mutant phenotypes have been observed in meristem organization, and response to abscisic acid and drought. The mRNA is cell-to-cell mobile.
DBCO_DN5806_c0_g1_i5.p1	OG0011516	0	AT3G43540.1^AT3G43540.1^Q:81-370,H:40-329^69.31%ID^E:8.96e-153^.^.	AT3G43540	initiation factor 4F subunit (DUF1350)
DBCO_DN5858_c0_g1_i7.p1	OG0013252	6.02474e-08	AT5G47760.1^AT5G47760.1^Q:1-297,H:1-299^75.585%ID^E:1.13e-171^.^.	AT5G47760	serine/threonine protein kinase
DBCO_DN5924_c0_g1_i3.p1	OG0013381	0.0011134	AT2G06005.6^AT2G06005.6^Q:1-302,H:1-302^75.828%ID^E:5.95e-167^.^.	AT2G06005	Encodes one of the FRI interacting proteins: FRIGIDA INTERACTING PROTEIN 1 (FIP1)/At2g06005, FIP2/ At4g17060. FRI (At4G00650) is a major determinant of natural variation in Arabidopsis flowering time.
DBCO_DN6014_c0_g1_i7.p1	OG0009957	1.56664e-05	AT3G28430.1^AT3G28430.1^Q:1-521,H:64-623^32.812%ID^E:1.51e-77^.^.	AT3G28430	Encodes a peripheral membrane protein localized at the Golgi apparatus that is involved in membrane trafficking, vacuole development and in flavonoid accumulation in the seed coat. Mutant seed color is pale brown.
DBCO_DN6031_c1_g1_i22.p1	OG0011040	0.0189955	AT1G29220.1^AT1G29220.1^Q:174-454,H:70-351^55.782%ID^E:1.71e-97^.^.	AT1G29220	transcriptional regulator family protein
DBCO_DN6064_c0_g2_i1.p1	OG0014631	0.000306522	.	Unannotated gene	.
DBCO_DN6101_c0_g1_i14.p1	OG0011457	0	AT4G31770.1^AT4G31770.1^Q:1-338,H:1-337^74.26%ID^E:0^.^.	AT4G31770	Encodes a RNA lariat debranching enzyme required for embryogenesis.
DBCO_DN6140_c0_g1_i1.p1	OG0008270	0.010989	AT1G15510.1^AT1G15510.1^Q:47-840,H:69-866^68.836%ID^E:0^.^.	AT1G15510	Encodes a pentatricopeptide repeat protein required for chloroplast transcript accD RNA editing and early chloroplast biogenesis.
DBCO_DN6152_c0_g1_i5.p1	OG0011559	0	AT4G20325.1^AT4G20325.1^Q:134-422,H:3-276^58.076%ID^E:9.28e-116^.^.	AT4G20325	ribonuclease H2 subunit B
DBCO_DN6198_c0_g1_i2.p1	OG0011699	0.00313849	AT1G33811.1^AT1G33811.1^Q:53-411,H:8-368^68.232%ID^E:0^.^.	AT1G33811	GDSL-motif esterase/acyltransferase/lipase. Enzyme group with broad substrate specificity that may catalyze acyltransfer or hydrolase reactions with lipid and non-lipid substrates.
DBCO_DN62_c0_g4_i1.p1	OG0008286	0	AT1G76280.5^AT1G76280.5^Q:3-832,H:5-804^52.091%ID^E:0^.^.	AT1G76280	Tetratricopeptide repeat (TPR)-like superfamily protein
DBCO_DN6207_c0_g1_i13.p1	OG0011560	2.77434e-10	AT5G15270.2^AT5G15270.2^Q:109-370,H:48-339^29.766%ID^E:7.42e-27^.^.`AT5G15270.2^AT5G15270.2^Q:110-281,H:283-445^33.908%ID^E:5.05e-14^.^.	AT5G15270	RNA-binding KH domain-containing protein
DBCO_DN6244_c0_g1_i4.p1	OG0013206	0.00131801	AT2G34570.1^AT2G34570.1^Q:40-317,H:1-274^48.084%ID^E:7.4e-92^.^.	AT2G34570	PIN domain-like family protein
DBCO_DN6245_c0_g1_i18.p1	OG0007469	0	AT1G08060.2^AT1G08060.2^Q:411-1015,H:474-1054^35.447%ID^E:1.13e-91^.^.	AT1G08060	Encodes a transcriptional silencer that is required for proper expression of PRR/NLR immune receptor genes.
DBCO_DN6253_c0_g1_i3.p1	OG0011584	0	AT3G21110.3^AT3G21110.3^Q:47-381,H:58-394^73.373%ID^E:0^.^.	AT3G21110	5'-phosphoribosyl-4-(N-succinocarboxamide)-5-aminoimidazole synthetase (PUR7, syn. SAICAR synthetase), catalyzes aspartate addition at the alpha-amino group to the growing purine backbone.
DBCO_DN6371_c0_g2_i3.p1	OG0007874	0	AT3G01810.3^AT3G01810.3^Q:498-1020,H:410-921^56.415%ID^E:0^.^.`AT3G01810.3^AT3G01810.3^Q:1-198,H:1-207^49.048%ID^E:4.73e-48^.^.	AT3G01810	EEIG1/EHBP1 protein amino-terminal domain protein
DBCO_DN6372_c0_g1_i1.p1	OG0016011	8.2225e-10	AT2G14825.1^AT2G14825.1^Q:62-152,H:53-143^67.033%ID^E:9.32e-42^.^.	AT2G14825	histone deacetylase-like protein
DBCO_DN6448_c0_g1_i2.p1	OG0009644	0	AT5G10250.2^AT5G10250.2^Q:85-582,H:51-568^33.706%ID^E:2.31e-99^.^.	AT5G10250	Encodes a protein with an N-terminal BTB/POZ domain and a C-terminal NPH3 family domain. dot3 mutants have defects in shoot and primary root growth and produce an aberrant parallel venation pattern in juvenile leaves.
DBCO_DN6508_c0_g1_i2.p1	OG0016294	0.0180801	AT4G21445.1^AT4G21445.1^Q:56-154,H:52-154^74.757%ID^E:7.02e-51^.^.	AT4G21445	CRR9 gene encodes a novel stromal protein without any known functional domains or motifs. It is highly conserved in cyanobacteria and land plants but not in green algae.
DBCO_DN6549_c0_g1_i12.p1	OG0016162	1.95035e-06	AT1G28410.2^AT1G28410.2^Q:8-148,H:47-181^41.135%ID^E:2.64e-24^.^.	AT1G28410	myosin heavy chain-like protein
DBCO_DN6550_c0_g2_i8.p1	OG0016436	7.35298e-05	AT4G20030.1^AT4G20030.1^Q:14-109,H:8-105^57.143%ID^E:5.37e-29^.^.	AT4G20030	RNA-binding (RRM/RBD/RNP motifs) family protein
DBCO_DN6606_c1_g1_i3.p1	OG0011858	5.80702e-08	AT2G16760.1^AT2G16760.1^Q:79-402,H:4-327^64.438%ID^E:1.85e-142^.^.	AT2G16760	Calcium-dependent phosphotriesterase superfamily protein
DBCO_DN6617_c3_g1_i1.p1	OG0013613	5.91055e-10	AT5G16710.1^AT5G16710.1^Q:62-304,H:4-258^65.098%ID^E:4.62e-124^.^.	AT5G16710	DHAR3 protein undergoes thiolation following treatment with the oxidant tert-butylhydroperoxide.Encodes 30-40% of extractable leaf GSH-dependent DHAR activity. Single knockout mutants show unaltered ascorbate and glutathione status in optimal and oxidative stress conditions.Makes a minor contribution to glutathione oxidation in response to increased intracellular hydrogen peroxide (catalase defic…
DBCO_DN6620_c0_g1_i6.p1	OG0014964	0.000165466	AT5G02160.1^AT5G02160.1^Q:112-181,H:50-119^82.857%ID^E:2.72e-36^.^.	AT5G02160	Zinc-finger domain containing protein involved in abiotic stress response. Possesses an N-terminal transit peptide followed by a hydrophobic domain and a zinc-finger domain. Despite the presence of a zinc-finger domain (C4-type) with two CXXCXGXG conserved repeats, characteristic of DNAJ protein, the conserved J domain is absent in FIP. Interacts with FtsH5. Gene expression levels are reduced and…
DBCO_DN6625_c0_g1_i1.p1	OG0012898	9.20759e-10	AT3G23400.1^AT3G23400.1^Q:155-342,H:97-284^77.66%ID^E:1.35e-107^.^.	AT3G23400	Encodes FIBRILLIN 4 (FIB4). The fibrillins are a large family of chloroplast proteins that have been linked with stress tolerance and disease resistance. FIBRILLIN 4 is required for plastoglobule development and stress resistance.
DBCO_DN6643_c0_g1_i7.p1	OG0014070	3.26252e-05	.	Unannotated gene	.
DBCO_DN6706_c0_g1_i11.p1	OG0013951	1.78925e-10	AT5G46250.3^AT5G46250.3^Q:7-250,H:5-247^47.012%ID^E:5.53e-59^.^.	AT5G46250	RNA-binding protein
DBCO_DN6764_c0_g2_i11.p1	OG0014205	1.88977e-10	AT5G26040.2^AT5G26040.2^Q:1-223,H:46-268^76.233%ID^E:5.15e-127^.^.	AT5G26040	Class III RPD3 type protein. Encodes HDA2, a member of the histone deacetylase family proteins.
DBCO_DN6814_c0_g1_i6.p1	OG0008089	4.43492e-09	AT1G19485.2^AT1G19485.2^Q:434-899,H:343-805^53.814%ID^E:1.31e-162^.^.`AT1G19485.2^AT1G19485.2^Q:22-191,H:138-328^33.838%ID^E:3.21e-20^.^.	AT1G19485	Transducin/WD40 repeat-like superfamily protein
DBCO_DN6815_c0_g1_i12.p1	OG0015229	3.56746e-07	AT4G19350.1^AT4G19350.1^Q:14-172,H:12-170^46.541%ID^E:9.08e-46^.^.	AT4G19350	embryo defective 3006
DBCO_DN6867_c0_g1_i2.p1	OG0012095	4.02078e-12	AT1G64810.2^AT1G64810.2^Q:16-387,H:76-460^64.416%ID^E:0^.^.	AT1G64810	Encodes a chloroplast localized RNA binding protein that is involved in group II intron splicing. Splicing defects can account for the loss of photosynthetic complexes in apo1 mutants.
DBCO_DN6881_c0_g1_i3.p1	OG0008415	0	AT5G04130.1^AT5G04130.1^Q:124-807,H:53-732^79.971%ID^E:0^.^.	AT5G04130	Encodes a protein that when expressed together with GYRA generates an active supercoiling DNA gyrase enzyme that shares similar properties to its bacterial counterpart, including sensitivity to gyrase-specific antibiotics.
DBCO_DN6883_c0_g1_i3.p1	OG0008927	0.000376068	AT3G04820.1^AT3G04820.1^Q:2-687,H:36-709^63.531%ID^E:0^.^.	AT3G04820	Pseudouridine synthase family protein
DBCO_DN7006_c0_g1_i1.p1	OG0007494	1.11261e-05	AT4G38760.1^AT4G38760.1^Q:19-1592,H:385-1965^49.184%ID^E:0^.^.	AT4G38760	nucleoporin (DUF3414)
DBCO_DN7031_c0_g1_i12.p1	OG0014963	0.000389848	AT3G04950.1^AT3G04950.1^Q:21-213,H:39-225^64.249%ID^E:4.06e-88^.^.	AT3G04950	SEC-C motif protein
DBCO_DN7067_c1_g1_i3.p1	OG0015853	0.000273853	AT5G64530.2^AT5G64530.2^Q:31-150,H:1-118^54.098%ID^E:1.73e-41^.^.	AT5G64530	xylem NAC domain 1
DBCO_DN70861_c0_g1_i1.p1	OG0014468	0.00160142	AT3G17730.1^AT3G17730.1^Q:18-249,H:1-245^75.61%ID^E:5.21e-132^.^.	AT3G17730	NAC domain containing protein 57
DBCO_DN7132_c0_g1_i3.p1	OG0007416	2.33205e-10	AT5G61140.2^AT5G61140.2^Q:1-2019,H:72-2087^80.04%ID^E:0^.^.	AT5G61140	Encodes a predicted protein with 30% identity with MER3/RCK. Similar to yast Brr2p DEAD/DExH box ATP-dependent RNA helicase.
DBCO_DN7152_c0_g1_i10.p1	OG0011630	0.00198152	AT2G38220.2^AT2G38220.2^Q:38-415,H:46-399^27.595%ID^E:6.23e-42^.^.	AT2G38220	RING/U-box superfamily protein
DBCO_DN7155_c0_g1_i5.p1	OG0013908	0	AT1G63990.2^AT1G63990.2^Q:98-272,H:97-271^75.429%ID^E:7.43e-97^.^.	AT1G63990	Encodes AtSPO11-2, one of the three Arabidopsis homologues of the archaeal DNA topoisomerase VIA subunit (topo VIA). Required for meiotic recombination. Plants homozygous for atspo11-2 exhibit a severe sterility phenotype. Both male and female meiosis are severely disrupted in the atspo11-2 mutant, and this is associated with severe defects in synapsis during the first meiotic division and reduce…
DBCO_DN7163_c0_g2_i2.p1	OG0013170	0.000150469	AT3G18870.1^AT3G18870.1^Q:74-326,H:28-273^55.336%ID^E:2.07e-88^.^.	AT3G18870	Mitochondrial transcription termination factor family member.
DBCO_DN7367_c0_g1_i5.p1	OG0009181	0.0313372	AT5G62620.2^AT5G62620.2^Q:5-579,H:11-612^61.275%ID^E:0^.^.	AT5G62620	Encodes a Golgi-localized hydroxyproline-O-galactosyltransferase. Mutants display multiple phenotypes including reduced seed coat mucilage and accelerated leaf senescence.
DBCO_DN7476_c0_g1_i20.p1	OG0015336	0.0220077	AT5G03770.2^AT5G03770.2^Q:7-196,H:2-191^64.737%ID^E:1.11e-73^.^.	AT5G03770	Encodes a putative KDO (3-deoxy-D-manno-octulosonate) transferase
DBCO_DN7489_c0_g5_i1.p1	OG0011339	6.57725e-06	AT5G07900.1^AT5G07900.1^Q:82-422,H:32-390^32.692%ID^E:4.78e-59^.^.	AT5G07900	Mitochondrial transcription termination factor family protein
DBCO_DN7556_c0_g1_i2.p1	OG0008476	3.53829e-10	AT2G41720.1^AT2G41720.1^Q:38-736,H:29-727^69.242%ID^E:0^.^.`AT2G41720.1^AT2G41720.1^Q:155-641,H:286-772^22.904%ID^E:1.32e-37^.^.`AT2G41720.1^AT2G41720.1^Q:119-594,H:323-794^23.013%ID^E:1.67e-34^.^.	AT2G41720	Encodes a pentatricopeptide repeat protein that is essential for trans-splicing of a chloroplast small ribosomal subunit transcript.
DBCO_DN772_c1_g1_i6.p1	OG0011718	0	AT5G48730.1^AT5G48730.1^Q:23-412,H:115-508^72.843%ID^E:0^.^.	AT5G48730	Pentatricopeptide repeat (PPR) superfamily protein
DBCO_DN7736_c0_g1_i4.p1	OG0013617	0.00059594	AT1G76980.1^AT1G76980.1^Q:63-242,H:26-201^43.523%ID^E:4.88e-28^.^.	AT1G76980	patatin-like phospholipase domain protein
DBCO_DN7737_c0_g1_i5.p1	OG0011724	2.61351e-11	AT5G22350.1^AT5G22350.1^Q:1-398,H:16-425^59.268%ID^E:4.61e-178^.^.	AT5G22350	fission ELM1-like protein (DUF1022)
DBCO_DN7749_c0_g2_i3.p1	OG0011048	0	AT1G02960.3^AT1G02960.3^Q:1-392,H:1-371^28.436%ID^E:1.44e-11^.^.	AT1G02960	kinetochore protein
DBCO_DN7763_c0_g1_i5.p1	OG0009070	5.11631e-07	AT3G02280.3^AT3G02280.3^Q:49-670,H:3-623^65.71%ID^E:0^.^.	AT3G02280	Flavodoxin family protein
DBCO_DN7785_c0_g1_i1.p1	OG0013786	1.46397e-08	AT1G50300.1^AT1G50300.1^Q:10-277,H:5-265^74.074%ID^E:6.91e-116^.^.	AT1G50300	TBP-associated factor 15
DBCO_DN7798_c1_g1_i5.p1	OG0013964	0	AT2G34700.1^AT2G34700.1^Q:145-283,H:32-174^46.897%ID^E:1.94e-37^.^.	AT2G34700	Pollen Ole e 1 allergen and extensin family protein
DBCO_DN7853_c0_g1_i4.p1	OG0014069	3.61871e-11	AT1G53920.1^AT1G53920.1^Q:31-267,H:37-271^43.902%ID^E:4.97e-54^.^.	AT1G53920	Contains lipase signature motif and GDSL domain.
DBCO_DN7965_c1_g2_i3.p1	OG0007602	1.32406e-07	AT5G62410.1^AT5G62410.1^Q:95-1270,H:1-1175^76.446%ID^E:0^.^.	AT5G62410	SMC2-1 (SMC2)
DBCO_DN7970_c0_g1_i7.p1	OG0010770	1.3341e-08	AT1G49670.1^AT1G49670.1^Q:1-458,H:1-453^66.449%ID^E:0^.^.	AT1G49670	molecular function has not been defined. Was shown involved in oxidative stress tolerance.
DBCO_DN8034_c0_g1_i6.p1	OG0015296	0.000358467	AT1G09740.2^AT1G09740.2^Q:1-151,H:1-145^66.225%ID^E:4.3e-62^.^.	AT1G09740	Adenine nucleotide alpha hydrolases-like superfamily protein
DBCO_DN809_c0_g2_i4.p1	OG0014163	0.00197067	AT3G60450.1^AT3G60450.1^Q:15-271,H:3-260^56.202%ID^E:5.36e-105^.^.	AT3G60450	Phosphoglycerate mutase family protein
DBCO_DN8101_c0_g1_i4.p1	OG0016955	0.0485511	AT4G35905.1^AT4G35905.1^Q:63-92,H:47-76^60%ID^E:6.91e-07^.^.	AT4G35905	Trm112p-like protein
DBCO_DN814_c0_g1_i1.p1	OG0015134	2.01039e-12	AT4G28830.4^AT4G28830.4^Q:48-219,H:37-208^73.256%ID^E:1.43e-89^.^.	AT4G28830	S-adenosyl-L-methionine-dependent methyltransferases superfamily protein
DBCO_DN8150_c0_g1_i12.p1	OG0013978	0.0383793	.	Unannotated gene	.
DBCO_DN8165_c0_g1_i14.p1	OG0014336	0.0045422	AT4G02405.2^AT4G02405.2^Q:4-242,H:36-252^49.793%ID^E:3.55e-78^.^.	AT4G02405	S-adenosyl-L-methionine-dependent methyltransferases superfamily protein
DBCO_DN8225_c0_g1_i3.p1	OG0014840	0	AT3G22600.1^AT3G22600.1^Q:69-229,H:2-164^56.805%ID^E:1.93e-51^.^.	AT3G22600	Bifunctional inhibitor/lipid-transfer protein/seed storage 2S albumin superfamily protein
DBCO_DN8230_c0_g1_i4.p1	OG0007887	3.55035e-09	AT1G04730.1^AT1G04730.1^Q:23-951,H:16-926^54.393%ID^E:0^.^.	AT1G04730	Necessary for sister chromatid cohesion. Acts in synergy with ETG1.
DBCO_DN8282_c0_g1_i15.p1	OG0010644	0.00123815	AT1G80490.1^AT1G80490.1^Q:1-473,H:423-914^51.619%ID^E:5.92e-173^.^.	AT1G80490	TOPLESS-related 1
DBCO_DN8300_c0_g1_i6.p1	OG0015659	4.92546e-10	AT3G56830.8^AT3G56830.8^Q:61-192,H:51-188^58.696%ID^E:2.28e-50^.^.	AT3G56830	Similar in sequence to NPQ6 and NPQ7, but loss of function mutant does not exhibit a nonphotochemical quenching phenotype.
DBCO_DN839_c0_g1_i3.p1	OG0016151	0	AT5G23090.5^AT5G23090.5^Q:24-158,H:19-154^82.482%ID^E:9.49e-78^.^.	AT5G23090	nuclear factor Y, subunit B13
DBCO_DN8406_c0_g2_i6.p1	OG0009930	2.01039e-12	AT3G27120.1^AT3G27120.1^Q:13-520,H:40-510^61.614%ID^E:0^.^.	AT3G27120	Encodes a conserved AAA-ATPase that acts as a negative regulator of meiotic CO formation.
DBCO_DN8420_c0_g1_i3.p1	OG0013678	0	AT5G45600.1^AT5G45600.1^Q:1-247,H:1-242^73.279%ID^E:2.19e-138^.^.	AT5G45600	The GSA41 human homolog is expressed in nuclei and binds NuMA, a component of the nuclear matrix in interphase nuclei. It negatively regulates flowering by controlling the H4 acetylation levels in the FLC and FT chromatin.
DBCO_DN856_c0_g2_i1.p1	OG0011282	0.000151277	AT3G24800.1^AT3G24800.1^Q:43-403,H:29-384^45.946%ID^E:2.59e-102^.^.	AT3G24800	Contains two ring finger domains and one ZZ domain. Weak similarity to yeast Rad18p. Putative component of the N-end rule pathway (ubiquitin-dependent proteolysis) that is involved in the response to pathogens.
DBCO_DN8580_c0_g1_i3.p1	OG0013485	0.00261665	AT2G31670.1^AT2G31670.1^Q:44-309,H:1-254^40.52%ID^E:5.32e-57^.^.	AT2G31670	Stress responsive alpha-beta barrel domain protein
DBCO_DN8590_c0_g1_i8.p1	OG0009788	0.000710339	AT3G46980.4^AT3G46980.4^Q:16-525,H:86-578^66.016%ID^E:0^.^.	AT3G46980	Encodes an inorganic phosphate transporter (PHT4
DBCO_DN8637_c0_g1_i6.p1	OG0015309	7.738e-07	AT2G22540.3^AT2G22540.3^Q:1-140,H:1-142^52.817%ID^E:1.59e-42^.^.	AT2G22540	Encodes a nuclear protein that acts as a floral repressor and that functions within the thermosensory pathway. SVP represses FT expression via direct binding to the vCArG III motif in the FT promoter.
DBCO_DN8683_c0_g1_i3.p1	OG0009982	8.7314e-06	AT3G15200.1^AT3G15200.1^Q:77-534,H:34-498^52.743%ID^E:7.79e-176^.^.	AT3G15200	Tetratricopeptide repeat (TPR)-like superfamily protein
DBCO_DN8687_c0_g1_i4.p1	OG0009893	9.32792e-07	AT3G11950.5^AT3G11950.5^Q:1-340,H:1-334^61.471%ID^E:6.39e-158^.^.	AT3G11950	publications Tian et al (2007) and Sadre et al (2006) refer to At3g11950. The prenyltransferase gene studied is actually At3g11945 which arises from a split of the previous At3g11950 gene model.
DBCO_DN872_c1_g1_i1.p1	OG0016153	0.0242896	AT2G43640.2^AT2G43640.2^Q:43-156,H:1-114^84.211%ID^E:7.87e-60^.^.	AT2G43640	Signal recognition particle, SRP9/SRP14 subunit
DBCO_DN8809_c0_g1_i10.p1	OG0007428	1.04396e-07	AT3G17360.3^AT3G17360.3^Q:1-859,H:260-1096^52.989%ID^E:0^.^.`AT3G17360.3^AT3G17360.3^Q:1165-1931,H:1229-1988^47.287%ID^E:0^.^.	AT3G17360	PHRAGMOPLAST ORIENTING KINESIN 1 is one of the two Arabidopsis homologs isolated in yeast two-hybrid screen for interaction partners of maize gene TANGLED1 (TAN1). Based on sequence homology in their motor domains, POK1 and POK2 belong to the kinesin-12 class which also includes the well-characterized group of phragmoplast-associated kinesins AtPAKRPs. Both kinesins are composed of an N-terminal …
DBCO_DN8822_c0_g1_i10.p1	OG0014289	1.19456e-05	AT1G36390.2^AT1G36390.2^Q:88-248,H:61-222^48.466%ID^E:2.94e-43^.^.	AT1G36390	Chloroplast GrpE protein.
DBCO_DN8856_c2_g2_i5.p1	OG0008239	0	AT3G53320.1^AT3G53320.1^Q:150-592,H:44-493^34.937%ID^E:4.15e-33^.^.	AT3G53320	Encodes a microtubule-associated protein track growing microtubule plus ends.
DBCO_DN8879_c0_g1_i1.p1	OG0016813	3.00479e-06	.	Unannotated gene	.
DBCO_DN8923_c0_g1_i3.p1	OG0011971	6.67249e-09	AT1G27700.1^AT1G27700.1^Q:1-330,H:1-289^44.578%ID^E:1.38e-86^.^.	AT1G27700	Syntaxin/t-SNARE family protein
DBCO_DN8944_c0_g1_i7.p1	OG0013395	2.85958e-08	AT4G10850.1^AT4G10850.1^Q:95-314,H:30-250^55.856%ID^E:3.61e-81^.^.	AT4G10850	Nodulin MtN3 family protein
DBCO_DN8955_c0_g1_i14.p1	OG0008342	0	AT4G24580.2^AT4G24580.2^Q:41-721,H:83-851^50.445%ID^E:0^.^.	AT4G24580	Encodes a Rho GTPase-activating protein that interacts with ROP1 (a Rho GTPase) and regulates pollen tube development. This protein can be observed at the apical tip of growing pollen tubes and on endocytic vesicles traveling to this region of the pollen tube.
DBCO_DN8977_c0_g1_i1.p1	OG0014535	0	AT5G02770.1^AT5G02770.1^Q:101-248,H:59-213^55.625%ID^E:1.31e-45^.^.	AT5G02770	Encodes a conserved eukaryotic protein with homology to the human RNA binding protein CIP29 that localizes to the nucleus. Mutants accumulate more poly(A) mRNAs in the nucleus, likely resulting from reduced mRNA export activity.
DBCO_DN9018_c0_g1_i5.p1	OG0011131	1.0454e-09	AT3G08670.1^AT3G08670.1^Q:43-416,H:47-449^40.732%ID^E:3.28e-46^.^.	AT3G08670	serine/arginine repetitive matrix-like protein
DBCO_DN9036_c0_g1_i3.p1	OG0014624	0.0111325	AT1G17410.1^AT1G17410.1^Q:95-247,H:27-181^59.355%ID^E:3.38e-65^.^.	AT1G17410	Nucleoside diphosphate kinase family protein
DBCO_DN9038_c0_g1_i4.p1	OG0011624	0.00123449	AT1G10410.1^AT1G10410.1^Q:35-408,H:40-452^51.449%ID^E:6.88e-139^.^.	AT1G10410	CW14 protein (DUF1336)
DBCO_DN9120_c0_g2_i5.p1	OG0009785	2.32743e-08	AT2G44760.1^AT2G44760.1^Q:59-566,H:7-499^59.501%ID^E:0^.^.	AT2G44760	dihydroorotate dehydrogenase (DUF3598)
DBCO_DN925_c0_g1_i2.p1	OG0009466	0.000714951	AT1G75210.1^AT1G75210.1^Q:22-598,H:27-603^66.041%ID^E:0^.^.	AT1G75210	HAD-superfamily hydrolase, subfamily IG, 5-nucleotidase
DBCO_DN9255_c0_g2_i4.p1	OG0014317	1.2701e-06	AT5G55810.1^AT5G55810.1^Q:19-259,H:1-235^67.635%ID^E:1.2e-119^.^.	AT5G55810	encodes a bi-functional enzyme that expresses both nicotinamide-nucleotide adenylyltransferase (2.7.7.1) and nicotinate-nucleotide adenylyltransferase (2.7.7.18)activity.
DBCO_DN933_c0_g1_i15.p1	OG0010719	3.68954e-05	AT1G64430.2^AT1G64430.2^Q:98-478,H:71-446^64.567%ID^E:1.57e-179^.^.	AT1G64430	Pentatricopeptide repeat (PPR) superfamily protein
DBCO_DN94266_c0_g1_i1.p1	OG0016778	0.00197195	AT5G09570.1^AT5G09570.1^Q:4-118,H:29-139^55%ID^E:1.17e-39^.^.	AT5G09570	Cox19-like CHCH family protein
DBCO_DN954_c0_g1_i4.p1	OG0009222	0	AT5G19390.4^AT5G19390.4^Q:1-585,H:1-582^70.27%ID^E:0^.^.	AT5G19390	Encodes a protein with similarity to REN1, a Rho GTPase activating protein.It is cytoplasmic and plasma membrane associated in interphase, but during mitosis localizes to the CDZ/CDS in a POK-dependent manner.
DBCO_DN9718_c0_g2_i3.p1	OG0008427	0	AT5G19660.3^AT5G19660.3^Q:18-801,H:18-804^79.695%ID^E:0^.^.	AT5G19660	S1P appears to function as a Golgi-localized subtilase and to help protect seedlings against salt and osmotic stress. The roots of s1p-3 mutants are hypersensitive to NaCl, KCl, LiCl, and mannitol. Several salt-stress responsive genes show weaker induction in an s1P-3 mutant background. The proteolytic cleavage of the bZIP17 transcription factor depends on S1P in vitro. And there is evidence that…
DBCO_DN9766_c0_g1_i12.p1	OG0013761	0.00461489	AT1G29530.1^AT1G29530.1^Q:232-296,H:174-236^43.077%ID^E:1.74e-10^.^.	AT1G29530	hypothetical protein
DBCO_DN9788_c0_g1_i6.p1	OG0015098	0	AT2G45190.1^AT2G45190.1^Q:24-223,H:18-229^58.216%ID^E:3.37e-71^.^.	AT2G45190	Encodes a member of the YABBY family of transcriptional regulators that is involved in abaxial cell type specification in leaves and fruits. YAB1 acts in a non-cell autonomous fashion within the meristem to affect phyllotactic patterning. The non-autonomous effect on the central region of the meristem is mediated through the activity if Lateral Suppressor (LAS).
DBCO_DN9835_c0_g1_i1.p1	OG0014031	2.8254e-08	AT1G11430.1^AT1G11430.1^Q:99-278,H:48-232^83.243%ID^E:1.81e-110^.^.	AT1G11430	Encodes a protein involved in RNA editing in chloroplasts. The mRNA is cell-to-cell mobile.
DBCO_DN9843_c0_g1_i2.p1	OG0011979	1.80935e-11	AT1G79230.1^AT1G79230.1^Q:1-342,H:1-344^70.655%ID^E:2.75e-180^.^.	AT1G79230	encodes a sulfurtransferase/rhodaneses, which belongs to a group of enzymes widely distributed in all three phyla that catalyze the transfer of sulfur from a donor to a thiophilic acceptor substrate. The protein and transcript levels are NOT affected by senescence or exogenous cyanide, suggesting that sulfurtransferases are involved in cyanide detoxification.
DBCO_DN9958_c0_g1_i2.p1	OG0015685	2.01039e-12	AT2G24970.1^AT2G24970.1^Q:46-191,H:7-152^62.329%ID^E:4.71e-63^.^.	AT2G24970	spindle/kinetochore-associated protein
