# Supplementary material for: Reference transcriptomes and comparative analyses of six species in the threatened rosewood genus Dalbergia
Source: Sci Rep. 2020 Oct 20;10:17749. doi: 10.1038/s41598-020-74814-2 (PMC7576600; doi:10.1038/s41598-020-74814-2)
Supplement: Supplementary file 12 — Supplementary Table 11b. [file 41598_2020_74814_MOESM12_ESM.xlsx]

## Sheet: psg_ol_atannotate
PSG	OG	pvalue	Araport11_BLASTP	Araport ID	Gene description
DBOL_DN10013_c0_g1_i8.p1	OG0014482	2.34968e-05	AT4G27390.1^AT4G27390.1^Q:114-201,H:96-183^77.273%ID^E:1.17e-48^.^.	AT4G27390	transmembrane protein
DBOL_DN10075_c0_g1_i3.p1	OG0013474	5.40333e-08	AT5G56280.1^AT5G56280.1^Q:1-284,H:1-290^83.103%ID^E:2e-179^.^.	AT5G56280	one of two genes encoding subunit 6 of COP9 signalosome complex. Protein contains a MPR1p and PAD1p N-terminal (MPN) domain at the N-terminal region and belongs to the Mov34 superfamily. Mutant and antisense expression result in a number of developmental defects and in ubiquitin/proteasome-mediated protein degradation.
DBOL_DN10149_c0_g2_i5.p1	OG0007937	0	AT1G79950.6^AT1G79950.6^Q:2-571,H:321-911^51.325%ID^E:0^.^.	AT1G79950	Encodes a homologue of human Regulator of Telomere Elongation Helicase1 (RTEL1). Plays a central role in the preservation of genome stability.
DBOL_DN10151_c0_g1_i2.p1	OG0013620	2.01039e-12	AT5G42900.3^AT5G42900.3^Q:79-239,H:39-189^37.278%ID^E:4.46e-19^.^.	AT5G42900	cold regulated protein 27
DBOL_DN1017_c1_g1_i7.p1	OG0016197	0.000192468	AT1G18680.1^AT1G18680.1^Q:54-207,H:33-185^74.675%ID^E:9.73e-85^.^.	AT1G18680	HNH endonuclease domain-containing protein
DBOL_DN10175_c0_g1_i6.p1	OG0009202	0	AT3G16810.1^AT3G16810.1^Q:32-514,H:8-508^58.235%ID^E:0^.^.	AT3G16810	Encodes a member of the Arabidopsis Pumilio (APUM) proteins containing PUF domain (eight repeats of approximately 36 amino acids each). PUF proteins regulate both mRNA stability and translation through sequence-specific binding to the 3' UTR of target mRNA transcripts.
DBOL_DN10217_c0_g1_i5.p2	OG0014643	0.0420332	AT2G33255.1^AT2G33255.1^Q:29-117,H:28-116^74.157%ID^E:4.24e-45^.^.	AT2G33255	Haloacid dehalogenase-like hydrolase (HAD) superfamily protein
DBOL_DN10281_c0_g1_i1.p1	OG0008581	0	AT3G06030.1^AT3G06030.1^Q:107-771,H:1-643^56.528%ID^E:0^.^.	AT3G06030	NPK1-related protein kinase 3
DBOL_DN10407_c0_g1_i1.p1	OG0013329	4.02078e-12	AT5G13140.1^AT5G13140.1^Q:15-167,H:53-209^49.045%ID^E:9.15e-49^.^.	AT5G13140	Pollen Ole e 1 allergen and extensin family protein
DBOL_DN10408_c0_g2_i1.p1	OG0011311	3.13736e-06	AT1G25530.1^AT1G25530.1^Q:9-383,H:12-386^77.067%ID^E:0^.^.	AT1G25530	Transmembrane amino acid transporter family protein
DBOL_DN10451_c0_g2_i1.p1	OG0016540	0.00100732	AT1G71950.1^AT1G71950.1^Q:71-155,H:41-125^74.118%ID^E:2.02e-41^.^.	AT1G71950	SPI-1 is a member of the I9 inhibitor family. It is an inhibitor of SBT4.13 subtilase.
DBOL_DN10498_c0_g1_i17.p1	OG0011160	0	AT2G14680.6^AT2G14680.6^Q:9-448,H:8-447^57.5%ID^E:1.68e-162^.^.	AT2G14680	myosin heavy chain-like protein
DBOL_DN10501_c1_g1_i2.p1	OG0008196	0	AT5G39710.1^AT5G39710.1^Q:140-756,H:79-677^26.656%ID^E:8.13e-81^.^.`AT5G39710.1^AT5G39710.1^Q:295-834,H:130-686^27.24%ID^E:2.02e-72^.^.`AT5G39710.1^AT5G39710.1^Q:163-718,H:169-744^26.91%ID^E:5.41e-62^.^.`AT5G39710.1^AT5G39710.1^Q:150-616,H:262-747^23.868%ID^E:1.36e-41^.^.	AT5G39710	Tetratricopeptide repeat (TPR)-like superfamily protein
DBOL_DN10502_c0_g1_i4.p1	OG0009937	0	AT3G10070.1^AT3G10070.1^Q:138-487,H:136-497^55.464%ID^E:6.84e-100^.^.	AT3G10070	Encodes one of two Arabidopsis proteins with similarity to the TBP-associated factor TAF12.
DBOL_DN1057_c0_g1_i14.p1	OG0011832	2.01039e-12	AT3G51130.1^AT3G51130.1^Q:1-219,H:12-230^84.932%ID^E:3.58e-140^.^.	AT3G51130	transmembrane protein
DBOL_DN1058_c0_g1_i6.p1	OG0007425	1.77518e-09	AT1G01040.1^AT1G01040.1^Q:15-1741,H:14-1661^73.103%ID^E:0^.^.	AT1G01040	Encodes a Dicer homolog. Dicer is a RNA helicase involved in microRNA processing. Mutations in this locus can result in embryo lethality. Embryo shape at seed maturity is globular-elongate. Other mutants convert the floral meristems to an indeterminate state, others yet show defects in ovule development. mRNA is expressed in all shoot tissues. DCL1 is able to produce miRNAs and siRNAs. The mRNA i…
DBOL_DN10633_c0_g3_i7.p1	OG0016475	0.000629154	AT4G21610.1^AT4G21610.1^Q:41-148,H:25-141^59.829%ID^E:3.52e-42^.^.	AT4G21610	Contains the same novel zinc finger motif with LSD1, a negative regulator of cell death and defense response. Due to differential splicing, it encodes two different proteins, one of which contains an additional, putative DNA binding motif. Northern analysis demonstrated that LOL2 transcripts containing the additional DNA binding motif are predominantly upregulated after treatment with both virule…
DBOL_DN10659_c0_g1_i7.p1	OG0015791	4.20051e-08	AT1G14870.1^AT1G14870.1^Q:62-199,H:10-152^52.448%ID^E:8.53e-51^.^.	AT1G14870	PCR2 encodes a membrane protein involved in zinc transport and detoxification.
DBOL_DN10682_c0_g1_i1.p1	OG0013308	0	AT2G22760.1^AT2G22760.1^Q:136-318,H:100-291^42.5%ID^E:1.81e-43^.^.	AT2G22760	basic helix-loop-helix (bHLH) DNA-binding superfamily protein
DBOL_DN10843_c0_g2_i4.p1	OG0009080	0.00320657	AT5G01720.1^AT5G01720.1^Q:11-645,H:13-649^56.358%ID^E:0^.^.	AT5G01720	RAE1 is an F-box protein component of a SCF-type E3 ligase complex. It is part of an alumium induced regulatory loop: its activity is induced by STOP1 and it in turn ubiquitinates STOP1 which is then targeted for degradation.
DBOL_DN10869_c0_g1_i1.p1	OG0010433	5.83014e-11	AT3G10230.1^AT3G10230.1^Q:64-546,H:22-501^76.907%ID^E:0^.^.	AT3G10230	Encodes a protein with lycopene &#946
DBOL_DN10903_c0_g2_i3.p1	OG0008259	3.41028e-06	AT2G35330.1^AT2G35330.1^Q:1-511,H:28-518^59.728%ID^E:0^.^.	AT2G35330	RING/U-box superfamily protein
DBOL_DN10907_c0_g1_i3.p1	OG0009366	2.05245e-07	AT3G21300.1^AT3G21300.1^Q:62-619,H:2-553^73.118%ID^E:0^.^.	AT3G21300	RNA methyltransferase family protein
DBOL_DN10940_c0_g1_i1.p1	OG0014443	2.01039e-12	AT5G51190.1^AT5G51190.1^Q:131-308,H:42-209^52.128%ID^E:4.9e-53^.^.	AT5G51190	encodes a member of the ERF (ethylene response factor) subfamily B-3 of ERF/AP2 transcription factor family. The protein contains one AP2 domain. There are 18 members in this subfamily including ATERF-1, ATERF-2, AND ATERF-5.
DBOL_DN10970_c0_g1_i9.p1	OG0013396	0	AT5G17400.1^AT5G17400.1^Q:1-212,H:1-212^76.415%ID^E:1.18e-111^.^.	AT5G17400	This gene is predicted to encode an ER-localized adenine nucleotide transporter with six putative transmembrane helices. It appears to act as a ATP:ADP antiporter when expressed in E.coli plasma membranes. Transcript levels for several ER-localized chaperones (e.g. BIP1/2) and other ATP-requiring ER proteins (e.g. CPK2) are reduced in er-ant1 knock-out lines, suggesting a lack of adequate ATP tra…
DBOL_DN11172_c0_g1_i2.p1	OG0014314	4.17601e-07	AT1G20050.1^AT1G20050.1^Q:46-262,H:5-219^64.516%ID^E:2.8e-88^.^.	AT1G20050	C-8 sterol isomerase that also plays a role in miRNA function.
DBOL_DN11301_c0_g1_i2.p1	OG0012011	6.23666e-05	AT1G16670.1^AT1G16670.1^Q:53-401,H:3-348^49.432%ID^E:3.09e-119^.^.	AT1G16670	Encodes a cold-activated plasma membrane protein cold-responsive protein kinase that phosphorylates 14-3-3 proteins. The phosphorylated 14-3-3 proteins shuttle from the cytosol to the nucleus, where they interact with and destabilize the key cold-responsive C-repeat-binding factor (CBF) proteins, modulate CBF stability and the response to cold stress.
DBOL_DN11318_c0_g1_i7.p1	OG0014238	0	AT2G01275.5^AT2G01275.5^Q:1-237,H:27-254^56.067%ID^E:9.98e-93^.^.	AT2G01275	RING/FYVE/PHD zinc finger superfamily protein
DBOL_DN11360_c0_g1_i1.p1	OG0009783	0	AT1G12770.2^AT1G12770.2^Q:220-583,H:188-549^72.055%ID^E:0^.^.	AT1G12770	Encodes a DEAD-box RNA helicase that localizes to mitochondria and is essential for regulating cell-to-cell transport via plasmodesmata. The mRNA is cell-to-cell mobile.
DBOL_DN1138_c0_g1_i18.p1	OG0009738	0.0172549	AT1G29820.2^AT1G29820.2^Q:19-314,H:30-306^60.135%ID^E:2.82e-117^.^.	AT1G29820	Magnesium transporter CorA-like family protein
DBOL_DN11433_c0_g1_i1.p1	OG0013193	6.1121e-05	AT1G52530.2^AT1G52530.2^Q:52-376,H:1-319^74.154%ID^E:0^.^.	AT1G52530	Hus1-like protein
DBOL_DN11450_c0_g1_i1.p1	OG0012606	7.63151e-05	AT2G27310.1^AT2G27310.1^Q:102-413,H:12-331^44.479%ID^E:5.12e-90^.^.	AT2G27310	F-box family protein
DBOL_DN11578_c0_g1_i1.p1	OG0014984	2.40865e-06	AT1G25260.1^AT1G25260.1^Q:36-264,H:1-235^71.064%ID^E:1.78e-120^.^.	AT1G25260	Ribosomal protein L10 family protein
DBOL_DN11689_c0_g2_i6.p1	OG0008727	0	AT1G17210.1^AT1G17210.1^Q:1-919,H:1-935^53.021%ID^E:0^.^.	AT1G17210	IAP-like protein 1
DBOL_DN117033_c0_g1_i1.p1	OG0010572	0	AT3G53440.2^AT3G53440.2^Q:220-497,H:260-511^43.772%ID^E:5.91e-52^.^.	AT3G53440	Homeodomain-like superfamily protein
DBOL_DN11722_c0_g2_i1.p1	OG0012026	6.0553e-09	AT5G02030.1^AT5G02030.1^Q:122-351,H:156-401^43.548%ID^E:7.03e-45^.^.	AT5G02030	Mutant has additional lateral organs and phyllotaxy defect. Encodes a homeodomain transcription factor. Has sequence similarity to the Arabidopsis ovule development regulator Bell1. Binds directly to the AGAMOUS cis-regulatory element. Its localization to the nucleus is dependent on the coexpression of either STM or BP.
DBOL_DN11792_c0_g1_i2.p1	OG0010796	1.20282e-08	AT5G21970.2^AT5G21970.2^Q:65-460,H:35-420^66.414%ID^E:0^.^.	AT5G21970	Ubiquitin carboxyl-terminal hydrolase family protein
DBOL_DN11941_c1_g1_i2.p1	OG0012790	0.0456354	AT3G12320.3^AT3G12320.3^Q:101-290,H:80-268^32.461%ID^E:1.51e-19^.^.	AT3G12320	hypothetical protein
DBOL_DN11976_c0_g1_i5.p1	OG0013982	0	AT2G29070.2^AT2G29070.2^Q:29-300,H:2-271^67.029%ID^E:2.07e-131^.^.	AT2G29070	Ubiquitin fusion degradation UFD1 family protein
DBOL_DN11987_c0_g1_i2.p1	OG0013899	0	ATMG00580.1^ATMG00580.1^Q:1-349,H:1-353^85.269%ID^E:0^.^.	ATMG00580	NADH dehydrogenase subunit 4
DBOL_DN11993_c0_g2_i4.p1	OG0008283	1.49248e-06	AT3G06250.3^AT3G06250.3^Q:103-852,H:11-764^61.316%ID^E:0^.^.	AT3G06250	FAR1-related sequence 7
DBOL_DN12044_c0_g1_i8.p1	OG0009861	0	AT2G39090.2^AT2G39090.2^Q:1-435,H:1-433^69.425%ID^E:0^.^.	AT2G39090	tetratricopeptide repeat (TPR)-containing protein
DBOL_DN12078_c0_g1_i9.p1	OG0011734	8.44365e-11	AT3G61750.1^AT3G61750.1^Q:62-416,H:17-371^50.559%ID^E:3.14e-124^.^.	AT3G61750	Cytochrome b561/ferric reductase transmembrane with DOMON related domain-containing protein
DBOL_DN12268_c0_g1_i4.p1	OG0010076	3.36245e-06	AT5G38600.1^AT5G38600.1^Q:115-480,H:99-448^55.882%ID^E:1.72e-127^.^.	AT5G38600	Proline-rich spliceosome-associated (PSP) family protein / zinc knuckle (CCHC-type) family protein
DBOL_DN12411_c0_g1_i2.p1	OG0008919	0.000309363	AT1G80010.1^AT1G80010.1^Q:72-728,H:65-723^54.559%ID^E:0^.^.	AT1G80010	FAR1-related sequence 8
DBOL_DN12498_c0_g1_i5.p1	OG0011524	5.10519e-08	AT1G04880.1^AT1G04880.1^Q:1-368,H:1-363^62.533%ID^E:8.04e-143^.^.	AT1G04880	Encodes a ARID-HMG DNA-binding protein that functions in pollen tube growth through the regulation of gene expression by interacting with the transcription factors AGL66 and AGL104.
DBOL_DN12533_c0_g1_i5.p1	OG0008896	3.27694e-10	AT4G17616.1^AT4G17616.1^Q:52-689,H:46-669^47.664%ID^E:0^.^.	AT4G17616	Pentatricopeptide repeat (PPR) superfamily protein
DBOL_DN12818_c0_g1_i2.p1	OG0011346	0	AT1G19360.2^AT1G19360.2^Q:56-490,H:1-428^68.119%ID^E:0^.^.	AT1G19360	Encodes an arabinosyltransferase that modifies extensin proteins in root hair cells.
DBOL_DN1282_c3_g1_i2.p1	OG0009121	0	AT3G09070.1^AT3G09070.1^Q:682-1135,H:242-685^46.169%ID^E:1.11e-98^.^.	AT3G09070	Encodes a polarly localised membrane-associated protein that regulates phloem differentiation entry.
DBOL_DN12904_c0_g1_i2.p1	OG0016231	3.14247e-06	AT3G25855.1^AT3G25855.1^Q:35-138,H:3-111^48.649%ID^E:6.49e-33^.^.	AT3G25855	Copper transport protein family
DBOL_DN1294_c1_g1_i4.p1	OG0011137	0	AT4G19110.2^AT4G19110.2^Q:1-344,H:1-345^78.551%ID^E:0^.^.	AT4G19110	Protein kinase superfamily protein
DBOL_DN1311_c0_g1_i8.p1	OG0015170	2.7521e-06	AT1G60660.1^AT1G60660.1^Q:73-180,H:1-109^48.673%ID^E:2.1e-31^.^.	AT1G60660	member of Cytochromes b5
DBOL_DN13213_c0_g1_i11.p1	OG0013908	0	AT1G63990.2^AT1G63990.2^Q:7-232,H:8-233^69.027%ID^E:2.77e-110^.^.	AT1G63990	Encodes AtSPO11-2, one of the three Arabidopsis homologues of the archaeal DNA topoisomerase VIA subunit (topo VIA). Required for meiotic recombination. Plants homozygous for atspo11-2 exhibit a severe sterility phenotype. Both male and female meiosis are severely disrupted in the atspo11-2 mutant, and this is associated with severe defects in synapsis during the first meiotic division and reduce…
DBOL_DN1326_c0_g1_i6.p1	OG0009483	1.07154e-09	AT1G72550.1^AT1G72550.1^Q:1-585,H:1-578^71.115%ID^E:0^.^.	AT1G72550	tRNA synthetase beta subunit family protein
DBOL_DN13336_c0_g1_i5.p1	OG0008069	0	AT2G16270.1^AT2G16270.1^Q:13-474,H:23-397^32.911%ID^E:1.74e-39^.^.	AT2G16270	transmembrane protein
DBOL_DN13543_c2_g1_i2.p1	OG0011153	5.46746e-08	AT3G60500.3^AT3G60500.3^Q:33-105,H:214-286^56.164%ID^E:1.1e-22^.^.	AT3G60500	Encodes a 3'-5' exoribonuclease, positively regulates CER3 transcription, involved in cuticular wax biosynthesis.
DBOL_DN13628_c0_g1_i1.p1	OG0014029	4.92888e-08	AT1G11900.1^AT1G11900.1^Q:69-354,H:73-363^46.048%ID^E:1.65e-78^.^.	AT1G11900	Tetratricopeptide repeat (TPR)-like superfamily protein
DBOL_DN137_c0_g1_i3.p1	OG0010701	0	AT2G36070.1^AT2G36070.1^Q:79-564,H:1-469^56.531%ID^E:0^.^.	AT2G36070	One of two genes in Arabidopsis that encode a putative subunit of the mitochondrial inner membrane translocase complex. TIM44 subunit is thought to provide the energy for translocation via hydrolysis of ATP.
DBOL_DN139_c2_g1_i1.p1	OG0013208	0.0209262	AT1G29240.1^AT1G29240.1^Q:33-260,H:137-373^37.759%ID^E:1.18e-30^.^.	AT1G29240	transcription initiation factor TFIID subunit, putative (DUF688)
DBOL_DN13948_c0_g1_i1.p1	OG0009729	5.83014e-11	AT1G06143.1^AT1G06143.1^Q:24-563,H:35-572^58.333%ID^E:0^.^.	AT1G06143	basic helix loop helix DNA-binding superfamily protein
DBOL_DN1398_c0_g1_i8.p1	OG0011034	0.00486138	AT4G01880.3^AT4G01880.3^Q:3-247,H:6-241^58.943%ID^E:5.97e-97^.^.	AT4G01880	methyltransferase
DBOL_DN14085_c0_g1_i1.p1	OG0013741	0	AT2G36330.1^AT2G36330.1^Q:149-365,H:66-277^56.696%ID^E:1.63e-82^.^.	AT2G36330	Uncharacterized protein family (UPF0497)
DBOL_DN14142_c0_g1_i1.p1	OG0008480	0.000663611	AT3G42660.1^AT3G42660.1^Q:19-973,H:1-953^59.381%ID^E:0^.^.	AT3G42660	Ctf4 related nuclear protein. Interacts with LHP1-PRC2 to maintain H3K27 methylation in rapidly dividing cells. EOL1 expression is restricted to rapidly dividing cells.
DBOL_DN14398_c0_g1_i1.p1	OG0014198	0	AT1G76450.1^AT1G76450.1^Q:49-241,H:58-247^67.179%ID^E:2.09e-92^.^.	AT1G76450	Photosystem II reaction center PsbP family protein
DBOL_DN14413_c0_g2_i1.p1	OG0009057	0	AT2G04842.2^AT2G04842.2^Q:56-515,H:38-497^81.957%ID^E:0^.^.	AT2G04842	Encodes a dual localized threonyl-tRNA synthetase found both in the mitochondrion and the chloroplast. Plants mutated in this gene terminate as embryos in the globular stage.
DBOL_DN145_c0_g1_i9.p1	OG0008279	0	AT1G11340.1^AT1G11340.1^Q:31-851,H:16-833^53.726%ID^E:0^.^.	AT1G11340	G-type lectin S-receptor-like Serine/Threonine-kinase
DBOL_DN1455_c1_g1_i13.p1	OG0010593	5.67347e-07	AT4G19860.1^AT4G19860.1^Q:26-322,H:238-535^58.278%ID^E:9.16e-115^.^.	AT4G19860	Encodes a cytosolic calcium-independent phospholipase A.
DBOL_DN14608_c0_g1_i2.p1	OG0011053	0.0117846	AT2G27800.1^AT2G27800.1^Q:119-464,H:96-441^65.029%ID^E:2.31e-171^.^.	AT2G27800	Tetratricopeptide repeat (TPR)-like superfamily protein
DBOL_DN14611_c0_g1_i12.p1	OG0012110	0	AT5G14450.1^AT5G14450.1^Q:17-371,H:37-388^54.775%ID^E:1.17e-143^.^.	AT5G14450	GDSL-motif esterase/acyltransferase/lipase. Enzyme group with broad substrate specificity that may catalyze acyltransfer or hydrolase reactions with lipid and non-lipid substrates.
DBOL_DN1470_c0_g2_i4.p1	OG0014665	0.0274498	AT1G49590.1^AT1G49590.1^Q:18-192,H:71-242^53.591%ID^E:2.76e-53^.^.	AT1G49590	Encodes a novel nucleic acid-binding protein that is required for both RdDM (RNA-directed DNA methylation) and pre-mRNA splicing.
DBOL_DN14769_c0_g1_i2.p1	OG0015756	6.43325e-11	AT3G21710.1^AT3G21710.1^Q:20-122,H:36-127^40.741%ID^E:9.29e-11^.^.	AT3G21710	transmembrane protein
DBOL_DN1491_c1_g1_i2.p1	OG0012199	0	AT2G39870.1^AT2G39870.1^Q:27-338,H:29-294^34.251%ID^E:5.08e-18^.^.	AT2G39870	hypothetical protein
DBOL_DN15033_c0_g1_i8.p1	OG0012670	3.30223e-06	.	Unannotated gene	.
DBOL_DN15148_c0_g1_i7.p1	OG0009868	0.014066	AT3G17830.1^AT3G17830.1^Q:72-428,H:55-413^63.51%ID^E:7.76e-155^.^.	AT3G17830	Molecular chaperone Hsp40/DnaJ family protein
DBOL_DN1515_c1_g1_i5.p1	OG0011328	0.00734566	AT3G58660.1^AT3G58660.1^Q:8-317,H:23-332^55.272%ID^E:6.47e-113^.^.	AT3G58660	Ribosomal protein L1p/L10e family
DBOL_DN1519_c1_g1_i5.p1	OG0015768	3.58547e-07	AT3G51010.1^AT3G51010.1^Q:76-262,H:1-187^58.031%ID^E:1.22e-61^.^.	AT3G51010	protein translocase subunit
DBOL_DN15251_c0_g1_i4.p1	OG0009949	5.0896e-05	AT1G13570.3^AT1G13570.3^Q:17-362,H:2-339^26.738%ID^E:9.4e-14^.^.	AT1G13570	F-box/RNI-like superfamily protein
DBOL_DN15320_c0_g1_i8.p1	OG0008467	1.5279e-10	AT5G07810.1^AT5G07810.1^Q:33-1171,H:1-1185^57.973%ID^E:0^.^.	AT5G07810	SNF2 domain-containing protein / helicase domain-containing protein / HNH endonuclease domain-containing protein
DBOL_DN1534_c0_g1_i10.p1	OG0009145	0	AT4G36690.4^AT4G36690.4^Q:6-406,H:170-512^68.238%ID^E:0^.^.	AT4G36690	Regulates flowering time and displays a redundant role in pollen tube growth together with AtU2AF65b.
DBOL_DN15381_c0_g1_i9.p1	OG0016944	8.15415e-09	AT4G33467.2^AT4G33467.2^Q:5-50,H:7-52^54.348%ID^E:7.17e-10^.^.	AT4G33467	hypothetical protein
DBOL_DN1578_c0_g1_i11.p1	OG0009839	1.80935e-11	AT4G14790.2^AT4G14790.2^Q:29-409,H:57-429^68.475%ID^E:0^.^.	AT4G14790	encodes a nuclear-encoded DExH box RNA helicase, which is localized to mitochondria and whose in vitro ATPase activity is stimulated with mitochondrial RNA.
DBOL_DN1586_c0_g1_i12.p1	OG0010723	2.01039e-12	AT1G77220.1^AT1G77220.1^Q:150-515,H:120-484^71.274%ID^E:0^.^.`AT1G77220.1^AT1G77220.1^Q:17-69,H:79-132^68.519%ID^E:9.47e-15^.^.	AT1G77220	LAZ1H1 is a DUF300 that is localized to the tonoplast. Along with LAZ1 it appears to play a role in maintaining the structural integrity of vacuoles and regulating BR signaling by modulating downstream subcellular distribution of BAK1.
DBOL_DN15970_c0_g1_i1.p1	OG0016050	3.20093e-05	AT2G24400.1^AT2G24400.1^Q:5-161,H:4-159^54.167%ID^E:1.37e-52^.^.	AT2G24400	SAUR-like auxin-responsive protein family
DBOL_DN16068_c0_g1_i3.p1	OG0010935	0.000123948	AT3G56720.3^AT3G56720.3^Q:2-531,H:1-437^35.986%ID^E:2.17e-41^.^.	AT3G56720	pre-mRNA-splicing factor
DBOL_DN16124_c0_g1_i11.p1	OG0011149	0	AT1G76990.5^AT1G76990.5^Q:11-314,H:38-341^76.547%ID^E:2.65e-172^.^.`AT1G76990.5^AT1G76990.5^Q:17-156,H:273-397^29.371%ID^E:4.07e-07^.^.	AT1G76990	ACT domain repeat 3
DBOL_DN1643_c0_g1_i5.p1	OG0009470	2.13727e-06	AT1G33520.1^AT1G33520.1^Q:83-570,H:1-456^50.403%ID^E:6.13e-138^.^.	AT1G33520	Has single homolog in Arabidopsis, also homologs in human, mouse and C. elegans
DBOL_DN164607_c0_g1_i1.p1	OG0016739	0.000513931	AT2G01620.1^AT2G01620.1^Q:26-99,H:17-91^48%ID^E:1.74e-14^.^.	AT2G01620	RNI-like superfamily protein
DBOL_DN16622_c0_g1_i3.p1	OG0012588	0.00697905	AT5G59050.3^AT5G59050.3^Q:12-122,H:29-116^41.964%ID^E:3.37e-10^.^.	AT5G59050	G patch domain protein
DBOL_DN1663_c0_g1_i7.p1	OG0014332	1.10371e-09	AT1G12244.1^AT1G12244.1^Q:1-111,H:80-190^74.775%ID^E:2.23e-45^.^.	AT1G12244	Polynucleotidyl transferase, ribonuclease H-like superfamily protein
DBOL_DN16739_c0_g1_i6.p1	OG0011062	0.0017113	AT3G24140.2^AT3G24140.2^Q:50-429,H:11-375^58.612%ID^E:1.89e-134^.^.	AT3G24140	Encodes a basic helix-loop-helix transcription factor whose activity is required to promote differentiation of stomatal guard cells and to halt proliferative divisions in their immediate precursors. It fulfills its role through recruitment of the Arabidopsis Retinoblastoma homologue, RETINOBLASTOMA-RELATED (RBR). Both transcript and protein are expressed in and are required for halting divisions …
DBOL_DN16815_c0_g2_i5.p1	OG0011840	0.042767	AT1G24490.1^AT1G24490.1^Q:47-351,H:45-343^80.583%ID^E:1.97e-173^.^.	AT1G24490	Homologue of the Alb3/Oxa1/YidC family. ALB4 is almost identical to the Alb3/Oxa1/YidC domain of the previously described 110 kDa inner envelope protein ARTEMIS. However, ALB4 is expressed as a separate 55 kDa protein and is located in the thylakoid membrane of chloroplasts. Analysis of a T-DNA insertion line with a reduced level of Alb4 revealed chloroplasts with an altered ultrastructure. Mutan…
DBOL_DN17076_c0_g1_i7.p1	OG0009333	4.06073e-06	AT2G45540.6^AT2G45540.6^Q:3-635,H:1571-2220^66.208%ID^E:0^.^.	AT2G45540	WD-40 repeat family protein / beige-like protein
DBOL_DN17168_c0_g1_i2.p1	OG0009143	0	AT1G23030.1^AT1G23030.1^Q:193-759,H:67-612^64.398%ID^E:0^.^.	AT1G23030	Encodes a plant U-Box protein that is capable of binding and ubiquitinating MYC2 in vitro, acting as an E3 ligase. Unlike PUB10, its closest homolog in Arabidopsis, it does not appear to play a major role in the MeJA-mediated response.
DBOL_DN1719_c0_g1_i5.p1	OG0007919	0	AT1G06950.1^AT1G06950.1^Q:40-1036,H:1-1016^69.094%ID^E:0^.^.	AT1G06950	Encodes a protein thought to be a part of the translocon at the chloroplast inner envelope. Involved in protein import into the chloroplast and chloroplast biogenesis. C-terminal half of Tic110 functions as scaffolds for protein-protein interactions.
DBOL_DN17212_c1_g1_i1.p1	OG0015303	2.35216e-09	AT5G62165.3^AT5G62165.3^Q:5-211,H:3-206^50.23%ID^E:1.95e-59^.^.	AT5G62165	Encodes a MADS box transcription factor. Expressed in quiescent center. Involved in floral transition.
DBOL_DN17539_c0_g1_i1.p1	OG0014328	0.0139273	AT5G16770.4^AT5G16770.4^Q:1-335,H:1-324^52.557%ID^E:1.4e-103^.^.	AT5G16770	Member of the R2R3 factor gene family.
DBOL_DN17553_c0_g1_i4.p1	OG0013189	7.47866e-10	AT3G24750.2^AT3G24750.2^Q:45-280,H:35-256^30.645%ID^E:7.83e-19^.^.	AT3G24750	Encodes a member of the LAZY gene family that is expressed in the hypocotyl and the root
DBOL_DN1760_c0_g1_i13.p1	OG0008767	1.20532e-05	AT1G04790.1^AT1G04790.1^Q:58-764,H:1-614^30.718%ID^E:1.71e-63^.^.	AT1G04790	RING/U-box superfamily protein
DBOL_DN1788_c0_g1_i3.p1	OG0007373	0.00344928	AT4G27220.2^AT4G27220.2^Q:172-924,H:141-846^29.449%ID^E:1.2e-55^.^.	AT4G27220	NB-ARC domain-containing disease resistance protein
DBOL_DN1801_c1_g1_i4.p1	OG0012552	4.74251e-09	AT1G77290.3^AT1G77290.3^Q:85-351,H:1-266^70.412%ID^E:4.73e-142^.^.	AT1G77290	Glutathione S-transferase family protein
DBOL_DN1812_c0_g2_i14.p1	OG0008717	0	AT4G03560.1^AT4G03560.1^Q:2-683,H:3-682^69.298%ID^E:0^.^.	AT4G03560	Encodes a depolarization-activated Ca(2+) channel. Anti-sense experiments with this gene as well as Sucrose-H(+) symporters and complementation of yeast sucrose uptake mutant cch1 suggest that this protein mediates a voltage-activated Ca(2+ )influx. Mutants lack detectable SV channel activity suggesting TPC1 is essential component of the SV channel. Patch clamp analysis of loss of function mutati…
DBOL_DN18332_c1_g1_i5.p1	OG0010480	0	AT5G05310.7^AT5G05310.7^Q:3-470,H:4-470^67.368%ID^E:0^.^.	AT5G05310	TLC ATP/ADP transporter
DBOL_DN18336_c0_g1_i1.p1	OG0009010	0	AT5G40400.2^AT5G40400.2^Q:77-664,H:83-671^52.365%ID^E:0^.^.`AT5G40400.2^AT5G40400.2^Q:304-669,H:239-605^22.888%ID^E:3.48e-28^.^.	AT5G40400	Pentatricopeptide repeat (PPR) superfamily protein
DBOL_DN1838_c1_g1_i3.p1	OG0016532	0.0497323	AT5G24510.1^AT5G24510.1^Q:40-151,H:1-111^50%ID^E:1.65e-29^.^.	AT5G24510	60S acidic ribosomal protein family
DBOL_DN1864_c0_g1_i4.p1	OG0010560	7.6797e-10	AT5G65685.9^AT5G65685.9^Q:16-349,H:37-362^59.281%ID^E:3.14e-146^.^.	AT5G65685	UDP-Glycosyltransferase superfamily protein
DBOL_DN1867_c0_g1_i17.p1	OG0007952	0.0205753	AT1G44910.1^AT1G44910.1^Q:1-743,H:1-728^57.464%ID^E:0^.^.	AT1G44910	Binds the carboxyl-terminal domain (CTD) of the largest subunit of RNA polymerase II and functions as a scaffold for RNA processing machineries.
DBOL_DN18922_c0_g1_i8.p1	OG0008940	0.00291453	AT4G39790.1^AT4G39790.1^Q:40-333,H:6-318^40.123%ID^E:7.22e-52^.^.	AT4G39790	bZIP transcription factor, putative (DUF630 and DUF632)
DBOL_DN1906_c0_g2_i1.p1	OG0009814	0.00147979	AT1G13710.1^AT1G13710.1^Q:44-536,H:18-481^23.529%ID^E:4.81e-23^.^.	AT1G13710	Encodes the cytochrome P450 CYP78A5 monooxygenase. Contributes to the generation of a growth-stimulating signal distinct from the classical phytohormones that prevents proliferation arrest, promoting organ growth. In ovules it is required for megagametogenesis, maternal control of seed size and restricting megaspore mother cell fate to a single cell.
DBOL_DN1908_c0_g3_i1.p1	OG0011491	0.0075743	AT1G48880.1^AT1G48880.1^Q:8-419,H:3-442^57.528%ID^E:0^.^.	AT1G48880	Encodes a member of the TBL (TRICHOME BIREFRINGENCE-LIKE) gene family containing a plant-specific DUF231 (domain of unknown function) domain. TBL gene family has 46 members, two of which (TBR/AT5G06700 and TBL3/AT5G01360) have been shown to be involved in the synthesis and deposition of secondary wall cellulose, presumably by influencing the esterification state of pectic polymers. A nomenclature…
DBOL_DN19227_c0_g1_i12.p1	OG0011030	0	AT5G52790.3^AT5G52790.3^Q:33-437,H:7-384^51.97%ID^E:1.76e-138^.^.	AT5G52790	CBS domain protein with a domain protein (DUF21)
DBOL_DN19612_c0_g1_i2.p1	OG0012930	1.20624e-11	.	Unannotated gene	.
DBOL_DN19624_c0_g1_i2.p1	OG0010330	0.000616781	AT1G75260.1^AT1G75260.1^Q:317-512,H:316-511^40.796%ID^E:5.03e-38^.^.	AT1G75260	oxidoreductases, acting on NADH or NADPH
DBOL_DN2004_c0_g1_i1.p1	OG0015150	0	AT1G28490.1^AT1G28490.1^Q:1-158,H:1-157^66.667%ID^E:7.08e-74^.^.	AT1G28490	Encodes SYP61, one of 24 Arabidopsis syntaxins. Its mRNA has been shown to be expressed. SYP61 and SYP121 coordinate the trafficking of plasma membrane aquaporin PIP2
DBOL_DN2019_c0_g2_i4.p1	OG0016018	1.53156e-07	AT4G34412.1^AT4G34412.1^Q:1-87,H:1-88^70.455%ID^E:5.08e-39^.^.	AT4G34412	EKC/KEOPS complex subunit tprkb-like protein
DBOL_DN20194_c0_g1_i2.p1	OG0007627	0	AT5G48600.2^AT5G48600.2^Q:48-970,H:5-927^73.781%ID^E:0^.^.	AT5G48600	member of SMC subfamily
DBOL_DN2021_c0_g1_i17.p1	OG0007944	9.85092e-11	AT5G22800.1^AT5G22800.1^Q:86-822,H:78-815^76.319%ID^E:0^.^.	AT5G22800	A locus involved in embryogenesis. Mutations in this locus result in embryo lethality.
DBOL_DN20237_c0_g1_i2.p1	OG0015906	1.07397e-07	AT3G22560.1^AT3G22560.1^Q:18-168,H:7-158^51.282%ID^E:6.55e-47^.^.	AT3G22560	Acyl-CoA N-acyltransferases (NAT) superfamily protein
DBOL_DN2036_c0_g2_i1.p1	OG0012341	1.6562e-05	AT1G07350.6^AT1G07350.6^Q:37-150,H:10-121^69.298%ID^E:1.76e-45^.^.	AT1G07350	Encodes a serine/arginine rich-like protein, SR45a. Involved in the regulation of stress-responsive alternative splicing.
DBOL_DN205_c0_g3_i5.p1	OG0015607	0.000419456	AT5G06690.2^AT5G06690.2^Q:46-163,H:68-182^59.504%ID^E:2.07e-44^.^.	AT5G06690	Encodes a thioredoxin (WCRKC1) localized in chloroplast stroma. Contains a WCRKC motif. Functions in redox cascade with 2CPA and 2CPB via the ferredoxin-thioredoxin reductase (FTR)/thioredoxin (Trx) pathway to mediate the light-responsive reductive control of target proteins. Oxidizes redox-regulated proteins.
DBOL_DN20612_c0_g1_i7.p1	OG0013681	9.2478e-10	AT2G39920.4^AT2G39920.4^Q:16-293,H:6-255^41.135%ID^E:6.7e-62^.^.	AT2G39920	HAD superfamily, subfamily IIIB acid phosphatase
DBOL_DN20804_c0_g1_i6.p1	OG0014153	0.00732118	AT3G13170.1^AT3G13170.1^Q:11-202,H:165-356^77.083%ID^E:1.2e-111^.^.	AT3G13170	Encodes AtSPO11-1, one of the three Arabidopsis homologues of the archaeal DNA topoisomerase VIA subunit (topo VIA). Required for meiotic recombination. AtSPO11-1 and AtSPO11-2 have overlapping functions (i.e. both required for meiotic recombination) whereas AtSPO11-3 functions in DNA replication. AtSPO11-1 accumulates in foci in early G2. At 1 h post-S phase, no foci are observed, but by 3 h a m…
DBOL_DN2086_c0_g1_i6.p1	OG0007606	0	AT4G10930.2^AT4G10930.2^Q:30-350,H:21-353^46.243%ID^E:1.67e-82^.^.`AT4G10930.2^AT4G10930.2^Q:409-835,H:350-729^43.287%ID^E:4.06e-72^.^.	AT4G10930	RING/U-box protein
DBOL_DN2089_c0_g1_i13.p1	OG0014063	0	AT1G02410.3^AT1G02410.3^Q:95-294,H:68-267^82.5%ID^E:3.58e-121^.^.	AT1G02410	Encodes a member of the cytochrome c oxidase 11 protein family. It is an integral mitochondrial protein and likely plays an important role as a mitochondrial chaperone in COX complex assembly, affecting plant growth and pollen germination.
DBOL_DN2100_c0_g1_i1.p1	OG0014498	2.51768e-05	AT5G18810.2^AT5G18810.2^Q:24-148,H:24-148^69.6%ID^E:1.09e-55^.^.	AT5G18810	encodes an SC35-like splicing factor of 28 kD localized to the nuclear specks. Barta et al (2010) have proposed a nomenclature for Serine/Arginine-Rich Protein Splicing Factors (SR proteins): Plant Cell. 2010, 22:2926.
DBOL_DN2106_c2_g2_i1.p1	OG0015574	1.97205e-06	AT3G19220.1^AT3G19220.1^Q:11-171,H:17-165^54.601%ID^E:6.57e-54^.^.	AT3G19220	Encodes a zinc finger protein that is similar to a subgroup of DnaJ and is involved in cotyledon chloroplast biogenesis. Cyo1 is localized to the thylakoid membrane and has protein disulfide isomerase activity in vivo.Cyo1 is more highly expressed in light grown seedlings. Loss of function mutants have albino cotyledons and abnormal plastids.
DBOL_DN2140_c0_g2_i2.p1	OG0012284	0	AT5G17520.1^AT5G17520.1^Q:88-413,H:68-392^69.632%ID^E:1.26e-155^.^.	AT5G17520	Encodes a maltose transporter that is expressed in leaves and roots. Mutations at the MEX1 locus cause accumulation of both starch and maltose in leaves, with maltose levels at least 40 times higher than that of wild-type. This gene encodes a protein located in the chloroplast envelope.
DBOL_DN21504_c0_g1_i1.p1	OG0016025	1.538e-05	AT3G08890.2^AT3G08890.2^Q:68-194,H:44-170^76.378%ID^E:1.87e-69^.^.	AT3G08890	hypothetical protein (Protein of unknown function, DUF538)
DBOL_DN2165_c0_g1_i1.p1	OG0016069	0.0194465	AT5G54530.1^AT5G54530.1^Q:68-202,H:28-161^64.444%ID^E:2.64e-60^.^.	AT5G54530	serine protease, putative (Protein of unknown function, DUF538)
DBOL_DN2186_c0_g1_i17.p1	OG0007689	9.07973e-08	AT5G57160.1^AT5G57160.1^Q:67-582,H:2-517^78.917%ID^E:0^.^.	AT5G57160	Encodes the Arabidopsis orthologue of the yeast and mammalian DNA ligase IV. Involved in the repair of DNA damage but, unlike in yeast, not required for T-DNA integration. Interacts with the Arabidopsis homologue of XRCC4.
DBOL_DN21908_c2_g1_i3.p1	OG0009687	0	AT1G72570.1^AT1G72570.1^Q:1-438,H:1-408^52.7%ID^E:1.17e-143^.^.	AT1G72570	Integrase-type DNA-binding superfamily protein
DBOL_DN2191_c0_g1_i11.p1	OG0011379	2.01039e-12	AT5G57020.1^AT5G57020.1^Q:1-425,H:1-425^80.706%ID^E:0^.^.	AT5G57020	Arabidopsis thaliana myristoyl-CoA:protein N-myristoyltransferase.
DBOL_DN2216_c1_g1_i1.p1	OG0007908	0.00323094	AT3G24180.2^AT3G24180.2^Q:6-730,H:277-950^70.839%ID^E:0^.^.	AT3G24180	Beta-glucosidase, GBA2 type family protein
DBOL_DN22345_c0_g1_i1.p1	OG0014712	0.000129477	AT5G41590.1^AT5G41590.1^Q:3-222,H:1-204^40.179%ID^E:7.38e-42^.^.	AT5G41590	LURP-one-like protein (DUF567)
DBOL_DN2237_c0_g2_i4.p1	OG0008708	0	AT2G40130.2^AT2G40130.2^Q:201-595,H:519-891^36.16%ID^E:2.63e-70^.^.	AT2G40130	Encodes a member of an eight-gene family (SMAX1 and SMAX1-like) that has weak similarity to AtHSP101, a ClpB chaperonin required for thermotolerance.
DBOL_DN2251_c0_g1_i11.p1	OG0012068	0	AT3G29390.1^AT3G29390.1^Q:1-589,H:28-561^46.688%ID^E:5.69e-147^.^.	AT3G29390	Nuclear localized K-homology containing protein that interacts with AS1.
DBOL_DN2294_c1_g1_i5.p1	OG0008384	6.14983e-06	AT2G06040.1^AT2G06040.1^Q:309-842,H:205-759^50.524%ID^E:1.62e-172^.^.	AT2G06040	Contributes to UV tolerance through nucleotide excision repair.
DBOL_DN22950_c0_g1_i3.p1	OG0011434	2.23153e-10	AT5G42210.1^AT5G42210.1^Q:38-296,H:174-432^54.44%ID^E:1.58e-102^.^.	AT5G42210	Major facilitator superfamily protein
DBOL_DN23_c0_g1_i5.p1	OG0011558	0.0119683	AT1G14370.1^AT1G14370.1^Q:52-382,H:68-396^65.861%ID^E:1.93e-159^.^.	AT1G14370	Encodes protein kinase APK2a. Protein is N-myristoylated.
DBOL_DN23018_c0_g1_i3.p1	OG0012637	1.84976e-08	AT2G40740.3^AT2G40740.3^Q:1-204,H:20-202^31.944%ID^E:9.59e-17^.^.	AT2G40740	member of WRKY Transcription Factor
DBOL_DN23099_c0_g1_i2.p1	OG0008417	2.01039e-12	AT4G02350.2^AT4G02350.2^Q:1-794,H:1-774^74.529%ID^E:0^.^.	AT4G02350	Encodes a member of the exocyst complex gene family. The exocyst is a protein complex involved in tethering vesicles to the plasma membrane during regulated or polarized secretion. The mRNA is cell-to-cell mobile.
DBOL_DN2322_c0_g1_i2.p1	OG0013939	2.96694e-08	AT4G21320.1^AT4G21320.1^Q:55-337,H:5-286^74.205%ID^E:4.4e-165^.^.	AT4G21320	Encodes heat-stress-associated 32-kD protein. Up-regulated by heat shock. Thermotolerance in a knockout mutant was compromised following a long recovery period (> 24 h) after acclimation heat shock treatment.
DBOL_DN2331_c0_g1_i1.p1	OG0007476	0.0127348	AT2G16485.1^AT2G16485.1^Q:262-946,H:413-1103^55.87%ID^E:0^.^.	AT2G16485	Encodes NERD (Needed for RDR2-independent DNA methylation), a plant-specific GW repeat- and PHD finger-containing protein involved in siRNA-dependent DNA methylation.
DBOL_DN2336_c0_g1_i8.p1	OG0008856	1.64651e-09	AT2G17020.3^AT2G17020.3^Q:28-593,H:37-607^60.771%ID^E:0^.^.	AT2G17020	F-box/RNI-like superfamily protein
DBOL_DN236_c0_g1_i11.p1	OG0008043	4.2166e-08	AT3G51120.1^AT3G51120.1^Q:55-1065,H:68-1086^43.014%ID^E:0^.^.`AT3G51120.1^AT3G51120.1^Q:1266-1302,H:1271-1305^59.459%ID^E:6.76e-08^.^.	AT3G51120	zinc finger CCCH domain-containing protein 44
DBOL_DN2374_c1_g1_i4.p1	OG0014994	2.1174e-05	AT5G21070.1^AT5G21070.1^Q:31-255,H:3-225^89.778%ID^E:2.65e-141^.^.	AT5G21070	Fe(3+) dicitrate transport system permease
DBOL_DN23808_c0_g1_i3.p1	OG0010473	0	AT1G08820.5^AT1G08820.5^Q:4-138,H:3-137^66.667%ID^E:3.72e-59^.^.	AT1G08820	Encodes VAP33-like protein that interacts with cowpea mosaic virus protein 60K. Is a SNARE-like protein that may be involved in vesicular transport to or from the ER.
DBOL_DN2386_c0_g1_i5.p1	OG0012529	0.000579776	AT2G39080.1^AT2G39080.1^Q:113-378,H:82-347^68.797%ID^E:1.72e-138^.^.	AT2G39080	NAD(P)-binding Rossmann-fold superfamily protein
DBOL_DN2407_c0_g1_i7.p1	OG0011292	0.0138508	AT2G42880.1^AT2G42880.1^Q:39-646,H:8-606^72.123%ID^E:0^.^.	AT2G42880	member of MAP Kinase
DBOL_DN2414_c1_g1_i2.p1	OG0008126	0	AT5G17790.1^AT5G17790.1^Q:65-435,H:273-620^51.852%ID^E:3.49e-109^.^.`AT5G17790.1^AT5G17790.1^Q:323-689,H:339-755^36.937%ID^E:2.23e-55^.^.`AT5G17790.1^AT5G17790.1^Q:140-226,H:656-744^48.889%ID^E:1.19e-16^.^.	AT5G17790	Encodes a zinc-finger motif containing protein that is essential for chloroplast RNA editing. The protein physically interacts with ORRM1 and other components of chloroplast editosomes. VAR3 is a part of a protein complex required for normal chloroplast and palisade cell development. Mutants display a variegated phenotype due to somatic areas lacking or containing developmentally retarded chlorop…
DBOL_DN24309_c0_g1_i6.p1	OG0009478	6.29253e-10	AT2G47750.1^AT2G47750.1^Q:26-628,H:1-585^68.046%ID^E:0^.^.	AT2G47750	Encodes GH3.9, a member of the GH3 family auxin-responsive genes. gh3.9-1 mutants had greater primary root length, increased sensitivity to indole-3-acetic acid (IAA)-mediated root growth inhibition, but no obvious effects on apical dominance or leaf morphology.
DBOL_DN24416_c0_g1_i4.p1	OG0012603	0	AT5G62550.1^AT5G62550.1^Q:10-266,H:11-273^42.322%ID^E:2.39e-50^.^.	AT5G62550	microtubule-associated futsch-like protein
DBOL_DN2448_c0_g1_i10.p1	OG0015400	1.18613e-10	AT5G20900.1^AT5G20900.1^Q:28-141,H:55-166^48.361%ID^E:2.03e-24^.^.	AT5G20900	jasmonate-zim-domain protein 12
DBOL_DN246_c0_g1_i6.p1	OG0010237	0.0391232	AT5G06900.1^AT5G06900.1^Q:47-564,H:11-497^36.295%ID^E:8.91e-111^.^.	AT5G06900	member of CYP93D
DBOL_DN24601_c0_g1_i3.p1	OG0016763	0	AT2G38140.1^AT2G38140.1^Q:1-77,H:1-76^46.154%ID^E:1.39e-10^.^.	AT2G38140	plastid-specific ribosomal protein 4 (PSRP4) mRNA, complete The mRNA is cell-to-cell mobile.
DBOL_DN2464_c1_g1_i1.p1	OG0010670	1.05485e-08	AT1G32160.1^AT1G32160.1^Q:149-495,H:55-404^63.173%ID^E:1.46e-151^.^.	AT1G32160	beta-casein (DUF760)
DBOL_DN24805_c0_g1_i1.p1	OG0014673	0	AT2G45360.1^AT2G45360.1^Q:40-272,H:1-214^55.794%ID^E:8.34e-83^.^.	AT2G45360	ankyrin repeat/KH domain protein (DUF1442)
DBOL_DN2483_c0_g1_i1.p1	OG0016427	0.0112423	AT5G60400.3^AT5G60400.3^Q:56-85,H:5-34^60%ID^E:2.97e-06^.^.	AT5G60400	hypothetical protein
DBOL_DN2487_c0_g1_i14.p1	OG0008118	0	AT5G16210.1^AT5G16210.1^Q:1-629,H:1-616^62.402%ID^E:0^.^.	AT5G16210	HEAT repeat-containing protein
DBOL_DN25075_c0_g1_i1.p1	OG0014815	0.0342435	AT5G38700.1^AT5G38700.1^Q:59-237,H:7-175^46.277%ID^E:3.21e-40^.^.	AT5G38700	cotton fiber protein
DBOL_DN2511_c1_g1_i20.p1	OG0008938	0.000100298	AT4G24270.2^AT4G24270.2^Q:44-521,H:49-525^59.459%ID^E:0^.^.	AT4G24270	A locus involved in embryogenesis. Mutations in this locus result in embryo lethality.
DBOL_DN2529_c0_g2_i2.p1	OG0011014	0	AT1G48570.1^AT1G48570.1^Q:1-395,H:1-416^46.38%ID^E:2.53e-116^.^.`AT1G48570.1^AT1G48570.1^Q:277-355,H:373-445^49.367%ID^E:4.47e-17^.^.	AT1G48570	zinc finger (Ran-binding) family protein
DBOL_DN2532_c0_g1_i7.p1	OG0010497	1.13376e-07	AT2G20710.1^AT2G20710.1^Q:15-432,H:17-436^40.941%ID^E:2.85e-124^.^.	AT2G20710	Tetratricopeptide repeat (TPR)-like superfamily protein
DBOL_DN25335_c0_g1_i3.p1	OG0011630	0.00134292	AT2G38220.1^AT2G38220.1^Q:3-384,H:44-402^26.633%ID^E:5.45e-41^.^.	AT2G38220	RING/U-box superfamily protein
DBOL_DN2565_c0_g1_i11.p1	OG0012355	9.07116e-05	AT2G30320.1^AT2G30320.1^Q:9-289,H:213-481^49.117%ID^E:4.78e-79^.^.	AT2G30320	Pseudouridine synthase family protein
DBOL_DN2573_c0_g1_i5.p1	OG0009767	5.12241e-06	AT4G34030.1^AT4G34030.1^Q:31-447,H:42-458^81.775%ID^E:0^.^.	AT4G34030	MCC-B is involved in leucine degradation in mitochondria. The active protein is a dimer of MCC-A and MCC-B. MCC-A is biotinylated whereas MCC-B is not. The mRNA is cell-to-cell mobile.
DBOL_DN2585_c1_g1_i1.p1	OG0015772	0.00102015	AT1G31720.2^AT1G31720.2^Q:28-173,H:29-170^42.466%ID^E:1.11e-36^.^.	AT1G31720	chitin synthase, putative (DUF1218)
DBOL_DN25995_c0_g1_i2.p1	OG0012231	0.0335744	AT5G65790.1^AT5G65790.1^Q:12-97,H:43-129^88.506%ID^E:2.16e-49^.^.	AT5G65790	Encodes a MYB family protein with N-terminal R2R3 DNA-binding domains involved in root development.
DBOL_DN263_c0_g1_i1.p1	OG0010116	7.27849e-06	AT5G27460.1^AT5G27460.1^Q:70-549,H:14-491^52.273%ID^E:1.55e-165^.^.	AT5G27460	Tetratricopeptide repeat (TPR)-like superfamily protein
DBOL_DN2634_c0_g1_i3.p1	OG0012029	0	AT4G21800.2^AT4G21800.2^Q:20-375,H:1-352^72.191%ID^E:0^.^.	AT4G21800	Encodes QQT2. Required for early embryo development. qqt1 mutant lines are embryo-defective. Participates in the organization of microtubules during cell division. Interacts with QQT1 (encoded by AT5G22370).
DBOL_DN2693_c1_g1_i2.p1	OG0014420	0	AT1G23360.1^AT1G23360.1^Q:22-227,H:24-229^68.447%ID^E:2.2e-101^.^.	AT1G23360	Encodes a 2-phytyl-1,4-naphthoquinone methyltransferase that catalyzes the final step in phylloquinone (vitamin K1) biosynthesis.
DBOL_DN2711_c0_g1_i1.p1	OG0008456	0.0133251	AT2G38410.1^AT2G38410.1^Q:29-313,H:129-440^46.939%ID^E:7.35e-67^.^.`AT2G38410.1^AT2G38410.1^Q:522-694,H:537-669^34.973%ID^E:1.67e-16^.^.	AT2G38410	ENTH/VHS/GAT family protein
DBOL_DN2731_c0_g1_i2.p1	OG0011948	0.00328023	AT1G30970.1^AT1G30970.1^Q:1-372,H:1-365^61.257%ID^E:2.87e-143^.^.	AT1G30970	Encodes SUF4 (SUPPRESSOR of FRI 4), a putative zinc-finger-containing transcription factor that is required for delayed flowering in winter-annual Arabidopsis. suf4 mutations strongly suppress the late-flowering phenotype of FRI (FRIGIDA) mutants. suf4 mutants also show reduced H3K4 trimethylation at FLC (FLOWERING LOCUS C), a floral inhibitor. SUF4 may act to specifically recruit a putative hist…
DBOL_DN2735_c0_g1_i2.p1	OG0013783	0	AT4G08170.2^AT4G08170.2^Q:14-178,H:12-174^70.303%ID^E:9.55e-77^.^.	AT4G08170	Inositol 1,3,4-trisphosphate 5/6-kinase family protein
DBOL_DN2763_c0_g1_i13.p1	OG0012418	2.81455e-11	AT1G06690.1^AT1G06690.1^Q:21-307,H:30-317^76.125%ID^E:2.15e-163^.^.	AT1G06690	NAD(P)-linked oxidoreductase superfamily protein
DBOL_DN27692_c0_g1_i5.p1	OG0009159	2.37767e-07	AT3G16010.1^AT3G16010.1^Q:11-607,H:38-635^68.729%ID^E:0^.^.`AT3G16010.1^AT3G16010.1^Q:100-368,H:374-642^23.616%ID^E:4.52e-18^.^.	AT3G16010	Pentatricopeptide Repeat Protein involved in splicing of nad4, nad 5 and nad2 introns which affects biogenesis of the respiratory complex I.
DBOL_DN27876_c0_g1_i2.p1	OG0011306	4.02078e-12	AT4G23060.1^AT4G23060.1^Q:13-316,H:182-484^40.294%ID^E:8.33e-43^.^.	AT4G23060	Member of IQ67 (CaM binding) domain containing family.
DBOL_DN2800_c1_g1_i2.p1	OG0010860	1.07134e-08	AT1G08550.3^AT1G08550.3^Q:22-354,H:95-432^77.811%ID^E:0^.^.	AT1G08550	Violaxanthin deepoxidase involved in xanthophyll cycle.Two major consequences of the npq1 mutation are the absence of zeaxanthin formation in strong light and the partial inhibition of the quenching of singlet excited chlorophylls in the photosystem II light-harvesting complex
DBOL_DN28015_c0_g1_i1.p1	OG0013611	1.45213e-07	AT1G70260.1^AT1G70260.1^Q:28-305,H:81-375^47.458%ID^E:2.9e-85^.^.	AT1G70260	Encodes an endoplasmic reticulum (ER)-localized nodulin MtN21-like transporter family protein that negatively regulates resistance against biotrophic pathogens but not the necrotrophic pathogen, B. cinerea, possibly by regulating ROS production, cell death and PR1 expression.
DBOL_DN28141_c0_g1_i5.p1	OG0008513	1.60831e-09	AT5G43670.1^AT5G43670.1^Q:9-561,H:240-794^69.55%ID^E:0^.^.	AT5G43670	Sec23/Sec24 protein transport family protein
DBOL_DN28282_c0_g1_i3.p1	OG0014057	0	AT4G14910.1^AT4G14910.1^Q:14-234,H:17-228^73.423%ID^E:1.04e-103^.^.	AT4G14910	Encodes a protein that is predicted to act as a imidazoleglycerol-phosphate dehydratase involved in histidine biosynthesis
DBOL_DN2851_c0_g3_i6.p1	OG0014624	0	AT1G17410.1^AT1G17410.1^Q:59-218,H:27-165^47.5%ID^E:2.14e-46^.^.	AT1G17410	Nucleoside diphosphate kinase family protein
DBOL_DN2867_c0_g1_i5.p1	OG0011790	9.87565e-08	AT1G63110.1^AT1G63110.1^Q:3-374,H:6-374^66.667%ID^E:1.26e-179^.^.	AT1G63110	GPI transamidase subunit PIG-U
DBOL_DN2868_c0_g1_i5.p1	OG0009808	0	AT5G49890.1^AT5G49890.1^Q:25-409,H:2-395^71.465%ID^E:0^.^.	AT5G49890	member of Anion channel protein family
DBOL_DN2870_c0_g1_i4.p1	OG0013550	4.81087e-09	AT5G40810.1^AT5G40810.1^Q:1-214,H:2-214^77.103%ID^E:5.29e-111^.^.	AT5G40810	Cytochrome C1 family
DBOL_DN2882_c0_g1_i1.p1	OG0008014	1.78324e-06	AT4G33520.2^AT4G33520.2^Q:16-720,H:225-924^72.277%ID^E:0^.^.	AT4G33520	Encodes a putative metal-transporting P-type ATPase PAA1. An alternative-splicing event of the PAA1 pre-mRNA produces a copper chaperon named PCH1. The mRNA is cell-to-cell mobile.
DBOL_DN289_c0_g1_i11.p1	OG0009513	0	AT1G78930.1^AT1G78930.1^Q:53-417,H:46-412^47.425%ID^E:1.16e-103^.^.	AT1G78930	Mitochondrial transcription termination factor family protein
DBOL_DN28958_c0_g1_i7.p1	OG0012455	0	AT3G12920.1^AT3G12920.1^Q:24-371,H:16-334^46.537%ID^E:7.22e-91^.^.	AT3G12920	Encodes one of the BRGs (BOI-related gene) involved in resistance to Botrytis cinerea.
DBOL_DN2951_c0_g1_i3.p1	OG0008969	4.94757e-09	AT4G16280.4^AT4G16280.4^Q:64-631,H:17-555^52.85%ID^E:3e-173^.^.	AT4G16280	Involved in the promotion of the transition of the vegetative meristem to reproductive development. Four forms of the protein (alpha, beta, delta and gamma) are produced by alternative splicing. Involved in RNA-mediated chromatin silencing. At one point it was believed to act as an abscisic acid receptor but the paper describing that function was retracted.
DBOL_DN3009_c0_g1_i15.p1	OG0010199	3.78466e-07	AT1G20410.1^AT1G20410.1^Q:4-458,H:45-479^55.556%ID^E:1.97e-166^.^.	AT1G20410	Pseudouridine synthase family protein
DBOL_DN301_c0_g1_i6.p1	OG0008411	1.29629e-06	AT3G09650.1^AT3G09650.1^Q:91-770,H:74-775^66.62%ID^E:0^.^.	AT3G09650	RNA binding protein involved in the processing of chloroplast psbB-psbT-psbH-petB-petD transcript unit.
DBOL_DN3063_c0_g1_i11.p1	OG0014715	1.61624e-06	.	Unannotated gene	.
DBOL_DN3083_c1_g1_i3.p1	OG0010021	2.01039e-12	.	Unannotated gene	.
DBOL_DN3089_c0_g1_i2.p1	OG0011508	1.66891e-07	AT3G52050.2^AT3G52050.2^Q:10-276,H:5-273^61.566%ID^E:2.68e-99^.^.	AT3G52050	5-3 exonuclease family protein
DBOL_DN3110_c0_g1_i14.p1	OG0010589	0	AT5G67320.1^AT5G67320.1^Q:161-521,H:211-608^56.824%ID^E:1.04e-157^.^.`AT5G67320.1^AT5G67320.1^Q:1-160,H:1-139^51.852%ID^E:4.89e-43^.^.`AT5G67320.1^AT5G67320.1^Q:212-349,H:441-612^25.434%ID^E:6.19e-08^.^.	AT5G67320	Encodes a WD-40 protein involved in histone deacetylation in response to abiotic stress.Identified in a screen for mutations with altered expression of stress induced genes. Functions as a repressor of cold tolerance induced genes. Loss of function mutants are hypersensitive to freezing.
DBOL_DN31124_c0_g1_i5.p1	OG0016205	0.0130916	AT1G12390.1^AT1G12390.1^Q:1-108,H:17-124^60.185%ID^E:3.68e-44^.^.	AT1G12390	Cornichon family protein
DBOL_DN3123_c0_g1_i3.p1	OG0009748	0	AT2G31170.1^AT2G31170.1^Q:73-515,H:53-491^68.172%ID^E:0^.^.	AT2G31170	Encodes the cysteinyl t-RNA synthetase SYCO ARATH (SYCO), which is expressed and required in the central cell but not in the antipodals. SYCO, localized to the mitochondria, is necessary for mitochondrial cristae integrity. Mutation of this gene affects the lifespan of adjacent accessory cells.
DBOL_DN3130_c0_g1_i6.p1	OG0007511	0.00307523	AT4G21820.2^AT4G21820.2^Q:1-1053,H:1-1095^45.374%ID^E:0^.^.`AT4G21820.2^AT4G21820.2^Q:931-1478,H:763-1277^43.21%ID^E:5.51e-108^.^.`AT4G21820.2^AT4G21820.2^Q:907-1174,H:821-1068^35.185%ID^E:1.55e-30^.^.	AT4G21820	binding / calmodulin binding protein
DBOL_DN3133_c0_g1_i6.p1	OG0011913	7.71106e-08	AT4G11970.2^AT4G11970.2^Q:1-362,H:1-347^55.191%ID^E:1.96e-131^.^.	AT4G11970	YTH family protein
DBOL_DN3150_c0_g1_i9.p1	OG0009051	0	AT2G45340.1^AT2G45340.1^Q:29-520,H:28-533^60.474%ID^E:0^.^.	AT2G45340	Leucine-rich repeat protein kinase family protein
DBOL_DN32083_c1_g1_i2.p1	OG0007992	1.66207e-05	AT5G01030.3^AT5G01030.3^Q:492-872,H:342-676^36.364%ID^E:1.55e-51^.^.`AT5G01030.3^AT5G01030.3^Q:46-244,H:7-183^28.571%ID^E:2.01e-11^.^.	AT5G01030	enolase, putative (DUF3527)
DBOL_DN3223_c0_g1_i2.p1	OG0011253	0.000530787	AT2G20420.1^AT2G20420.1^Q:54-471,H:1-418^88.038%ID^E:0^.^.	AT2G20420	ATP citrate lyase (ACL) family protein
DBOL_DN3229_c0_g1_i8.p1	OG0014868	2.81214e-05	AT5G10910.1^AT5G10910.1^Q:54-203,H:63-207^52.667%ID^E:6.4e-37^.^.	AT5G10910	mraW methylase family protein
DBOL_DN3234_c0_g1_i9.p1	OG0013418	5.45098e-08	AT3G51000.1^AT3G51000.1^Q:17-302,H:30-320^36.735%ID^E:4.89e-62^.^.	AT3G51000	alpha/beta-Hydrolases superfamily protein
DBOL_DN3248_c0_g2_i1.p1	OG0013369	1.40727e-11	AT2G27285.1^AT2G27285.1^Q:81-394,H:1-315^46.605%ID^E:7.79e-76^.^.	AT2G27285	nuclear speckle splicing regulatory-like protein (DUF2040)
DBOL_DN3289_c0_g1_i6.p1	OG0014953	0.0333962	AT4G02530.3^AT4G02530.3^Q:101-240,H:95-237^61.806%ID^E:1.92e-53^.^.	AT4G02530	MPH2 is a green lineage-specific thylakoid lumen protein required for photosynthetic acclimation of PSII to stressful light conditions (PMID:28874535).
DBOL_DN3304_c0_g2_i5.p1	OG0008894	9.91324e-08	AT1G31360.1^AT1G31360.1^Q:1-454,H:1-457^80.088%ID^E:0^.^.	AT1G31360	Encodes a (d)NTP-dependent 3'->5' DNA helicase. This protein can also disrupt D loop structures and may mediate branch migration of Holliday junctions when tested in vitro. The unwinding activity of the enzyme depends on the presence of divalent cations (Mg2+, Mn2+, or Ca2+, but not Zn2+).(d)NTPs are also required with ATP and dATP supporting the greatest amount of DNA unwinding in vitro.
DBOL_DN3312_c0_g1_i10.p1	OG0008648	0.00134937	AT4G09730.1^AT4G09730.1^Q:1-491,H:1-470^68.145%ID^E:0^.^.	AT4G09730	Encodes RH39, a DEAD-box protein involved in the introduction of the hidden break into the 23S rRNA in the chloroplasts. Recombinant RH39 binds to the 23S rRNA in a segment adjacent to the stem-loop creating the hidden break target loop in a sequence-dependent manner. Has ATP-hydrolyzing activity at a Kcat of 5.3 /min in the presence of rRNA sequence. Mutants have drastically reduced level of lev…
DBOL_DN33358_c0_g1_i12.p1	OG0009006	7.21329e-09	AT1G20720.2^AT1G20720.2^Q:52-1303,H:7-1258^54.714%ID^E:0^.^.	AT1G20720	RAD3-like DNA-binding helicase protein
DBOL_DN33396_c0_g2_i10.p1	OG0008830	5.42806e-11	AT3G09660.1^AT3G09660.1^Q:42-667,H:4-629^68.038%ID^E:0^.^.	AT3G09660	Encodes a minichromosome maintenance protein that is involved with RAD51 in a backup pathway that repairs meiotic double strand breaks without giving meiotic crossovers when the major pathway, which relies on DMC1, fails.
DBOL_DN3346_c0_g2_i4.p1	OG0013902	0.0069026	AT5G47740.1^AT5G47740.1^Q:82-284,H:42-236^48.558%ID^E:2.56e-58^.^.	AT5G47740	Adenine nucleotide alpha hydrolases-like superfamily protein
DBOL_DN3365_c0_g1_i7.p1	OG0008017	0.00295818	AT5G22640.1^AT5G22640.1^Q:66-559,H:1-492^63.2%ID^E:0^.^.	AT5G22640	EMB1211 is a MORN (multiple membrane occupation and recognition nexus) motif containing protein involved in embryo development and chloroplast biogenesis. The mRNA is cell-to-cell mobile.
DBOL_DN33780_c0_g1_i3.p1	OG0010946	0.00849642	AT4G38225.1^AT4G38225.1^Q:131-419,H:74-363^58.276%ID^E:1.47e-123^.^.	AT4G38225	glycerol kinase
DBOL_DN3388_c2_g1_i5.p1	OG0008452	0.000200244	AT5G12080.3^AT5G12080.3^Q:69-602,H:31-551^58.627%ID^E:0^.^.	AT5G12080	Encodes a mechanosensitive (or stretch-activated) ion channel in the plasma membrane with a moderate preference for anions.Cell death activity is negatively regulated by phosphorylation while mechanosensitive properties are unaffected.
DBOL_DN3411_c0_g2_i1.p1	OG0016496	5.86421e-07	.	Unannotated gene	.
DBOL_DN3413_c0_g1_i19.p1	OG0012365	5.36172e-09	AT5G54160.1^AT5G54160.1^Q:33-262,H:34-263^36.325%ID^E:5.82e-48^.^.	AT5G54160	A caffeic acid/5-hydroxyferulic acid O-methyltransferase. Interacts with 14-4-3 proteins in yeast 2 hybrid assay. AtOMT1 (At5g54160) encodes a flavonol 3?-O-methyltransferase that is highly active towards quercetin and myricetin. The substrate specificity identifies the enzyme as flavonol 3?-methyltransferase which replaces the former annotation of the gene to encode a caffeic acid/5-hydroxyferul…
DBOL_DN3457_c0_g1_i5.p1	OG0013101	0.000790197	AT1G04190.1^AT1G04190.1^Q:85-414,H:1-328^75.758%ID^E:0^.^.	AT1G04190	Encodes one of the 36 carboxylate clamp (CC)-tetratricopeptide repeat (TPR) proteins (Prasad 2010, Pubmed ID: 20856808) with potential to interact with Hsp90/Hsp70 as co-chaperones.
DBOL_DN3469_c0_g1_i16.p1	OG0014996	3.70555e-07	AT4G11600.1^AT4G11600.1^Q:41-163,H:106-228^76.423%ID^E:5.96e-68^.^.	AT4G11600	Encodes glutathione peroxidase.
DBOL_DN34769_c0_g1_i4.p1	OG0011666	6.57075e-05	AT3G63000.1^AT3G63000.1^Q:2-360,H:3-358^75.487%ID^E:0^.^.	AT3G63000	NPL4-like protein 1
DBOL_DN3487_c0_g1_i7.p1	OG0011385	6.70136e-05	AT5G66680.1^AT5G66680.1^Q:41-474,H:4-437^76.037%ID^E:0^.^.	AT5G66680	Encodes a protein ortholog of human SOT48 or yeast WBP1, an essential protein subunit of the oligosaccharyltransferase (OST) complex, which is responsible for the transfer in the ER of the N-linked glycan precursor onto Asn residues of candidate proteins.
DBOL_DN35158_c0_g1_i2.p1	OG0007703	2.25152e-06	AT1G04210.1^AT1G04210.1^Q:81-1158,H:22-1108^56.359%ID^E:0^.^.	AT1G04210	Encodes a putative Raf-related kinase.
DBOL_DN3525_c0_g1_i5.p1	OG0008143	8.04157e-12	AT3G18310.1^AT3G18310.1^Q:52-582,H:31-545^37.365%ID^E:2.04e-101^.^.	AT3G18310	TATA box-binding protein associated factor RNA polymerase I subunit C
DBOL_DN3530_c0_g1_i17.p1	OG0014677	0	AT5G17770.1^AT5G17770.1^Q:38-249,H:40-251^87.264%ID^E:3.11e-140^.^.	AT5G17770	Encodes NADH:cytochrome (Cyt) b5 reductase that displayed strict specificity to NADH for the reduction of a recombinant Cyt b5 (AtB5-A), whereas no Cyt b5 reduction was observed when NADPH was used as the electron donor.
DBOL_DN3542_c0_g1_i12.p1	OG0009447	0	AT2G03670.2^AT2G03670.2^Q:7-404,H:4-395^75.377%ID^E:0^.^.	AT2G03670	CDC48 - like protein AAA-type ATPaseCell. division control protein 48 homolog B
DBOL_DN3607_c0_g1_i2.p1	OG0007445	0	AT1G17450.3^AT1G17450.3^Q:1-1767,H:1-1785^43.189%ID^E:0^.^.	AT1G17450	B-block binding subunit of TFIIIC
DBOL_DN3610_c2_g1_i1.p1	OG0010767	6.03118e-12	AT5G20590.1^AT5G20590.1^Q:28-314,H:196-482^80.836%ID^E:0^.^.	AT5G20590	Encodes a member of the TBL (TRICHOME BIREFRINGENCE-LIKE) gene family containing a plant-specific DUF231 (domain of unknown function) domain. TBL gene family has 46 members, two of which (TBR/AT5G06700 and TBL3/AT5G01360) have been shown to be involved in the synthesis and deposition of secondary wall cellulose, presumably by influencing the esterification state of pectic polymers. A nomenclature…
DBOL_DN3621_c0_g1_i9.p1	OG0008775	5.02598e-11	AT3G48500.1^AT3G48500.1^Q:40-571,H:1-529^72.932%ID^E:0^.^.	AT3G48500	Nucleic acid-binding, OB-fold-like protein
DBOL_DN3643_c0_g1_i6.p1	OG0015084	1.92395e-08	AT2G27790.2^AT2G27790.2^Q:1-190,H:1-184^63.684%ID^E:2.97e-85^.^.	AT2G27790	RNA-binding (RRM/RBD/RNP motifs) family protein
DBOL_DN36587_c0_g1_i1.p1	OG0013115	0	AT2G07689.1^AT2G07689.1^Q:217-423,H:1-207^91.787%ID^E:2.14e-129^.^.	AT2G07689	NADH-Ubiquinone/plastoquinone (complex I) protein
DBOL_DN3670_c0_g1_i2.p1	OG0009607	0.0130706	AT5G55220.1^AT5G55220.1^Q:1-439,H:1-440^58.444%ID^E:0^.^.	AT5G55220	trigger factor type chaperone family protein
DBOL_DN36860_c0_g1_i3.p1	OG0016962	0.000645352	AT1G75250.1^AT1G75250.1^Q:2-76,H:7-81^69.333%ID^E:1.66e-35^.^.	AT1G75250	RAD-like 6
DBOL_DN370_c0_g1_i4.p1	OG0009133	0	AT1G49430.1^AT1G49430.1^Q:9-645,H:11-650^67.656%ID^E:0^.^.	AT1G49430	Encodes a long chain acyl-CoA synthetase that catalyzes the synthesis of omega-hydroxy fatty acyl-CoA intermediates in the pathway to cutin synthesis. Required for repression of lateral root formation.
DBOL_DN37052_c0_g1_i2.p1	OG0011320	0	AT4G16330.2^AT4G16330.2^Q:99-408,H:67-363^66.129%ID^E:3.12e-148^.^.	AT4G16330	2-oxoglutarate (2OG) and Fe(II)-dependent oxygenase superfamily protein
DBOL_DN3717_c0_g1_i2.p1	OG0012767	1.0664e-05	AT5G63080.1^AT5G63080.1^Q:1-328,H:1-314^66.463%ID^E:3.4e-165^.^.	AT5G63080	Encodes a HR demethylase that acts as a positive regulator of seed germination in the PHYB-PIL5-SOM pathway.
DBOL_DN3751_c0_g1_i7.p1	OG0011686	0.000852662	AT5G01780.4^AT5G01780.4^Q:232-493,H:49-307^60%ID^E:3.63e-102^.^.	AT5G01780	2-oxoglutarate-dependent dioxygenase family protein
DBOL_DN3760_c0_g1_i16.p1	OG0008087	1.58761e-08	AT3G16610.1^AT3G16610.1^Q:203-851,H:2-654^51.988%ID^E:0^.^.	AT3G16610	pentatricopeptide (PPR) repeat-containing protein
DBOL_DN3825_c0_g1_i18.p1	OG0012570	0	AT3G44160.1^AT3G44160.1^Q:1-291,H:1-290^81.1%ID^E:0^.^.	AT3G44160	Encodes a chloroplast-localized Omp85 family member. Members of this family chaperone the membrane insertion of beta-barrel-shaped outer membrane proteins in bacteria, mitochondria and probably chloroplasts and facilitate the transfer of nuclear-encoded cytosolically synthesized preproteins across the outer envelope of chloroplasts.
DBOL_DN3829_c2_g1_i2.p1	OG0007377	3.3999e-05	AT5G40820.4^AT5G40820.4^Q:2-1500,H:849-2342^70.698%ID^E:0^.^.	AT5G40820	Encodes a Arabidopsis ortholog of the ATR protein kinase that is involved in a wide range of responses to DNA damage and plays a central role in cell-cycle regulation. Dominant loss of function alleles identified as suppressors of ALS also exhibit increased tolerance to aluminum. This may be due to the inhibition of terminal differentiation of the root apex upon exposure to Al.
DBOL_DN38365_c0_g1_i1.p1	OG0013154	1.72168e-06	AT4G09060.1^AT4G09060.1^Q:63-392,H:11-339^51.662%ID^E:1.15e-99^.^.	AT4G09060	hypothetical protein
DBOL_DN3856_c0_g1_i5.p1	OG0015017	4.38064e-09	AT2G21530.1^AT2G21530.1^Q:61-191,H:56-184^55.725%ID^E:5.65e-45^.^.	AT2G21530	SMAD/FHA domain-containing protein
DBOL_DN3866_c0_g1_i7.p1	OG0012055	1.78925e-10	AT3G03630.1^AT3G03630.1^Q:74-361,H:95-381^79.861%ID^E:2.02e-151^.^.	AT3G03630	Encodes a protein that possesses S-sulfocysteine synthase activity and lacks O-acetylserien(thiol)lyase activity.
DBOL_DN3870_c0_g1_i18.p1	OG0014028	1.70883e-10	AT3G21810.2^AT3G21810.2^Q:23-253,H:37-274^36.402%ID^E:3.15e-33^.^.	AT3G21810	Zinc finger C-x8-C-x5-C-x3-H type family protein
DBOL_DN3888_c0_g1_i19.p1	OG0014317	0.0443177	AT5G55810.1^AT5G55810.1^Q:78-161,H:1-79^69.048%ID^E:3.07e-35^.^.	AT5G55810	encodes a bi-functional enzyme that expresses both nicotinamide-nucleotide adenylyltransferase (2.7.7.1) and nicotinate-nucleotide adenylyltransferase (2.7.7.18)activity.
DBOL_DN3899_c0_g1_i5.p1	OG0008243	0	AT1G54130.1^AT1G54130.1^Q:117-569,H:207-547^33.7%ID^E:1.27e-49^.^.	AT1G54130	This gene appears to be at least partially redundant with RSH2 (At3g14050). Guanosine tetraphosphate synthesized by RSH2/RSH3 (and CRSH At3g17470) to an unknown extent can repress chloroplast gene expression, and also reduce chloroplast size.
DBOL_DN3928_c0_g1_i2.p1	OG0007727	8.03316e-05	AT5G11040.1^AT5G11040.1^Q:1-806,H:1-811^78.818%ID^E:0^.^.	AT5G11040	Encodes a tethering factor required for cell plate biogenesis.
DBOL_DN3946_c0_g1_i3.p1	OG0015231	1.80935e-11	AT4G00030.1^AT4G00030.1^Q:40-237,H:12-209^68.687%ID^E:1.16e-97^.^.	AT4G00030	Plastid-lipid associated protein PAP / fibrillin family protein
DBOL_DN3963_c0_g1_i4.p1	OG0015143	8.7801e-07	AT2G41760.1^AT2G41760.1^Q:6-163,H:11-169^67.925%ID^E:4.88e-82^.^.	AT2G41760	Controls the expression of specific defence-response genes, activates the synthesis pathway for the phytoalexin camalexin and influences basal resistance to Pseudomonas syringae pv tomato (Pst).
DBOL_DN3972_c0_g1_i1.p1	OG0012145	3.20647e-05	AT4G29860.1^AT4G29860.1^Q:1-295,H:1-295^55.629%ID^E:3.6e-114^.^.	AT4G29860	Encodes a WD repeat protein with seven WD repeat motifs, predicted to function in protein-protein interaction. Mutations caused defects in both embryo and seedling development.
DBOL_DN3984_c0_g1_i2.p1	OG0012441	1.39111e-06	AT5G15930.1^AT5G15930.1^Q:1-330,H:1-329^83.988%ID^E:0^.^.	AT5G15930	Encodes a putative plant adhesion molecule.
DBOL_DN4002_c0_g1_i2.p1	OG0015800	0.00377704	AT4G13850.4^AT4G13850.4^Q:1-66,H:1-65^63.636%ID^E:3.35e-22^.^.	AT4G13850	Encodes a glycine-rich RNA-binding protein. Gene expression is induced by cold.
DBOL_DN4013_c0_g1_i7.p1	OG0011283	8.04157e-12	AT1G16870.1^AT1G16870.1^Q:59-462,H:71-480^68.293%ID^E:0^.^.	AT1G16870	mitochondrial 28S ribosomal protein S29-like protein
DBOL_DN4019_c0_g1_i1.p1	OG0008926	7.45996e-07	AT5G13960.1^AT5G13960.1^Q:92-783,H:3-624^53.879%ID^E:0^.^.	AT5G13960	Encodes a histone 3 lysine 9 specific methyltransferase involved in the maintenance of DNA methylation. SUVH4/KYP is a SU(VAR)3-9 homolog, a SET domain protein. Known SET domain proteins are involved in epigenetic control of gene expression. There are 10 SUVH genes in Arabidopsis and members of this subfamily of the SET proteins have an additional conserved SRA domain. In kyp mutants, there is a …
DBOL_DN4023_c0_g1_i14.p1	OG0010166	3.41767e-11	AT5G37590.1^AT5G37590.1^Q:36-498,H:36-498^58.887%ID^E:0^.^.	AT5G37590	Tetratricopeptide repeat (TPR)-like superfamily protein
DBOL_DN4037_c0_g1_i5.p1	OG0012813	0.000816297	AT4G09010.1^AT4G09010.1^Q:2-148,H:3-151^56.291%ID^E:3.57e-40^.^.	AT4G09010	Encodes a thylakoid lumen protein that was initially believed to act as a microsomal ascorbate peroxidase APX4 but to date, no evidence of enzymatic activity has been found.
DBOL_DN4044_c0_g1_i2.p1	OG0012915	0	AT3G27110.5^AT3G27110.5^Q:1-297,H:1-300^72.549%ID^E:1.92e-156^.^.	AT3G27110	PGM48 is a member of a plant specific clade of metallo-endopeptidase proteins. It is found in plastoglobules. Analysis of over-expression and loss of function phenotypes suggests PGM48 may have a role in positively regulating senescence.
DBOL_DN4059_c0_g2_i5.p1	OG0014444	0	AT1G71790.1^AT1G71790.1^Q:1-230,H:1-230^83.043%ID^E:8.19e-142^.^.	AT1G71790	Encodes a heterodimeric actin binding protein composed of an alpha and a beta sumunit. Stabilizes actin filament cytoskeleton by capping.
DBOL_DN4157_c0_g1_i3.p2	OG0016471	4.12245e-05	AT1G08380.1^AT1G08380.1^Q:1-141,H:1-140^58.333%ID^E:1.03e-46^.^.	AT1G08380	Encodes subunit O of photosystem I.
DBOL_DN4258_c0_g2_i5.p1	OG0010335	3.41847e-08	AT5G55130.1^AT5G55130.1^Q:55-499,H:7-464^71.739%ID^E:0^.^.	AT5G55130	putative molybdopterin synthase sulphurylase (cnx5)
DBOL_DN4301_c4_g1_i3.p1	OG0010301	5.53782e-05	AT5G42260.1^AT5G42260.1^Q:11-275,H:75-340^62.03%ID^E:1.2e-116^.^.	AT5G42260	beta glucosidase 12
DBOL_DN4305_c0_g1_i5.p1	OG0010848	0	AT1G60230.1^AT1G60230.1^Q:113-479,H:91-457^78.474%ID^E:0^.^.	AT1G60230	Radical SAM superfamily protein
DBOL_DN431_c0_g1_i23.p1	OG0012508	0	AT1G78915.1^AT1G78915.1^Q:1-282,H:2-277^56.14%ID^E:4.87e-100^.^.	AT1G78915	Tetratricopeptide repeat (TPR)-like superfamily protein
DBOL_DN4330_c0_g1_i12.p1	OG0016402	3.04819e-05	AT1G52220.1^AT1G52220.1^Q:88-147,H:48-107^68.333%ID^E:1.03e-22^.^.	AT1G52220	CURVATURE THYLAKOID protein
DBOL_DN4340_c1_g1_i10.p1	OG0012022	3.90187e-07	AT1G51560.1^AT1G51560.1^Q:38-334,H:95-392^82.215%ID^E:0^.^.	AT1G51560	Pyridoxamine 5-phosphate oxidase family protein
DBOL_DN4373_c0_g1_i26.p1	OG0012760	6.03118e-12	AT2G30280.1^AT2G30280.1^Q:24-237,H:72-278^49.533%ID^E:1.49e-63^.^.	AT2G30280	Encodes RDM4, a transcriptional regulator functioning in RNA-directed DNA methylation and plant development.
DBOL_DN4374_c0_g1_i10.p1	OG0011779	0	AT1G06240.1^AT1G06240.1^Q:33-278,H:135-381^76.113%ID^E:7.54e-138^.^.	AT1G06240	diiron containing four-helix bundle family ferritin protein, putative (Protein of unknown function DUF455)
DBOL_DN4399_c0_g1_i1.p1	OG0009449	0.0168981	AT5G18570.1^AT5G18570.1^Q:99-432,H:209-507^34.795%ID^E:2.64e-45^.^.	AT5G18570	Encodes AtObgC, a plant ortholog of bacterial Obg. AtObgC is a chloroplast-targeting GTPase essential for early embryogenesis. Mutations in this locus result in embryo lethality. The protein is dually localized in the stroma and the inner envelope membrane and is involved in thylakoid membrane biogenesis and functions primarily in plastid ribosome biogenesis during chloroplast development.
DBOL_DN4425_c0_g1_i1.p1	OG0009954	6.01107e-10	AT3G54660.1^AT3G54660.1^Q:79-535,H:51-515^81.505%ID^E:0^.^.	AT3G54660	Encodes glutathione reductase that is most likely localized in the chloroplast.
DBOL_DN4433_c0_g1_i10.p1	OG0007519	9.64988e-11	AT1G68890.1^AT1G68890.1^Q:55-1449,H:49-1438^56.46%ID^E:0^.^.	AT1G68890	Homologous to the four eubacterial men genes involved in menanoquinone biosynthesis. Studies of mutants defective in this gene demonstrated its involvement in phylloquinone biosynthesis in Arabidopsis. The mRNA is cell-to-cell mobile.
DBOL_DN4438_c0_g1_i7.p1	OG0011809	0.00515132	AT4G38710.1^AT4G38710.1^Q:41-419,H:3-394^48.804%ID^E:1.07e-65^.^.	AT4G38710	glycine-rich protein
DBOL_DN4440_c0_g1_i7.p1	OG0011980	1.05948e-09	AT3G07940.2^AT3G07940.2^Q:1-237,H:1-228^54.393%ID^E:4.26e-85^.^.	AT3G07940	Calcium-dependent ARF-type GTPase activating protein family
DBOL_DN4459_c0_g1_i8.p1	OG0011769	0	AT2G25840.2^AT2G25840.2^Q:121-348,H:179-410^69.397%ID^E:6.94e-108^.^.	AT2G25840	Nucleotidylyl transferase superfamily protein
DBOL_DN4494_c0_g1_i1.p1	OG0015969	0.0217168	AT2G45760.1^AT2G45760.1^Q:35-163,H:9-136^40.909%ID^E:1.09e-20^.^.	AT2G45760	encodes a protein that is similar to BONZAI1-binding protein BAP1.
DBOL_DN4517_c0_g1_i8.p1	OG0007812	0	AT5G46400.1^AT5G46400.1^Q:15-574,H:29-588^50.712%ID^E:0^.^.	AT5G46400	Tetratricopeptide repeat (TPR)-like superfamily protein
DBOL_DN4519_c0_g1_i1.p1	OG0014718	0.00713829	AT5G62930.1^AT5G62930.1^Q:1-277,H:1-242^63.177%ID^E:2.72e-129^.^.	AT5G62930	SGNH hydrolase-type esterase superfamily protein
DBOL_DN4572_c0_g1_i8.p1	OG0008197	2.01039e-12	AT5G35930.4^AT5G35930.4^Q:4-933,H:9-869^47.034%ID^E:0^.^.	AT5G35930	AMP-dependent synthetase and ligase family protein
DBOL_DN45786_c0_g1_i1.p1	OG0016462	0.000151704	AT5G14670.3^AT5G14670.3^Q:25-155,H:50-180^71.756%ID^E:2.05e-69^.^.	AT5G14670	A member of ARF GTPase family. Arabidopsis has 21 members of this family, known to be essential for vesicle coating and uncoating and functions in GTP-binding. Gene encoding ADP-ribosylation factor and similar to ADP-ribosylation factor DcARF1 (GI:965483) (Daucus carota), other ARFs and ARF-like proteins. The gene is shown to play a role in cell division, cell expansion and cellulose production u…
DBOL_DN4622_c0_g1_i16.p1	OG0010440	8.07304e-06	AT2G47330.1^AT2G47330.1^Q:129-407,H:193-467^45%ID^E:1.1e-72^.^.	AT2G47330	P-loop containing nucleoside triphosphate hydrolases superfamily protein
DBOL_DN4647_c0_g1_i1.p1	OG0016184	5.02598e-11	AT5G28010.2^AT5G28010.2^Q:30-163,H:12-143^28.777%ID^E:4.46e-06^.^.	AT5G28010	Polyketide cyclase/dehydrase and lipid transport superfamily protein
DBOL_DN465_c0_g1_i10.p1	OG0009795	0.000579304	AT5G49820.1^AT5G49820.1^Q:16-372,H:10-333^71.989%ID^E:2.27e-168^.^.	AT5G49820	root UVB sensitive protein (Protein of unknown function, DUF647)
DBOL_DN4655_c0_g1_i5.p1	OG0012619	1.60128e-08	AT4G20930.1^AT4G20930.1^Q:3-194,H:1-185^58.333%ID^E:1.54e-70^.^.	AT4G20930	Encodes a 3-hydroxyisobutyrate dehydrogenase.
DBOL_DN4689_c0_g1_i1.p1	OG0014530	0	AT5G62720.2^AT5G62720.2^Q:70-209,H:58-199^64.085%ID^E:2.54e-54^.^.	AT5G62720	Integral membrane HPP family protein
DBOL_DN47105_c0_g1_i1.p1	OG0013202	9.32219e-05	AT4G37630.2^AT4G37630.2^Q:47-222,H:72-256^39.894%ID^E:6.15e-39^.^.	AT4G37630	core cell cycle genes
DBOL_DN4756_c0_g1_i10.p1	OG0015339	0.00909911	AT4G29890.1^AT4G29890.1^Q:3-278,H:2-290^55.363%ID^E:1.68e-117^.^.	AT4G29890	choline monooxygenase, putative (CMO-like)
DBOL_DN4779_c0_g1_i2.p1	OG0008639	0	ATCG00340.1^ATCG00340.1^Q:1-734,H:1-734^97.411%ID^E:0^.^.	ATCG00340	Encodes the D1 subunit of photosystem I reaction center.
DBOL_DN4802_c2_g1_i1.p1	OG0010004	1.38154e-08	AT4G16745.1^AT4G16745.1^Q:26-370,H:191-535^76.012%ID^E:0^.^.	AT4G16745	Exostosin family protein
DBOL_DN4813_c0_g1_i3.p1	OG0015006	7.07839e-06	AT3G23620.1^AT3G23620.1^Q:71-380,H:1-310^71.613%ID^E:4.05e-160^.^.	AT3G23620	BRIX domain containing protein, similar to RNA biogenesis factors in yeast. Binds rRNA and likely also functions in RNA biogenesis in Arabidopsis. Essential gene, mutants are embryo lethal and does not transmit well through the gametophyte.
DBOL_DN4823_c1_g1_i3.p1	OG0008538	0.00469196	AT2G45620.1^AT2G45620.1^Q:48-814,H:4-755^50.619%ID^E:0^.^.	AT2G45620	Nucleotidyltransferase family protein involved in transcript polyadenylation.
DBOL_DN48836_c0_g1_i2.p1	OG0016103	0	AT5G07380.4^AT5G07380.4^Q:34-450,H:1-412^54.846%ID^E:6.51e-162^.^.	AT5G07380	hypothetical protein
DBOL_DN4952_c0_g1_i6.p1	OG0012826	6.03118e-12	AT5G25480.1^AT5G25480.1^Q:19-382,H:3-363^65.205%ID^E:7.61e-166^.^.	AT5G25480	Encodes a DNA methyltransferase homolog. Human Dnmt2 methylates tRNA-Asp and can methylate Arabidopsis tRNA-Asp in vitro.
DBOL_DN4959_c2_g1_i3.p1	OG0015970	0.000236355	AT3G52740.1^AT3G52740.1^Q:50-166,H:23-139^54.167%ID^E:5.09e-34^.^.	AT3G52740	Plant specific protein.BIC1 and BIC2 inhibit cryptochrome function by blocking blue light-dependent cryptochrome dimerization.Light activated transcription of BICs is mediated by cryptochromes.
DBOL_DN5014_c0_g1_i2.p1	OG0008544	0	AT2G02090.1^AT2G02090.1^Q:1-725,H:1-717^69.057%ID^E:0^.^.	AT2G02090	SNF2 domain-containing protein / helicase domain-containing protein
DBOL_DN5019_c0_g1_i16.p1	OG0015025	4.44171e-05	AT2G27110.3^AT2G27110.3^Q:143-214,H:576-647^41.667%ID^E:1.6e-09^.^.`AT2G27110.3^AT2G27110.3^Q:120-208,H:599-690^36.559%ID^E:2.86e-06^.^.	AT2G27110	FAR1-related sequence 3
DBOL_DN5042_c0_g1_i1.p1	OG0013708	0.00113903	AT2G35410.1^AT2G35410.1^Q:22-259,H:24-262^54.098%ID^E:3.44e-86^.^.`AT2G35410.1^AT2G35410.1^Q:88-170,H:189-273^31.765%ID^E:1.99e-08^.^.	AT2G35410	RNA-binding (RRM/RBD/RNP motifs) family protein
DBOL_DN50514_c0_g1_i17.p1	OG0011020	0.000417376	AT1G55200.4^AT1G55200.4^Q:290-596,H:346-652^51.299%ID^E:3.42e-106^.^.	AT1G55200	kinase with adenine nucleotide alpha hydrolases-like domain-containing protein
DBOL_DN5090_c0_g1_i3.p1	OG0010161	0	AT5G13660.1^AT5G13660.1^Q:25-510,H:20-514^33.824%ID^E:3.57e-70^.^.	AT5G13660	N-lysine methyltransferase
DBOL_DN5103_c1_g1_i9.p1	OG0013386	5.95631e-05	AT5G40280.1^AT5G40280.1^Q:22-351,H:154-482^57.576%ID^E:1.53e-130^.^.	AT5G40280	encodes a beta subunit of farnesyl-trans-transferase, which is involved in meristem organization and ABA-mediated signal transduction pathway. Mutant phenotypes have been observed in meristem organization, and response to abscisic acid and drought. The mRNA is cell-to-cell mobile.
DBOL_DN5108_c0_g1_i9.p1	OG0009073	0	AT4G36050.4^AT4G36050.4^Q:49-490,H:47-478^50.444%ID^E:9.39e-148^.^.	AT4G36050	Encodes a base excision repair protein with 3'-phosphatase activity and strong 3'-5' exonuclease activity. Together with ZDP, it plays overlapping roles in the maintenance of epigenome and genome stability in plants.
DBOL_DN5155_c0_g1_i5.p1	OG0014602	0	AT1G55140.1^AT1G55140.1^Q:27-214,H:10-201^54.359%ID^E:1.25e-62^.^.	AT1G55140	Encodes one of two chloroplast Mini-RNase III-like enzymes in Arabidopsis. Double mutants display imprecise maturation of 23S rRNA and other rRNAs.
DBOL_DN5165_c0_g1_i6.p1	OG0007454	6.7704e-08	.	Unannotated gene	.
DBOL_DN5182_c0_g1_i4.p1	OG0007903	1.20434e-05	AT1G72440.1^AT1G72440.1^Q:4-576,H:2-601^63.306%ID^E:0^.^.	AT1G72440	Encodes SLOW WALKER2 (SWA2), a NOC1/Mak21 homologue. Essential for coordinated cell cycle progression during female gametophyte development.
DBOL_DN51895_c0_g2_i1.p1	OG0013078	0.000353104	.	Unannotated gene	.
DBOL_DN5236_c0_g1_i1.p1	OG0008393	1.0052e-11	AT1G73970.1^AT1G73970.1^Q:73-863,H:1-784^52.381%ID^E:0^.^.	AT1G73970	obscurin-like protein
DBOL_DN5247_c0_g2_i5.p1	OG0012209	0.0146065	.	Unannotated gene	.
DBOL_DN5284_c0_g1_i7.p1	OG0013307	2.2436e-09	AT4G16765.3^AT4G16765.3^Q:67-271,H:1-201^61.836%ID^E:4.28e-89^.^.	AT4G16765	2-oxoglutarate (2OG) and Fe(II)-dependent oxygenase superfamily protein
DBOL_DN5337_c0_g1_i2.p1	OG0012004	0.000682834	AT5G16040.1^AT5G16040.1^Q:11-218,H:184-394^82.464%ID^E:8.65e-125^.^.`AT5G16040.1^AT5G16040.1^Q:24-155,H:39-176^37.681%ID^E:6.62e-20^.^.`AT5G16040.1^AT5G16040.1^Q:46-210,H:9-166^30.723%ID^E:2.7e-15^.^.	AT5G16040	Regulator of chromosome condensation (RCC1) family protein
DBOL_DN5398_c0_g1_i1.p1	OG0014976	0.00444007	AT2G44065.3^AT2G44065.3^Q:21-216,H:5-200^61.224%ID^E:2.75e-77^.^.	AT2G44065	Ribosomal protein L2 family
DBOL_DN5424_c0_g1_i4.p1	OG0009612	0.000452554	AT5G64630.2^AT5G64630.2^Q:1-378,H:1-380^71.842%ID^E:0^.^.	AT5G64630	Chromatin Assembly Factor-1 (CAF-1) p60 subunit. Involved in organization of the shoot and root apical meristems. In Arabidopsis, the three CAF-1 subunits are encoded by FAS1, FAS2 and, most likely, MSI1, respectively. Mutations in FAS1 or FAS2 lead to increased frequency of homologous recombination and T-DNA integration in Arabidopsis.
DBOL_DN5457_c1_g1_i1.p1	OG0009674	3.79334e-05	AT1G24290.1^AT1G24290.1^Q:1-339,H:16-317^56.932%ID^E:2.37e-115^.^.	AT1G24290	AAA-type ATPase family protein
DBOL_DN5520_c0_g1_i2.p1	OG0011847	0	AT5G57120.2^AT5G57120.2^Q:290-373,H:189-265^48.81%ID^E:8.14e-14^.^.	AT5G57120	nucleolar/coiled-body phosphoprotein
DBOL_DN5528_c0_g1_i5.p1	OG0013436	0	AT2G20725.1^AT2G20725.1^Q:52-267,H:44-259^47.005%ID^E:1.56e-61^.^.	AT2G20725	CAAX amino terminal protease family protein
DBOL_DN5562_c0_g1_i9.p1	OG0013301	0.0173352	AT3G52390.1^AT3G52390.1^Q:13-201,H:131-319^80.423%ID^E:1.48e-114^.^.	AT3G52390	TatD related DNase
DBOL_DN5664_c0_g1_i1.p1	OG0013962	0	AT1G28200.2^AT1G28200.2^Q:17-229,H:15-201^62.441%ID^E:1.09e-84^.^.	AT1G28200	VirF-interacting protein FIP1
DBOL_DN5700_c0_g1_i6.p1	OG0008029	0	AT4G02460.1^AT4G02460.1^Q:7-902,H:16-876^55.459%ID^E:0^.^.	AT4G02460	Encodes a protein similar to PMS1 in yeast, a member of the family of eukaryotic MutL homologs. The protein appears to play a role in DNA mismatch repair and in the suppression of somatic homeologous recombination.
DBOL_DN5736_c0_g1_i27.p1	OG0015457	4.53946e-09	AT1G64150.1^AT1G64150.1^Q:97-354,H:112-369^78.378%ID^E:1.41e-123^.^.	AT1G64150	PAM71 encodes an integral thylakoid membrane protein that is required for normal operation of oxygen-evolving complex (as evidenced by oxygen evolution rates) and for manganese incorporation. PAM71 belongs to a small gene family in Arabidopsis comprising five members. PAM71 is well conserved in the green lineage and shares homology with putative Ca2+/H+ exchangers from yeast (Saccharomyces cerevi…
DBOL_DN5762_c0_g1_i2.p1	OG0016028	2.01039e-12	AT1G70810.1^AT1G70810.1^Q:44-172,H:37-165^61.24%ID^E:5.24e-53^.^.	AT1G70810	Calcium-dependent lipid-binding (CaLB domain) family protein
DBOL_DN5763_c0_g2_i2.p1	OG0013489	1.7728e-07	AT1G25210.2^AT1G25210.2^Q:4-293,H:21-310^63.793%ID^E:1.24e-138^.^.	AT1G25210	UDP-3-O-acyl N-acetylglycosamine deacetylase family protein
DBOL_DN5773_c0_g2_i3.p1	OG0010419	0.000991617	AT1G44350.1^AT1G44350.1^Q:104-524,H:46-459^70.546%ID^E:0^.^.	AT1G44350	encodes a protein similar to IAA amino acid conjugate hydrolase.
DBOL_DN5778_c0_g1_i8.p1	OG0014331	3.87165e-07	AT1G67400.1^AT1G67400.1^Q:39-301,H:1-281^72.438%ID^E:7.22e-146^.^.	AT1G67400	ELMO/CED-12 family protein
DBOL_DN5793_c0_g1_i1.p1	OG0009846	3.67902e-10	AT3G17310.3^AT3G17310.3^Q:22-563,H:22-590^40.995%ID^E:5.57e-137^.^.	AT3G17310	Encodes DRM3 (Domains Rearranged Methyltransferase3), a catalytically mutated paralog of the cytosine methyltransferase DRM2. Despite being catalytically mutated, DRM3 is required for normal maintenance of non-CG DNA methylation, establishment of RNA-directed DNA methylation triggered by repeat sequences and accumulation of repeat-associated small RNAs.
DBOL_DN5797_c0_g1_i1.p1	OG0013090	0.00028451	AT3G18490.1^AT3G18490.1^Q:1-489,H:9-500^59.274%ID^E:0^.^.	AT3G18490	Encodes ASPG1 (ASPARTIC PROTEASE IN GUARD CELL 1). Functions in drought avoidance through abscisic acid (ABA) signalling in guard cells.
DBOL_DN5818_c0_g1_i5.p1	OG0009292	4.36717e-08	AT5G62090.3^AT5G62090.3^Q:31-398,H:369-721^60.892%ID^E:1.19e-140^.^.	AT5G62090	Encodes a protein that functions with LUH to promote Al binding to the root cell wall.
DBOL_DN582_c3_g1_i4.p1	OG0007756	4.5857e-09	AT3G17340.2^AT3G17340.2^Q:3-698,H:7-702^60.229%ID^E:0^.^.	AT3G17340	ARM repeat superfamily protein
DBOL_DN5881_c0_g1_i9.p1	OG0013712	0	AT5G19370.1^AT5G19370.1^Q:91-272,H:94-273^67.033%ID^E:4.34e-85^.^.	AT5G19370	rhodanese-like domain-containing protein / PPIC-type PPIASE domain-containing protein
DBOL_DN5903_c0_g1_i1.p1	OG0008643	8.04157e-11	AT1G55870.1^AT1G55870.1^Q:55-677,H:36-648^58.748%ID^E:0^.^.	AT1G55870	Encodes a poly(A)-specific ribonuclease, AtPARN. Expression of AtPARN is upregulated by ABA or stress treatment. Mutant is hypersensitivity to salicylic acid as well as ABA. Functions with AGS1 to regulate the poly(A) status of mitochondrial mRNA.
DBOL_DN5916_c0_g1_i5.p1	OG0015467	0	AT5G51545.1^AT5G51545.1^Q:82-186,H:71-164^42.857%ID^E:4.4e-18^.^.	AT5G51545	Encodes LPA2 (low psii accumulation2), an intrinsic thylakoid membrane protein required for efficient assembly of Photosystem II.
DBOL_DN5934_c0_g1_i4.p1	OG0008755	0.0401023	AT2G01190.1^AT2G01190.1^Q:28-719,H:37-714^47.613%ID^E:1.09e-144^.^.	AT2G01190	Octicosapeptide/Phox/Bem1p family protein
DBOL_DN5997_c0_g1_i1.p1	OG0012675	1.70883e-09	AT1G31600.4^AT1G31600.4^Q:27-351,H:1-327^61.862%ID^E:6.66e-141^.^.	AT1G31600	RNA-binding (RRM/RBD/RNP motifs) family protein
DBOL_DN6027_c1_g1_i6.p1	OG0015237	4.14563e-08	AT3G44100.1^AT3G44100.1^Q:81-205,H:26-149^58.4%ID^E:6.48e-49^.^.	AT3G44100	MD-2-related lipid recognition domain-containing protein
DBOL_DN6085_c0_g1_i2.p1	OG0010209	6.94274e-05	AT3G52170.4^AT3G52170.4^Q:1-155,H:1-145^52.258%ID^E:1.94e-36^.^.	AT3G52170	DNA binding protein
DBOL_DN6144_c0_g2_i7.p1	OG0012469	1.87133e-06	AT2G39550.1^AT2G39550.1^Q:17-263,H:28-274^68.826%ID^E:7.27e-116^.^.	AT2G39550	encodes the beta subunit of geranylgeranyl transferase (GGT-IB), involved in both ABA-mediated and auxin signaling pathways.
DBOL_DN6331_c0_g1_i1.p1	OG0016818	1.03409e-06	AT2G18420.1^AT2G18420.1^Q:77-138,H:34-94^62.903%ID^E:9.09e-21^.^.	AT2G18420	Encodes a Gibberellin-regulated GASA/GAST/Snakin family protein
DBOL_DN6346_c0_g1_i11.p1	OG0007584	4.02078e-12	AT3G06880.1^AT3G06880.1^Q:10-1223,H:23-1184^46.677%ID^E:0^.^.	AT3G06880	Transducin/WD40 repeat-like superfamily protein
DBOL_DN6361_c0_g1_i4.p1	OG0010057	0	AT1G79610.1^AT1G79610.1^Q:1-494,H:1-485^80.404%ID^E:0^.^.	AT1G79610	Encodes an endosomal Na(+)/H(+) antiporter: AT1G54370 (NHX5), AT1G79610 (NHX6). Double knockout nhx5 nhx6 showed reduced growth, with smaller and fewer cells and increased sensitivity to salinity.
DBOL_DN6362_c0_g1_i5.p1	OG0011595	1.58821e-10	AT1G05270.1^AT1G05270.1^Q:103-451,H:9-371^60.331%ID^E:8.82e-157^.^.	AT1G05270	TraB family protein
DBOL_DN6365_c1_g1_i5.p1	OG0010736	0.000731573	AT2G34830.2^AT2G34830.2^Q:1-434,H:1-398^41.556%ID^E:4.07e-77^.^.	AT2G34830	member of WRKY Transcription Factor
DBOL_DN6375_c0_g1_i1.p1	OG0013976	0.0251317	AT3G03550.1^AT3G03550.1^Q:1-190,H:1-204^56.039%ID^E:3.65e-67^.^.	AT3G03550	RING/U-box superfamily protein
DBOL_DN6386_c0_g1_i5.p1	OG0011693	0.000604745	AT5G67260.1^AT5G67260.1^Q:116-401,H:60-345^51.007%ID^E:7.23e-90^.^.	AT5G67260	Encode CYCD3
DBOL_DN6405_c1_g1_i3.p1	OG0014891	5.67735e-09	AT1G48175.4^AT1G48175.4^Q:13-182,H:12-176^75.882%ID^E:6.62e-91^.^.	AT1G48175	Cytidine/deoxycytidylate deaminase family protein
DBOL_DN64849_c0_g1_i2.p1	OG0013534	0	AT2G32070.1^AT2G32070.1^Q:96-371,H:9-271^70.29%ID^E:6.76e-146^.^.	AT2G32070	Deadenylase.
DBOL_DN6492_c0_g2_i3.p1	OG0014575	0.0407611	AT4G27040.6^AT4G27040.6^Q:1-159,H:1-159^83.019%ID^E:4.2e-97^.^.	AT4G27040	EAP30/Vps36 family protein
DBOL_DN6531_c0_g1_i1.p1	OG0011836	0	AT2G03550.1^AT2G03550.1^Q:69-376,H:5-311^49.839%ID^E:6.19e-104^.^.	AT2G03550	alpha/beta-Hydrolases superfamily protein
DBOL_DN6541_c0_g1_i4.p1	OG0016743	0.022113	AT3G56240.3^AT3G56240.3^Q:50-165,H:2-116^66.379%ID^E:2.17e-40^.^.	AT3G56240	CCH protein belongs to a family of eukaryotic proteins that participate in intracellular copper homeostasis by delivering this metal to the secretory pathway
DBOL_DN6550_c0_g1_i2.p1	OG0012070	6.23221e-10	AT2G47790.1^AT2G47790.1^Q:14-391,H:20-391^65.354%ID^E:2.38e-179^.^.	AT2G47790	Encodes GIGANTUS1 (GTS1), a member of Transducin/WD40 protein superfamily. Controls seed germination, growth and biomass accumulation.
DBOL_DN6627_c0_g1_i4.p1	OG0009339	0.0225182	AT5G24030.2^AT5G24030.2^Q:12-479,H:10-505^54.438%ID^E:2.19e-175^.^.	AT5G24030	Encodes a protein with ten predicted transmembrane helices. The SLAH3 protein has similarity to the SLAC1 protein involved in ion homeostasis in guard cells. Although it is not expressed in guard cells, it can complement an slac1-2 mutant suggesting that it performs a similar function. SLAH3:GFP localizes to the plasma membrane.
DBOL_DN6632_c0_g1_i5.p1	OG0008331	0.00139413	AT1G21650.3^AT1G21650.3^Q:1-831,H:1-805^43.605%ID^E:0^.^.	AT1G21650	Encodes a component of the thylakoid-localized Sec system involved in the translocation of cytoplasmic proteins into plastid. Loss-of-function mutations result in arrest at the globular stage and embryo lethality.
DBOL_DN6656_c0_g2_i1.p1	OG0016436	6.5589e-08	AT4G20030.1^AT4G20030.1^Q:25-128,H:46-152^57.944%ID^E:1.82e-38^.^.	AT4G20030	RNA-binding (RRM/RBD/RNP motifs) family protein
DBOL_DN6684_c0_g1_i13.p1	OG0009810	0.00236428	AT5G57960.1^AT5G57960.1^Q:109-422,H:90-398^86.624%ID^E:0^.^.	AT5G57960	GTP-binding protein, HflX
DBOL_DN6706_c0_g1_i4.p1	OG0012134	0	AT2G40660.1^AT2G40660.1^Q:4-364,H:1-366^55.789%ID^E:3.82e-123^.^.	AT2G40660	Nucleic acid-binding, OB-fold-like protein
DBOL_DN6724_c0_g1_i7.p1	OG0016162	5.37886e-05	.	Unannotated gene	.
DBOL_DN6760_c0_g1_i1.p1	OG0013599	0.0403291	AT5G45390.1^AT5G45390.1^Q:72-352,H:30-292^75.089%ID^E:1.77e-143^.^.	AT5G45390	One of several nuclear-encoded ClpPs (caseinolytic protease). Contains a highly conserved catalytic triad of Ser-type proteases (Ser-His-Asp). The name reflects nomenclature described in Adam et. al (2001). The mRNA is cell-to-cell mobile.
DBOL_DN6777_c0_g1_i4.p1	OG0016268	0.0191408	AT3G10520.1^AT3G10520.1^Q:25-180,H:2-156^71.154%ID^E:1.1e-77^.^.	AT3G10520	Encodes a class 2 non-symbiotic hemoglobin. Over-expression of AHb2 in seeds led to a 40% increase in the total fatty acid content of developing and mature seeds in three subsequent generations. This was mainly due to an increase in the poly-unsaturated C18:2 (omega-6) linoleic and C18:3 (omega-3) alpha-linolenic acids.
DBOL_DN6857_c0_g1_i8.p1	OG0013326	1.15368e-06	AT5G10710.2^AT5G10710.2^Q:8-227,H:9-230^71.171%ID^E:9.84e-118^.^.	AT5G10710	centromere protein O
DBOL_DN688_c0_g1_i1.p1	OG0010031	0	AT2G18710.1^AT2G18710.1^Q:33-476,H:38-483^80.269%ID^E:0^.^.	AT2G18710	Encodes a component of the thylakoid-localized Sec system involved in the translocation of cytoplasmic proteins into plastid.
DBOL_DN6901_c0_g1_i2.p1	OG0015803	6.23221e-10	AT5G67640.1^AT5G67640.1^Q:53-98,H:59-107^55.102%ID^E:6.33e-07^.^.	AT5G67640	hypothetical protein
DBOL_DN6958_c0_g1_i17.p1	OG0010336	9.10104e-09	AT4G34140.3^AT4G34140.3^Q:41-531,H:26-528^37.702%ID^E:1.68e-99^.^.	AT4G34140	D111/G-patch domain-containing protein
DBOL_DN70517_c0_g2_i1.p1	OG0010611	3.31715e-10	.	Unannotated gene	.
DBOL_DN70653_c0_g2_i2.p1	OG0015842	0	.	Unannotated gene	.
DBOL_DN7092_c0_g2_i1.p1	OG0009342	4.20976e-09	AT5G08430.2^AT5G08430.2^Q:11-352,H:6-333^53.801%ID^E:2.52e-122^.^.	AT5G08430	SWIB/MDM2 and Plus-3 and GYF domain-containing protein
DBOL_DN7106_c0_g1_i6.p1	OG0011195	0.00214557	AT3G03310.1^AT3G03310.1^Q:4-299,H:6-305^71.333%ID^E:2.1e-153^.^.	AT3G03310	lecithin:cholesterol acyltransferase 3
DBOL_DN712_c0_g1_i8.p1	OG0010130	1.44822e-05	AT1G27100.1^AT1G27100.1^Q:1-525,H:1-516^50.919%ID^E:2.3e-171^.^.	AT1G27100	Actin cross-linking protein
DBOL_DN7162_c0_g1_i1.p1	OG0010533	2.21143e-10	AT5G48440.2^AT5G48440.2^Q:33-433,H:7-401^58.765%ID^E:2.18e-153^.^.	AT5G48440	FAD-dependent oxidoreductase family protein
DBOL_DN7229_c0_g2_i1.p1	OG0008493	0	AT1G78060.1^AT1G78060.1^Q:35-497,H:22-482^70.905%ID^E:0^.^.	AT1G78060	Glycosyl hydrolase family protein
DBOL_DN7266_c0_g1_i8.p1	OG0011805	0	AT1G48635.1^AT1G48635.1^Q:239-437,H:167-363^54.5%ID^E:7.01e-67^.^.	AT1G48635	peroxin 3
DBOL_DN7268_c0_g1_i3.p1	OG0016190	2.57994e-08	AT5G51170.1^AT5G51170.1^Q:27-234,H:77-284^60.766%ID^E:8.24e-89^.^.	AT5G51170	U6 snRNA phosphodiesterase-like protein
DBOL_DN7314_c0_g1_i4.p1	OG0013483	3.67855e-07	AT3G11520.2^AT3G11520.2^Q:20-61,H:26-67^50%ID^E:9.7e-07^.^.	AT3G11520	Encodes a B-type mitotic cyclin.
DBOL_DN7394_c1_g1_i5.p1	OG0010105	3.61871e-11	AT3G27180.1^AT3G27180.1^Q:12-484,H:14-480^70.675%ID^E:0^.^.	AT3G27180	S-adenosyl-L-methionine-dependent methyltransferases superfamily protein
DBOL_DN7428_c0_g1_i2.p1	OG0012589	6.91173e-09	AT1G66680.1^AT1G66680.1^Q:58-392,H:1-358^68.994%ID^E:1.44e-171^.^.	AT1G66680	unknown function
DBOL_DN7429_c0_g1_i1.p1	OG0008716	0	AT4G15180.1^AT4G15180.1^Q:7-726,H:1-760^37.59%ID^E:9.84e-121^.^.	AT4G15180	Encodes SET domain containing protein that acts redundantly with ATX4/5 to regulate histone H3-K4 methylation.
DBOL_DN74369_c0_g2_i1.p1	OG0011671	0	AT5G67460.1^AT5G67460.1^Q:12-262,H:8-250^37.643%ID^E:2.27e-34^.^.	AT5G67460	O-Glycosyl hydrolases family 17 protein
DBOL_DN7459_c0_g1_i7.p1	OG0009656	0	AT5G20170.1^AT5G20170.1^Q:76-704,H:31-646^56.418%ID^E:0^.^.	AT5G20170	RNA polymerase II transcription mediator
DBOL_DN7473_c0_g2_i5.p1	OG0011617	4.12733e-09	AT5G33320.1^AT5G33320.1^Q:104-522,H:1-408^69.596%ID^E:0^.^.	AT5G33320	Encodes a plastid inner envelope protein PPT (phosphoenolpyruvate/phosphate translocator) that catalyzes the transport of phosphoenolpyruvate and phosphate across the inner envelope membrane of plastids. The mRNA is cell-to-cell mobile.
DBOL_DN7538_c0_g1_i3.p1	OG0014356	0	AT5G65840.1^AT5G65840.1^Q:139-339,H:72-275^71.569%ID^E:7.5e-107^.^.	AT5G65840	Thioredoxin superfamily protein
DBOL_DN7547_c0_g1_i1.p1	OG0012678	0.00319632	AT4G35580.3^AT4G35580.3^Q:6-158,H:9-166^54.375%ID^E:1.03e-54^.^.	AT4G35580	Encodes a calmodulin-binding NAC protein (CBNAC). Contains calmodulin-binding domain in the C-terminus of the protein. Functions as a calmodulin-regulated transcriptional repressor.
DBOL_DN7572_c1_g1_i3.p1	OG0009167	3.21663e-11	AT1G74860.1^AT1G74860.1^Q:2-224,H:7-226^42.083%ID^E:7.17e-42^.^.`AT1G74860.1^AT1G74860.1^Q:550-606,H:339-396^46.552%ID^E:3.67e-06^.^.	AT1G74860	hypothetical protein
DBOL_DN7633_c0_g1_i2.p1	OG0015162	0.000115053	.	Unannotated gene	.
DBOL_DN7677_c0_g1_i2.p1	OG0009409	3.01701e-06	AT5G49570.1^AT5G49570.1^Q:1-355,H:292-649^56.425%ID^E:2.46e-126^.^.	AT5G49570	Encodes a protein that has peptide:N-glycanase activity in enzymatic assay in heterologous systems (although the activity was not detected in wild-type plants).
DBOL_DN7690_c1_g1_i5.p1	OG0012122	8.92153e-05	AT5G41080.2^AT5G41080.2^Q:18-126,H:16-124^71.56%ID^E:1.69e-53^.^.	AT5G41080	Encodes a member of the glycerophosphodiester phosphodiesterase (GDPD) family.
DBOL_DN7706_c0_g1_i3.p1	OG0014917	1.40727e-10	AT3G07800.1^AT3G07800.1^Q:84-298,H:21-236^75%ID^E:1.4e-116^.^.	AT3G07800	Encodes a thymidine kinase that salvages DNA precursors.
DBOL_DN7711_c0_g1_i4.p1	OG0009714	0	AT2G39200.1^AT2G39200.1^Q:6-434,H:3-430^71.198%ID^E:0^.^.	AT2G39200	A member of a large family of seven-transmembrane domain proteins specific to plants, homologs of the barley mildew resistance locus o (MLO) protein. The Arabidopsis genome contains 15 genes encoding MLO proteins, with localization in plasma membrane. Phylogenetic analysis revealed four clades of closely-related AtMLO genes. ATMLO6 belongs to the clade IV, with AtMLO2, AtMLO3 and AtMLO12. The gen…
DBOL_DN775_c1_g1_i5.p1	OG0013152	0	AT1G21780.2^AT1G21780.2^Q:66-307,H:85-326^76.033%ID^E:7.79e-136^.^.	AT1G21780	BTB/POZ domain-containing protein. Contains similarity to gb:AJ000644 SPOP (speckle-type POZ protein) from Homo sapiens and contains a PF:00651 BTB/POZ domain. ESTs gb:T75841, gb:R89974, gb:R30221, gb:N96386, gb:T76457, gb:AI100013 and gb:T76456 come from this gene
DBOL_DN776_c1_g1_i3.p1	OG0008239	0.0265695	AT3G53320.1^AT3G53320.1^Q:49-317,H:7-265^39.706%ID^E:7.48e-29^.^.	AT3G53320	Encodes a microtubule-associated protein track growing microtubule plus ends.
DBOL_DN7786_c0_g1_i10.p1	OG0009595	2.41301e-06	AT3G26750.1^AT3G26750.1^Q:4-457,H:10-401^41.266%ID^E:5.98e-103^.^.	AT3G26750	HECT-like ubiquitin-conjugating enzyme (E2)-binding protein
DBOL_DN7881_c0_g1_i10.p1	OG0008094	1.40727e-11	AT3G48200.1^AT3G48200.1^Q:64-957,H:112-974^34.211%ID^E:2.6e-164^.^.	AT3G48200	transmembrane protein
DBOL_DN7895_c0_g1_i1.p1	OG0011013	0	AT2G45730.1^AT2G45730.1^Q:57-436,H:82-446^60.367%ID^E:6.03e-149^.^.	AT2G45730	eukaryotic initiation factor 3 gamma subunit family protein
DBOL_DN8063_c0_g1_i8.p1	OG0016560	4.03978e-05	AT1G36980.2^AT1G36980.2^Q:1-134,H:1-134^76.866%ID^E:5.34e-73^.^.	AT1G36980	transmembrane 50A-like protein
DBOL_DN8074_c0_g1_i7.p1	OG0014283	8.04157e-12	AT1G26160.1^AT1G26160.1^Q:1-245,H:1-237^66.129%ID^E:2.41e-107^.^.	AT1G26160	Metal-dependent phosphohydrolase
DBOL_DN8097_c1_g1_i3.p1	OG0010488	0.000251223	AT2G11520.1^AT2G11520.1^Q:1-336,H:11-345^48.844%ID^E:2.65e-96^.^.	AT2G11520	high overall homology to CRCK1
DBOL_DN8110_c0_g1_i5.p1	OG0015957	0	AT1G13690.1^AT1G13690.1^Q:78-242,H:12-176^78.788%ID^E:1.89e-97^.^.	AT1G13690	AtE1 - stimulates the ATPase activity of DnaK/DnaJ
DBOL_DN8115_c0_g1_i3.p1	OG0009042	0	AT5G13650.1^AT5G13650.1^Q:4-630,H:1-630^81.775%ID^E:0^.^.	AT5G13650	Encodes SVR3, a putative chloroplast TypA translation elongation GTPase. Loss of SVR3 suppresses variegation mediated by var2. SVR3 is essential for plants? ability to develop functional chloroplasts under chilling stress (8C), but not at normal temperature (22C).
DBOL_DN8169_c0_g1_i4.p1	OG0008405	2.52117e-06	AT5G05680.1^AT5G05680.1^Q:1-713,H:1-721^60.221%ID^E:0^.^.	AT5G05680	Encodes MOS7 (Modifier of snc1,7), homologous to human and Drosophila melanogaster nucleoporin Nup88. Resides at the nuclear envelope. Modulates the nuclear concentrations of certain defense proteins regulates defense outputs.
DBOL_DN8214_c0_g1_i1.p1	OG0014606	0.00986008	AT3G25290.2^AT3G25290.2^Q:62-264,H:14-216^41.509%ID^E:2.51e-46^.^.	AT3G25290	Auxin-responsive family protein
DBOL_DN8240_c0_g1_i10.p1	OG0009134	4.02078e-11	AT2G43420.1^AT2G43420.1^Q:52-535,H:13-490^57.025%ID^E:0^.^.	AT2G43420	3-beta hydroxysteroid dehydrogenase/isomerase family protein
DBOL_DN8249_c0_g1_i3.p1	OG0014814	5.42806e-11	AT1G76020.1^AT1G76020.1^Q:12-203,H:4-193^52.821%ID^E:7.88e-62^.^.	AT1G76020	Thioredoxin superfamily protein
DBOL_DN8274_c0_g2_i5.p1	OG0015922	3.55735e-06	AT2G21620.1^AT2G21620.1^Q:1-105,H:1-105^79.048%ID^E:5.16e-48^.^.	AT2G21620	Encodes gene that is induced in response to desiccation
DBOL_DN830_c0_g1_i5.p1	OG0007415	0	AT3G12810.2^AT3G12810.2^Q:93-1634,H:525-2050^65.399%ID^E:0^.^.	AT3G12810	Encodes a protein similar to ATP-dependent, chromatin-remodeling proteins of the ISWI and SWI2/SNF2 family. Genetic analyses suggest that this gene is involved in multiple flowering pathways. Mutations in PIE1 results in suppression of FLC-mediated delay of flowering and causes early flowering in noninductive photoperiods independently of FLC. PIE1 is required for expression of FLC in the shoot a…
DBOL_DN8350_c0_g1_i2.p1	OG0015285	1.54584e-05	AT2G23820.1^AT2G23820.1^Q:36-199,H:80-243^77.439%ID^E:5e-93^.^.	AT2G23820	Metal-dependent phosphohydrolase
DBOL_DN8361_c0_g2_i2.p1	OG0016568	0	AT5G50930.1^AT5G50930.1^Q:32-121,H:142-232^63.736%ID^E:6.12e-34^.^.	AT5G50930	Encodes a protein with similarity to mammalian MHF1 that acts in the same pathway as FANCM to restrain class II meiotic crossing over, and acts with FANCM during meiosis and to repair cross-links. It also assumes an opposing role from FANCM in homologous recombination and only FANCM is essential for replicative repair in the absence of the endonuclease MUS81.
DBOL_DN837_c0_g1_i13.p1	OG0009541	0	AT4G21150.3^AT4G21150.3^Q:7-701,H:2-691^63.075%ID^E:0^.^.	AT4G21150	ribophorin II (RPN2) family protein
DBOL_DN8372_c0_g1_i5.p1	OG0012838	0	AT1G02740.1^AT1G02740.1^Q:2-308,H:26-323^46.602%ID^E:4.24e-92^.^.	AT1G02740	MRG family protein
DBOL_DN8382_c0_g1_i1.p1	OG0011564	0.000146245	AT5G01370.1^AT5G01370.1^Q:1-287,H:1-306^28.274%ID^E:9.43e-09^.^.	AT5G01370	Nuclear protein with a lysine-rich domain and a C-terminal serine-rich domain. Interacts with Alcatraz (ALC). ACI1 is mainly expressed in the vascular system. Involved in cell separation during fruit dehiscence.
DBOL_DN8394_c0_g1_i2.p1	OG0007529	0	AT2G41520.3^AT2G41520.3^Q:549-1414,H:235-1008^44.037%ID^E:0^.^.	AT2G41520	Encodes one of the 36 carboxylate clamp (CC)-tetratricopeptide repeat (TPR) proteins (Prasad 2010, Pubmed ID: 20856808) with potential to interact with Hsp90/Hsp70 as co-chaperones.
DBOL_DN8449_c0_g1_i3.p1	OG0010180	0	AT2G02160.1^AT2G02160.1^Q:13-368,H:35-376^33.59%ID^E:8.04e-34^.^.	AT2G02160	CCCH-type zinc finger family protein
DBOL_DN8563_c0_g1_i1.p1	OG0009521	0	AT5G53220.7^AT5G53220.7^Q:462-540,H:225-304^53.75%ID^E:5.48e-21^.^.	AT5G53220	hypothetical protein
DBOL_DN857_c2_g1_i2.p1	OG0016071	1.21426e-05	AT2G36410.2^AT2G36410.2^Q:12-164,H:38-189^76.471%ID^E:7.48e-80^.^.	AT2G36410	transcriptional activator (DUF662)
DBOL_DN8570_c1_g1_i5.p1	OG0014258	1.33088e-09	AT4G28360.1^AT4G28360.1^Q:20-216,H:66-255^68.02%ID^E:1.74e-92^.^.	AT4G28360	Ribosomal protein L22p/L17e family protein
DBOL_DN8632_c0_g1_i7.p1	OG0009498	0	AT1G16720.2^AT1G16720.2^Q:106-575,H:98-563^77.66%ID^E:0^.^.	AT1G16720	Encodes HCF173, a protein with weak similarities to the superfamily of the short-chain dehydrogenases/reductases. HCF173 is involved in the initiation of translation of the psbA mRNA. Mutants shows a high chlorophyll fluorescence phenotype (hcf) and are severely affected in the accumulation of PSII subunits. The protein HCF173 is localized in the chloroplast, where it is mainly associated with th…
DBOL_DN8751_c0_g2_i3.p1	OG0014074	4.70432e-10	AT5G45660.1^AT5G45660.1^Q:1-195,H:1-209^43.062%ID^E:1.91e-51^.^.	AT5G45660	adenine phosphoribosyltransferase
DBOL_DN8755_c0_g2_i3.p1	OG0010308	0.00129481	AT3G02330.1^AT3G02330.1^Q:62-536,H:385-877^34.739%ID^E:4.28e-107^.^.`AT3G02330.1^AT3G02330.1^Q:25-494,H:242-732^27%ID^E:4.26e-45^.^.`AT3G02330.1^AT3G02330.1^Q:66-422,H:187-539^30.252%ID^E:1.05e-41^.^.`AT3G02330.1^AT3G02330.1^Q:65-426,H:54-443^29.04%ID^E:2.73e-37^.^.`AT3G02330.1^AT3G02330.1^Q:144-424,H:32-340^25.641%ID^E:9.69e-20^.^.`AT3G02330.1^AT3G02330.1^Q:47-238,H:591-782^29.744%ID^E:1.76e-19^…	AT3G02330	Involved in cytidine to uridine editing of the mitochondrial mRNA AtMg00510.
DBOL_DN89_c0_g2_i1.p1	OG0009740	5.01579e-05	AT1G03530.1^AT1G03530.1^Q:19-225,H:327-528^61.429%ID^E:5.74e-76^.^.`AT1G03530.1^AT1G03530.1^Q:25-433,H:335-776^38.593%ID^E:3.94e-73^.^.	AT1G03530	nuclear assembly factor 1
DBOL_DN8972_c3_g1_i1.p1	OG0008747	0	AT2G45700.1^AT2G45700.1^Q:37-662,H:3-641^52.083%ID^E:0^.^.	AT2G45700	sterile alpha motif (SAM) domain-containing protein
DBOL_DN8981_c0_g1_i3.p1	OG0007449	1.00107e-06	AT3G14270.2^AT3G14270.2^Q:1-1806,H:1-1782^57.983%ID^E:0^.^.	AT3G14270	Encodes a protein that is predicted to act as a 1-phosphatidylinositol-3-phosphate (PtdIns3P) 5-kinase based on its homology to Fab1 from yeast. It contains an FYVE domain required for binding to PtdIns3P-containing membranes in yeast, as well as a Cpn60_TCP1 homology domain plus a kinase domain. fab1a/fab1b pollen grains not viable and have defective vacuolar organization. FAB1A and FAB1B comple…
DBOL_DN8982_c0_g1_i1.p1	OG0011431	0	AT1G15110.4^AT1G15110.4^Q:48-433,H:42-425^79.534%ID^E:0^.^.	AT1G15110	PSS1 encodes a base-exchange-type Phosphatidylserine (PS) synthase. Mutant analysis revealed its role in pollen maturation.
DBOL_DN9002_c0_g1_i2.p1	OG0016119	1.49975e-09	AT1G61340.2^AT1G61340.2^Q:28-138,H:26-127^38.596%ID^E:4.31e-13^.^.	AT1G61340	Encodes a F-box protein induced by various biotic or abiotic stress.
DBOL_DN902_c3_g1_i5.p1	OG0009752	3.70436e-06	AT2G32850.2^AT2G32850.2^Q:1-548,H:1-512^63.899%ID^E:0^.^.	AT2G32850	Protein kinase superfamily protein
DBOL_DN9052_c0_g1_i5.p1	OG0014467	0.000226468	AT4G27490.4^AT4G27490.4^Q:35-290,H:1-256^72.093%ID^E:1.29e-138^.^.	AT4G27490	3-5-exoribonuclease family protein
DBOL_DN9079_c0_g1_i5.p1	OG0008611	5.36772e-06	AT3G60740.1^AT3G60740.1^Q:28-823,H:29-822^73.217%ID^E:0^.^.	AT3G60740	Encodes tubulin-folding cofactor D. Mutants arrest during embryogenesis with embryos that are small, mushroom-shaped ('pilz') and consist of only one or few large cells each containing one or more variably enlarged nuclei and often cell wall stubs. Gene product necessary for continuous microtubule organization.
DBOL_DN9105_c0_g1_i2.p1	OG0008841	0	AT2G01210.1^AT2G01210.1^Q:47-756,H:1-716^68.472%ID^E:0^.^.	AT2G01210	ZAR1 encodes a plasma membrane localized leucine-rich repeat receptor-like kinase (LRR-RLK) that contains a putative CaM-binding domain and a G&#946
DBOL_DN9208_c0_g1_i10.p1	OG0015326	0	AT4G15950.1^AT4G15950.1^Q:33-220,H:1-181^46.561%ID^E:1.82e-45^.^.	AT4G15950	Non-catalytic subunit common to Nuclear DNA-dependent RNA polymerases IV and V
DBOL_DN9235_c0_g2_i17.p1	OG0014577	2.01536e-06	AT4G26310.2^AT4G26310.2^Q:60-214,H:61-220^47.826%ID^E:3.87e-54^.^.	AT4G26310	elongation factor P (EF-P) family protein
DBOL_DN9260_c0_g1_i10.p1	OG0007597	1.68647e-06	AT2G34357.1^AT2G34357.1^Q:19-1250,H:26-1249^53.56%ID^E:0^.^.	AT2G34357	ARM repeat superfamily protein
DBOL_DN9297_c0_g1_i7.p1	OG0010156	1.92023e-06	AT2G20250.1^AT2G20250.1^Q:30-189,H:59-229^29.121%ID^E:3.03e-07^.^.	AT2G20250	hypothetical protein
DBOL_DN9380_c0_g1_i1.p1	OG0008948	1.00697e-06	AT3G16890.2^AT3G16890.2^Q:20-357,H:182-514^51.775%ID^E:1.25e-120^.^.`AT3G16890.2^AT3G16890.2^Q:102-366,H:194-458^21.887%ID^E:3.04e-25^.^.`AT3G16890.2^AT3G16890.2^Q:94-376,H:46-328^24.382%ID^E:2.81e-22^.^.`AT3G16890.2^AT3G16890.2^Q:33-376,H:90-433^18.261%ID^E:1.07e-17^.^.	AT3G16890	Encodes a mitochondrial pentatricopeptide repeat (PPR) domain protein, PPR40, which provides a signalling link between mitochondrial electron transport and regulation of stress and hormonal responses. Mutations in PPR40 result in enhanced sensitivity to salt, ABA and oxidative stress, as well as reduced electron transport through Complex III (cytochrome c reductase).
DBOL_DN9391_c0_g1_i5.p1	OG0016047	5.96333e-06	AT3G50360.1^AT3G50360.1^Q:84-250,H:1-166^80.24%ID^E:2.99e-89^.^.	AT3G50360	CAM like protein with four EF-hand domains. Binds calcium. Loss of function mutants affect ABA regulation of guard cell channels and accumulation of stress responsive transcripts(PMID:28603528).
DBOL_DN9413_c0_g1_i1.p1	OG0009880	0	AT5G17250.1^AT5G17250.1^Q:24-863,H:16-868^58.469%ID^E:0^.^.	AT5G17250	Alkaline-phosphatase-like family protein
DBOL_DN9435_c0_g1_i4.p1	OG0010948	5.77497e-06	AT5G27730.2^AT5G27730.2^Q:20-400,H:13-391^68.241%ID^E:0^.^.	AT5G27730	heparan-alpha-glucosaminide N-acetyltransferase-like protein (DUF1624)
DBOL_DN9451_c0_g1_i5.p1	OG0011205	5.51495e-07	AT1G32190.1^AT1G32190.1^Q:1-355,H:1-372^69.149%ID^E:2.49e-162^.^.	AT1G32190	alpha/beta-Hydrolases superfamily protein
DBOL_DN9555_c0_g1_i4.p1	OG0012646	0.000110928	AT1G50940.1^AT1G50940.1^Q:28-361,H:33-363^70.238%ID^E:8.48e-169^.^.	AT1G50940	Encodes the electron transfer flavoprotein ETF alpha, a putative subunit of the mitochondrial electron transfer flavoprotein complex (ETF beta is At5g43430.1) in Arabidopsis. Mutations of the ETF beta gene results in accelerated senescence and early death compared to wild-type during extended darkness.
DBOL_DN96101_c0_g1_i7.p1	OG0008344	0.00143295	AT1G27940.1^AT1G27940.1^Q:36-1247,H:29-1243^71.77%ID^E:0^.^.	AT1G27940	P-glycoprotein 13
DBOL_DN9679_c0_g1_i6.p1	OG0014742	0.0325467	AT5G62140.1^AT5G62140.1^Q:55-150,H:51-148^66.327%ID^E:1.82e-36^.^.	AT5G62140	ATP-dependent Clp protease ATP-binding subunit
DBOL_DN9709_c0_g1_i3.p1	OG0015942	6.17722e-06	AT1G07400.1^AT1G07400.1^Q:42-202,H:1-157^36.313%ID^E:8.4e-29^.^.	AT1G07400	HSP20-like chaperones superfamily protein
DBOL_DN9722_c0_g1_i1.p1	OG0012720	0	AT1G09700.2^AT1G09700.2^Q:89-335,H:1-234^58.635%ID^E:1.57e-90^.^.	AT1G09700	Encodes a nuclear dsRNA binding protein. Involved in mRNA cleavage. The mutant is characterized by shorter stature, delayed flowering, leaf hyponasty, reduced fertility, decreased rate of root growth, and an altered root gravitropic response. It also exhibits less sensitivity to auxin and cytokinin.
DBOL_DN9772_c0_g1_i3.p1	OG0010907	0	AT5G58210.4^AT5G58210.4^Q:64-119,H:47-102^58.929%ID^E:2.81e-15^.^.	AT5G58210	hydroxyproline-rich glycoprotein family protein
DBOL_DN9817_c0_g1_i2.p1	OG0016091	0.00117068	.	Unannotated gene	.
DBOL_DN9860_c0_g1_i2.p1	OG0007470	0	AT3G43920.2^AT3G43920.2^Q:42-1489,H:47-1431^50.137%ID^E:0^.^.	AT3G43920	Encodes a ribonuclease III family protein that is required for endogenous RDR2-dependent siRNA (but not miRNA) formation.
DBOL_DN9869_c0_g1_i1.p1	OG0010904	6.03118e-12	AT1G28210.1^AT1G28210.1^Q:62-441,H:27-400^61.842%ID^E:3.2e-174^.^.	AT1G28210	DnaJ homolog AtJ1 (atj)
DBOL_DN9890_c0_g2_i1.p1	OG0007430	0	AT1G55325.4^AT1G55325.4^Q:1-1181,H:1-1116^58.987%ID^E:0^.^.	AT1G55325	Encodes the Arabidopsis homolog of the transcriptional regulator MED13, is dynamically expressed during embryogenesis and regulates both developmental timing and the radial pattern formation.
DBOL_DN9893_c0_g1_i3.p1	OG0012973	0.00585795	.	Unannotated gene	.
DBOL_DN9925_c0_g1_i4.p1	OG0010928	0	AT5G56090.1^AT5G56090.1^Q:5-402,H:3-408^73.058%ID^E:0^.^.	AT5G56090	Encodes a homolog of COX15. Microarray analysis show a 3.2 fold increase in transcription after treatment with rotenone, an electron transport chain inhibitor.
DBOL_DN9953_c0_g1_i2.p1	OG0013246	1.72572e-08	AT4G25180.1^AT4G25180.1^Q:17-191,H:128-299^55.618%ID^E:4.09e-64^.^.	AT4G25180	RNA polymerase III RPC4
DBOL_DN9961_c0_g1_i13.p1	OG0012021	2.13659e-05	AT4G35920.5^AT4G35920.5^Q:3-376,H:13-405^44.081%ID^E:6.51e-119^.^.	AT4G35920	Encodes an integral plasma membrane protein. Functionally complements the yeast mid1 mutant, a deficiency of Ca2+ influx. Involved in Ca2+ influx and mechanical sensing in roots. An over-expression line showed increased Ca2+ uptake than the wild type plant. The primary root of a knock-out mutant failed to penetrate a harder agar medium from a softer medium.
